# Supplementary material for: Aggressive rat prostate tumors reprogram the benign parts of the prostate and regional lymph nodes prior to metastasis
Source: PLoS One. 2017 May 4;12(5):e0176679. doi: 10.1371/journal.pone.0176679 (PMC5417597; doi:10.1371/journal.pone.0176679)
Supplement: S1 Dataset — Complete gene expression data set. (XLSX) [file pone.0176679.s001.xlsx]

## Sheet: Processed Data
	Analyzed Data (Analysis Software = Expression Console, Method = med-polish (rma-bg,quant-norm, sketch=-1, bioc=true, lowprecision=false, usepm=true, target=0, doavg=false))
Feature ID	KS AT_1_F07.CEL	KS MLL_C09.CEL	KS01_F05.CEL	KS02_E2.CEL	KS03_G09.CEL	KS04_B07.CEL	KS05_D09.CEL	KS06_C05.CEL	KS07_A05.CEL	KS08_G05.CEL	KS11_B09.CEL	KS12_H05.CEL	KS13_G09.CEL	KS14_E05.CEL	KS15_E09.CEL	KS16_B09.CEL	KS17_H09.CEL	KS18_E2.CEL	KS21_D05.CEL	KS22_A07.CEL	KS25_H07.CEL	KS26_A05.CEL	KS27_D07.CEL	KS28_H05.CEL	KS31_B07.CEL	KS32_C05.CEL	KS33_H07.CEL	KS34_H05.CEL	KS35_G05.CEL	KS36_D07.CEL	KS37_F09.CEL	KS38_G07.CEL	KS41_E07.CEL	KS42_E05.CEL	KS43_H09.CEL	KS44_G07.CEL	KS45_A09.CEL	KS46_C05.CEL	KS47_B05.CEL	KS48_H07.CEL	KS51_A07.CEL	KS52_E09.CEL	KS53_A05.CEL	KS54_E05.CEL	KS55_B05.CEL	KS56_C07.CEL	KS57_D05.CEL	KS58_C07.CEL	KS61_F05.CEL
10700001	10.74	10.71	11.43	11.53	11.14	11.35	11.07	11.19	11.37	11.3	11.27	11.02	10.94	11.11	11.29	11.16	10.9	10.95	11.35	11.25	11.31	11.51	11.3	11.41	11.09	11.06	11.11	11.13	11.24	11.27	11.24	11.03	11.22	10.93	11.16	11.15	11.35	11.07	11.3	11.22	11.08	11.26	11.13	10.95	11.34	11.24	11.05	11.27	11.26
10700002	4.84	4.86	4.84	4.99	4.86	4.86	4.82	5.35	4.88	4.93	4.77	4.71	4.94	4.75	4.69	4.92	4.8	4.87	4.91	5.11	5.11	5.09	5.21	4.88	4.67	4.71	4.86	4.58	4.64	4.79	4.73	4.74	4.72	4.95	4.87	4.69	4.97	4.95	4.76	4.89	4.87	4.65	4.8	4.81	4.74	4.72	4.73	4.8	4.69
10700003	9.1	9.06	9.89	10.1	9.47	9.77	9.48	9.85	9.83	9.82	9.66	9.31	9.28	9.47	9.65	9.56	9.27	9.33	9.84	9.8	9.82	10.05	9.85	9.83	9.38	9.41	9.43	9.49	9.58	9.57	9.52	9.31	9.58	9.51	9.59	9.51	9.79	9.6	9.67	9.59	9.47	9.6	9.46	9.45	9.75	9.53	9.45	9.65	9.66
10700004	4.11	4.16	4.27	4.19	4.03	4.16	3.97	4.16	4.01	4.23	4.2	4.24	4.24	4	4.25	4.26	4.2	4.18	4.51	4.38	4.59	4.41	4.34	4.3	4.07	4.05	4.24	4.32	4.09	4.09	4.14	4.11	4.12	4.15	4.15	4.06	4.18	4.23	4.15	4.13	4.18	4.26	4.13	4.17	4.25	4.09	4.11	4.24	4.15
10700005	8.07	7.95	8.74	8.63	8.08	8.57	8.4	8.61	8.43	8.61	8.51	8.17	8.06	8.28	8.32	8.41	8.06	8.14	8.86	8.58	8.73	9.04	8.6	8.79	8.06	8.18	8.1	8.48	8.27	8.24	8.21	8.08	8.65	8.45	8.58	8.52	8.4	8.55	8.5	8.36	8.27	8.4	8.18	8.39	8.61	8.38	8.33	8.55	8.58
10700006	2.58	2.47	2.47	2.46	2.41	2.43	2.48	2.54	2.42	2.51	2.41	2.42	2.49	2.42	2.4	2.43	2.43	2.45	2.64	2.49	2.53	2.54	2.51	2.47	2.43	2.43	2.4	2.49	2.46	2.42	2.41	2.41	2.54	2.53	2.46	2.48	2.43	2.53	2.47	2.46	2.43	2.45	2.46	2.47	2.47	2.44	2.45	2.49	2.47
10700007	2.88	2.76	2.76	2.72	2.7	2.69	2.74	2.79	2.7	2.79	2.67	2.7	2.78	2.69	2.68	2.71	2.72	2.74	2.96	2.75	2.8	2.87	2.82	2.76	2.67	2.69	2.66	2.74	2.71	2.63	2.66	2.69	2.86	2.82	2.77	2.84	2.7	2.78	2.76	2.76	2.76	2.73	2.76	2.82	2.74	2.66	2.75	2.78	2.75
10700008	2.19	2.31	2.27	2.21	2.3	2.37	2.33	2.33	2.26	2.29	2.28	2.22	2.4	2.34	2.28	2.32	2.24	2.33	2.5	2.15	2.38	2.33	2.21	2.34	2.35	2.25	2.33	2.2	2.23	2.2	2.21	2.28	2.23	2.49	2.17	2.3	2.24	2.19	2.27	2.3	2.26	2.21	2.34	2.22	2.24	2.2	2.43	2.14	2.33
10700009	6.55	6.62	6.84	7.39	6.79	6.79	6.75	7.78	7.13	6.98	6.87	6.75	6.89	6.75	6.83	7.01	6.96	6.95	7.02	7.35	7.42	7.35	7.49	7.08	6.64	6.8	6.96	6.54	6.69	6.98	6.83	6.73	6.49	7.13	6.82	6.48	7.05	7.06	6.65	6.85	6.83	6.61	6.79	6.73	6.71	6.58	6.74	6.72	6.58
10700010	3.09	2.97	2.98	2.93	2.93	2.89	2.95	3.01	2.93	3.04	2.85	2.89	3.02	2.86	2.85	2.91	2.95	2.93	3.14	2.94	3.07	3.07	3.04	2.98	2.84	2.84	2.85	2.95	2.9	2.82	2.87	2.89	2.99	3.05	2.94	2.96	2.9	2.94	2.92	2.99	2.95	2.86	2.95	2.99	2.92	2.85	2.93	2.93	2.94
10700011	3.66	3.55	3.48	3.62	3.53	3.49	3.49	3.79	3.6	3.6	3.45	3.48	3.58	3.48	3.43	3.53	3.54	3.46	3.69	3.64	3.65	3.72	3.64	3.55	3.36	3.4	3.49	3.52	3.4	3.41	3.39	3.42	3.52	3.67	3.51	3.57	3.62	3.48	3.43	3.6	3.53	3.42	3.61	3.55	3.47	3.39	3.54	3.48	3.49
10700012	3.58	3.49	3.36	3.39	3.38	3.31	3.37	3.47	3.38	3.51	3.32	3.28	3.44	3.31	3.22	3.36	3.37	3.4	3.59	3.44	3.45	3.58	3.41	3.36	3.28	3.3	3.33	3.38	3.3	3.27	3.25	3.3	3.43	3.49	3.41	3.35	3.39	3.4	3.37	3.44	3.4	3.33	3.39	3.41	3.38	3.25	3.39	3.43	3.38
10700013	10.39	10.33	11.2	11.04	10.74	11.05	10.75	10.51	11.16	11.06	10.99	10.78	10.59	10.74	11.1	10.85	10.37	10.66	10.97	10.87	10.78	11.4	10.84	11.11	10.72	10.73	10.5	10.84	10.91	10.93	11.01	10.63	10.86	10.37	10.79	10.95	10.95	10.56	10.94	10.92	10.72	10.97	10.68	10.53	11.06	10.82	10.65	10.99	10.97
10700014	9.14	9.09	9.94	9.93	9.41	9.68	9.5	9.9	9.85	10.04	9.62	9.44	9.2	9.55	9.67	9.62	9.25	9.37	9.95	9.86	9.95	10.16	9.88	9.84	9.35	9.48	9.25	9.6	9.68	9.56	9.53	9.25	9.61	9.55	9.69	9.59	9.69	9.71	9.72	9.56	9.51	9.6	9.38	9.46	9.85	9.62	9.45	9.62	9.65
10700015	6.94	7.06	7.3	7.72	7.17	7.32	7.27	8.19	7.54	7.44	7.23	7.09	7.24	7.15	7.29	7.51	7.37	7.33	7.52	7.83	7.82	7.92	7.98	7.54	7.03	7.22	7.36	6.88	7.15	7.39	7.29	7.22	6.97	7.6	7.26	6.9	7.51	7.47	7.12	7.3	7.23	7.08	7.29	7.21	7.23	7.09	7.24	7.22	6.95
10700016	2.61	2.52	2.56	2.49	2.49	2.47	2.52	2.61	2.47	2.61	2.46	2.49	2.54	2.47	2.45	2.5	2.49	2.52	2.68	2.52	2.56	2.61	2.63	2.53	2.46	2.47	2.46	2.58	2.53	2.47	2.46	2.46	2.6	2.55	2.53	2.6	2.47	2.53	2.54	2.53	2.49	2.5	2.52	2.56	2.54	2.48	2.54	2.63	2.51
10700017	4.4	4.39	4.3	4.45	4.21	4.25	4.29	4.75	4.35	4.48	4.25	4.2	4.33	4.2	4.19	4.32	4.31	4.31	4.52	4.54	4.59	4.58	4.58	4.41	4.13	4.19	4.25	4.24	4.15	4.23	4.19	4.25	4.29	4.42	4.38	4.26	4.37	4.35	4.23	4.34	4.36	4.11	4.33	4.4	4.21	4.1	4.21	4.27	4.23
10700018	2.3	2.27	2.33	2.26	2.22	2.27	2.3	2.4	2.21	2.36	2.24	2.23	2.3	2.26	2.27	2.25	2.25	2.27	2.42	2.38	2.31	2.33	2.35	2.32	2.26	2.28	2.21	2.29	2.28	2.26	2.22	2.25	2.31	2.31	2.29	2.32	2.24	2.34	2.31	2.31	2.25	2.29	2.28	2.32	2.31	2.26	2.28	2.36	2.26
10700019	2.85	2.69	2.7	2.66	2.65	2.64	2.69	2.73	2.64	2.78	2.63	2.65	2.71	2.63	2.63	2.65	2.67	2.68	2.86	2.68	2.77	2.78	2.75	2.71	2.63	2.61	2.61	2.7	2.65	2.59	2.61	2.64	2.8	2.76	2.7	2.75	2.64	2.75	2.7	2.75	2.67	2.65	2.69	2.76	2.75	2.64	2.69	2.75	2.7
10700020	10.99	10.81	11.72	11.64	11.29	11.54	11.21	11.52	11.68	11.61	11.5	11.27	11.15	11.41	11.55	11.42	11.1	11.12	11.72	11.58	11.67	11.86	11.57	11.64	11.35	11.38	11.27	11.45	11.47	11.52	11.53	11.3	11.45	11.27	11.51	11.45	11.46	11.45	11.46	11.56	11.37	11.51	11.37	11.35	11.63	11.47	11.42	11.53	11.41
10700021	2.31	2.29	2.28	2.27	2.22	2.26	2.28	2.35	2.22	2.34	2.23	2.24	2.3	2.26	2.24	2.28	2.24	2.3	2.41	2.26	2.3	2.33	2.4	2.3	2.26	2.29	2.21	2.31	2.27	2.24	2.25	2.25	2.3	2.34	2.27	2.3	2.23	2.33	2.3	2.25	2.25	2.26	2.26	2.26	2.27	2.22	2.24	2.3	2.28
10700022	7.18	6.82	7.62	7.82	7.19	7.67	7.4	8.61	7.86	7.6	7.48	7.24	7.4	7.18	7.35	7.58	7.44	7.34	7.85	7.79	8.08	8.05	8.13	7.9	7.07	7.58	7.42	7.69	7.47	7.48	7.26	7.24	7.13	7.96	7.64	7.41	7.5	7.59	7.34	7.39	7.41	7.2	7.7	7.6	7.41	6.94	7.64	7.58	7.12
10700023	3.54	3.38	3.36	3.33	3.34	3.25	3.34	3.43	3.33	3.47	3.25	3.29	3.41	3.27	3.26	3.32	3.35	3.31	3.54	3.43	3.52	3.51	3.49	3.35	3.21	3.28	3.28	3.32	3.27	3.2	3.22	3.31	3.39	3.45	3.34	3.34	3.32	3.4	3.3	3.41	3.36	3.26	3.37	3.4	3.3	3.24	3.38	3.34	3.27
10700024	2.45	2.39	2.43	2.39	2.35	2.35	2.4	2.49	2.34	2.46	2.36	2.36	2.41	2.35	2.35	2.36	2.38	2.38	2.54	2.4	2.43	2.46	2.5	2.41	2.35	2.37	2.35	2.45	2.36	2.35	2.35	2.37	2.47	2.45	2.38	2.43	2.36	2.5	2.41	2.41	2.37	2.39	2.39	2.43	2.43	2.36	2.39	2.45	2.39
10700025	2.44	2.36	2.35	2.33	2.31	2.31	2.35	2.41	2.29	2.42	2.29	2.32	2.34	2.33	2.3	2.31	2.33	2.35	2.47	2.36	2.42	2.42	2.44	2.38	2.3	2.33	2.29	2.45	2.36	2.28	2.31	2.31	2.4	2.43	2.35	2.41	2.33	2.46	2.33	2.36	2.35	2.33	2.33	2.4	2.41	2.31	2.33	2.39	2.36
10700026	5.84	6.03	5.92	6.29	5.91	6.04	5.95	6.87	6.06	6.07	5.91	5.84	6.06	5.83	5.9	6.16	6.07	6	6.14	6.42	6.43	6.45	6.53	6.17	5.78	5.89	6.12	5.74	5.83	6.08	6	5.91	5.76	6.12	5.99	5.65	6.2	6.19	5.82	6	6.03	5.84	5.96	5.83	5.88	5.81	5.87	5.85	5.76
10700027	7.98	8.08	8.59	8.43	8.01	8.35	7.77	8.46	8.13	8.6	8.46	8.48	8.38	8.13	8.54	8.62	8.4	8.4	8.71	8.57	9.1	8.76	8.57	8.5	8.15	8.13	8.57	8.72	8.26	8.26	8.29	8.18	8.19	8.33	8.22	8.06	8.21	8.33	8.27	8.17	8.3	8.59	8.32	8.35	8.43	8.2	8.19	8.38	8.38
10700028	3.3	3.07	3.05	3	3.01	2.95	3.02	3.08	2.96	3.15	2.93	2.95	3.08	2.97	2.93	2.98	3.04	3.03	3.32	3.03	3.1	3.11	3.18	3.05	2.94	2.96	2.96	3.02	2.95	2.9	2.91	2.97	3.1	3.15	3.05	3.08	2.98	3.04	2.98	3.06	3.07	2.97	3.03	3.12	3.05	2.93	3.04	3.05	3
10700029	12.06	11.91	12.57	12.5	12.3	12.47	12.35	12.07	12.52	12.51	12.4	12.28	12.17	12.36	12.46	12.29	12.08	12.17	12.53	12.37	12.5	12.59	12.32	12.59	12.37	12.3	12.2	12.41	12.37	12.49	12.44	12.24	12.53	12.01	12.47	12.42	12.44	12.17	12.42	12.5	12.33	12.45	12.27	12.11	12.55	12.42	12.17	12.51	12.38
10700030	5.22	5.38	5.21	5.54	5.23	5.34	5.33	5.95	5.3	5.31	5.24	5.1	5.3	5.14	5.16	5.43	5.34	5.29	5.49	5.69	5.68	5.69	5.69	5.38	5.14	5.14	5.34	5.05	5.17	5.27	5.22	5.18	5.2	5.49	5.31	5.05	5.47	5.48	5.2	5.25	5.29	5.01	5.37	5.22	5.28	5.08	5.25	5.25	5.11
10700031	3.95	3.92	3.85	3.96	3.84	3.84	3.85	4.1	3.86	3.89	3.79	3.76	3.87	3.72	3.72	3.9	3.83	3.85	4.13	4.09	4.07	4.05	4.09	3.95	3.73	3.78	3.81	3.74	3.73	3.79	3.78	3.79	3.91	3.99	3.87	3.79	3.92	3.96	3.81	3.89	3.9	3.76	3.85	3.97	3.83	3.72	3.81	3.85	3.8
10700032	6.52	6.71	6.79	7.3	6.75	6.8	6.73	7.79	7.09	6.94	6.78	6.61	6.74	6.69	6.79	7.02	6.9	6.78	6.98	7.33	7.32	7.4	7.46	7.04	6.65	6.72	6.92	6.52	6.61	6.82	6.71	6.69	6.53	7.13	6.84	6.49	7	7.11	6.67	6.81	6.82	6.62	6.89	6.81	6.76	6.61	6.76	6.78	6.5
10700033	2.97	2.83	2.8	2.79	2.79	2.74	2.84	2.83	2.78	2.87	2.74	2.77	2.83	2.76	2.75	2.79	2.79	2.81	3.03	2.82	2.89	2.97	2.89	2.81	2.73	2.73	2.74	2.79	2.77	2.7	2.73	2.73	2.92	2.86	2.81	2.87	2.78	2.85	2.8	2.83	2.8	2.77	2.83	2.86	2.8	2.72	2.84	2.83	2.86
10700034	6.77	6.97	7.08	7.58	7.01	7.08	7.01	7.88	7.35	7.11	7.1	6.95	7.09	6.92	7.05	7.22	7.16	7.11	7.2	7.6	7.54	7.56	7.68	7.27	6.86	6.95	7.15	6.61	6.91	7.23	7.03	7.07	6.73	7.25	7.11	6.66	7.33	7.26	6.88	7.21	7.04	6.9	7.14	6.99	6.97	6.97	7.11	6.99	6.77
10700035	2.85	2.75	2.79	2.73	2.73	2.66	2.75	2.73	2.72	2.81	2.68	2.72	2.77	2.7	2.66	2.73	2.74	2.71	2.9	2.78	2.81	2.81	2.76	2.76	2.67	2.69	2.68	2.77	2.7	2.65	2.65	2.69	2.86	2.82	2.71	2.85	2.71	2.77	2.73	2.79	2.74	2.68	2.78	2.84	2.78	2.67	2.77	2.78	2.74
10700036	2.44	2.37	2.4	2.34	2.3	2.35	2.37	2.44	2.32	2.42	2.35	2.34	2.37	2.33	2.32	2.34	2.35	2.38	2.54	2.4	2.43	2.42	2.48	2.38	2.34	2.34	2.3	2.42	2.37	2.33	2.32	2.34	2.44	2.44	2.37	2.43	2.35	2.44	2.37	2.39	2.35	2.38	2.37	2.4	2.42	2.34	2.37	2.44	2.36
10700037	3.23	3.11	3.05	3.03	3.02	3	3.01	3.18	3.02	3.18	2.93	3	3.11	3	2.95	3.06	3.06	3	3.3	3.08	3.17	3.18	3.15	3.11	2.97	2.96	3.01	3.04	3	2.9	2.93	3.01	3.11	3.25	3.09	3.12	3.08	3.12	3.06	3.2	3.09	3	3.07	3.17	3.06	3.01	3.1	3.08	3.05
10700038	5.44	5.57	5.43	5.86	5.48	5.56	5.54	6.21	5.68	5.55	5.48	5.4	5.59	5.45	5.43	5.6	5.62	5.59	5.68	6.04	5.94	5.89	5.94	5.65	5.37	5.39	5.59	5.21	5.3	5.5	5.45	5.46	5.32	5.65	5.59	5.29	5.76	5.65	5.39	5.55	5.59	5.32	5.56	5.48	5.45	5.37	5.43	5.5	5.3
10700039	4.54	4.46	4.34	4.52	4.35	4.34	4.33	4.89	4.37	4.42	4.3	4.34	4.42	4.19	4.24	4.39	4.35	4.34	4.63	4.63	4.54	4.58	4.6	4.46	4.2	4.23	4.35	4.18	4.18	4.23	4.28	4.26	4.36	4.48	4.42	4.27	4.51	4.54	4.35	4.39	4.38	4.19	4.39	4.39	4.3	4.22	4.39	4.42	4.28
10700040	8.02	8.07	8.72	8.65	8.24	8.44	8.25	8.6	8.61	8.65	8.38	8.15	8	8.12	8.44	8.21	8.01	8.18	8.65	8.66	8.81	9.02	8.64	8.56	8.19	8.22	8.08	8.27	8.21	8.23	8.24	8.02	8.55	8.38	8.48	8.48	8.6	8.52	8.54	8.44	8.27	8.36	8.2	8.54	8.79	8.37	8.04	8.53	8.31
10700041	2.99	2.86	2.85	2.8	2.82	2.74	2.84	2.85	2.77	2.92	2.75	2.8	2.89	2.78	2.74	2.81	2.81	2.81	3.06	2.88	2.93	2.91	2.87	2.86	2.79	2.76	2.75	2.89	2.79	2.69	2.76	2.79	2.91	2.93	2.86	2.86	2.81	2.81	2.83	2.87	2.81	2.8	2.87	2.96	2.86	2.77	2.89	2.85	2.86
10700042	12.47	12.37	12.89	12.8	12.68	12.82	12.71	12.58	12.86	12.88	12.79	12.67	12.54	12.75	12.81	12.72	12.54	12.58	12.93	12.79	12.88	12.96	12.79	12.87	12.74	12.75	12.6	12.79	12.8	12.85	12.77	12.67	12.98	12.55	12.84	12.78	12.72	12.7	12.84	12.88	12.73	12.84	12.63	12.67	12.94	12.79	12.67	12.88	12.78
10700043	5.6	5.74	5.61	5.96	5.57	5.72	5.69	6.34	5.75	5.65	5.6	5.49	5.67	5.51	5.58	5.74	5.7	5.69	5.87	6.07	6.03	6.01	6.09	5.86	5.51	5.54	5.75	5.27	5.45	5.67	5.58	5.54	5.47	5.74	5.67	5.37	5.73	5.76	5.53	5.62	5.67	5.39	5.67	5.59	5.58	5.49	5.51	5.54	5.48
10700044	3.69	3.62	3.57	3.63	3.6	3.5	3.54	3.71	3.59	3.65	3.53	3.53	3.59	3.47	3.5	3.56	3.58	3.52	3.79	3.71	3.71	3.91	3.76	3.59	3.43	3.48	3.51	3.5	3.52	3.41	3.49	3.48	3.64	3.76	3.6	3.63	3.62	3.62	3.52	3.63	3.61	3.56	3.64	3.72	3.6	3.45	3.59	3.56	3.52
10700045	8.36	8.43	9.14	9.16	8.44	8.98	8.81	9.09	9.15	9.21	8.87	8.62	8.51	8.77	8.97	8.84	8.53	8.56	9.36	9.05	9.16	9.49	9.08	9.11	8.66	8.63	8.47	8.86	8.84	8.82	8.9	8.4	9	8.72	8.91	8.87	8.92	8.79	9.02	8.83	8.73	8.89	8.68	8.72	9.09	8.82	8.69	8.9	8.86
10700046	6.36	6.52	6.47	6.99	6.49	6.6	6.5	7.39	6.71	6.57	6.54	6.37	6.51	6.42	6.52	6.74	6.63	6.66	6.6	7.07	7.03	7.01	7.11	6.74	6.38	6.49	6.64	6.15	6.4	6.64	6.52	6.51	6.28	6.74	6.62	6.2	6.84	6.8	6.45	6.59	6.5	6.41	6.59	6.45	6.5	6.41	6.5	6.51	6.23
10700047	3.91	3.89	3.78	3.91	3.78	3.74	3.79	4.11	3.79	3.84	3.71	3.67	3.86	3.71	3.69	3.77	3.86	3.78	4.02	3.96	3.99	4.07	3.99	3.85	3.67	3.69	3.76	3.75	3.69	3.66	3.74	3.68	3.8	3.91	3.8	3.79	3.85	3.86	3.74	3.84	3.85	3.74	3.8	3.83	3.77	3.68	3.78	3.76	3.67
10700048	2.5	2.43	2.47	2.43	2.41	2.41	2.46	2.52	2.4	2.55	2.4	2.4	2.46	2.41	2.41	2.41	2.42	2.47	2.64	2.47	2.49	2.55	2.53	2.48	2.41	2.41	2.39	2.52	2.43	2.39	2.4	2.39	2.54	2.49	2.46	2.5	2.41	2.56	2.46	2.49	2.44	2.44	2.45	2.51	2.48	2.4	2.43	2.51	2.45
10700049	2.4	2.33	2.36	2.32	2.27	2.3	2.35	2.4	2.27	2.38	2.29	2.27	2.32	2.29	2.28	2.31	2.3	2.33	2.47	2.34	2.37	2.38	2.41	2.34	2.3	2.29	2.26	2.38	2.3	2.3	2.28	2.3	2.37	2.38	2.33	2.37	2.28	2.42	2.34	2.34	2.31	2.29	2.32	2.37	2.38	2.31	2.32	2.37	2.32
10700050	2.51	2.42	2.44	2.41	2.38	2.38	2.43	2.49	2.36	2.51	2.39	2.38	2.42	2.39	2.39	2.39	2.41	2.41	2.6	2.43	2.48	2.52	2.53	2.44	2.37	2.38	2.36	2.5	2.43	2.36	2.38	2.37	2.51	2.47	2.42	2.51	2.4	2.48	2.42	2.42	2.4	2.41	2.43	2.47	2.46	2.37	2.43	2.47	2.44
10700051	5.87	6.06	5.99	6.44	5.99	6.1	5.97	6.9	6.2	6	5.96	5.88	6.07	5.84	5.92	6.14	6.1	6.05	6.15	6.47	6.44	6.44	6.54	6.17	5.89	5.85	6.17	5.64	5.82	6.12	6.01	5.91	5.82	6.23	6.03	5.71	6.26	6.18	5.95	6.01	6.01	5.82	6.03	5.95	5.94	5.81	5.94	5.89	5.78
10700052	3.2	3.19	3.08	3.11	3.06	3.05	3.12	3.18	3.02	3.1	3.05	3.04	3.1	3.03	3.03	3.04	3.07	3.09	3.26	3.17	3.17	3.18	3.19	3.12	3.03	3.05	3.05	3.07	3.04	3.04	3.04	3.05	3.13	3.13	3.11	3.12	3.12	3.17	3.11	3.12	3.1	3.06	3.07	3.14	3.1	3.06	3.12	3.13	3.1
10700053	5.22	5.26	5.12	5.5	5.21	5.24	5.17	5.85	5.31	5.3	5.18	5.01	5.24	5.06	5.09	5.27	5.22	5.24	5.42	5.59	5.55	5.59	5.68	5.28	4.99	5.13	5.17	4.99	5.02	5.23	5.12	5.15	5.11	5.44	5.22	5.02	5.34	5.36	5.18	5.25	5.24	4.94	5.16	5.17	5.16	5.08	5.12	5.17	5.01
10700054	3.28	3.17	3.15	3.19	3.1	3.05	3.16	3.23	3.1	3.24	3.07	3.08	3.23	3.1	3.03	3.13	3.14	3.15	3.48	3.19	3.25	3.35	3.25	3.2	3.07	3.08	3.07	3.21	3.08	3.06	3.06	3.07	3.22	3.31	3.16	3.18	3.14	3.16	3.15	3.18	3.19	3.09	3.23	3.21	3.15	3.05	3.13	3.21	3.13
10700055	7.67	7.72	8.33	8.5	7.85	8.2	7.96	8.36	8.22	8.28	8.1	7.8	7.77	7.9	8.04	8.02	7.7	7.8	8.39	8.33	8.35	8.58	8.39	8.35	7.82	7.85	7.84	7.94	8	7.95	7.95	7.76	8.11	8.05	8.09	8.07	8.3	8.17	8.19	8.05	8	8.1	7.98	7.99	8.3	8	7.92	8.2	8.1
10700056	2.7	2.63	2.65	2.59	2.56	2.54	2.6	2.64	2.53	2.67	2.55	2.58	2.62	2.54	2.53	2.57	2.56	2.62	2.78	2.64	2.65	2.74	2.66	2.61	2.56	2.54	2.55	2.63	2.59	2.54	2.52	2.55	2.69	2.64	2.6	2.68	2.57	2.64	2.62	2.63	2.6	2.58	2.61	2.64	2.63	2.57	2.65	2.67	2.59
10700057	2.43	2.31	2.31	2.34	2.35	2.36	2.39	2.62	2.35	2.48	2.27	2.42	2.45	2.32	2.37	2.36	2.34	2.4	2.45	2.36	2.45	2.37	2.39	2.33	2.35	2.46	2.25	2.34	2.43	2.33	2.22	2.39	2.38	2.36	2.33	2.31	2.34	2.65	2.32	2.48	2.37	2.39	2.29	2.37	2.38	2.28	2.39	2.48	2.46
10700058	12.17	12.13	12.6	12.66	12.49	12.59	12.4	12.35	12.59	12.54	12.54	12.39	12.31	12.42	12.57	12.44	12.27	12.3	12.6	12.52	12.59	12.68	12.54	12.67	12.46	12.36	12.45	12.44	12.52	12.57	12.54	12.35	12.54	12.23	12.47	12.48	12.63	12.33	12.6	12.52	12.42	12.56	12.46	12.3	12.6	12.57	12.41	12.59	12.53
10700059	4.94	5.04	5.08	4.98	4.8	5.06	4.84	5.07	4.97	5.26	5.19	5.29	5.23	4.91	5.36	5.31	5.15	5.17	5.47	5.49	5.79	5.46	5.28	5.36	5.04	4.88	5.2	5.48	4.98	5.04	5.04	4.94	5.01	5.08	4.97	4.97	5	5.1	5.01	5.01	5.08	5.25	5.04	5.12	5.17	4.96	4.94	5.26	5.03
10700060	4.81	4.82	4.62	5.03	4.71	4.77	4.76	5.31	4.77	4.79	4.64	4.62	4.73	4.66	4.66	4.76	4.78	4.73	4.93	5.05	5.14	5.06	5.11	4.84	4.6	4.61	4.75	4.6	4.58	4.65	4.63	4.63	4.69	4.9	4.8	4.58	4.89	4.93	4.65	4.79	4.76	4.53	4.75	4.77	4.64	4.55	4.65	4.7	4.58
10700061	6.52	6.67	6.75	7.21	6.71	6.8	6.72	7.53	6.94	6.81	6.73	6.51	6.79	6.64	6.76	6.89	6.84	6.79	6.87	7.3	7.15	7.16	7.29	6.9	6.56	6.67	6.87	6.29	6.53	6.78	6.76	6.68	6.43	6.98	6.73	6.32	7.06	6.94	6.66	6.78	6.8	6.56	6.8	6.73	6.63	6.56	6.67	6.68	6.51
10700062	8.36	8.28	8.98	8.85	8.38	8.73	8.62	8.69	8.83	9	8.66	8.47	8.31	8.52	8.68	8.55	8.28	8.43	9.01	8.76	8.91	9.27	8.7	8.98	8.34	8.55	8.25	8.67	8.7	8.62	8.53	8.49	8.89	8.33	8.83	8.83	8.66	8.64	8.77	8.61	8.53	8.65	8.46	8.58	9.06	8.68	8.41	8.77	8.56
10700064	6.65	6.79	7.18	6.98	6.58	6.99	6.32	6.72	6.57	7.14	7.09	7.26	7.11	6.59	7.19	7.22	7.06	7.01	7.52	7.35	7.81	7.43	7.18	7.22	6.8	6.68	7.18	7.35	6.8	6.87	6.95	6.84	6.82	6.79	6.9	6.69	6.94	6.95	6.9	6.82	6.95	7.23	6.85	6.88	7.13	6.82	6.66	7.11	6.91
10700065	7.91	8.05	8.56	8.39	7.92	8.32	7.63	8.33	8.03	8.58	8.45	8.48	8.36	8.02	8.53	8.62	8.36	8.39	8.7	8.57	9.11	8.77	8.53	8.5	8.1	8.03	8.58	8.7	8.2	8.21	8.23	8.09	8.13	8.23	8.16	7.98	8.15	8.23	8.23	8.08	8.24	8.58	8.26	8.28	8.41	8.13	8.07	8.35	8.34
10700066	5.88	6.1	6.14	5.99	5.62	6.17	5.67	5.99	6.01	6.48	6.42	6.55	6.46	5.9	6.65	6.55	6.31	6.33	6.69	6.73	7.15	6.78	6.43	6.65	6.13	5.84	6.42	6.73	6.06	6.09	6.18	5.98	6.05	6.19	6	5.96	6.05	6.17	6.12	6.11	6.24	6.51	6.1	6.25	6.34	6	5.79	6.43	6.15
10700067	7.48	7.6	8.03	7.87	7.43	7.78	7.13	7.65	7.53	8	7.99	8.08	7.91	7.57	8.09	8.16	7.88	7.82	8.23	8.08	8.6	8.21	8.01	8.06	7.67	7.52	8.17	8.2	7.75	7.78	7.75	7.56	7.68	7.63	7.79	7.56	7.72	7.71	7.78	7.65	7.73	8.09	7.75	7.69	7.91	7.7	7.5	7.9	7.82
10700068	5.66	5.65	6.19	6.42	5.89	6.54	5.31	6.04	6.16	6.41	6.41	6.13	5.88	6.92	6.47	5.58	4.36	5.54	3.8	4.64	4.07	4.45	4.33	4.75	6.45	6.87	6.42	7.65	6.55	7.38	7.57	7.06	5.06	4.28	4.71	5.09	4.32	3.94	4.57	4.68	3.22	5.86	3.55	4.34	4.51	4.38	3.86	3.33	4.47
10700069	7.92	7.28	7.59	7.01	6.94	6.57	7.19	7.47	7.44	7.02	7.04	6.64	6.97	6.73	7.55	7.31	7.25	7.28	7.64	7	6.98	7.22	7.32	7.42	6.56	7.13	7.05	6.98	6.8	6.85	6.62	6.8	7.05	7.46	7.53	6.82	7.09	7.35	7.03	6.98	7.18	7.49	7.08	7.07	7.54	6.98	6.17	7.09	7.09
10700070	5.51	5.95	5.95	5.37	5.61	5.59	5.29	6.32	5.58	5.39	4.62	5.64	4.8	5.22	5.93	4.95	4.59	4.76	5.91	4.46	5.47	4.92	4.33	6.11	5.65	5.56	4.82	6.17	5.58	4.54	4.81	5.22	4.86	4.81	4.71	4.94	4.53	4.92	4.86	4.79	5	4.18	4.15	4.14	4.31	4.26	3.84	4.76	5.08
10700071	6.16	5.95	5.84	5.98	5.78	5.63	5.71	6.68	6.01	6.62	5.8	5.55	5.81	6.13	6	6.25	5.36	6.05	6.99	6.7	6.45	6.78	5.71	6.54	5.27	5.34	5.2	6.65	5.63	5.67	5.75	6.08	6.39	6.84	6.65	6.75	6.12	6.78	6.5	5.98	6.08	6.19	6.36	6.45	6.17	6.14	5.92	6.54	5.17
10700072	3.12	3.57	2.81	2.96	3.23	3.62	2.84	2.91	3.66	3.73	3.72	3.38	2.95	3.62	3.43	3.18	2.98	2.77	2.52	2.29	2.94	2.43	2.94	3.24	3.24	3.34	3.13	4.39	3.61	3.33	3.33	3.41	2.53	2.64	3.24	3.02	2.52	2.47	2.92	2.72	2.44	2.65	2.79	2.42	2.83	2.48	2.71	3.16	2.87
10700073	3.53	3.45	3.63	3.67	3.98	3.54	3.36	3.56	4.33	3.52	3.76	3.33	3.95	4.02	3.51	4.23	3.76	3.29	3.86	3.99	3.69	3.38	4.02	3.53	3.18	3.99	4.15	4.05	4.12	3.73	3	3.68	3.18	4.46	4.13	3.66	3.63	3.87	3.36	3.79	3.34	3.67	3.42	3.64	3.66	3.32	3.61	3.37	3.53
10700074	4.2	3.69	4.32	3.23	4.05	3.9	3.16	3.06	3.13	3.91	3.41	3.96	3.36	3.42	4.53	4.06	3.77	3.97	3.82	2.95	3.1	4.09	3.46	3.99	4.21	4.05	3.6	4.09	3.87	4.24	3.41	3.87	3.81	3.41	3.58	3.44	3.19	3.27	3.69	3.45	2.98	3.37	3.23	4.03	3.15	3.76	3.71	3.46	3.43
10700075	11.09	11.07	11.39	11.25	11.19	11.36	11.27	11.2	11.08	11.29	11.53	11.57	11.37	11.18	11.27	11.33	11.13	11.3	11.42	11.13	11.21	11.2	11.16	11.2	11.39	11.06	11.26	11.28	11.45	11.18	11.3	11.13	11.46	10.79	11.37	11.3	11.24	10.93	11.16	11.05	11.03	11.2	10.83	10.96	11.2	11.2	11	11.18	11.24
10700076	3.28	3.18	3.66	3.84	2.76	3.17	2.88	3.53	3.03	2.91	3.28	2.58	3.37	3.45	3.35	2.99	2.63	2.92	2.97	2.95	2.71	3.09	2.67	3.6	2.93	3.23	2.77	4.14	3.58	3.14	2.9	3.33	2.73	2.65	3.02	3.21	3.22	3.38	2.86	3.41	2.85	2.98	3.09	2.64	2.43	2.9	2.89	3.08	2.92
10700077	2.97	2.69	2.44	2.35	2.25	2.51	2.77	2.69	2.32	2.54	2.61	2.35	2.27	2.28	2.28	2.5	3.22	2.72	3.01	2.48	2.34	2.52	2.66	2.33	2.79	2.6	2.49	2.97	2.34	2.63	3.06	2.25	2.33	2.44	2.34	2.24	2.83	2.45	2.59	2.42	2.4	2.77	2.29	2.35	2.79	2.54	2.32	2.62	2.43
10700078	4.24	4.61	4.87	4.02	4.21	4.21	4.92	4.25	4.25	4.41	4.1	4.71	4.22	4.24	4.73	4.33	4.33	4.21	4.14	3.91	4.33	4.18	3.88	4.56	4.41	4.67	4.16	5.12	4.16	4.27	4.12	4.31	3.85	4.53	4.33	4.65	4.16	4.18	4.41	4.58	4.3	3.58	4.11	4.65	4.29	4.75	4.37	4.44	4.37
10700079	10.29	10.37	10.01	10.02	10.25	9.73	10.07	10.06	9.98	9.73	10.12	9.92	9.87	10.41	9.97	9.67	10.21	9.82	10.83	10.85	10.8	10.83	10.7	10.68	10.11	10.31	10.01	9.77	10.1	10.03	10.04	9.83	10.78	10.8	10.84	10.79	10.72	10.68	10.85	10.86	10.86	10.9	10.86	10.91	10.85	10.89	10.63	10.82	9.98
10700080	5.37	6.34	6.66	5.59	5.63	5.84	4.86	5.77	5.61	4.9	5.96	6.67	5.21	6.72	6.25	5.21	5.5	6.51	5.86	5.4	6	5.65	4.21	5.46	5.97	5.84	5.44	7.23	6.75	6.45	6.18	6.37	5.43	5.43	5.26	5.12	5.32	5.6	5.94	5.31	5.45	5.64	5.11	5.07	5.5	5.22	5.18	4.84	4.78
10700081	9.02	8.15	8.35	8.3	8.14	8.38	8.43	8.81	7.86	8.54	8.09	8.07	7.98	7.64	7.94	8.15	8.14	8.18	10.42	10.18	10.53	10.36	10.49	10.37	7.69	7.77	7.73	8	8.07	8.01	7.74	7.75	10.43	10.87	10.41	10.45	10.38	10.64	10.53	10.53	10.19	10.49	10.15	10.44	10.61	9.91	10.48	10.66	9.18
10700082	5.19	5.82	5.99	5.85	5.52	6.23	6.01	5.99	5.53	5.36	6.22	5.36	4.67	6.27	5.95	5.62	4.95	6.19	5.39	5.39	5.5	4.95	5.73	4.6	5.63	5.89	5.86	6.25	5.88	5.47	5.61	6.39	5.5	4.96	5.13	4.91	6.01	6.21	5.62	5.35	5.36	5.48	4.83	5.47	5.83	5.58	4.4	5.03	5.45
10700083	5.43	6.67	5.57	5.47	5.53	6.05	5.95	6.09	5.96	5.81	5.95	5.06	6.01	5.93	6.03	5.98	5.02	6.09	6.2	5.21	4.28	5.65	5.49	4.91	5.51	5.23	5.14	6.31	5.91	6.35	5.86	5.97	5.93	6.53	5.98	5.43	6.25	5.19	5	5.91	5.35	5.75	5.71	5.55	5.58	5.49	5.06	5.17	5.43
10700084	2.7	3.96	2.68	3.32	2.84	3.17	2.84	2.4	3.54	2.56	3.35	2.3	3	2.54	3.3	3.15	2.24	3.36	3.04	2.22	2.74	2.25	2.64	2.75	3.04	3.32	2.58	3.43	2.27	2.64	3.02	2.59	3.03	2.84	2.51	2.12	2.36	2.05	2.35	2.32	2.38	2.55	2.85	2.64	2.35	2.37	2.36	2.27	2.58
10700085	3.94	4.1	4.09	3.98	3.21	3.96	4.76	4.23	4.1	3.84	4.17	4.11	3.04	4.45	4.74	4.18	4.08	4.48	3.93	3.86	4.67	4.14	3.83	4.44	4.31	4.88	4.27	5.5	4.5	4.37	4.14	4.75	4.12	4.63	4.33	4.35	3.84	4.11	4.34	4.01	3.82	4.24	3.41	3.77	4.84	4.33	4.64	3.79	3.96
10700086	11.05	11.38	11.43	11.44	11.33	11.3	11.3	11.52	11.33	11.45	11.41	11.25	11.46	11.07	11.26	11.36	11.16	11.26	10.63	10.47	10.63	10.61	10.56	10.75	11.19	11.17	11.04	11.16	11.13	10.95	11.2	11.15	10.48	10.67	10.49	10.71	10.59	10.66	10.58	10.75	10.61	10.74	10.72	10.54	10.7	10.98	10.91	10.52	11.43
10700087	5.47	6.37	6.19	5.38	5.58	6.05	4.04	6.73	6.09	4.75	6.31	5.62	6.01	6.14	5.6	5.61	5.51	5.61	4.66	5.11	6.01	5.4	5.65	5	6.06	6.43	6.2	6.12	6.52	6.17	5.71	5.65	5.01	5.28	4.68	4.92	4.56	4.79	5.18	5.31	4.93	4.87	5.3	5.48	5.24	4.55	5.1	4.88	4.96
10700088	3.22	3.68	5.41	4.48	4.64	4.41	4.65	4.43	5.64	4.66	4.62	4.49	4.82	4.43	5.05	4.24	4	3.93	3.53	3.89	4.52	4.89	4.07	3.97	4.71	5.68	4.76	6.11	5.17	5.51	5.73	6.11	4.71	4.7	4.31	4.39	4.41	4.24	4.03	4.21	4.26	5.18	5.15	4.41	4.95	4.43	4.76	5.08	3.94
10700089	4.06	3.95	2.69	3.59	3.65	3.81	2.89	2.69	3.87	3.16	3.16	4.02	2.87	3.69	3.33	3.15	3.42	3.42	3.35	3.18	3.56	3.14	2.82	3.73	3.34	3.59	2.92	3.94	3.52	3.88	3.07	2.51	3.15	3.4	3.03	3.5	3.64	3.64	3.25	3.56	3.45	3.44	3	3.16	2.72	2.84	2.97	2.95	3.61
10700090	4.65	5.27	3.93	3.8	4.31	3.93	4.25	4.99	4.75	3.95	4.29	4.63	4.7	4.78	4.69	4.17	3.76	4.79	4.47	4.11	4.85	3.94	4.15	3.7	4.58	4.53	3.9	4.47	4	4.33	4.04	4.18	4.23	4.25	3.71	3.8	4.35	3.88	4	3.92	3.9	3.55	4.01	4.87	4.63	4.16	4.62	3.91	4.62
10700091	3.84	3.9	4.23	4.05	4.01	3.59	4.25	5.05	4.05	3.48	5.08	3.82	4.01	5.74	5.1	4.48	5.44	4.31	3.32	3.33	3.87	3.6	3.78	4.28	4.15	5.53	4.38	5.87	4.05	4.67	3.91	4.28	3.87	4.41	3.54	3.89	3.6	3.38	4.38	3.2	4.05	3.78	3.78	3.41	4.75	4.04	3.83	3.35	3.96
10700092	2.44	2.49	2.56	2.47	2.29	2.92	2.4	2.64	2.32	3.05	2.65	2.65	2.58	3.4	2.44	2.4	2.32	2.66	2.59	2.4	3.07	2.53	2.54	2.22	2.6	2.45	2.62	2.63	2.9	2.86	2.45	2.37	2.93	2.36	2.42	2.27	2.28	2.51	2.28	2.16	2.3	2.47	2.43	2.58	2.6	2.28	2.48	2.86	2.31
10700093	10.83	11.11	10.19	10.05	10.3	10.35	10.22	10.5	10.28	10.5	10.32	10.68	10.44	10.31	10.1	10.39	10.36	10.66	10.82	11.12	10.94	10.83	10.98	11.21	10.33	10.15	10.37	9.93	10.27	10.15	10.45	10.56	11.11	11.07	11.31	11.18	11.4	11.4	11.37	11.21	11.24	11.09	10.97	11.2	11.23	11.18	10.59	11.15	11
10700094	3.45	3.87	3.52	3.7	4.68	3.69	4.04	3.6	4.05	4.06	4.95	4.85	4.01	4.23	4.48	4.59	4.19	4.47	3.9	3.73	3.68	5.52	3.2	4.3	4.15	4.26	4.48	4.53	4.6	3.56	4.25	4.03	4.38	4.96	3.76	3.68	4.35	4.35	4.5	4.72	3.87	4.05	4.67	4.32	4.72	3.79	3.43	3.42	3.24
10700095	3.29	3.4	3.21	3.76	3.05	3.63	3.47	2.65	3.68	4.37	3	3.63	2.92	3.62	3.34	3.6	3.05	3.18	3.72	3.43	2.87	3.17	3.6	3.32	3.03	3.81	3.56	4.04	2.84	3.46	4.61	3.19	2.92	3.1	3.1	3.72	3.69	3.54	3.32	2.93	3.56	3.67	3.09	3.53	3.44	3.19	2.8	3.67	3.39
10700096	2.66	2.44	2.44	2.48	2.53	2.52	2.45	2.67	2.63	2.49	2.54	2.7	2.46	2.51	2.54	2.47	2.3	2.54	2.5	2.33	2.35	2.55	3.9	2.29	2.52	3.3	2.63	2.95	2.56	2.7	2.9	2.57	2.47	2.96	2.71	2.65	2.72	2.81	2.63	2.63	2.32	2.98	2.4	2.16	2.95	2.59	2.35	2.89	2.49
10700097	3.96	3.85	4.81	3.59	4.18	4.02	4.96	4.03	4.14	4.8	4.84	4.34	3.6	5.71	4.87	4.11	3.6	5.12	5.13	3.27	3.45	3.3	3.21	3.49	5.25	4.12	4.45	6.15	4.92	3.9	3.9	3.99	4.1	4.28	3.41	3.61	3.73	3.54	3.28	3.45	3.4	3.85	3.78	4.3	4.29	3.29	2.87	3.49	3.75
10700098	6.09	6.31	6.02	6.4	6.08	6.3	5.29	5.71	6.58	5.68	5.8	6.62	6.38	6.85	5.97	6.1	5.33	6.09	5.74	5.28	6.01	5.65	5.11	5.61	5.9	6.56	6.12	5.9	6.49	6.78	6.14	6.23	6.01	5.87	5.91	5.71	6.06	5.25	5.32	5.66	5.52	5.81	5.14	5.52	5.63	5.64	5.96	4.94	5.68
10700099	3.5	4.03	3.25	3.56	3.23	3.31	3.37	3.64	3.48	3.44	3.73	3.49	3.44	3.88	3.67	3.59	3.33	3.5	4.05	3.29	3.55	3.86	3.5	3.36	3.48	3.72	3.89	3.48	3.56	3.69	3.68	3.32	3.2	3.04	3.6	3.54	3.55	3.65	3.43	4.06	3.45	3.74	3.64	3.07	3.4	3.47	3.62	4.02	3.57
10700100	4.33	5.09	4.16	3.82	4.4	4.5	4.71	4.3	4	4.24	4.41	5.07	4.34	4.61	4.81	4.07	3.68	4.17	4.19	4.17	3.38	3.92	5.04	4.31	5.37	5.18	3.98	5.53	4.75	4.31	4.23	4.26	4.29	4.38	3.8	3.93	4.52	4.46	4.08	4.41	3.84	3.89	3.98	3.81	4.54	3.99	4.57	4.09	4.06
10700101	8.35	9.33	8.76	8.88	9.13	9.13	9.09	9	8.83	8.88	9.15	8.89	9.07	9.15	8.96	8.89	8.94	9.04	9.16	8.88	9.02	8.14	8.66	8.77	9.05	8.94	9.04	8.28	8.95	8.73	8.87	8.94	8.99	9.08	8.75	8.73	9.21	8.94	8.9	8.82	8.79	8.79	8.54	8.64	8.78	8.47	9.06	8.79	8.45
10700102	4.6	4.85	4.55	4.54	4.59	4.43	4.14	5.51	4.58	4.84	4.94	4.81	4.41	4.38	4.61	4.66	4.52	4.95	5.44	3.88	4.53	4.41	3.8	4.84	4.59	4.91	5	5.75	4.7	5.08	4.73	4.59	4.65	4.63	4.24	4.38	4.25	4.61	4.4	4.32	4.49	4.52	3.81	4.24	4.13	3.99	4.52	4.04	4.54
10700103	5.58	5.21	6.62	4.54	5.12	5.1	5.5	6.04	5.2	5.22	6.13	5.55	5.49	6.23	6.47	5.74	5.22	5.57	5.11	3.61	4.36	4.84	4.07	4.43	5.58	5.71	5.25	6.76	5.66	6.4	5.71	6.2	4.8	4.99	4.57	4.44	5.24	4.55	4.62	5	4.44	5.44	4.29	4.76	4.7	4.42	4.84	4.82	5.5
10700104	3.65	3.49	3.73	3.8	3.44	3.48	4.07	3.79	3.48	4	3.62	3.69	3.57	3.57	3.52	3.84	3.39	3.52	4.55	3.74	3.81	4.15	3.79	3.98	3.73	3.34	3.38	3.73	3.55	3.46	3.55	3.55	3.87	3.96	3.74	4.47	4.03	4.01	4.03	3.96	3.87	4.18	3.73	3.86	4.15	3.62	4.04	3.83	3.29
10700105	5.7	6.03	6.15	6.13	6.38	5.95	6.04	6.62	5.52	5.52	6.14	5.65	6.05	5.72	5.88	6.44	6.35	5.93	5.61	6.42	5.92	5.88	6.04	5.91	5.97	5.79	6.1	4.67	5.84	6.29	5.74	6.53	5.69	6.02	4.99	5.55	6.04	5.66	5.81	6.12	5.99	4.67	6.05	6	5.26	5.43	6.18	5.44	5.44
10700106	9.15	9.62	8.51	8.15	8.31	8.27	8.49	8.43	8.41	7.93	8.53	8.42	8.52	8.28	8.46	8.05	8.37	8.28	8.27	8.1	7.94	7.65	8.18	7.77	8.49	8.57	8.4	8.42	8.28	8.39	8.55	8.67	8.08	8.51	8.28	8.32	8.26	8.22	8.3	8.29	8.17	8.16	8.06	8.42	8.28	7.87	8.01	7.94	8.22
10700107	4.84	4.5	4.18	4.22	4.49	4.38	4.51	4.18	4.4	4.4	4.54	4.35	4.14	5.76	5.01	4.84	4.73	4	5.04	5.19	4.61	4.81	5.78	4.29	4.64	4.55	4.96	6.11	5.35	4.98	5.34	5.17	3.68	5.3	4.49	4.44	4.06	4.58	4.54	4.49	4.32	4.88	4.27	5.26	4.29	4.43	4.35	3.39	4.59
10700108	11.11	10.66	10.22	10.15	10.04	9.94	10.04	10.17	9.93	9.74	10.56	10.49	10.21	10.38	10.13	10.1	10.16	10.45	11.32	10.98	11.05	11.25	11.11	11.11	10.26	10.13	9.9	10.24	10.16	9.89	10.16	10.05	11.39	11.26	11.28	11.29	11.4	11.26	11.41	11.38	11.17	11.29	11.23	11.14	11.31	11.11	11.21	11.2	10.75
10700109	3.34	2.32	3.28	2.76	2.84	3.25	2.75	3.09	2.49	3.4	3.02	2.55	2.84	2.67	2.9	2.58	2.78	2.83	2.39	3.15	2.48	2.74	2.84	2.68	2.48	2.59	2.62	2.89	3.01	2.5	3.16	3.02	3.01	2.88	2.61	2.44	2.85	2.78	2.64	2.66	3.04	2.48	2.68	2.79	2.5	2.29	2.69	2.82	2.74
10700110	3.22	4.19	4.19	3.03	3.92	3.76	3.24	3.69	3.41	4	3.66	3.09	4.42	2.96	3.7	4.12	3.11	3.79	2.81	3.02	2.97	3.13	4.08	3.29	4.01	4.41	3.57	4.27	3.66	3.87	3.18	3.05	2.98	2.89	3.42	3.11	3.04	4.07	3.02	2.96	2.87	2.64	2.67	2.95	3.19	2.9	3.03	3.16	3.47
10700111	6.94	7.37	7.57	7.13	6.85	6.7	6.82	7.59	6.72	6.96	7.01	6.86	6.66	7.23	7.55	6.82	7.05	6.61	6.6	7.52	6.65	6.81	6.29	6.53	7.17	7.35	7.04	7.91	7.41	7.58	7.24	7.97	6.68	6.67	6.59	6.58	6.73	6.32	6.91	6.55	6.47	7.02	6.32	7.11	6.43	6.6	6.42	6.07	6.67
10700112	5.53	5.25	5.71	5.33	5.65	5.81	5.12	5.91	5.35	5.36	6.62	5.82	4.96	6.22	6.14	5.75	4.74	5.23	5.92	4.48	4.89	4.55	4.75	5.44	5.95	6.38	5.82	6.78	5.74	6.73	6.53	5.55	5.72	5.13	4.6	5.3	4.13	3.58	4.49	3.88	4.49	5.44	3.73	5.08	5.46	4.62	4.83	4.51	4.09
10700113	10.7	10.17	9.03	9.04	9.38	9.04	9.21	8.99	9.07	8.98	9.77	10.11	9.65	9.61	9.26	9.36	9.42	9.91	10.75	10.6	10.76	10.46	10.43	10.43	9.52	9.55	9.37	9.53	9.62	9.21	9.11	9.04	10.86	10.55	10.9	10.81	10.74	10.65	10.88	10.67	10.81	10.68	10.57	10.6	10.75	10.47	10.03	10.56	10.17
10700114	10.73	10.38	10.94	11.06	11.14	11.01	11.05	11.05	11.05	11.01	11	10.99	11.06	10.73	10.95	11.01	11.07	11.01	10.82	10.86	10.74	10.96	10.82	10.8	10.94	11	11	10.94	10.87	10.76	10.96	10.79	10.71	11.04	10.47	10.81	10.81	10.84	10.77	10.97	10.95	10.83	11.23	10.92	10.89	10.89	11.27	11.11	10.8
10700115	10.34	10.59	10.79	10.95	10.73	10.84	10.53	10.5	10.94	10.52	11.05	11.05	10.88	10.15	10.81	10.71	10.59	10.67	10.38	10.55	10.47	10.52	10.25	10.53	10.7	10.36	10.75	10.6	10.68	10.68	10.77	10.45	10.5	10.13	10.6	10.61	10.95	10.37	10.47	10.6	10.45	10.5	10.44	10.49	10.68	10.7	10.17	10.48	10.8
10700116	5.09	5.26	6.25	5.35	5.34	5.05	5.29	4.86	5.25	5.67	5.19	4.91	5.08	5.74	5.94	5.8	5.18	6.44	5.73	5.62	5.62	5.56	5.61	5.29	5.7	6.27	4.82	6.14	6.17	6.18	6.4	6.04	5.64	4.98	5.65	5.57	5.86	5.41	5.8	4.96	5.65	5.74	5.52	5.88	4.78	4.95	5.83	5.34	5.43
10700117	3.03	2.68	3.36	2.83	2.9	2.92	2.93	4.04	2.99	3.09	3.16	3.38	2.9	2.9	2.69	2.92	2.94	2.74	3.27	2.87	2.82	2.82	3.32	3.07	2.84	3.38	2.99	4.17	2.95	2.89	3.17	3.09	3.15	2.72	2.75	3.27	2.87	2.94	3.09	3.19	2.78	2.78	2.74	2.91	3.19	2.61	2.56	3.29	2.9
10700118	3.01	2.87	3.13	3.17	2.89	3.2	3.14	4.05	2.8	3.31	2.68	3.5	2.98	3.33	2.72	3.11	2.87	2.95	3.11	2.6	3.01	2.88	3.2	2.83	2.93	2.86	3.46	3.77	2.74	2.66	2.87	3.44	2.61	2.92	2.68	2.78	3.05	3.46	2.52	2.53	2.6	2.62	2.58	3.06	2.88	2.69	2.84	2.9	2.53
10700119	7.7	7.06	7.16	6.99	7.28	6.82	6.97	7.22	6.35	7.3	6.93	7.36	7.41	6.52	6.6	6.81	6.96	7.31	7.58	7.1	7.18	7.19	6.83	7.22	7.13	7.12	6.77	7.1	7.22	6.99	7.17	7.05	7.3	7.48	7.44	7.62	7.51	7.38	7.52	7.47	7.12	7.48	7.45	7.35	7.19	7.53	7.49	7	7.19
10700120	10.3	9.92	8.34	8.62	9.19	9.05	9.22	9.16	8.57	8.7	9.38	9.57	9.29	9.16	8.91	9.2	8.93	9.47	10.34	10.32	10.13	9.91	9.89	9.98	8.98	8.92	8.91	8.77	8.95	8.72	8.67	8.61	10.15	10.48	10.35	10.19	10.2	10.19	10.21	10.1	10.17	10.3	10.1	10.05	10.11	9.61	9.71	9.98	9.61
10700121	8.39	8.76	7.86	7.97	8.09	8.05	7.81	8.45	8.16	8.47	8.38	8.22	8.2	7.97	8.21	8.16	8.25	7.83	7.84	8.16	8.14	8.16	7.99	8.24	7.85	7.99	8.24	8.21	7.98	8.09	8.44	7.87	7.97	8.01	8.18	7.5	8.42	8.02	8.26	8.18	7.72	8.11	8.03	7.67	8.1	8.27	8.13	8.35	8.42
10700122	4.26	3.81	3.99	3.31	4.15	4.65	4.12	2.77	4.42	4.06	4.49	4.49	4.18	4.83	4.49	3.91	3.61	4.52	2.78	4.1	3.68	3.08	2.7	3.72	4.62	4.84	4.33	5.67	5	4.28	3.5	4.17	3.62	3.22	3.86	3.59	3.28	3.48	3.95	3.79	3.89	3.92	3.57	3.37	3.91	3.46	3.84	3.07	3.06
10700123	11.33	11.45	10.55	10.6	10.58	10.55	10.65	10.25	10.78	10.81	10.45	10.79	10.69	10.61	10.5	10.66	10.45	10.93	11.33	11.38	11.2	11.36	11.23	11.31	10.6	10.29	10.2	10.12	10.38	10.25	10.71	10.91	11.57	11.46	11.58	11.47	11.57	11.57	11.76	11.89	11.61	11.54	11.55	11.56	11.61	11.45	11.63	11.45	11.31
10700124	8.24	8.67	9.94	9.79	9.59	9.97	9.1	9.31	9.62	8.74	9.93	9.22	9.19	10.2	10.16	9.48	9.09	9.14	8.7	8.55	8.59	8.25	8.31	9.2	9.49	10.09	9.97	9.79	10.2	10.57	10.03	9.93	8.83	7.67	9.04	8.54	8.92	8.4	8.87	8.64	8.24	9.32	8.14	8.75	8.7	8.7	8.59	8.39	8.66
10700125	3.95	5.03	4.46	4.83	3.75	4.73	4.37	4.69	4.2	4.42	4.75	4.43	4.04	4.27	4.51	4.28	4.31	3.7	4.29	4.24	3.94	3.71	4.19	3.76	3.8	5.68	4.34	4.91	3.73	4.64	4.5	4.13	4.16	3.5	4.63	4.22	4.15	3.37	4.2	3.99	4.17	3.73	4.18	3.13	3.75	3.69	4.06	4.44	3.62
10700126	2.44	2.23	2.72	2.31	2.48	2.24	2.31	2.42	2.56	2.56	2.16	2.74	2.36	2.9	2.87	2.3	2.26	2.41	2.66	2.22	2.58	2.29	2.86	2.41	2.42	2.46	2.38	2.52	3.13	2.22	2.15	2.2	2.88	2.45	2.24	2.34	2.26	2.4	2.79	2.69	2.42	2.46	2.55	2.3	3.07	2.42	2.32	2.49	2.4
10700127	3.93	3.79	3.7	4.57	4.29	3.67	4.06	4.53	4.09	3.48	3.91	3.29	4	3.77	4.48	4.3	3.85	3.92	3.93	3.98	4.18	3.68	4.3	3.81	3.65	4.42	3.95	4.41	3.41	4	3.55	4.01	4.54	3.93	3.58	4.44	3.79	3.29	3.54	3.72	3.65	4.01	3.92	3.9	3.83	3.58	4.1	3.7	4
10700128	5.56	5.7	5.19	5.25	5.56	4.79	4.98	6.13	5.86	5.38	5.31	4.9	5.67	6.1	6.11	5.75	5.22	5.45	5.09	4.82	5.03	4.86	4.56	4.09	5.86	6.39	5.64	6.73	6.31	6.07	5.19	5.78	4.67	4.66	3.91	4.72	4.44	4.56	4.98	4.67	4.14	4.28	3.99	4.75	4.6	4.36	5	4.83	4.28
10700129	3.47	4.39	4.04	3.55	3.29	3.5	3.53	3.98	3.24	3.59	3.69	3.81	3.95	3.45	3.45	3.69	3.35	3.66	3.5	3.93	3.78	3.6	3.91	3.11	3.76	4.04	3.62	4.02	3.36	3.67	3.51	3.39	3.37	3.27	3.67	3.7	3.73	3.52	3.8	4.21	3.58	3.57	3.57	3.57	3.5	3.52	3.72	3.59	3.73
10700130	5.21	5.27	5.19	5.43	5.06	4.1	4.99	4.86	4.66	5.06	4.53	5.14	4.4	5.11	4.77	4.46	5.4	5.43	4.16	4.53	5.28	5.08	4.69	4.63	5.16	6.21	5.74	5.08	5.3	5.37	6.39	5.74	5	4.36	4.97	5.41	5.03	5.88	4.99	5.39	5.18	5.12	5.45	4.67	5.25	5.37	4.98	4.96	3.71
10700131	4.46	5.37	4.35	4.42	4.52	3.72	4.1	4.2	4.56	3.64	3.77	5.18	4.25	4.38	5.27	4.97	4	4.28	4.2	3.55	3.94	3.65	3.97	4.04	5.04	4.89	3.83	6.26	4.88	5.92	3.79	4.98	3.93	4.51	3.81	3.57	4.37	4.81	4.33	3.94	3.32	3.56	3.82	4.6	3.44	3.69	4.08	3.69	4.04
10700132	4.36	4.85	5	4.02	3.94	4.08	4.76	3.92	4.26	4.96	3.48	3.95	3.89	4.63	4.26	3.64	4.35	3.77	5.46	5.5	5.06	4.53	5.14	5.1	4.5	3.98	3.82	3.24	4.2	4.17	3.73	4.12	4.31	4.58	4.65	4.83	4	3.9	4.85	4.12	4.52	4.72	4.5	4.23	4.47	4.19	4.24	5.46	4.77
10700133	3.71	3.59	3.78	3.63	3.51	3.43	3.32	4.35	3.9	4.7	3.61	3.82	3.58	4.28	3.16	4.22	3.5	3.66	4.8	3.91	4.16	5.19	4.61	3.68	3.41	3.37	3.62	4.64	3.41	4.05	4	4.31	4.43	4.19	3.44	3.43	3.26	4.14	3.88	3.6	3.5	3.97	3.84	3.42	4.02	3.13	3.8	4.59	3.8
10700134	4.29	3.53	4.44	3.72	4.13	4.1	3.34	4.57	3.83	3.37	4.25	4.62	3.67	3.84	4.59	3.88	3.94	3.82	4.83	2.88	2.9	4.59	4.18	3	4.47	4.47	4.33	4.67	4.67	5.01	4.34	4.06	4.19	3.74	3.85	4.31	3.66	3.46	4.51	3.27	3.28	3.4	3.26	3.88	3.19	3.31	3.42	4.14	3.94
10700135	2.96	2.87	2.75	2.87	2.78	2.86	2.7	3.2	2.74	2.62	3.02	2.96	2.91	2.74	2.93	2.66	2.88	3.28	3.03	2.85	2.9	3.47	3.39	3.15	2.9	2.94	2.71	3.26	2.54	2.52	2.56	2.78	3.11	2.6	2.97	2.64	3.16	3.22	2.98	3.19	3.35	3.04	2.75	3.29	2.95	2.88	2.97	2.79	2.91
10700136	4.47	3.89	4.89	4.37	4.59	4.37	4.26	4.67	5.28	5.46	5.21	4.58	4.56	5.72	5.83	4.27	3.61	4.36	3.91	4.08	4.14	3.68	3.81	4.7	4.41	6.21	5.46	7.01	5.16	6.17	6.28	5.94	4.21	4.42	3.83	4.42	3.69	3.88	4.39	4.51	3.35	4.75	3.61	3.56	4.74	3.72	4.6	3.03	2.93
10700137	5.71	4.53	4.5	3.69	3.96	3.52	4.41	3.52	4.43	4.8	4.42	4.27	4.25	4.36	4.05	4.22	4.08	5	4.19	4.29	4.92	4.2	3.98	4.81	4.93	3.61	3.37	4.66	4.23	4.53	4.15	4.08	4.51	4.68	4.5	4.37	4.56	4.15	4.71	3.99	3.52	3.53	3.61	3.79	4.41	3.67	4.37	4.37	4.45
10700138	8.7	8.31	6.83	7.73	8.24	8.52	8.4	7.6	8.37	8.11	8.17	8.49	8.43	8.07	8.31	8.12	8.3	8.39	8.37	8.05	7.72	7.97	7.61	7.87	8.4	8.1	8.13	7.57	8.18	7.91	7.86	7.95	8.24	8.31	8.25	8.31	8.44	7.91	8.44	8	8.17	8.14	8.28	7.95	8.32	7.63	7.84	8.03	8.05
10700139	4.09	5.14	5.02	3.7	3.53	3.51	3.73	4.56	3.49	3.6	4.51	3.89	3.44	5.01	4.13	3.61	3.28	3.71	3	3.3	3.21	2.66	3.59	2.9	4.2	3.64	4.31	5.4	4.41	4.18	3.59	4.32	3.25	3.31	3.87	3.51	3.38	2.91	3.48	2.93	3.25	3.48	3.4	3.16	3.52	3.62	3.75	2.91	3.72
10700140	6.25	7.13	5.66	5.68	5.82	5.4	6.28	4.73	5.63	6.33	5.44	6.09	6.18	6.15	6.54	6.16	5.7	5.42	6.5	6.22	6.71	6.95	6.65	5.91	5.95	6.1	6.1	6.22	6.29	6.16	5.8	6.01	6.5	5.87	5.89	6.5	6.37	6.18	6.41	6.49	6.3	6.32	6.61	6.4	6.58	6.23	6.57	6.71	5.78
10700141	4.69	4.24	4.58	3.82	3.92	3.81	3.45	4.12	3.79	3.89	4.21	4.38	4.1	3.42	4.94	4.44	4.43	4.18	4.04	4.01	4.13	4.2	3.66	4.52	3.72	4.55	3.84	4.51	4.24	4.47	3.83	4.58	4.45	5.23	3.42	3.57	4.06	3.69	3.73	4.26	3.7	3.65	3.65	3.92	3.74	4.44	3.63	3.79	3.84
10700142	6.59	6.9	6.94	4.9	5.79	5.54	5.38	5.04	5.67	5.41	5.78	5.97	5.53	6.06	6.24	5.92	5.11	6.08	6.25	5.98	6.01	5.39	5.27	5.69	5.78	6.41	6.45	7.56	6.6	6.36	6.13	7.17	6.4	6.64	6.35	6.64	5.94	5.69	6.19	6.71	5.02	6.33	5.39	6.28	6.17	5.56	6.36	6.02	5.59
10700143	2.94	2.83	3.74	3.47	3.06	3.48	3.36	2.75	4.43	3.6	3.55	2.95	3.1	2.92	2.86	3	2.72	3.54	3.25	2.96	2.62	3.22	3	3.06	3.35	2.65	3.47	3.82	2.87	3.67	3.27	2.97	2.88	2.72	3.05	2.7	2.78	2.79	2.9	3	2.7	3	3.59	2.61	3.16	3.05	2.82	3.24	3.1
10700144	5.86	5.86	5.73	5.71	5.94	6.33	5.72	5.74	5.95	5.41	6.17	5.89	5.72	6.06	6.18	5.91	5.78	5.98	5.89	5.67	5.35	5.41	5.2	6.06	6.06	5.9	6.52	5.97	5.39	6.34	5.97	5.91	5.69	5.86	6.09	5.47	5.33	5.03	5.31	5.17	5.33	5.83	4.84	5.67	5.29	5.34	5.59	5.86	5.01
10700145	7.95	8.83	8.29	7.94	8.13	8.09	8	8.62	8.24	8.18	8.66	8.72	8.43	8.22	8.57	8.41	8.18	8.31	8.27	8.55	8.44	8.79	8.5	8.61	7.73	8.47	8.22	8.33	8.51	7.87	8.21	8.37	8.3	8.51	8.56	8.4	8.17	8.64	8.54	8.58	8.13	8.56	8.38	8.56	8.43	8.16	8.35	8.45	8.32
10700146	2.46	2.42	2.54	2.52	2.39	2.32	2.3	2.7	2.47	2.31	2.25	2.66	2.35	2.8	2.18	2.48	2.19	2.33	2.45	2.49	3.07	2.37	2.84	2.23	2.32	2.17	2.49	2.6	2.82	2.53	2.36	2.5	2.35	2.16	2.53	2.46	2.2	2.23	3.31	2.24	2.12	2.17	2.22	2.38	2.31	2.51	2.22	2.18	2.43
10700147	3.25	3.32	3.5	3.1	2.94	3.03	2.85	2.78	3.04	3.07	2.92	3.23	2.97	2.97	2.73	2.8	2.47	2.98	2.96	2.97	3.1	3.03	3.9	3.11	2.86	3.08	2.76	3.36	3.34	3.23	2.64	2.95	3.07	3.11	2.77	2.75	3.05	3.69	2.93	2.8	3.36	3.56	2.76	2.96	2.97	2.79	2.91	3.39	2.84
10700148	4.02	4.64	5.17	3.7	2.97	3.55	3.29	3.62	3.51	3.28	3.82	3.44	3.88	3.45	3.71	3.18	3.71	3.27	4.68	4.7	4.36	3.75	3.9	4.15	4.47	3.42	3.13	3.54	3.57	3.54	4.04	4.3	4.5	4.82	4.07	3.58	4	4.1	4.08	4.14	3.6	4.16	3.77	3.51	3.67	4	4.84	4	3.5
10700149	4.25	4.19	3.71	5.27	4.25	4.32	4.96	4.02	5.1	4.28	4.21	4.02	4.5	4.79	5.03	3.67	5.22	4.39	4.32	4.79	3.19	3.13	3.77	4.09	4.5	4.65	5.04	4.47	4.34	4.94	4.18	4.76	3.48	5.38	3.76	3.87	3.38	3.68	4.35	4.38	3.9	3.49	3.67	4.33	3.27	4.24	4.34	3.92	3.85
10700150	11.42	11.35	10.66	10.37	10.3	10.42	10.38	10.46	10.63	10.41	10.73	10.83	10.69	10.39	10.61	10.67	10.31	10.83	10.6	10.49	10.78	10.87	10.67	10.88	10.28	10.26	10.21	10.5	10.62	10.4	10.36	10.36	11.06	10.68	10.91	11.03	11	10.83	11.04	11.17	10.49	10.78	10.95	10.61	11.05	10.81	11.14	10.88	10.57
10700151	4.02	6.01	6.23	5.13	5.29	5.17	4.45	5.52	5.41	4.58	6.07	5.88	5.68	6.82	6.23	5.9	4.67	5.01	4.07	4.1	5.08	5.11	4.45	5.34	5.83	6.71	6.05	6.84	6.51	6.93	6.32	6.38	5.02	5.06	4.66	3.76	4.45	4.15	4.16	4.6	4.39	4.94	4.7	4.46	4.99	4.89	5.06	3.29	4.85
10700152	3.57	3.16	2.94	3.09	2.87	2.92	2.97	2.57	2.9	2.84	4.05	2.88	3.32	2.78	2.76	3.63	2.71	3.27	3.75	2.49	2.75	2.95	2.96	2.6	3.47	3.29	3.03	3.34	2.89	3.29	3.41	2.76	3.01	2.71	2.67	3.58	2.82	2.47	2.6	2.92	2.59	2.8	2.74	3.34	2.81	3.01	3.21	2.95	3.3
10700153	4.7	3.42	3.69	4.19	3.78	4.23	4.02	5.44	3.84	4.52	4.61	4.03	4.06	4.04	4.21	3.91	4.39	4.3	5.06	4.92	4.61	5.31	4.41	3.76	4.58	3.85	4.28	5.12	4.5	4.06	4.3	3.5	4.79	5.37	4.51	4.58	4.92	4.96	4.5	4.96	5.07	4.9	4.25	5.37	5.33	3.65	4.12	4.62	4.58
10700154	3.1	3.64	3.45	3.38	3.49	3.02	3.4	3.27	3.31	2.96	3.45	2.96	3.41	2.8	3.73	2.83	3.31	3.89	2.91	2.81	3.36	3.23	3.01	3.16	2.96	3.14	2.98	3.67	3.1	2.92	3.23	2.9	2.87	2.88	3.24	2.84	2.84	3.43	3.05	3.1	3.12	4.09	3.35	2.81	3.29	2.6	3.13	2.78	3.22
10700155	7.04	8.05	7.31	6.61	7.3	7.04	7.2	6.96	6.85	6.54	7.03	7.1	6.79	6.83	7.41	6.95	6.76	7.23	6.99	6.94	6.19	7.01	6.38	7.02	7.21	7.34	6.94	7.36	7.12	7.09	7.5	7.58	6.63	7.17	7	6.9	6.69	6.54	7.24	6.91	6.08	7.18	6.51	6.74	7.09	6.66	7.08	6.92	6.51
10700156	3.25	3.3	3.51	3.47	3.16	3.62	3.36	3.69	3.32	3.36	3.55	3.31	3.26	3.36	4	3.32	3.21	3.8	3.49	3.17	3.49	3.53	3.5	3.91	3.32	3.7	3.41	4.2	3.49	4.32	3.22	3.55	3.94	3.35	3.73	3.62	3.4	3.3	3.27	3.18	3.17	3.81	3.31	3.76	3.54	3.29	4.18	3.39	3.5
10700157	4.46	3.99	3.63	3.99	4.2	4.06	4.25	3.19	3.94	4.19	4.42	3.85	4.18	3.81	3.67	4.14	3.92	3.9	4.38	4.07	4.12	4.27	4.2	3.62	3.98	4.01	3.71	4.26	4.14	4.17	3.79	4.28	4.31	4.34	3.92	4.28	4.27	4.51	4.2	4.22	4.44	3.82	4.27	4.82	3.97	4.14	3.79	3.81	3.66
10700158	11.54	11.08	10.7	10.72	10.91	10.73	10.78	10.82	10.49	10.75	10.71	10.7	10.77	10.49	10.42	10.63	10.48	11.03	11.81	11.61	11.45	11.66	11.47	11.53	10.43	10.49	10.44	10.36	10.52	10.29	10.56	10.52	11.73	11.65	11.48	11.7	11.68	11.6	11.72	11.68	11.48	11.6	11.56	11.64	11.49	11.48	11.72	11.65	11.18
10700159	4.91	5.46	5.76	5.35	5.48	5.05	5.5	5.92	5.38	4.6	5.77	5.4	5.69	6.45	5.5	5.89	5.12	5.8	4.72	5.53	5.29	5.37	4.96	5.21	5.11	5.99	5.87	6.16	5.97	5.71	5.26	6.03	5.8	5.7	5.6	5.34	5.32	5.1	5.83	4.9	4.95	5.29	4.84	5.24	5.12	4.87	4.93	4.75	4.52
10700160	11.62	11.7	10.92	10.96	11.26	11.07	11.11	11.12	11.05	11.06	11.42	11.48	11.32	11.21	11.2	11.37	11.34	11.42	12.12	11.81	11.97	11.89	12	11.93	11.37	11.18	11.3	11.13	11.3	11.18	11.35	11.15	12.09	12.01	11.96	12.11	11.97	12.01	12.01	11.91	12.01	11.94	11.98	11.86	11.86	11.76	11.8	11.9	11.43
10700161	5.58	4.8	5.77	5.63	4.63	6.23	4.12	6.82	5.95	3.96	6.18	5.78	6.86	6.81	5.6	5.23	3.37	5.25	5.35	6.28	5.94	4.39	5.24	5.35	4.83	6.38	4.73	7.12	6.17	5.8	6.65	7	5.36	4.21	6.83	5.02	6.6	7.08	6.31	5.82	5.05	7.29	3.94	6.17	6.15	5.31	4.81	4.34	5.11
10700162	4.45	4.2	4.34	3.66	4.55	3.64	3.09	4.36	4.14	4.15	3.57	3.33	3.84	5.01	4.9	3.72	4.03	3.94	4.08	3.32	3.53	3.52	3.77	2.96	4.32	4.83	3.91	5.47	4.25	4.08	4.18	4.55	3.38	4.72	3.99	3.57	3.96	3.9	3.67	4.09	3.05	3.52	3.81	3.77	3.57	3.57	3.27	3.97	3.29
10700163	11.05	10.91	10.56	10.41	10.59	10.68	10.86	10.81	10.63	10.66	10.64	10.75	10.95	10.55	10.59	10.8	10.71	10.74	10.25	10.3	10.37	10.38	10.33	10.29	10.6	10.39	10.44	10.37	10.48	10.13	10.32	10.18	10.38	10.6	10.17	10.17	10.21	10.56	10.22	10.19	10.31	10.18	10.3	10.12	10.22	10.13	10.11	10.11	10.71
10700164	5.53	5.21	5.07	5.48	5.19	4.52	5.66	5.18	4.82	4.96	4.57	4.97	4.76	5.2	4.95	5.25	5.09	5.23	5.26	5.43	5.38	5.57	5.39	5.54	5.12	5.04	4.9	6.17	5.06	5.37	4.96	5.46	5.39	5.47	5.34	5.02	5.13	5.26	5.09	5.26	5.15	4.79	5.07	5.33	5.33	4.75	4.84	5.65	4.84
10700165	8.81	9.1	9.32	8.61	8.82	8.95	9.02	8.79	8.53	9.06	9.28	9.13	9.43	9.14	9.21	9.12	9.29	9.47	9.06	8.65	9.15	8.84	8.83	9.37	8.5	8.8	9.27	9.02	9.06	9.05	8.69	8.4	8.39	8.44	8.5	8.67	7.73	8.38	8.75	8.18	8.42	8.76	8.05	8.48	8.72	8.3	8.38	8.41	8.4
10700166	8.55	8.88	9.1	8.81	8.48	8.79	8.46	8.79	8.59	8.57	8.97	9.03	9.07	7.9	8.8	9.13	8.79	8.87	8.9	9	9.47	9.48	9.3	9.46	8.48	8.64	8.99	8.46	8.74	8.63	8.51	8.01	8.9	8.82	9.3	9.35	9.14	8.97	9.37	9.37	8.99	9.56	9.47	9.07	9.34	9.29	8.87	9.55	9.2
10700167	4.76	4.38	4.49	4.5	4.79	4.17	4.65	4.39	4.37	4.42	4.14	4.38	4.32	4.29	4.85	4.2	4.27	4.36	4.35	4.85	4.39	4.5	4.84	4.41	4.68	4.92	4.22	5.79	4.87	4.42	4.08	4.84	4.9	4.5	4.02	4.52	4.54	4.93	4.24	4.64	4.1	4.25	4.09	4.17	3.88	3.75	4.61	4.63	3.95
10700168	2.64	3.09	3.38	4.57	3	3.41	2.61	3.13	3.27	3.67	3.66	4.1	3.18	2.95	3.81	4.18	3.22	3.67	2.95	2.78	3.22	2.54	3.89	3.08	3.56	4.05	4.08	4.51	4.17	3.67	3.74	4.37	2.91	2.69	2.63	2.56	2.77	2.65	2.93	2.51	2.77	2.32	2.66	2.39	2.67	2.98	3.12	3.06	2.89
10700169	6	6.56	6.29	6.89	6.58	7.02	6.43	7.04	6.68	5.62	6.72	6.45	6.16	6.6	6.45	6.71	6.35	6.2	5.85	6.94	6.56	5.95	6.97	6.99	6.44	6.22	6.96	5.95	6.11	6.66	6.36	6.45	5.88	6.71	6.44	5.78	6.97	6.49	6.54	6.61	6.85	6.3	6.38	6.19	6.23	6.74	6.21	6.18	6.1
10700170	4.93	5.34	5.49	5.79	4.29	4.96	5.8	5.66	5.95	5.51	5.19	5.37	5.2	5.14	5.17	5.08	5.11	5.39	4.55	4.66	5.66	5.92	6.04	5.75	4.85	4.83	4.47	5.03	4.91	4.73	4.51	5.82	4.39	5.64	4.82	5.19	4.98	5.19	5.07	4.82	4.81	5.06	4.87	4.64	5.48	5.23	4.56	4.63	4.39
10700171	2.98	2.81	2.89	2.61	2.52	2.63	3.22	3.82	2.67	2.99	2.71	2.62	2.67	2.96	3.17	2.59	2.5	3	3.09	2.98	2.85	2.88	2.88	3.06	3.31	2.46	2.74	4.04	3.07	3.07	3.08	2.68	2.84	2.85	2.6	3.26	2.84	2.99	2.75	2.71	2.81	2.86	2.47	3.02	2.8	2.61	2.86	3.19	2.75
10700172	4.42	3.1	4.31	3.28	3.01	3.57	3.39	4.57	3.66	3.78	3.64	3.53	2.68	4.31	4.02	4.03	3.36	4.39	3.95	2.63	3.16	3.14	3.16	3.74	4.25	3.64	3.49	4.4	4.44	4.65	3.52	3.7	3.08	2.87	3.36	3.68	4.25	4.1	3.5	3.75	2.83	2.98	2.85	2.25	3.78	3.04	4.08	3.27	3.72
10700173	3.38	3.26	3.64	3.53	2.95	3.63	3.69	3.58	3.48	4.19	3.5	3.56	2.91	3.63	3.2	3.61	3.68	3.26	3.68	3.74	4.04	3.8	3.17	3.4	3.58	3.39	3.39	3.52	3.41	3.51	3.45	3.35	3.43	3.35	3.6	3.8	3.29	3.73	3.42	3.44	3.38	3.24	3.38	3.57	3.45	3.85	3.8	3.8	3.32
10700174	2.48	2.51	2.53	2.78	2.85	2.41	2.51	3.12	2.42	2.67	2.85	2.62	2.44	2.54	2.48	2.55	2.55	2.54	2.66	2.73	2.75	2.66	2.78	2.64	2.36	2.37	2.55	2.49	2.99	2.36	2.61	2.56	2.69	3.12	2.37	2.54	2.81	2.9	2.56	2.6	2.49	2.68	3.02	2.61	2.46	2.94	2.41	2.39	2.77
10700175	5.03	5.27	5.19	5.63	4.95	5.56	4.95	4.92	5.33	5.4	6.06	6.26	5.36	7.26	6.53	6.09	5.13	5.5	4.65	4.42	4.15	4.35	4.04	4.72	5.86	6.17	5.61	7.32	5.9	6.26	5.38	5.47	4.57	5.33	4.69	4.72	4.38	4.56	4.48	4.53	4.08	4.31	4.87	4.15	4.76	4.6	4.44	4.29	4.43
10700176	2.93	3.13	3.28	2.74	3	3.43	2.76	3.99	3.01	3.1	3.42	3.01	3.18	3.74	2.99	3.08	3.13	2.98	2.79	3.02	2.45	3.06	2.86	2.96	3.18	2.81	3.08	3.48	3.38	3.36	3.38	2.91	2.98	3.16	3.21	3.14	2.75	2.76	3.3	2.86	2.95	2.98	2.93	2.96	3.31	2.79	3.06	2.72	2.98
10700177	5.02	4.71	5.53	4.41	5.06	4.59	4.37	4.89	4.79	4.04	4.76	4.84	5	4.35	5.13	4.42	5.05	5.43	4.25	3.68	4.24	3.81	3.94	3.61	5.17	5.89	4.38	6.74	5.45	4.86	4.3	5.21	4.36	3.72	3.68	3.7	3.53	3.68	4.22	4.08	3.84	4.34	3.46	4.29	4.28	3.84	4.93	3.8	4.56
10700178	5.19	4.83	5.58	5.02	5.47	5.04	4.52	5.03	4.84	5.1	5.43	5.54	4.78	5.17	5.29	5.01	4.66	4.76	5.74	5.28	4.8	4.93	4.64	5.57	4.49	4.86	4.42	6.99	5.54	5.47	5.03	5.66	5.09	5.4	4.71	4.78	5.03	4.68	5.05	5.25	4.97	4.48	4.35	4.81	4.56	4.83	4.72	4.78	5.22
10700179	5.71	6.03	5.09	4.79	5.62	4.84	5.53	5.23	5.12	5.45	5.62	5.74	4.72	5.09	5.56	5.27	5.56	6.1	7.35	6.11	6.48	6.42	6.62	6.46	5.44	5.31	5.52	5.05	4.94	5.03	5.3	5.4	7.02	7.21	6.64	7.09	6.65	6.97	7.51	6.46	6.41	6.76	6.55	7.1	7.33	6.52	6.73	7.36	5.48
10700180	10.29	10.62	10.43	10.44	10.53	10.92	10.37	10.14	10.15	10.31	10.91	10.87	10.23	10.07	10.7	10.55	10.19	10.4	10.69	9.87	10.04	10.12	9.99	10.55	10.65	10.11	10.67	10.03	10.49	11.06	10.66	10.19	10.57	9.9	10.47	10.48	10.72	9.75	10.64	10.34	10.1	10.6	10.04	9.63	10.35	10.84	10.34	10.2	10.65
10700181	3.29	3.36	3.92	3.52	3.71	4.44	3.21	4.1	4.02	3.9	4.26	3.73	3.01	4.26	3.44	3.69	3.73	3.44	3.41	3.61	4.42	3.36	4.8	3.49	3.48	4.26	3.67	4.41	4.14	3.84	4.05	4.05	4.53	4.46	3.24	3.64	3.13	3.31	2.93	3.4	2.83	3.8	3.95	3.19	3.17	3.28	3.12	3.25	4.11
10700182	5.03	5.08	5.16	4.18	4.5	4.93	4.55	5.1	4.42	4.54	5.04	5.97	5.44	5.59	4.84	4.72	4.67	5.78	4.29	4.04	5.09	4.52	4.27	4.16	4.14	5.11	5.49	6.38	5.13	4.74	5.26	5.07	4.46	4.14	4.53	5.3	4.58	4.4	4.1	4.9	3.48	4.49	4.03	4.23	4.56	4.27	4.05	4.45	4.39
10700183	12.13	11.82	11.89	11.72	11.78	11.8	11.68	11.93	11.97	11.76	11.79	12	11.94	11.86	11.75	11.76	11.82	11.89	11.8	12.01	12.13	11.9	11.98	12.13	11.64	11.79	11.81	11.75	11.87	11.78	11.81	11.85	12.02	12.01	12.28	11.94	12.29	12.08	12.03	12.27	12.08	11.93	12.08	12.05	11.97	11.97	11.71	11.93	11.98
10700184	3.47	3.13	3.56	3.85	3.62	3.61	3.79	3.6	3.49	3.44	3.36	3.43	3.15	3.58	3.47	3.45	3.44	3.42	4.72	3.1	3.57	3.15	3.54	4.15	3.69	3.33	3.49	3.28	3.99	3.11	3.34	3.49	3.33	3.23	3.45	3.39	3	3.23	3.18	3.33	3.24	3.31	2.76	4.09	3.33	3.13	3.49	3.14	3.8
10700185	11.52	11.69	11.72	11.67	11.76	11.71	11.65	11.41	11.66	11.65	11.94	11.97	11.87	11.54	11.72	11.65	11.59	11.77	11.66	11.39	11.23	11.26	11.16	11.24	11.8	11.45	11.66	11.62	11.59	11.47	11.61	11.43	11.47	11.1	11.45	11.5	11.57	11.31	11.48	11.35	11.33	11.39	11.17	11.26	11.47	11.49	11.44	11.47	11.76
10700186	5.42	5.72	5.07	5.23	5.84	4.98	4.68	4.46	5.14	4.2	5.06	4.59	4.92	5.27	5.19	5.63	5.51	4.06	4.41	5.34	5.72	5.19	5.81	5.22	4.99	5.28	5.19	5.27	4.93	5.06	5.43	5.24	4.56	4.44	4.73	4.86	5.21	5.38	4.88	4.53	4.87	5.47	5.2	5.45	5.1	5.26	5.42	4.16	5.24
10700187	5.63	4.97	5.96	5.18	4.52	4.81	4.94	5.47	4.91	4.84	5.45	4.56	4.76	5.51	5.69	5.14	4.29	5.84	5.1	3.77	4.43	4.46	4.09	4.46	4.98	5.5	5.52	6.51	5.83	5.91	6.1	5.46	4.43	4.25	4.16	3.81	4.17	4.34	4.03	4.47	4.1	5.06	3.75	4.36	3.87	4.54	4.29	3.98	4.55
10700188	5.73	5.45	5.69	5.79	5.65	5.79	5.49	6.13	5.69	5.02	6.69	6.42	6.37	7.11	6.19	5.4	5.22	6.07	7.4	6.04	6.06	4.97	5.75	6.03	5.73	6.26	6.28	6.03	5.86	5.97	5.9	6.01	6.52	6.99	6.26	5.93	6	5.89	5.86	6.63	5.88	6.8	5.68	5.79	7.08	6.16	4.71	5.55	5.46
10700189	3.88	3.8	4.61	2.92	3.46	4	3.26	4.25	3.23	3.06	4.68	3.34	3.49	4.04	3.12	4.41	3.65	3.4	2.76	2.74	3.23	3.06	3.04	3.29	3.95	3.89	3.92	4.27	3.46	4.35	3.3	3.12	3.4	2.74	3.26	3.54	3.13	2.65	3.12	2.84	2.65	3.45	2.92	2.78	3.45	4.01	3.18	2.84	3.07
10700190	7.13	7.31	6.97	6.87	7.16	7.12	7.03	7.06	7.05	6.76	7.03	7.06	7.53	6.97	7.2	6.94	7.06	7.29	6.36	6.27	6.61	6.43	6.65	6.31	7.29	7.09	6.83	6.8	6.63	7.03	7.62	7.44	7.07	7.16	7.08	7.1	7.16	7.35	6.86	6.95	6.61	6.76	6.83	6.91	6.76	6.63	7.03	6.89	6.63
10700191	6.65	6.71	7.18	7.59	6.98	7.54	6.99	8.01	7.35	7.38	7.25	7	7.03	6.94	7.12	7.36	6.94	6.98	7.66	7.28	7.8	7.73	7.48	7.34	7.35	6.91	7.15	7.38	7.18	7.22	7.01	7.11	7.01	7.79	6.82	7.51	7.66	7.64	7.45	7.37	7.09	7.08	7.39	7.11	7.24	7.17	7.43	7.31	6.85
10700192	6.79	7.13	6.9	7.09	7.05	6.34	6.41	7.7	6.61	6.78	6.59	6.53	6.32	6.32	6.63	6.78	6.5	6.73	6.92	6.67	6.68	7.32	6.8	5.72	6.9	6.71	6.66	6.57	6.85	6.4	6.69	6.67	6.92	6.26	6.31	6.51	6.95	6.41	7.05	6.54	6.33	6.75	6.58	6.75	7.03	6.41	6.61	6.88	6.27
10700193	5.69	5.37	5.85	5.58	4.87	5.62	4.5	5.62	5.63	6.06	6.17	6.16	5.6	6.11	6.7	5.52	4.54	6.07	4.84	4.82	4.93	4.68	5.04	5.03	5.29	5.98	5.22	6.48	6.32	6.62	6.18	5.84	5.28	6	4.99	4.71	6.03	4.96	4.78	5.46	4.21	6.17	5.33	4.78	5.18	4.96	5.43	4.57	5.85
10700194	4	3.83	5.17	4.59	3.9	4.15	4.41	5.12	4.63	4.92	4.98	4.08	3.51	4.69	6.14	4.32	3.01	4.04	3.86	3.63	3.19	4.2	3.34	3.77	4.97	5	5	5.03	5.16	5.25	5.71	5.16	3.4	3.75	3.35	3.38	3.74	3.23	3.54	3.38	3.71	3.84	3.9	3.74	3.35	3.37	4.28	3.23	3.79
10700195	3.57	2.99	3.22	3.31	3.26	3.09	3.06	3.27	3.24	3.27	3.71	3.55	3.16	3.36	3.48	3.53	3.58	2.94	4.96	4.64	5.19	5.52	4.73	5.14	3.25	3.97	4.3	4.64	3.51	3.37	3.35	3.08	4.74	4.92	4.55	4.98	4.38	3.75	5	4.81	4.38	3.7	3.94	5.22	4.36	4.14	4.44	3.95	3.81
10700196	5	6.08	6.31	6.13	5.57	5.9	5.44	7	5.47	5.31	6.25	6.2	6.08	6.61	6.01	6.41	5.56	6.15	5.05	5.31	5.74	4.45	5.22	4.67	6.04	6.48	5.82	7.21	6.1	6.28	5.77	6.19	4.96	4.85	4.95	5.23	4.88	5.06	4.83	4.81	4	5.03	4.44	5.02	5.04	4.52	5.78	4.25	5.61
10700197	5.25	4.01	4.75	3.57	3.77	4.68	3.9	4.42	4.2	5.03	5.19	4.87	4.39	4.19	4.85	4.12	3.45	4.52	4.7	3.52	3.03	3.4	3.91	3.72	4.23	3.72	4.38	5.54	4.2	4.53	3.71	4.45	4.35	3.03	3.7	3.6	4.01	3.68	3.96	3.52	2.9	4.19	3.56	3.6	4.5	3.45	3.19	3.66	3.88
10700198	3.9	3.83	3.94	4.41	5.05	4.82	4.29	3.7	4.13	5.03	4.31	5.24	4.86	4.34	3.63	4.32	4.5	5.71	4.53	4.05	3.66	4.43	4.34	3.77	3.44	3.72	3.85	3.41	4.47	3.09	3.94	3.53	3.96	3.87	3.3	3.95	3.01	3.06	3.11	3.48	4.12	3.06	3.78	4.36	3.6	3.56	3.57	4.3	3.54
10700199	3.39	3.07	3.42	3.63	3.24	3.52	3.21	3.48	3.22	3.25	3.64	3.14	3.2	3.19	3.91	3.51	3.08	3.37	3.08	3.14	3.27	3.35	3.14	3.18	3.22	3.46	3.22	3.17	3.29	3.22	3.05	2.82	2.7	3.08	3.02	2.9	3.38	3.29	3.71	3.4	3.34	3.22	3.21	3.05	3.38	2.78	4.09	3.43	2.84
10700200	3.19	3.72	3.12	3.05	2.96	3.44	3.02	3.01	3.04	3.41	3.24	2.65	2.86	3.13	3.04	3.31	3.26	2.89	2.92	2.99	3.43	2.84	3.13	3.29	2.91	3.18	2.88	2.62	3.15	2.68	3.1	3.21	3.32	3.64	2.73	2.92	2.84	2.57	3.08	2.72	2.79	3	2.96	2.7	2.75	2.73	2.96	2.62	2.99
10700201	5.18	5.94	5.12	3.48	3.8	4.72	3.98	4.91	4.46	4.54	4.67	4.42	4.01	3.78	4.22	4.38	3.56	3.88	4.13	4.58	5.24	5.03	6.01	4.89	4.55	4.19	4.21	4.79	4.12	4.38	4.58	3.79	4.66	5.98	4.26	4.39	3.9	5.22	5.32	4.03	5.15	4.59	4.69	4.78	4.17	5.08	6.72	3.94	4.84
10700202	2.44	2.27	2.17	2.05	2.22	2.18	2.11	2.44	2.13	2.15	2.23	2.37	2.29	2.22	2.19	2.34	2.26	2.31	2.41	2.34	2.61	2.28	2.53	2.27	2.24	2.35	2.11	2.44	2.67	2.08	2.18	2.11	2.31	2.43	2.27	2.21	2.26	2.49	2.22	2.3	2.29	2.27	2.26	2.19	2.38	2.19	2.25	2.24	2.2
10700203	4.61	4.46	5.21	4.89	3.94	4.48	4.12	5.79	4.36	4.28	5.13	5.51	4.38	4.81	5.6	4.91	4.35	5.76	5.18	4.03	4.55	4.29	5.04	3.94	3.98	5.38	3.53	6.18	4.69	4.67	4.84	4.39	4.22	4.42	4.28	4.49	3.75	2.89	3.84	4.55	3.64	5.03	4.08	5.07	4.36	4.01	4.02	4.04	3.6
10700204	5.03	5.34	4.29	3.68	3.9	3.64	4.36	3.79	4.27	3.67	4.44	3.99	4.13	4.84	3.96	4.24	4.17	4.05	4.07	4.01	4.37	3.9	4.26	4.23	4.75	4.36	4.65	5.62	4.49	4.29	5.08	4.44	5.12	5.04	4.52	4.4	4.74	4.01	3.93	4.14	4.07	4.2	4.31	4.05	3.18	3.63	4.16	3.89	4.08
10700205	3.72	3.61	3.35	2.96	3.12	3.11	2.84	2.89	3.14	3.68	3.27	4.18	3.48	2.99	3.34	2.99	4.13	3.04	3.78	3.69	4.22	4.61	2.68	2.98	3.32	3.39	3.28	3.96	2.89	3.97	3.56	3.29	3.52	3.08	3.1	2.94	3.24	3.44	3.51	2.86	3.45	3.55	3.13	3.55	3.79	2.89	3.84	2.86	3.14
10700206	4.1	4.89	4.87	4.37	4.63	5.21	4.53	5.85	4.61	4.32	4.82	4.51	4.23	4.37	5.28	5.47	3.99	4.95	4.47	3.77	4	4.35	5.06	4.79	4.34	4.89	4.37	4.56	4.74	5.3	5.67	5.77	4.05	4.51	4	4.81	4.43	5	4.4	4.18	4.4	4.56	4.13	4.94	3.83	4.13	4.66	4.52	4.3
10700207	5.35	4.86	5.31	4.37	4.94	5.22	4.84	4.47	5.16	5.12	5.6	4.6	4.65	4.29	5.83	5.22	4.69	3.55	4.6	3.57	4.06	3.53	4.41	4.34	5.17	5.2	4.57	5.86	4.97	5.4	5.11	4.99	4.57	4.68	3.57	4.41	4.48	3.75	3.91	5	3.66	4.5	3.75	4.26	4.62	4.57	4.04	3.98	4.44
10700208	5.19	6.06	5.8	5.17	5.01	5.18	5.33	5.89	5.49	5.57	6.12	5.31	4.73	6.66	5.87	5.17	5.21	5.55	5.03	4.24	4.28	4.35	3.8	4.55	6.16	5.64	5.3	6	6.38	6.08	6.7	6.94	4.38	5.09	5.15	4.84	4.46	4.1	4.46	4.37	3.94	5.13	4.28	3.46	4.93	4.32	5.26	4.69	5.29
10700209	9.53	9.89	9.07	8.31	8.55	9	8.13	8.01	7.79	8.39	8.84	8.68	8.81	7.99	8.57	8.64	8.38	8.41	8.49	7.94	8.1	7.95	8.46	8.53	7.67	7.76	8.41	8.21	8.4	8.38	8.79	8.11	8.97	8.66	9.28	9.21	9.18	8.78	9.01	8.43	8.67	9.39	8.49	8.32	8.94	9.19	9.05	9.08	9.3
10700210	10.33	10.72	10.78	10.85	10.76	10.84	10.64	11.15	10.66	10.69	10.88	10.81	10.76	10.38	10.72	10.88	10.63	10.64	9.78	9.87	10.09	10.01	9.87	9.91	10.66	10.68	10.69	10.58	10.44	10.64	10.56	10.64	9.64	9.81	9.73	9.72	9.55	9.92	9.67	9.91	9.82	9.85	9.94	9.91	9.85	10.07	9.92	9.97	10.59
10700211	7.53	8.16	7.43	7.98	7.67	8.09	7.47	6.93	8.03	7.34	7.92	7.46	7.67	8.41	8.36	8.24	7.8	7.64	8.09	7.85	7.55	7.54	7.89	8.27	7.94	8.15	7.87	7.26	8.12	8.3	7.56	7.32	7.71	6.89	7.96	7.69	7.79	7.3	8.06	7.4	7.59	7.75	6.9	7.63	7.4	7.25	7.31	7.74	7.5
10700212	4.16	4.52	4.86	3.61	3.67	4.4	4.28	3.32	3.71	3.78	4.08	4.7	4	3.86	4.59	3.83	3.98	4.73	3.6	3.33	4.11	4.34	3.07	3.85	4.12	4.18	3.64	5.6	4.91	3.41	3.53	4.1	3.84	3.48	3.41	3.53	3.77	3.12	3.71	3.5	3.71	3.37	2.91	3.18	3.18	3.14	3.42	4.27	3.56
10700213	3.74	3.59	3.44	3.12	3.07	3.18	3.85	2.88	3.16	3.96	3.25	3.59	3.16	4.66	3.06	3.46	3.31	3.53	3.55	3.96	3.38	3.23	3.75	3.58	3.4	3.91	3.65	4.12	3.21	3.65	3.62	3.15	2.75	2.95	2.98	3.88	3.3	2.69	3.43	3.88	2.96	3.54	3.02	3.77	4.18	3.69	3.5	3.07	3.31
10700214	4.59	4.38	4.4	3.63	3.99	4.62	3.98	5.43	4.76	4.34	4.19	4.57	3.66	4.67	4.55	4.02	4.21	4.53	4.44	4.22	4.99	3.98	4.17	3.53	4.06	5.02	4.68	6.01	3.88	5.62	4.82	5.17	4.06	4.11	3.66	4.64	3.93	3.73	4.89	5.09	3.35	4.03	3.71	3.86	5.02	3.26	4.61	3.3	4.09
10700215	5.55	5.61	5.4	6.13	5.58	5.57	5.1	6.51	5.27	5.42	5.36	5.01	5.87	5.46	5.86	5.5	5.24	5.17	4.94	6.1	6.11	5.59	5.43	5.2	4.85	5.52	5.43	4.85	5.4	5.43	5.33	4.9	4.83	5.97	5.33	4.89	6.11	5.9	4.99	5.87	5.51	5.13	5.6	5.93	5.62	4.5	5.24	4.94	4.43
10700216	3.45	4.51	3.92	3.51	3.81	3.98	3.67	4.64	4.23	3.52	3.56	4.1	3.47	4.21	4.58	3.85	3.68	3.94	2.98	2.94	3.28	3.97	3.18	3.29	3.86	4.23	4.18	5.54	4.2	4.13	4.09	4.09	3.78	3.31	3.25	3.4	2.89	2.97	3.23	4.13	3.2	4.13	3.76	2.81	3.1	3.02	3.65	3.42	2.94
10700217	6.14	6.93	6.73	6.71	6.47	7	6.3	7.38	6.31	5.98	6.66	6.35	6.53	6.16	6.57	6.52	6.35	6.96	6.13	6.52	6.55	6.75	7.21	6.38	6.31	6.38	6.85	6.15	6.64	6.99	6.3	6.61	5.56	6.51	6.38	6.1	6.16	6.55	6.17	6.55	6.66	6.25	6.16	6.68	6.34	6.37	5.82	5.81	6.15
10700218	2.83	3.21	2.97	3.46	3	3.23	3.05	3.04	2.75	3.17	3.28	2.98	2.68	3.77	3.22	3.52	3.07	2.78	3.07	2.61	3.39	3.17	3.62	3.12	3.25	3.15	3.25	4.56	3.31	3.67	3.02	3.01	3.05	3.3	3.22	2.63	3.07	3	3.08	3.24	3.1	2.76	2.86	2.77	3.07	2.94	2.82	3.23	2.62
10700219	3.83	4.23	4.36	4.31	3.39	3.57	4.49	4.75	4.28	4.23	3.87	3.44	4.19	3.37	4.65	3.72	3.72	3.8	3.7	3.96	3.25	3.84	3.85	3.87	4.02	4.81	4.42	4.72	4.29	4.31	3.76	3.8	4.09	4.08	3.83	3.66	4.07	3.66	4.05	3.86	3.47	3.76	4.05	4.64	3.59	3.92	4.45	3.51	3.55
10700220	2.51	2.51	2.63	2.45	2.63	2.63	2.49	2.7	2.51	2.94	3.52	3.15	2.89	3.34	2.41	2.71	2.73	2.47	2.44	2.47	2.57	2.8	2.89	2.8	2.45	3.74	2.92	3.33	3.41	3.06	2.39	2.82	2.22	2.14	2.67	2.49	2.37	2.32	2.9	2.57	2.77	2.11	2.46	2.72	2.12	2.58	2.92	2.72	2.61
10700221	2.87	3.02	3.9	2.69	2.66	3.08	2.5	2.69	2.78	2.64	2.91	3.05	3.21	3.16	3.15	2.48	2.69	3.09	3.16	2.59	2.91	2.86	2.48	2.63	3.1	3.12	2.86	2.95	3.18	3.64	2.78	2.79	2.68	3.03	2.61	2.66	2.91	2.58	2.65	2.53	2.72	2.52	2.68	2.43	2.44	2.63	2.43	2.5	2.54
10700222	3.65	2.71	2.66	3.34	3.9	3.47	3.51	2.95	3.98	3.41	3.79	4.38	4.22	3.34	3.99	3.59	3.31	3.54	3.94	3.29	3.4	3.04	3.72	3.98	3.1	4.13	4.58	5.09	3.85	4.8	4.38	4.21	4.05	3.79	3.32	4.43	4.19	4.07	4.39	3.9	4.12	4.18	3.23	4.93	3.76	3.82	4.35	3.48	3
10700223	11.01	10.16	10.25	10.19	10.26	10.28	10.36	10.28	10.37	10.46	10.11	10.17	10.34	10.28	10.17	10.33	10.33	10.38	10.34	10.36	10.26	10.45	10.37	10.51	9.95	10.04	10.14	9.94	10.08	10.15	10.17	10.11	10.55	10.55	10.59	10.45	10.61	10.61	10.59	10.69	10.4	10.51	10.44	10.42	10.5	10.57	10.45	10.47	10.6
10700224	4.05	4.85	4.83	5.49	4.67	3.99	4.66	6.07	4.85	4.77	5.37	4.85	4.87	5.2	5.26	4.29	4.2	4.56	5.51	5.35	5.53	4.04	4.54	5.38	5.16	4.71	5.77	5.59	5.9	5.21	5.58	5.82	5.51	5.57	4.89	5.65	5.16	3.97	5.63	4.26	5.43	5.21	5.17	5.39	4.76	5.02	4.81	5.07	5.09
10700225	3.02	2.57	3.63	2.97	2.61	3.42	2.77	2.73	3.16	3.64	3.41	3.5	2.78	2.84	3.3	2.9	2.65	3.23	3.01	2.77	2.47	2.85	2.67	3.26	3.53	4.06	2.57	3.21	3.69	3.06	2.57	3.55	2.55	3.35	2.53	2.75	2.55	3.24	2.88	2.78	2.64	2.88	2.93	3.21	3.63	2.65	2.69	2.61	2.48
10700226	6.47	6.63	6.72	5.2	5.7	6.04	6.17	6.85	5.99	6.07	6.07	6.31	6.12	6.24	6.15	6.35	4.55	6.34	5.99	5.13	6.2	5.11	5.84	6.13	6.48	5.65	6.18	7.5	6.04	5.85	5.84	6.57	5.32	5.48	5.46	5.35	5.34	5.17	5.14	5.56	4.86	4.77	4.35	5.39	5.93	5.57	4.93	3.61	5.7
10700227	3.62	3.18	3.48	2.98	3.06	4.1	3.18	3.49	3.66	3.36	4.65	3.21	3.52	3.54	3.3	3.7	3.19	3.63	4.61	3.21	3.35	3.93	3.83	3.33	3.71	4	3.63	4.64	3.18	4.18	3.49	3.89	3.74	3.47	3.63	3.16	3.74	3.19	3.5	3.8	3.64	4.33	3.44	3.3	3.19	3.28	3.35	3.05	3.55
10700228	2.69	3.2	2.43	2.62	2.57	2.35	2.4	2.41	2.41	2.62	2.3	2.83	2.43	2.27	2.44	2.33	2.37	2.63	2.8	2.54	3.1	2.31	2.85	2.29	2.57	2.89	2.49	3.44	2.73	2.45	2.9	2.68	2.32	2.84	2.39	2.2	3.16	2.86	2.3	2.19	2.33	2.25	2.18	2.1	2.64	2.85	2.28	2.43	2.31
10700229	3.42	2.76	3.07	2.97	3	2.65	2.65	2.89	2.88	2.76	2.73	2.37	3.14	3.32	2.91	2.66	2.4	3.24	3.44	2.82	2.48	3.27	3.01	2.88	3.4	3.18	2.79	3.71	2.99	2.89	2.86	3	2.6	2.69	2.68	2.67	3.53	2.62	2.61	2.81	2.87	2.55	2.77	2.75	2.6	2.49	2.64	2.5	2.63
10700230	8.68	9.09	9.34	9.08	9.13	9.41	9.56	9.21	9.41	9.36	9.13	9.16	9.19	9.42	9.23	9.11	9.2	9.28	9.3	9.2	9.09	9.01	9.28	8.83	9.23	9.18	9.03	9.23	9.03	8.85	9.14	9.13	9.16	9.67	9.22	8.88	9.23	9.57	9.23	9.03	9.09	8.72	9.05	9.16	9.02	8.81	8.93	9.02	8.84
10700231	10.77	10.9	10.84	10.56	10.73	10.83	10.33	10.6	10.49	10.65	11.22	11.38	11.12	11.01	10.81	10.84	10.54	10.79	10.52	10.3	10.48	10.6	10.23	10.43	10.91	10.91	10.9	10.75	11.1	11.11	11.06	10.57	10.69	10.11	10.84	10.53	10.53	10.14	10.45	10.19	10.41	10.65	10.44	10.3	10.7	10.92	10.54	10.29	11.23
10700232	6.13	5.99	6.35	5.45	5.5	5.68	5.18	4.43	6.13	5.66	6	6.58	6.24	5.93	6.68	6.04	4.95	6.98	5.77	6.04	6.15	6.1	5.9	6.17	6.19	6.68	5.99	7.31	6.56	6.23	6.09	6.47	5.85	6.14	5.34	6.15	5.69	6.29	5.7	6.13	5.47	6.1	5.16	5.64	5.79	5.49	5.58	4.94	5.66
10700233	5.12	4.67	4.87	4.4	4.72	5.32	5.4	4.75	5.49	4.29	5.22	4.97	5.69	5.87	5.36	4.97	5.9	5.51	5.63	6.41	5.08	5.82	5.84	5.72	5.66	5.86	5.24	4.96	5.3	5.13	4.94	4.66	6.57	5.83	5.54	4.84	5.72	4.96	5.97	5.29	5.81	6.22	5.99	5.3	5.58	5.19	5.69	5.92	5.3
10700234	4.37	4.21	3.97	4.41	3.91	4.13	3.87	4.35	4.36	4.15	4.21	3.78	4.67	4.23	3.87	3.92	3.96	4.31	3.41	3.46	3.43	3.59	3.36	3.52	3.77	3.94	3.97	4.21	4.13	4.47	4.32	4.63	4.89	3.55	3.6	3.81	3.28	3.8	3.84	3.8	3.6	3.75	3.4	3.66	3.86	3.74	3.09	3.4	3.75
10700235	2.59	3.44	3.78	3.38	2.82	3.16	2.75	3.18	3.39	3.02	3.38	4.05	2.79	3.63	2.99	2.81	3.15	2.8	3.09	3.96	3.11	2.87	3.4	3.69	3.45	3.24	3.26	3.84	3.07	4.19	3.22	3.64	3	3.49	3.01	3.47	3.12	2.82	3.1	3.17	3.03	2.93	3.03	2.93	2.85	3.16	3.88	3.07	3.43
10700236	4.23	4.86	3.54	4.58	3.53	3.41	3.62	2.96	3.53	3.68	3.84	3.46	4.2	3.74	3.79	3.35	3.67	4.01	4.28	3.53	3.63	3.9	3.38	5.07	3.71	3.14	3.8	3.55	3.52	4.11	4.19	4.28	3.9	3.53	3.84	3.65	3.66	4.3	3.3	3.31	3.49	3.53	3.33	3.65	3.7	3.41	3.43	3.53	4.67
10700237	5.36	5.68	5.54	4.45	4.68	5.27	4.9	6.08	4.61	4.63	5.59	5.53	5.29	5.17	5.61	5.46	4.27	5.46	4.53	4.32	4.01	3.52	4.9	4.65	5.1	5.14	4.76	6.55	5.15	4.51	4.31	4.91	4.38	4.89	3.7	4.99	3.7	4.25	4.36	3.83	3.71	4.73	3.05	4.19	4.78	4.12	4.25	4.23	4.83
10700238	12.58	12.37	12.25	11.97	12.17	12.18	12.22	12.13	11.97	12.25	12.23	12.22	12.35	12.19	12.26	12.17	12.1	12.23	12.11	11.85	11.94	11.95	12.11	12.15	12.14	12.07	12.07	12.29	12.08	12.11	12.24	12.06	12.17	11.89	12.2	12.25	11.99	12.16	12.11	11.93	11.95	12.28	11.99	12.05	12.15	12.29	12.32	12.11	12.11
10700239	4.9	4.59	5.26	4.97	4.66	5.05	4.15	5.64	4.12	4.91	4.58	5.22	4.9	5.42	5.02	4.93	4.61	4.22	5	4.59	4.76	4.97	4.4	5.11	5.42	6.06	4.96	6.21	5.6	4.8	5.08	5.52	4.93	5.52	5.17	5.07	5.01	5.03	4.36	5.09	3.91	5.08	5.26	5.16	4.58	4.94	4.64	4.61	5.02
10700240	4.84	5.36	5.03	5.14	4.38	4.61	4.63	5.13	4.54	4.69	4.81	4.84	4.95	4.83	4.23	4.87	5.02	5.18	5.62	4.86	4.05	4.59	5.01	4.62	4.66	5.26	4.6	5.18	4.7	5.14	4.64	4.79	4.66	4.37	5.31	4.36	5.21	4.71	4.4	4.23	4.18	4.48	4.67	4.86	4.64	4.8	4.35	4.61	4.75
10700241	10	9.8	9.01	8.63	8.8	8.92	9.05	8.48	8.49	8.58	9.03	9.27	8.83	8.81	8.94	8.97	8.75	9.35	10.02	9.93	9.72	9.62	10.01	9.93	8.9	8.86	8.9	8.95	8.87	8.75	9.06	8.73	10.05	9.91	10.19	10.03	9.97	9.91	10.15	9.9	9.86	10.08	9.95	9.87	10.05	9.87	10.04	10.12	9.43
10700242	4.23	5.4	6.63	5.64	5.69	6.4	5.59	5.46	6.23	5.59	6.17	6.09	6.27	4.9	6.55	5.81	5.6	6.38	5.35	5.22	4.32	4.71	4.47	5.25	6.39	6.25	6.28	6.88	6.28	6.57	5.91	5.88	5.08	4.83	4.88	5.55	5.3	5.04	5.37	5.79	4.87	5.63	4.69	5.45	5.87	5.5	5.2	5.09	4.39
10700243	2.87	2.51	2.78	3.13	2.71	2.85	2.79	2.49	3.05	2.76	3.32	2.93	3	2.94	3.29	2.94	2.76	2.6	2.97	3.01	2.48	2.68	2.64	2.87	2.66	2.7	3.17	3.39	3.17	2.9	2.67	3.09	2.95	2.91	2.69	2.63	2.52	2.83	2.55	3.03	2.61	2.43	2.7	2.98	2.93	2.83	3.21	3.16	3.1
10700244	3.34	3.86	4.35	4.41	3.28	3.56	3.32	4.57	3.71	4.8	4.3	3.43	3.49	3.91	4.56	3.53	3.1	4.19	3.54	3.2	3.27	3.25	2.71	3.06	3.51	3.67	3.82	4.93	4.18	4.73	4.5	4.32	3.87	3.45	3.31	3.54	3.27	2.89	3.05	3.07	3.04	2.97	3.04	3.32	2.97	3.18	3.55	2.68	3.51
10700245	3.46	3.14	3.6	3.47	3.75	3.67	3.37	3.37	3.57	3.64	3.91	4.23	3.56	4.5	3.31	3.65	3.59	3.33	3.14	3	3.88	3.54	3.09	3.06	3.16	3.58	3.34	4.26	3.82	4.13	3.51	3.6	3.52	3.02	3.51	3.08	2.78	3.18	3.2	3.36	3.39	2.82	2.91	3.56	3.36	3.32	3.24	3.56	2.7
10700246	2.99	3.21	4.28	3.42	2.79	3.55	2.77	3.09	3.16	3.24	4.05	3.28	3.38	4.64	3.65	2.93	2.92	4.47	3.58	2.75	3.07	2.64	3.12	3.5	3.15	4.13	3	4.27	2.82	3.51	3.05	3.49	3.07	2.84	3.05	3.32	2.72	2.77	3.38	3.18	3.31	3.33	3.46	3.59	2.95	2.94	3.04	3.36	3.31
10700247	7.02	8.18	8.04	8.17	8.07	7.8	8.29	8.35	8.13	7.94	7.93	7.65	7.88	7.8	7.54	7.79	7.47	7.82	8.05	8.17	8.19	7.63	8.02	8.07	7.74	8.24	8.04	8.01	7.62	7.86	7.81	7.81	7.8	8.61	8.06	7.63	7.82	8.36	8.37	7.66	7.82	7.79	7.69	7.83	7.9	7.72	7.64	7.69	7.36
10700248	3.89	4.1	4.44	3.77	3.62	4.05	3.72	4.67	3.48	4.22	3.42	4.35	3.85	4.54	3.51	4.01	3.91	4.52	4.74	4.63	5.35	4.46	4.13	4.58	3.9	4.54	4.24	4.22	4.15	4.24	4.2	3.96	4.94	3.91	4.61	5.14	5.12	4.93	4.45	4.93	4.52	4.42	4.96	4.86	4.82	4.13	5.09	4.03	4.26
10700249	8.02	7.38	6.69	7.22	6.84	7.2	7.18	7.59	6.21	6.85	7.5	7.23	7.02	6.36	7.03	6.89	6.32	6.76	9.91	9.5	9.9	9.43	9.52	9.86	6.6	6.06	6.6	6.95	6.29	6.87	6.64	6.27	9.81	9.97	9.58	9.85	9.88	9.7	9.63	9.77	9.35	9.8	9.33	9.6	9.77	9.37	9.92	10.13	8.4
10700250	5.54	5.46	6.57	6.7	6.55	6.88	5.99	7.2	7.04	6.47	6.8	6.34	6.39	6.86	7.07	6.47	6.51	6.25	5.25	5.24	5.19	5.62	6	5.83	6.41	6.61	6.94	6.87	7.02	7.11	6.47	6.93	5.28	5.58	5.43	5.44	5.64	5.78	5.33	5.31	5.7	5.64	4.87	5.11	5.18	5.27	4.5	5.46	5.32
10700251	4.77	5.11	4.94	4.69	5.02	5.1	4.94	5.35	5.24	4.42	4.92	4.7	5.02	4.62	5.13	4.61	5	5.4	4.74	4.63	5.46	4.47	4.77	4.77	4.46	4.78	4.8	5.96	4.99	5.44	4.87	4.95	4.79	4.83	5.09	4.88	4.52	4.82	5.56	4.7	5.16	4.95	4.64	5.53	4.57	4.41	4.74	4.77	4.62
10700252	4.67	5.89	6.43	5.41	5.44	6.24	6.24	6.26	6.41	5.99	6.28	5.98	6.5	6.24	6.19	6.07	4.16	5.61	4.78	4.49	5.14	4.39	4.85	3.94	6.28	6.3	6.25	7.33	5.95	6.01	5.95	5.63	4.89	5.24	4.47	4.6	4.3	4.73	4.55	4.29	3.67	5.56	4.25	4.5	4.59	4.15	3.92	4.84	5.46
10700253	5.8	4.28	4.38	4.26	4.27	3.61	4.04	3.78	4.81	3.37	5.96	5.4	5.74	6.13	5.06	6.23	3.85	6.13	5.24	4.12	3.78	3.49	4.27	3.4	4.85	5.12	5.23	4.99	5.76	4.76	4.35	4.93	5.48	2.79	4.95	5.03	4.34	4.37	4.26	3.63	3.44	5.05	2.96	4.14	4.67	4.36	3.75	3.36	3.99
10700254	3.82	4.69	4.08	3.82	3.78	3.4	3.4	4.56	4.69	4.17	3.85	4.55	3.98	4.86	4.72	4.62	3.98	4.61	4.02	3.02	3.96	3.67	3.7	3.94	4.28	4.36	4.48	5.82	4.5	4.62	4.41	4.79	3.78	4.26	3.57	4.32	3.26	3.89	4.13	4.07	3.55	4.28	3.75	3.81	4.22	3.88	4.64	3.72	4.66
10700255	3.58	3.89	4.09	3.97	3.94	4.04	3.96	4.08	3.86	4.22	3.75	4.14	3.45	3.86	3.92	3.53	3.95	4.02	4.16	2.89	3.24	3.74	3.36	3.64	3.52	4.51	4.38	3.4	4.7	3.99	3.73	3.56	3.64	2.94	3.22	3.82	2.91	4.34	3.42	3.44	3.29	3.38	3.53	3.37	3.4	3.63	3.89	3.4	3.74
10700256	7.35	7.43	7.22	6.98	6.36	7.39	6.78	6.41	7	7.08	7.45	7.05	7.32	7.36	7.85	7.14	7.2	6.84	8.41	8.81	8.78	8.84	8.79	9.07	7.33	7.16	7.42	7.51	7.52	7.63	7.78	7.66	8.28	8.33	8.96	8.56	8.79	8.45	8.59	8.69	8.46	8.83	8.79	8.93	8.8	8.5	8.78	8.75	7.98
10700257	4.3	4.09	4.37	3.82	3.72	3.69	3.29	3.53	4.04	3.99	4.84	3.62	3.25	4.96	4.24	3.97	3.31	3.76	4.13	3.82	3.42	3.2	4.11	3.14	3.73	3.54	3.55	5.01	3.98	4.23	4.72	4.34	3.77	3.64	3.57	3.83	3.61	3.28	4.25	3.84	3.5	3.15	3.61	3.93	3.65	3.29	3.45	3.75	4.5
10700258	10.52	10.91	10.54	10.52	10.54	10.15	10.41	10.18	10.25	10.22	10.67	10.68	10.53	10.33	10.47	10.35	10.47	10.58	11.19	11.34	11.37	11.22	11.29	11.35	10.36	10.2	10.7	10.22	10.34	10.31	10.29	10.16	11.28	10.85	11.42	11.22	11.37	10.97	11.39	11.23	11.17	11.18	11.21	10.99	11.16	11.28	11.02	11.19	10.7
10700259	3.93	3.54	3.92	2.92	4.46	4.91	3.23	5.28	4.14	4.37	4.76	3.84	3.48	4.25	3.69	4.1	3.89	4.56	4.58	4.04	3.9	4.84	5.17	5.07	4.77	4.75	3.99	4.07	4.99	4.7	3.86	4.62	3.79	4.56	5.04	4.76	5.24	3.61	4.48	4.42	4.23	4.24	3.94	4.39	4.58	3.79	4.13	3.68	4.05
10700260	3.24	3.57	3.83	3.37	3.02	3.9	3.21	3.14	3.64	3.27	3.91	3.78	3.31	3.84	3.65	3.16	3.81	3.64	3.31	4.69	3.05	3.93	3.82	3.31	3.65	4.75	3.82	4.26	4.13	4.67	4.63	4.24	3.64	2.91	3.59	2.73	3.15	2.75	3.97	3.28	3.39	3.31	2.69	3.06	3.76	3.71	3.69	2.5	3.5
10700261	4.42	5.1	6.12	5.88	5.49	6.55	6.02	5.75	6.53	6.36	6.76	6.44	5.88	7.61	6.82	5.92	5.31	6.24	4.35	4.63	4.67	3.79	4.28	4.97	6.12	6.68	6.06	7.27	6.53	5.96	5.56	5.73	4.97	4.48	4.96	4.75	4.45	4.13	4.97	4.07	3.88	4.45	4.53	4.65	5.4	4.41	4.5	4.17	4.41
10700262	2.69	2.93	3.45	2.57	2.61	2.6	2.86	3.23	2.71	2.5	3.06	2.77	2.52	2.49	2.9	2.63	2.72	2.57	2.52	2.52	3.56	2.57	2.78	2.63	2.87	2.44	2.97	2.87	3.32	2.6	2.86	2.47	2.35	2.83	2.72	2.42	3.03	2.51	2.74	2.43	2.68	2.5	2.67	2.4	2.57	2.64	2.48	2.37	2.67
10700263	7.13	8.35	7.34	7.63	7.16	7.26	7.19	7.43	7.05	7.41	7.5	7.48	7.27	6.78	7.17	7.39	7.09	8.06	8.98	8.92	9.31	9.1	9.1	9.36	7.62	7.82	7.56	7.35	7.72	7.75	8.16	7.62	8.97	8.79	8.9	9.14	8.94	9.04	9.14	9.12	9.13	9.17	9.26	9.14	9.3	9.02	8.74	9.17	7.76
10700264	11.28	11.35	11.6	11.75	11.99	11.77	11.78	12.17	11.72	11.63	11.76	11.56	11.53	11.94	11.89	11.76	11.87	11.66	11.26	11.46	11.24	11.03	11.43	11.44	11.86	11.96	11.96	11.91	11.89	12.05	11.84	11.86	11.28	11.86	11.37	11	11.39	11.61	11.22	11.14	11.25	11.41	11.4	11.56	11.22	11.54	11.24	11.12	11.2
10700265	3.09	3.19	3.96	3.48	3.54	3.9	3.35	3.68	3.6	3.1	3.16	3.54	2.84	4.06	3.58	3.63	2.96	3.26	3.65	3.08	2.7	3.14	2.49	2.81	3.46	3.55	3.46	3.77	3.2	3.45	3.44	3.89	3.31	3.2	2.46	3.15	3.39	3.3	2.93	3.39	2.66	3.05	2.93	3.25	2.99	2.57	3.43	3.35	2.72
10700266	7.76	8.81	7.93	8	8	7.45	7.88	7.89	7.88	7.83	8.04	8.45	7.99	8.36	8.19	8.18	7.77	8.07	7.33	7.04	7.16	7.91	7.82	7.1	8.08	7.47	7.79	7.91	8.04	7.72	7.75	7.92	7.05	6.91	7.3	7.22	7.75	7.03	7.36	8.02	7.95	7.39	7.94	7.32	7.42	7.38	6.71	6.79	7.4
10700267	3.89	3.95	3.66	3.01	3.77	3.49	3.65	2.79	3.29	3.67	3.94	3.92	4.62	3.1	3.17	3.53	4	3.27	4.59	3.19	4.1	3.65	3.36	3.14	3.47	3.65	3.06	3.07	3.73	3.23	3.15	3.2	3.62	3.49	3.85	3.23	3.19	3.61	3.12	4.1	3.74	3.66	3.01	3.21	3.42	3.41	3.49	3.42	3.34
10700268	6.82	6.22	6.5	6.29	5.82	6.39	5.38	6.34	6.49	6.23	6.83	7.19	5.93	7.35	6.52	6.37	5.03	6.5	6.51	5.36	6.22	5.62	5.34	6.25	6.15	6.28	6.21	7.15	6.78	6.69	6.76	6.97	6.53	6.35	6.04	5.91	6.24	5.32	6.05	6.48	5.56	6.55	5.7	6.19	6.29	6.05	6.43	5.08	6.45
10700269	2.64	3.6	2.92	2.83	2.44	2.87	3.11	2.53	3.52	2.58	2.92	2.54	2.65	3.86	3.32	3.49	3.54	2.45	2.53	2.55	2.57	2.7	2.67	2.8	2.84	3.11	2.94	4.49	2.75	3.27	3.31	3.78	2.61	3.23	2.5	2.77	2.96	2.78	3.1	2.38	2.8	2.49	2.49	2.82	3.42	2.89	3.47	2.32	2.82
10700270	10.72	10.81	10.5	10.38	10.37	10.19	10.39	10.19	10.29	10.17	10.34	10.46	10.48	9.94	10.24	10.21	10.24	10.52	11.31	11.2	11.14	11.33	11.05	11.13	10.27	10.08	10.23	10.3	10.03	10.01	10.37	10.14	11.2	11.06	11.12	11.2	11.22	10.94	11.3	11.38	11	11.23	11.43	11.1	11.21	10.94	11.55	11.26	10.59
10700271	4.46	4.94	4.45	4.49	4.29	4.64	4.49	4.13	4.64	4.44	5.03	5.69	4.88	4.58	4.92	4.59	4.3	3.83	3.97	3.97	3.87	3.91	3.69	4.39	4.97	4.93	4.72	5.03	4.26	4.93	4.23	4.8	4.43	4.62	3.48	4.17	4.36	4.36	4.22	3.66	4.2	4	4.1	3.95	4.43	3.57	4.67	4.1	3.87
10700272	5.49	5.52	5.64	4.9	5.06	4.99	4.75	4.9	5.43	5.03	5.55	5.76	5.39	4.96	5.56	4.9	4.59	5.16	4.78	5.38	6.23	4.34	4.89	5.9	5.04	5.74	5.39	7.01	5.13	5.18	5.46	5.45	5.46	5.77	4.95	4.54	4.74	4.49	4.66	5.13	4.02	4.71	4.03	4.34	5.45	4.58	4.67	4.18	4.38
10700273	5.42	5.44	5.47	5.4	5.24	5.38	5.96	6.08	5.74	5.4	5.61	5.09	5.15	6.18	5.18	5.73	5.47	5.61	5.78	6.49	6.52	6.47	6.23	6.62	4.9	4.84	4.98	6.17	5.46	5.23	5.31	5.32	5.74	6.39	5.51	5.64	5.94	5.57	5.86	6.01	5.99	5.43	6.38	5.7	5.21	5.05	5.8	5.73	5.37
10700274	9.46	9.54	9.31	9.18	8.63	8.97	8.79	9.78	8.97	8.91	9.76	9.41	9.49	9.03	9.25	9.42	8.91	9.29	9.92	9.52	10.41	10.3	10.43	10.41	8.44	9	9.39	9.08	8.98	9.57	9.41	9.33	10	9.84	10.11	9.85	10.14	10.04	10.28	9.9	9.96	10.28	10.15	9.89	10.11	10.12	10.43	10.03	10.21
10700275	3.8	3.74	3.03	4.23	4.06	3.98	4.38	4.33	4.06	4.03	4.29	3.69	3.74	3.7	4.02	3.09	3.88	3.57	6.01	5.14	5.59	4.44	4.99	4.64	3.56	4.5	3.61	4.23	3.68	4.05	3.65	3.39	4.61	5.55	3.95	5.09	6.03	4.98	4.87	4.76	4.22	5.26	4.52	4.04	4.71	5.57	3.75	5.04	3.7
10700276	8.86	8.61	7.99	7.81	7.84	7.8	7.73	7.59	6.65	7.93	8.05	8.46	7.73	7.25	7.8	8.21	7.69	8.56	9.42	9.02	9.1	8.66	9.18	9.18	7.86	7.58	7.66	7.82	7.94	7.82	8.06	7.77	9.22	8.83	9.15	9	9.45	9.01	9.05	8.68	8.74	8.93	8.96	9.04	9.04	9.01	9.22	9.02	8.31
10700277	4.75	4.18	5.18	4.58	4.54	4.99	4.61	5.32	5.17	5.18	5.22	4.86	4.58	5.33	5.52	5.57	5	5.19	5.39	4.88	4.66	4.82	4.56	4.47	5.14	4.5	5.22	5.6	5.49	5.37	4.6	5.34	4.59	5.37	4.16	4.12	4.4	4.68	4.65	4.19	4.5	4.85	4.29	4.72	5.39	3.84	4.68	4.44	4.27
10700278	6.84	7.31	7.2	6.97	7.08	6.83	7.08	7.57	7.62	6.97	7.41	7.27	7.11	7.76	7.39	7.17	7.19	7.94	7.51	7.6	6.63	7.13	6.88	7.34	7.25	7.15	6.95	8.15	7.15	7.33	7.14	7.93	7.28	7.4	7.14	7.02	7.4	6.68	7.36	7.36	7.02	7.62	6.51	7	7.42	6.96	6.17	7.15	7.17
10700279	11.94	11.96	11.65	11.48	11.6	11.5	11.6	11.82	11.58	11.64	11.73	11.73	11.59	11.74	11.61	11.61	11.79	11.77	12.24	12.27	12.53	12.41	12.55	12.36	11.68	11.81	11.86	11.73	11.73	11.86	11.94	11.8	12.29	12.35	12.5	12.3	12.36	12.33	12.33	12.29	12.38	12.31	12.5	12.26	12.16	12.26	12.06	12.17	11.82
10700280	5.07	5.25	4.65	4.85	4.81	4.33	5.49	5.31	4.92	4.71	5.62	4.6	4.55	3.96	5.11	4.22	4.48	3.89	4.81	4.03	4.52	4.09	3.08	3.73	5.03	4.39	4.93	4.77	4.82	5.54	4.82	5	3.93	3.67	3.79	4.82	3.54	5.43	4.01	4.21	4.28	5.15	3.88	4.45	4.55	3.64	4.25	3.47	3.87
10700281	4.29	4.54	3.79	3.52	3.78	4.11	3.81	4.19	4.03	4.05	3.93	4.03	3.87	4.37	4.4	4.44	3.86	4.33	4.14	3.44	4.17	4.3	3.28	4.09	4.04	4.43	4.37	4.61	4.07	4.29	4.26	4.54	4.23	3.94	3.45	3.63	3.69	3.41	4.02	4.28	2.8	3.83	3.74	3.87	4.09	3.81	4.95	4.21	3.55
10700282	3.34	3.87	4.17	3.54	3.37	3.68	3.4	4.88	3.24	3.85	3.86	3.79	3.17	4.56	3.97	3.76	3.58	3.9	3.41	3.77	4.67	2.83	3.09	2.9	3.76	3.45	4.15	5.24	4.55	3.6	3.84	3.19	3.53	3.22	3.25	3.26	3.59	2.81	2.66	2.89	3.2	2.99	2.68	2.71	3.48	3.33	2.68	3.33	2.78
10700283	3.81	3.93	5.07	4.5	3.69	4.7	3.33	4.32	4.2	3.46	4.84	4.63	4.04	4.27	4.09	4.29	3.38	3.07	3.35	3.13	3.15	3.33	3.01	3.27	4.01	3.93	3.95	5.63	5.33	5.2	3.24	3.87	3.09	2.95	3.05	3.12	3.69	3.57	3.25	3.15	2.74	3.34	2.88	3.09	3.36	2.73	2.97	3.05	3.74
10700284	7.59	8.07	8.84	8.72	8.7	8.68	8.14	8.64	8.65	7.79	9.1	8.26	8.08	8.81	8.87	8.35	8.25	8.42	7.66	7.75	7.52	7.4	7.74	7.85	8.52	8.74	9.03	8.83	8.95	9.53	9.36	8.87	7.39	7.78	7.75	7.45	7.86	7.22	7.66	7.89	7.45	7.74	7.07	7.99	7.28	7.57	7.58	7.16	7.42
10700285	3.74	3.41	3.76	3.69	3.17	3.39	3.18	3.91	3.31	3.24	3.37	3.63	3.47	3.52	3.67	3.52	3.6	3.43	3.72	3.42	3.46	3.62	2.82	3.14	3.47	4.11	3.39	4.09	3.43	3.69	3.13	3.52	3.4	3.11	3.48	3.59	3.53	3.24	3.34	3.23	3.3	3.23	2.93	3.37	3.52	3.25	3.32	3.15	3.06
10700286	3.1	3.26	3.23	2.74	2.43	2.93	2.54	3.92	2.93	3.09	3.46	2.6	3.05	2.74	3.28	2.51	2.64	3.24	3.03	2.78	3.04	2.73	3.39	3.04	3.05	2.49	2.63	3.04	3.18	3.36	3.07	3.04	2.97	3.21	3.13	2.97	2.82	2.84	2.86	3.02	2.48	3.24	2.56	2.75	2.98	3.09	2.77	3.14	2.74
10700287	5.08	5.2	4.74	5.31	4.74	4.71	4.54	5.02	4.78	4.73	4.98	4.7	4.56	5.33	4.79	4.71	4.85	4.76	4.41	4.77	4.94	4.38	4.82	4.98	4.64	4.67	4.81	5.44	4.85	5.09	5.07	5.04	4.23	4.58	5.09	4.44	4.47	4.33	4.55	4.58	4.72	4.75	4.96	4.43	4.59	4.67	4.69	4.48	5.33
10700288	7.75	7.33	7.69	7.48	7.62	7.51	7.73	7.36	7.95	7.73	7.47	7.12	7.28	8.18	7.98	7.42	8.01	7.15	8.71	8.94	8.86	8.64	8.69	8.59	8.1	8.04	8.43	8.1	7.4	8.63	8.75	8.59	9.29	9.31	9.12	9.36	9.22	9.07	9.15	9.41	9.14	9.28	9.24	9.17	9.05	8.92	9	9.4	7.41
10700289	3.57	3.28	2.8	3.49	3.3	2.88	3.07	3.44	2.91	3.22	3.47	3.33	3	3.87	3.44	3.37	3.55	3.2	3.38	3.11	3.28	2.89	3.58	2.6	2.91	3.53	3.7	4.24	4.3	3.34	3.19	3.66	3.16	3.78	3.03	3.21	2.94	2.92	2.87	2.82	3.14	2.95	2.51	3.58	3.27	3	2.88	2.89	2.65
10700290	6.13	6.97	7.08	6.58	6.11	6.24	6.14	7.83	7.21	5.57	7.43	6.33	6.41	7.36	7.18	6.75	5.97	5.7	5.88	5.98	6.26	5.66	4.86	6.07	6.76	7.36	6.74	8.1	7	7.35	6.95	6.7	6.27	6.14	4.94	5.95	5.66	4.63	5.6	5.71	5.23	5.85	5.5	5.14	5.75	5.78	6.48	4.56	6.14
10700291	5.24	6.15	4.75	4.91	5.52	5.4	5.61	4.93	4.92	6.06	5.8	5.69	5.37	5.58	5.46	5.43	5.62	6.16	5.96	6.05	6.12	5.89	6.49	5.42	5.54	4.64	5.07	5.37	4.87	4.93	5.1	4.56	6.49	5.94	6.22	6.43	5.39	6.02	6.08	6.3	6.31	5.99	5.89	6.13	6.28	6.06	5.38	6.25	4.84
10700292	4.35	4.02	4.31	4.51	4.53	4.56	4.13	4.18	4.49	4.6	4.09	4.25	4.21	5.08	4.03	4.49	4.38	4.43	4.54	3.83	3.45	4.11	3.42	3.74	4.44	4.85	4.24	4.53	4.57	4.41	4.19	3.85	3.63	4.82	4.08	4.09	4.46	4.21	3.41	4.29	3.96	3.76	3.92	3.28	3.69	4.53	4.5	3.91	3.92
10700293	5.75	5.42	5.35	5.54	5.18	4.87	5.3	5.32	5.21	4.93	5.04	5.41	5.55	5.43	5.74	5.34	5.15	5.08	5.44	5.06	5.6	5.12	4.9	4.91	5.26	5.4	5.7	5.97	5.24	5.49	5.9	5.2	5.43	5.7	5.45	5.5	5.72	5.81	5.68	5.48	5.38	6.06	5.73	5.95	5.87	5.2	5.26	5.94	5.13
10700294	4.78	5.01	5.13	4.92	4.12	4.6	4.68	5.36	4.27	3.87	4.73	4.03	4.27	4.17	4.36	4.83	3.86	4.35	4.71	5.16	4.69	4.37	5.07	4.71	5.33	4.92	4.56	4.59	4.35	4.98	4.45	4.78	4.98	5.08	4.01	4.68	3.54	4.25	4.67	4.33	3.92	4.45	3.75	4.32	4.14	4.16	4.34	3.94	3.93
10700295	4.5	4.65	4.21	4.2	3.45	3.83	4.35	4.45	4.02	4.36	4.19	4.06	3.98	3.78	4.27	4.36	4.21	3.93	4.73	4.18	4.47	3.79	4.21	4.06	3.57	4.3	3.93	5.14	4	4.1	4.76	4.51	4.25	3.94	3.93	3.64	3.53	3.99	3.99	4.15	3.94	3.97	3.25	4.24	3.81	3.71	3.65	4.19	4.44
10700296	9.57	9.21	8.87	8.95	9.04	9.03	9.34	9.25	8.97	9.06	9.03	9.25	9.33	9.1	8.85	8.85	9.23	9.16	8.92	8.92	8.65	8.61	9.08	8.68	9.09	9.1	8.95	8.69	8.9	8.81	8.66	8.82	9.21	9.49	9.27	9.06	9.28	9.49	9.3	8.55	9.17	9	8.96	9.2	9.15	8.68	9.18	9	9.14
10700297	4.57	4.48	3.85	4.05	3.94	3.76	4	4.42	4.36	3.88	4.44	4.28	3.78	3.36	4.08	3.91	3.82	3.95	4.29	4.06	4.07	4.05	4.52	4.15	3.99	4.16	4.22	4.48	4.28	4.57	4.06	4.67	4.09	4.04	3.85	3.84	4.15	4.23	4.39	3.68	4.03	4.02	4.22	4.25	4.09	3.79	4.6	4.01	3.8
10700298	2.63	2.83	2.84	2.53	2.74	2.96	2.91	2.55	2.63	2.6	2.86	2.73	2.72	2.96	2.77	2.81	2.74	2.74	2.89	2.48	2.82	2.86	3.06	2.74	2.54	2.93	2.64	2.47	2.61	2.86	2.49	2.77	3.14	2.68	2.49	3.12	2.69	2.77	2.81	3.07	2.65	3.24	2.79	2.81	2.58	2.77	2.48	2.79	2.64
10700299	11.19	11.29	10.84	10.76	10.89	10.84	10.95	10.71	10.82	10.51	10.92	11.09	10.91	10.82	10.92	10.85	10.98	11.3	11.56	11.56	11.61	11.33	11.59	11.51	10.89	10.74	10.8	10.73	10.75	10.8	10.83	10.71	11.68	11.31	11.58	11.46	11.69	11.4	11.71	11.31	11.47	11.33	11.43	11.32	11.46	11.26	11.12	11.5	11.17
10700300	4.03	4.09	4.11	4.74	3.59	3.4	3.73	3.3	3.74	4.05	4.05	4.05	4.38	3.99	4.24	3.51	3.56	3.6	3.65	3.38	3.68	3.86	3.58	3.58	4.12	3.89	4.11	3.67	4.23	3.92	3.66	3.69	3.86	3.78	4.22	3.39	2.91	2.93	3.22	2.99	3.53	3.65	3.21	3.16	3.7	3.7	3.21	3.27	3.59
10700301	3.05	2.75	2.44	3.25	2.48	2.44	2.54	2.28	2.73	2.95	3.31	2.96	2.78	2.7	2.55	2.69	2.68	2.72	3.39	2.6	2.84	3.09	2.62	3.17	2.51	3.01	2.86	3.2	2.82	2.66	2.53	2.66	2.88	2.66	2.7	3.65	2.63	2.57	2.99	2.92	2.53	2.72	2.94	2.76	3.1	2.43	2.7	2.82	2.7
10700302	3.22	3.59	3.99	3.47	2.95	3.68	3.91	3.32	3.61	4.1	3.39	2.9	3.13	3.68	3.74	2.97	3.47	3.51	3.74	3.12	2.94	3.17	3.34	3.43	3.27	3.69	3.35	3.62	3.01	3.15	3.05	3.45	3.26	3.68	3.59	3.91	3.38	2.98	3.4	3.47	3.09	3.66	3.91	3.48	3.62	3.57	3.21	3.53	2.77
10700303	6.91	7.04	7.56	6.85	7.01	7.07	6.75	7.57	7.18	6.66	7.42	6.95	7.09	7.55	7.19	7.2	6.28	6.99	6.93	7.18	6.8	6.77	6.23	7.11	7.35	7.35	6.91	7.83	7.28	7.31	7.29	7.55	7.03	7.68	6.94	6.98	6.82	6.3	6.73	6.52	6.62	6.91	6.45	7.02	7.07	6.45	6.94	6.9	6.44
10700304	9.21	10.49	9.55	9.52	9.66	9.52	9.51	9.03	9.58	9.61	9.56	9.78	9.65	9.58	9.61	9.66	9.7	10.09	11.19	10.88	10.94	10.82	10.82	11.17	9.81	9.55	9.61	9.52	9.6	9.58	10.02	9.72	10.99	10.76	11.03	11.01	11.07	10.93	11.11	10.8	10.87	10.99	10.78	10.83	10.87	10.9	11.22	10.74	9.58
10700305	2.74	2.27	2.82	2.61	2.19	2.26	2.47	2.31	2.72	2.41	2.61	2.54	2.67	3.53	3.31	2.28	2.34	2.46	2.57	2.4	2.32	2.5	2.31	2.67	2.99	2.66	2.55	3.71	2.72	2.57	3.02	2.39	3.44	2.71	2.43	3.23	2.98	2.45	2.46	2.33	2.41	2.8	2.48	2.62	2.66	2.48	2.48	2.55	2.43
10700306	5.1	5.75	5.08	5.16	5.24	5.63	5.7	4.62	4.98	4.84	5.27	5.79	5.23	5.77	5.72	4.83	5.07	5.04	5.01	5.14	4.1	4.78	5.21	5.14	5.68	5.3	5.03	6.03	5.43	5.92	5.57	5.95	4.68	4.46	4.91	4.44	5.23	5.1	5.07	4.56	4.36	5.11	5.09	5.08	5.18	4.38	5.8	4.74	4.68
10700307	3	3.75	3.34	3.45	4.24	3.53	4.03	4.21	3.54	4.13	3.63	3.35	3.88	4.11	3.94	3.66	2.99	3.96	2.89	3.33	3.91	2.75	3.31	3.45	3.76	3.97	4.15	5.33	3.66	3.33	3.81	4.15	3.66	3.03	3.88	3.72	2.88	3.63	3.61	2.96	2.89	3.56	3.27	3.17	3.94	2.79	3.21	3.08	3.43
10700308	3.69	4.33	5.37	5.69	5.84	5.71	6.19	3.97	5.35	5.02	5.6	6.03	5.94	5.5	5.88	5.96	5.36	6.51	5.29	5.22	4.81	4.47	5.04	5.54	5.53	5.81	6.1	5.39	5.92	5.55	5.83	5.58	4.59	5.55	5.48	4.82	5.37	5.17	5.38	5.08	4.88	5.23	4.57	5.74	4.97	4.79	4.65	5.59	5.46
10700309	3.33	3.36	3.79	3.93	3.62	4.01	3.57	4.16	3.48	4.14	4.09	4.1	3.7	3.76	3.16	3.92	3.71	3.74	3.18	2.97	3.65	3.46	3.45	3.32	3.81	3.23	3.23	3.91	4.42	3.11	3.3	3.6	3.16	3.13	3.72	2.86	3.41	3.91	3.68	3	3.56	3.42	3.55	3.05	2.85	3.04	4.38	2.97	4.13
10700310	3.18	3.26	3.59	2.85	3.33	3.56	3.12	2.9	3.08	3.32	3.52	3.26	3.35	2.93	3.44	3.25	2.94	3.36	2.95	2.93	2.76	4.13	2.99	3.04	3.16	3.66	3.27	5.17	3.13	2.79	3.39	3.41	3.44	3.14	2.74	2.8	3.12	3.03	3.26	2.91	3.15	3.1	2.97	3	2.71	3.26	4.24	2.67	3.37
10700311	4.18	4.63	5.43	4.92	4.35	4.31	4.05	6.25	4.98	4.92	6.26	4.89	5.61	5.27	6.29	5.58	4.37	5.72	4.59	3.88	4.35	3.08	3.99	4.04	5.33	5.02	4.7	6.6	5.22	5.41	5.65	5.11	4.09	4.69	3.46	3.68	4.09	3.92	4.14	3.97	4.08	4.53	2.86	3.94	4.06	3.59	4.11	4.4	4.41
10700312	4.59	4.7	5.12	4.63	3.98	4.13	4.31	4.29	4.46	4.17	5.74	3.89	4.66	4.59	5.18	4.37	4.56	4.67	3.92	3.53	3.3	3.62	3.83	3.3	4.42	5.17	4.37	5.55	5.24	5.27	4.82	5.14	3.49	3.58	3.86	3.67	3.54	2.99	4.07	3.33	3.39	3.54	4.12	3.45	3.58	3.21	4.28	4.38	3.62
10700313	3.98	3.84	3.5	3.66	3.64	4.07	4.11	4.46	3.76	3.45	3.34	4.88	3.31	4.33	3.94	3.78	3.56	4.16	3.98	4.07	4.81	4.23	4.08	3.74	3.61	4.27	3.48	4	3.98	4.15	3.83	3.47	4.11	4.09	3.75	4.39	3.67	4.16	3.92	3.77	4.37	4.6	3.74	4.68	4.09	3.76	3.94	3.54	3.11
10700314	3.34	2.91	2.69	2.61	2.7	2.97	2.74	3.07	2.82	2.43	2.71	2.59	2.78	3.57	2.88	3.01	2.74	2.84	2.94	2.3	3.19	3.54	2.6	2.94	2.86	2.73	3	3.13	2.97	3.31	3.01	3.5	2.69	2.95	2.55	2.47	2.69	2.49	2.91	2.93	3.11	3.29	2.58	2.86	2.94	2.7	2.56	2.79	2.31
10700315	4.03	4.13	5.15	4.93	5.05	5.46	5.56	5.96	5.53	4.76	4.68	4.5	4.84	4.58	5.39	5.09	4.78	4.72	2.84	3.81	2.95	3.83	3.17	3.31	4.81	5.37	4.52	4.42	4.83	5.22	4.9	5.38	3.05	4.67	3.58	3.69	3.66	2.62	3.62	3.96	3.18	3.11	3.65	4.06	3.72	3.98	3.62	3.01	3.63
10700316	3.2	3.93	3.42	2.67	3.04	3.18	3.84	3.37	3.1	3.4	3.08	2.88	3.79	3.16	3.13	3.02	3	3.79	2.87	3.52	3.02	3.73	2.98	2.97	3.76	2.69	3.12	3.03	3.48	3.35	2.94	3.1	3.13	2.77	3.14	4.4	3.15	3.23	2.79	3.19	3.16	3.08	3.26	2.99	2.93	3.35	2.9	3.27	2.66
10700317	7.19	7.6	7.38	7.07	6.73	6.91	6.88	6.91	6.62	6.89	6.97	7.37	7.12	6.62	6.73	7.08	6.3	7.48	6.45	6.69	6.38	6.68	6.64	6.75	6.63	6.81	7.09	6.8	7.13	6.84	6.62	6.86	6.48	7.12	6.99	7.02	6.81	6.44	7.45	7.06	6.44	6.76	6.72	7.16	6.66	6.73	6.24	6.53	7.29
10700318	3.76	4.17	3.32	3.29	3.08	3.7	2.97	3.53	4.13	2.88	4.19	3.78	3.74	3.7	3.6	3.68	2.89	4.23	3.27	2.83	3.93	3.52	3.03	2.75	3.62	4.32	3.15	4.61	3.87	3.98	3.34	4.33	3.97	3.14	3.9	4.13	3.69	3.64	3.44	3.63	2.93	4.1	3.52	3.42	4.16	3.65	3.27	2.66	2.94
10700319	10.95	10.74	10.45	10.3	10.5	10.55	10.66	10.53	10.67	10.65	10.41	10.51	10.59	10.75	10.64	10.62	10.72	10.41	10.99	11.15	11.05	10.88	11.15	10.96	10.67	10.78	10.69	10.64	10.59	10.77	10.59	10.71	11	10.93	11.32	10.96	11.16	11.19	11.01	11.19	11.02	11	10.95	10.96	10.97	10.83	10.64	10.94	10.52
10700320	11.51	11.63	11.91	11.99	11.84	11.78	11.86	11.99	12.06	11.78	12.07	12.06	11.91	11.56	11.97	11.83	11.84	11.79	11.75	11.72	11.57	11.73	11.71	11.68	11.82	11.67	11.84	11.81	11.76	11.75	11.82	11.73	11.6	11.54	11.75	11.68	11.91	11.61	11.71	11.87	11.64	11.69	11.77	11.71	11.67	11.74	11.65	11.52	11.71
10700321	5.54	6.1	5.09	4.91	4.47	4.72	4.45	4.88	4.92	4.79	5.83	5.64	5.43	5.98	4.57	5.34	4.07	5.79	3.22	4.04	3.78	3.86	3.67	4.27	5.34	5.31	4.66	6.65	5.06	5.66	4.11	5.1	3.89	4.49	3.86	3.61	3.61	3.41	4.54	4.71	3.75	3.6	3.46	3.36	3.48	4.09	4.5	3.46	4.14
10700322	2.99	3.37	3.39	3.21	3.25	3.06	3.16	3.98	3.44	3.95	3.54	3.99	3.34	3.66	4.63	3.47	3.09	3.8	3.13	2.89	3.34	3.01	3.91	2.75	3.72	3.67	3.7	4.44	3.43	4.31	3.59	3.87	3.1	2.49	2.66	3.08	2.58	3.04	2.74	2.93	2.78	2.76	2.87	2.77	2.81	2.79	2.58	2.84	2.83
10700323	3.37	2.84	3.76	3.87	3.69	3.58	3.17	3.2	3.42	3.32	3.83	3.58	3.78	3.49	4.13	3.27	3.38	3.72	3.55	3.57	3.31	3.55	3.74	3.64	3.52	3.48	3.78	3.66	4.04	3.98	3.37	3.54	3.67	4.2	4.12	4.06	4.06	4.07	4.18	3.7	3.42	3.34	4	4.22	3.75	3.77	4.08	3.89	3.56
10700324	10.74	10.88	11.31	11.42	11.18	11.32	11.04	11.1	11.26	11.02	11.59	11.46	11.26	10.87	11.35	11.2	11.01	11.13	11.24	11.2	11.19	11.14	11.06	11.15	11.3	11.08	11.22	11.25	11.23	11.25	11.2	11.04	11.07	10.89	11.02	11.18	11.36	10.93	11.23	11.19	11	11.02	10.94	10.81	11.21	11.27	11.49	11.05	11.27
10700325	4.16	4.41	3.56	4.44	4.16	4.15	4.01	4.96	4.26	4.56	4.7	3.99	3.91	4.52	4.25	4.43	3.87	3.81	3.28	2.97	4.1	4.38	3.37	3.61	3.81	4.11	4.18	4.62	4.16	4.05	3.83	4.62	3.98	2.8	3.86	4.31	3.64	3.77	3.13	3.55	3.43	3.63	3.52	2.93	3.96	3.72	3.34	3.48	3.56
10700326	4.77	5.22	4.8	4.41	5.35	4.59	4.86	4.99	5.68	5.06	5.46	5.27	5.28	6.38	5.6	5.19	5.01	5.46	4.4	4.21	5.61	3.78	4.31	4.07	5.14	5.88	5.26	6.58	5.43	5.25	5.43	5.64	5.21	4.29	5.47	5.06	4.73	5.11	4.48	4.46	3.53	5.02	3.98	5.18	4.47	3.7	3.49	3.91	4
10700327	3.61	4.55	3.26	3.22	3.91	3.44	3.32	4.62	3.83	3.27	4.13	2.88	3.73	3.23	4.15	3.67	4.37	3.55	3.56	3.16	3.57	3.76	2.97	3.29	3.37	3.71	4.43	3.53	3.75	4.25	3.86	4.04	2.98	3.54	3.59	3.21	3.66	2.73	3.06	3.26	2.86	3.48	3.16	3	3.01	3.43	2.67	2.75	2.98
10700328	2.85	2.53	2.56	2.72	2.68	2.53	2.4	2.78	2.59	2.65	2.94	2.78	2.95	2.36	2.42	2.44	2.6	2.66	3.07	2.48	2.78	2.67	2.56	2.52	2.48	2.53	2.59	3.14	2.89	2.76	2.71	2.38	2.73	2.93	2.47	2.73	2.78	2.57	2.71	2.45	2.63	2.49	2.36	2.75	2.66	2.62	3.04	2.72	2.64
10700329	4.55	3.86	5.43	3.67	3.54	3.98	4.36	3.53	4.17	3.57	4.36	3.9	3.99	4.47	4.51	3.8	3.3	5.15	4.07	4.5	3.79	4.07	4.85	3.91	4.32	5.06	3.61	4.95	3.91	3.94	4.24	4.59	4.74	4.38	3.95	4.28	4.04	4.34	4.26	3.72	3.78	3.67	3.91	4.26	4.37	3.56	3.3	3.77	3.53
10700330	4.37	4.5	4.04	3.84	3.98	3.56	4.4	3.7	4.96	4.1	3.68	4.65	3.48	3.93	4.74	4.06	3.9	3.77	3.78	3.68	3.63	5.03	3.54	3.93	4.08	4.58	4.23	4.9	4.77	4.21	3.69	4.72	3.59	4.22	3.71	4.29	3.85	3.73	3.87	3.63	3.38	3.33	3.92	3.8	3.81	3.81	3.82	2.84	4.64
10700331	4.49	4.54	5.33	3.94	4.26	4.5	3.74	4.84	4.74	5.07	4.57	4.86	4.53	4.4	4.89	4.15	4.26	4.24	4.77	4.16	4.46	4.25	4.02	4.47	5.27	4.79	5.02	6.2	5.36	5.11	4.25	5.48	4.23	5.3	3.75	4.9	4.19	4.39	4.33	4.36	3.69	4.04	3.9	4.75	4.44	3.94	3.99	4.33	3.78
10700332	5.02	4.87	5.05	3.98	4.04	4.33	4.65	4.6	4.33	4.63	4.88	4.72	4.87	3.89	5.56	4.46	3.43	4.93	4.34	3.71	4.21	4.13	4.03	4	4.64	4.34	4.23	4.16	4.33	4.09	4.08	4.06	3.73	4.1	3.88	4.28	4.11	4.08	3.62	4.08	4.28	4.86	3.87	4.42	3.84	3.76	3.84	4.24	4.41
10700333	3.78	3.14	3.59	3.41	4.41	5.47	4.62	7.06	5.12	3.23	5.36	5.22	4.36	5.66	5.18	3.97	3.09	2.77	4.26	4.38	5.13	4.65	5.04	3.12	2.63	4.28	4.15	2.68	5.76	4.49	3.49	4.8	5.88	2.95	5.74	3.79	5.89	4.87	4.74	5.67	4.21	4.23	3.34	5.67	5.5	3.68	3.23	2.55	3.8
10700334	2.33	2.6	3.47	2.52	2.32	3.01	2.23	3.04	3.15	2.58	2.64	2.61	3.62	3.17	2.35	2.7	2.76	2.8	2.7	2.77	3.53	2.74	2.44	2.55	2.67	2.84	3.06	3.19	3.28	2.78	2.48	2.85	2.51	2.82	2.52	2.41	2.63	2.5	2.68	2.89	2.32	2.44	2.36	2.84	2.45	2.42	2.67	2.49	2.68
10700335	3.66	4.12	4.48	4.05	3.4	2.87	3.08	3.44	3.6	3.18	3.95	3.49	4.06	4.18	4.24	3.28	3.43	3.61	3.31	3.72	2.63	2.82	3.45	3.33	4.45	3.2	4	4.6	4.17	4.08	4.39	3.59	2.87	2.95	4.18	2.99	2.79	3.2	3.86	3.07	2.77	2.92	3.2	3.23	3.26	3.19	3.11	3.3	3.59
10700336	3.67	2.93	2.9	3.01	2.98	2.72	2.92	2.72	2.71	2.99	3.9	3.02	2.92	3.53	3.85	3.05	2.66	2.89	3.45	2.96	3.22	2.94	2.78	3.31	4.14	4.06	3.37	4.49	3.97	3.22	3.48	3.48	3.68	3.75	2.92	2.83	2.84	2.38	3.25	3	2.87	3.8	2.5	3.33	2.72	2.82	2.68	3.39	3.2
10700337	3.38	3.66	4.28	3.03	3.32	3.58	3.58	3.43	3.65	3.53	3.74	3.92	4.43	4.01	3.52	3.37	3.35	3.99	3.18	3.09	3.08	3.42	2.89	2.83	3.38	3.76	3.63	4.53	3.57	4.19	4.48	3.41	3.41	3.3	3.09	3.08	3.26	2.97	2.95	2.96	2.68	3.45	3.36	3.2	3	3.25	3.14	2.93	3.31
10700338	5.24	5.87	5.46	5.04	4.93	5.07	5.61	6.63	5.83	5.31	6.35	5.54	5.11	5.84	6.06	5.14	4.85	5.78	6.1	5.53	5.49	6.22	5.26	5.65	5.55	6.25	5.86	7.07	6.17	5.97	5.25	5.75	5.56	6.05	5.23	5.43	4.85	5.58	5.49	5.39	4.77	5.66	5.59	5.63	5.65	5.05	5.82	5.41	4.64
10700339	4.63	4.3	5.3	4.88	4.71	5.41	4.94	4.31	4.51	5.07	4.69	4.8	5.08	4.84	5.16	5.9	4.9	5.07	6.28	5.85	6.79	6.51	6.5	6.83	4.75	5.79	6.09	4.59	4.76	5.66	4.75	4.16	5.29	5.47	5.12	4.9	4.14	4.97	5.12	4.21	5.13	4.65	5.21	5.92	5.16	5.05	4.7	5.46	5.24
10700340	12.41	12.55	11.5	11.4	11.52	11.38	11.67	11.54	11.49	11.39	11.27	11.23	11.34	11.89	11.49	11.37	11.58	11.35	11.99	11.99	11.9	11.93	12.11	12.02	11.41	11.46	11.49	11.59	11.37	11.46	11.74	11.65	12.35	12.35	12.54	12.21	12.42	12.55	12.49	12.25	12.24	12.06	12.14	12.3	12.15	12.14	12.33	12.08	11.48
10700341	4.83	5.13	6.24	4.34	5.41	5	4.48	5.31	6.03	5.6	4.95	5.14	3.93	5.18	5.07	5.38	4.27	4.58	3.54	4.75	5.43	4.47	4.02	4.71	4.31	5.22	4.47	6.44	4.95	5.55	4.77	5.55	3.54	3.99	3.84	4.54	4.25	4.87	4.65	5.02	3.92	4.36	4.53	4.96	4.71	4.73	5.26	3.82	5.15
10700342	3.48	3.13	3.35	3.79	3.23	3.05	3.09	2.74	3.49	3.16	3.11	3.49	3.45	3.22	3.4	3.72	3.4	3.53	3.98	3.19	3.6	3.19	3.09	3.37	3.2	3.25	3.17	4.19	3.08	3.26	3.16	3.15	3.63	2.91	3.53	3.72	3.4	3.26	3.34	3.22	3.96	3.49	3.18	3.33	3.93	3.28	3.52	3.57	3.09
10700343	6.95	6.33	6.34	6.11	5.89	6	5.69	6.9	6.4	6.11	6.66	6.22	5.87	6.6	7	5.86	5.48	6.52	5.92	5.64	4.91	5.7	4.11	6	6.41	6.65	5.83	7.2	6.41	6.55	6.29	6.53	6.04	5.4	4.56	6.27	5.61	5.57	5.83	6.05	4.63	5.91	4.51	5.96	5.69	5.08	6.52	5.18	5.76
10700344	12.47	12.54	12.66	12.58	12.72	12.72	12.71	12.61	12.75	12.74	12.68	12.73	12.64	12.69	12.69	12.79	12.69	12.69	12.7	12.72	12.63	12.82	12.63	12.68	12.69	12.64	12.71	12.75	12.67	12.69	12.63	12.67	12.68	12.63	12.85	12.78	12.75	12.66	12.74	12.81	12.67	12.68	12.72	12.63	12.69	12.76	12.64	12.72	12.66
10700345	3.54	3.86	3.41	2.89	4.08	2.73	2.83	3.19	3.62	3.27	3.21	3.39	3.42	3.45	3.33	3.4	3.47	3.15	3.15	3.38	3.63	3.52	2.71	3.92	2.82	3.29	3.91	3.7	3.09	3.34	2.99	3.25	3.57	3.07	2.93	3.16	3.13	2.74	3	3.36	3.49	3.75	3.18	3.48	3.52	3.28	3.59	3.1	3.39
10700346	4.55	4.68	5.01	5.22	4.33	4.74	5.14	3.6	4.65	4.76	4.79	4.84	4.37	5.84	4.75	4.99	5.15	5.24	4.1	3.91	4.51	3.87	3.88	4.71	4.52	5.06	4.83	5.03	4.59	4.71	4.34	4.35	3.15	3.85	4.34	4.16	4.43	3.47	3.77	4.29	3.28	4.12	3.82	4.34	4.1	3.96	4.9	4.16	4.63
10700347	5.2	4.5	4.82	4.59	4.46	5.5	4.18	4.31	5.08	4.31	4.89	4.76	4.26	4.96	4.53	4.42	4.18	4.71	3.85	3.9	4.01	4.26	4.52	4.88	4.69	4.75	5.19	4.81	4.67	4.81	4.37	4.74	4.28	4.2	4.06	3.71	4.26	3.93	4.45	3.99	3.39	5.04	4.3	4.98	3.81	3.4	4.7	3.86	4.02
10700348	4.28	4.23	2.84	3.51	3.78	4.12	3.66	3.76	3.82	2.85	3.91	3.56	4.05	3.41	3.56	4.16	4.06	4.41	4.27	3.93	4.34	3.64	4.09	4.27	3.67	3.83	3.5	4.02	3.04	3.87	3.46	3.85	3.7	4.38	3.89	3.7	3.96	5.02	4.2	3.95	4.28	4.06	4.62	4.65	4.54	4.29	4.14	4.12	3.58
10700349	6.22	6.37	6.3	6.02	6.47	5.77	7.06	6.55	6.12	6.53	5.69	5.82	5.87	6.32	5.67	6.16	6.17	6.05	6.59	6.16	5.83	6.24	6.3	6.16	6.19	6.47	5.93	6.03	5.98	6.19	6.15	6.23	6.17	6.43	6.23	5.53	4.94	6.34	6.22	5.44	6.22	6.23	5.83	6.22	6.53	6.11	5.66	6.51	5.87
10700350	5.3	6.51	5.86	6.01	6.15	5.92	6.32	6.92	6.81	5.83	6.32	6.51	5.2	7.89	6.48	5.45	5.68	6.5	4.02	3.63	3.43	4.42	4.15	4.15	6.14	6.87	5.79	7.37	6.47	6.87	7.07	7.16	5.35	4.13	4.26	3.33	5.49	3.93	4.62	3.84	3.82	5.23	4.32	4.07	4.92	4.52	4.03	3.99	4.19
10700351	6.18	6.78	6.58	6.62	6.22	6.75	6.01	6.05	7.6	6.51	7.07	6.88	6.79	7.47	7.71	6.57	5.98	6.23	6.62	5.74	5.32	5.28	5.67	6.48	6.85	7.1	7.02	6.91	7.3	7.68	7.13	7.4	6.36	5.36	5.66	6.49	6.58	6.16	6.16	6.02	6.08	6.15	6.24	6.18	6.3	6.18	6.4	4.75	5.8
10700352	5.31	4.96	5.46	5.08	5.43	4.92	4.83	5.48	5.15	4.66	5.47	4.37	5.1	5.09	5.01	4.74	5.2	5.57	4.48	4.17	4.95	4.2	5.14	4.26	5.05	4.71	4.79	4.68	4.47	4.87	4.8	5.15	4.61	4.15	4.08	3.95	3.99	3.86	4.08	4.43	4.17	4.55	5.32	4.68	4.29	4.57	4.7	4.92	4.64
10700353	4.29	4.69	4.25	4.29	3.87	4.59	4.62	5.01	3.83	4.15	4.31	4.21	3.96	3.89	4.19	3.92	3.98	4.56	5.51	3.64	4.13	4.21	4.21	3.85	3.77	4.81	4.72	5.46	4.21	4.66	3.91	3.79	4	4.05	4.05	4.57	4.01	4.09	3.46	4.1	3.85	4.05	3.74	3.87	3.48	4.11	4.11	4.05	3.84
10700354	8.82	9.19	8.69	8.75	9.1	9.12	9.06	8.47	8.79	8.92	9.3	9.2	9.16	9.02	9.03	8.9	9.08	8.66	8.92	8.87	8.56	8.45	8.31	8.51	9.25	9.12	8.98	9.08	8.9	8.62	8.86	8.82	8.7	8.88	8.99	8.81	8.68	8.67	8.64	8.89	8.99	8.89	8.9	8.42	8.9	8.48	8.4	8.85	8.57
10700355	4.61	5.31	4.65	4.8	4.93	4.75	4.9	4.37	4.69	4.59	5.34	4.66	5.05	5.22	5.35	5.28	5.39	5.02	5	4.17	4.57	4.49	4.74	4.84	5.28	5.67	4.75	4.86	5.35	4.8	5.27	4.89	4.62	4.75	4.4	5.04	4.86	4.02	4.86	4.66	4.48	4.86	4.7	5.01	4.76	5.03	5.3	4.99	3.99
10700356	5.15	5.78	6.01	6.27	5.78	5.6	5.88	5.43	6.6	5.13	6.75	6.28	5.75	5.93	6.56	6.06	5.87	5.75	5.7	5.57	5.6	6.29	5.03	6.67	6.21	5.86	6.35	7.13	6.59	6.93	6.13	6.53	5.3	6.14	5.52	5.87	5.34	4.96	6.09	5.4	5.15	6.39	5.69	5.56	5.61	5.56	6.06	4.94	5.18
10700357	4.03	3.82	4.15	3.66	3.51	3.73	3.33	4.28	4.13	3.31	3.72	4.24	4.02	4.26	4.04	3.18	4.49	3.86	3.69	3.72	3.18	4.19	2.72	3.27	4.24	4.07	4.49	4.97	4.94	4.45	3.39	4.22	2.83	3.12	3.26	3.23	2.95	3.13	3.2	3.35	2.94	3.41	3.16	2.93	2.72	3.07	3.72	3.01	3.22
10700358	10.1	10.3	9.95	10.02	9.78	9.97	9.85	9.48	10.12	10.03	10.05	10	9.99	9.84	9.91	9.9	9.86	9.87	9.8	9.51	9.6	10.07	9.72	9.78	9.7	9.81	9.69	10.08	9.94	9.79	9.81	9.69	9.97	9.32	9.95	9.91	9.84	9.42	9.94	10	9.77	9.73	9.94	9.47	9.94	9.83	9.94	10.19	9.95
10700359	2.49	3.11	3.02	3.09	2.47	2.72	2.6	3.1	2.89	2.83	2.43	2.99	2.7	2.74	2.91	2.79	2.53	2.91	3.08	2.57	2.31	2.61	2.84	2.65	3.09	2.84	3.06	3.49	2.86	3.19	2.83	3.02	2.64	2.86	2.43	2.74	2.64	3.2	2.6	2.71	2.46	2.84	2.56	3.05	3.16	2.94	3.37	2.71	2.63
10700360	5.31	5.94	5.73	5.4	4.88	5.4	4.98	5.29	5.12	5.41	5.89	5.38	5.42	5.78	5.53	5.56	3.87	5.78	5.81	4.99	5.26	4.82	5.57	4.47	4.96	6.09	5.04	6.12	5.02	5.93	6.48	6.04	5.51	4.66	3.96	3.89	4.34	5.44	5.57	4.32	4.78	5.1	3.81	4.04	5.49	5.57	4.57	4.46	4.59
10700361	3.07	3.58	3.34	3.62	4.03	4.15	3.27	3.53	3.8	4.3	3.65	3.49	3.15	3.11	3.22	3.61	3.07	3.66	4.21	2.85	2.97	2.75	2.94	3.36	3.56	4.04	2.98	4.32	4.15	3.64	3.02	3.5	3.25	3.33	3.47	3.12	3.07	3.26	3.69	3.08	2.67	2.79	3.29	3.1	3.23	3.3	2.9	3.16	3.27
10700362	4.88	4.11	4.51	4	4.36	4.09	3.77	3.78	4.84	4.72	4.6	4.71	4.76	4.59	4.78	4.15	4.04	4.19	5.19	3.72	3.69	4.11	3.35	3.79	5.4	5.13	4.9	5.83	4.82	5.49	4.87	4.85	4.2	3.65	3.83	4.2	3.71	3.91	3.63	4.11	3.1	4.1	3.18	3.42	4.3	4.21	3.73	3.26	4.02
10700363	3.63	4.79	5.1	4.64	4.62	4.95	5.09	4.39	5.43	5.76	6	5.03	5.84	5.07	5.82	4.76	5.52	4.63	4.63	4.42	3.96	3.14	4.5	4.59	5.69	6.04	5.48	6.02	6.01	6.29	5.97	5.72	4.53	3.87	4.54	3.46	4.01	3.39	3.86	4.06	3.99	4.48	4.41	5.05	3.93	4.33	4.23	4.73	4.76
10700364	5.26	5.32	5.22	5.04	4.89	4.87	5.83	5.2	6.15	6.23	5.4	4.97	5.51	6	5	5.76	5.6	5.71	5.65	6.16	6.03	5.71	5.2	6.44	4.93	5.34	5.66	5.53	5.07	5.19	5.31	5.4	5.51	5.27	5.57	5.26	5.68	5.8	5	5.69	5.34	5.22	5.56	5.79	5.28	5.43	5.84	5.57	5.86
10700365	8.9	9.55	9.14	9.34	9.33	9.59	9.59	9.55	9.48	9.51	9.25	9.33	9.57	9.55	9.53	9.33	9.51	9.44	9.4	9.61	9.08	9.47	9.38	9.17	9.45	9.31	9.26	9.12	9.24	9.14	9.46	9.45	9.47	9.59	9.51	9.46	9.69	9.53	9.44	9.49	9.3	9.27	9.49	9.31	9.27	9.18	9.42	9.49	9.28
10700366	8.13	8.54	9.78	9.76	9.01	9.8	8.99	9.71	9.56	9.08	10.06	9.56	9.28	10.14	10.15	9.84	9.12	9.55	8.68	8.96	8.88	8.43	9.24	9.57	9.71	10.08	10.32	10.07	10.43	10.56	10.09	9.99	8.92	8.79	9.15	8.72	9.05	8.93	8.76	8.76	8.06	9.01	8.56	8.67	8.39	8.8	8.48	7.99	8.62
10700367	4.29	4.92	5.06	3.98	4.42	5.23	5.03	4.53	4.09	4.85	3.8	4.77	4.4	4.36	3.95	4.8	4.36	4.79	4.55	3.85	3.86	3.99	3.74	4.39	4.25	4.53	3.95	5	5.06	4.02	4.4	4.9	3.66	3.67	4.2	3.58	3.53	4.12	4.55	3.87	3.42	4.17	3.96	4.63	4.88	3.99	4.01	3.71	4.08
10700368	4.61	4.28	4.12	4.74	4.3	4.97	4.46	4.19	4.66	4.5	4.2	4.32	4.99	4.98	4.57	4.13	4.39	3.92	3.86	4.44	4.1	4.17	4.64	4.45	4.38	4.08	4.44	5.29	4.28	4.24	4.51	4.68	4.04	4.51	4.22	4.59	4.42	4.2	4.08	4.35	3.95	3.98	3.85	3.96	4.35	4.02	4.01	4.02	4.37
10700369	8.05	8.19	7.76	7.11	7.35	6.99	6.81	6.41	6.5	7.39	7.52	7.75	8	7.81	7.97	7.54	7.5	7.5	8.45	7.57	8.18	8.15	7.66	8.03	7.72	7.92	8.06	8.31	8.11	8.5	8.02	7.44	8.23	7.47	8.28	7.47	7.33	7.79	8.26	7.02	7.07	8.04	6.8	7.5	8.2	8.01	7.45	7.58	7.86
10700370	9.47	9.54	7.68	7.13	8.09	8.05	8.1	7.7	8.59	8.13	7.77	8.45	8.21	7.71	7.59	7.55	7.92	8.51	9.12	8.76	8.45	9.09	9.04	9.18	7.69	7.34	7.34	7.74	7.33	7.36	8.03	8.19	9.68	9.22	9.67	9.36	9.6	9.61	9.71	9.74	9.21	8.84	9.06	9.15	9.25	8.89	8.74	8.72	8.68
10700371	4.48	4.94	5.09	3.5	3.92	3.72	4.58	3.34	3.75	4.43	4.14	4.74	4.5	5.71	4.04	3.82	4.4	4.75	3.84	4.33	4.69	4.99	5.3	4.55	4.77	5.46	4.96	5.91	4.6	5.61	4.41	5	4.83	4.41	4.09	4.12	4.83	3.77	4.53	4.86	3.79	4.65	4.67	3.53	4.27	3.82	4.5	3.19	3.92
10700372	9.82	10.33	10.4	10.32	10.58	10.65	10.61	10.15	10.53	10.46	10.24	10.47	10.38	10.41	10.37	10.31	10.36	10.33	10.35	10.3	10.25	9.83	10.2	10.26	10.45	10.33	10.23	10.15	10.24	9.94	10.32	10.16	10.38	10.14	10.21	10.12	10.2	10.34	10.32	10.39	10.25	10.05	10.15	10.14	10.15	9.99	10.04	10.29	10.11
10700373	5.54	6.6	6.68	6.63	7.13	6.47	7.04	7.47	7	7.05	6.98	7.17	7.21	7.27	6.96	7.38	6.94	6.81	7.74	7.52	7.33	7.99	7.59	7.84	7.36	7.25	7.31	7.43	7.3	7.4	7.21	7.28	7.51	7.35	7.36	7.91	7.46	7.51	7.49	7.53	7.27	7.54	7.56	7.44	7.6	7.51	7.85	7.53	6.34
10700374	4.41	4.68	4.96	4.87	4.67	4.57	4.71	4.74	4.39	4.59	4.78	4.19	4.69	4.96	4.56	4.42	4.39	4.84	4.18	4.76	3.9	4.11	4.1	3.95	4.44	4.92	4.57	4.39	4.21	4.82	4.27	4.59	4.2	4.38	4.46	4.18	4.58	4.05	4.45	4.53	3.95	4.24	4.16	3.65	4.2	4	4.12	4.55	3.97
10700375	3.97	4.16	5.51	4.29	4.42	4.98	3.74	4.67	4.39	3.94	5.09	4.84	4.29	3.96	5.02	5.06	3.96	4.12	3.7	3.84	3.45	3.8	4.27	4	4.02	4.75	4.66	5.5	5.35	4.08	5.04	4.72	3.82	4.35	4.35	4.12	3.62	4.2	3.45	3.67	3.85	3.93	3.4	3.71	3.66	3.96	3.6	3.31	3.69
10700376	4.91	5.73	5.56	4.54	4.81	4.99	4.03	4.87	5.13	5.23	5.73	5.17	5.06	5.64	6	4.91	4.91	4.55	4.1	4.82	4.59	5.4	4.47	4.51	5.52	5.57	5.27	6.46	5.19	6.17	5.15	5.68	4.99	4.29	5.21	4.62	5.09	5.24	4.47	5.3	5.23	4.84	5.45	4.83	4.81	4.55	5.19	4.75	4.25
10700377	6.09	6.2	5.75	5.41	5.8	6.08	5.77	6.75	5.93	6.06	6.21	6.27	5.95	5.97	5.91	5.84	5.5	5.73	6.78	6.24	6.98	6.25	6.97	6.3	5.94	6.15	5.64	6.41	5.18	6.12	5.39	6.1	6.26	6.38	6.16	6.59	6.09	5.99	6.04	5.8	6.14	6.03	5.75	6.28	6.37	6.09	6.19	6.47	5.85
10700378	4.1	3.73	3.82	3.99	4.42	4.55	4.62	3.43	4.42	4.18	3.84	3.99	4.06	4.31	4.27	4.16	3.73	4.53	4.46	3.51	4.36	4.4	4.02	4.32	4.58	3.96	3.99	4.38	4.07	4.44	4.67	4.79	4.15	4.16	3.59	4.06	4.1	4.39	4.23	4.01	3.68	3.78	4.05	3.94	4.69	4.28	3.89	3.75	3.93
10700379	2.96	2.64	2.58	2.38	2.47	2.78	2.82	2.83	2.39	2.62	2.5	2.39	2.56	2.51	2.41	3.19	2.71	2.44	3.02	2.62	2.45	2.54	2.79	2.64	2.45	2.5	2.5	2.48	2.58	2.42	2.29	2.4	2.96	2.6	2.4	3.04	2.51	2.87	2.45	2.54	2.42	2.64	2.56	2.7	2.6	2.5	2.5	2.53	2.3
10700380	10.09	10.13	9.27	9.31	9.34	9.4	9.26	9.83	9.86	9.63	9.36	9.36	9.77	9.73	9.49	9.23	9.1	9.71	9.27	9.21	9.33	9.56	9.48	9.07	9.37	9.45	9.17	9.85	9.28	9.43	9.21	9.53	9.16	9.33	9.11	9.27	9.4	9.28	9.43	9.39	9.44	9.22	9.53	9.34	9.23	9.26	9.55	9.24	9.69
10700381	6.27	5.8	6.34	6.14	6.49	5.04	5.66	5.87	5.96	5.62	5.84	6.11	6.15	5.87	6.04	5.78	6.19	6.53	6.26	6.09	5.7	5.78	6.42	6.61	5.76	5.44	6.14	6.33	5.67	6.21	5.64	6.14	6.18	5.86	5.74	5.88	6.38	5.72	6.17	6.08	6.18	5.69	5.88	5.93	5.62	5.77	5.2	5.35	5.33
10700382	4.51	4.81	4.47	3.99	4.09	3.72	3.81	3.88	4.26	4.5	4.66	4.32	4.38	4.29	5.16	4.65	4.81	4.78	5	4.17	3.42	4.15	4.4	4.67	4.5	5.12	3.89	4.83	5.14	4.74	4.73	4.75	4.39	4.56	4.02	4.59	3.93	4.54	3.83	3.87	3.94	4.25	3.9	3.92	4.35	4.6	4.93	3.52	3.99
10700383	2.87	3.06	2.89	3.19	3.75	3.22	4.37	4.95	3.87	3.6	3.69	2.73	3.4	3.58	3.33	2.88	2.99	2.76	2.84	3.45	2.85	2.89	3.33	2.88	3.6	3.75	3.3	4.02	3.64	3.78	3.93	3.41	3.13	2.6	2.75	2.64	3.77	3.31	2.53	2.89	2.9	3.3	3.06	2.51	2.87	3.19	2.91	2.97	3.4
10700384	5.85	6	5.17	4.97	5.25	5.15	5.08	4.99	5.23	5.4	5.98	6.09	5.93	4.61	5.46	5.66	5.14	5.89	5.27	5.07	6.19	5.06	5.34	5.39	5.14	4.72	4.88	5.51	5.43	5.39	5.14	4.39	5.11	4.94	5.82	5.98	5.15	5.26	5.59	6.22	5.84	6.06	5.42	5.07	5.2	5.8	5.29	5.77	6.38
10700385	3.54	3.95	3.85	3.44	3.57	3.11	3.48	3.34	3.48	3.66	3.11	3.76	3.72	3.28	3.3	3.12	3.1	3.07	3.07	3.01	2.86	3.68	3.29	3.16	3.45	2.86	4.02	3.53	3.28	3.51	4.1	3.86	3.21	3.87	3.26	3.16	2.99	4.08	2.86	2.83	2.75	3.18	3.39	3.52	2.94	3.26	3.22	2.96	3.31
10700386	7	7.31	7.02	6.7	6.42	6.49	6.38	6.97	6.78	6.76	6.76	6.64	6.82	7.11	6.63	6.6	5.97	7.18	5.06	5.24	4.41	5.45	4.37	5.49	6.59	6.49	5.96	7.32	7.19	6.22	6.47	6.92	5.59	5.32	5.03	5.5	4.99	5.22	5.24	5.37	4.65	5.32	4.52	4.74	5.61	5.54	4.87	5.13	6.19
10700387	3.59	3.21	3.23	3.09	2.95	3.07	3.16	3.45	3.61	3.42	3.94	3.23	3.32	3.59	3.84	3.16	2.75	3.15	3.11	2.49	2.89	2.5	2.5	3.1	3.24	3.47	3.25	3.86	3.7	3.53	3.02	3.88	2.97	2.51	2.29	3.12	2.82	2.92	3.03	2.59	2.46	2.93	2.79	2.84	2.79	2.69	2.71	2.58	3.51
10700388	2.92	3.01	2.87	2.58	2.85	2.78	2.68	2.82	2.69	2.45	3.17	2.52	2.6	2.76	3.4	2.39	2.65	2.94	2.73	2.92	3.12	2.56	2.95	2.59	2.77	2.86	3.08	4.67	2.74	2.75	3.09	2.64	3.1	2.45	3.33	3.09	2.79	3.07	2.51	2.79	2.6	2.39	2.72	3.07	2.52	2.74	2.6	2.59	2.85
10700389	4.53	3.92	4.46	4.48	4.53	4.63	3.93	4.61	4.32	4.5	4	4.81	3.79	4.2	5.14	4.84	3.85	3.73	3.96	3.6	3.69	4.2	3.92	3.32	4.34	4.8	4.25	5.67	4.37	4.93	4.26	3.75	3.75	3.82	3.52	4.04	3.97	3.3	4.17	3.68	3.17	4.27	3.33	3.65	3.35	3.56	4.13	3.72	3.95
10700390	4.34	5.05	4.49	4.49	4.39	3.68	4.18	5	4.61	4.71	4.08	4.42	4.52	5.41	4.64	4.74	4.84	4.22	5.29	4.83	4.55	4.49	3.85	4.94	4.15	4.75	4.81	3.7	3.87	4.61	4.27	5.24	4.01	4.35	4.71	4.68	3.99	5.29	4.49	4.27	4.7	4.66	3.68	4.42	4.46	4.29	4.63	4.41	4.61
10700391	3.02	3.5	3.04	2.67	2.71	2.83	3.29	3.36	3.08	3.55	2.96	3.15	2.64	3.07	3.69	2.75	2.85	3.97	2.62	2.56	2.88	2.53	2.62	2.56	3.57	3.36	2.86	4.84	4.12	3.12	2.64	3.06	2.51	2.83	2.77	3.04	2.73	2.59	2.92	2.61	2.38	2.52	3.05	2.67	2.8	2.58	2.65	3.02	3.3
10700392	5.4	5.79	5.52	5.73	5.53	4.95	6.24	5.98	6.08	6.4	5.39	6.09	5.58	5.95	5.41	6.1	5.87	5.67	4.95	4.8	5.51	5.2	4.8	5.67	5.97	5.97	5.3	5.34	5.83	6.21	6.04	5.66	4.88	5.54	5.61	4.82	5.03	5.3	5.55	5.53	5.59	5.16	5.74	4.85	5.16	5.29	5.38	5.09	4.72
10700393	2.99	2.55	2.84	3.08	2.62	2.51	2.61	2.67	2.82	2.35	2.71	2.72	2.72	2.43	2.76	2.32	3.04	2.92	3.34	2.44	2.81	3.01	2.72	2.81	2.41	2.89	2.79	2.66	3.1	2.98	3.49	3.23	2.87	2.81	3.35	2.91	2.68	3.11	2.88	2.49	2.84	2.67	2.64	2.69	2.76	2.85	2.84	2.54	2.8
10700394	3.56	3.85	2.77	3.2	3.28	3.71	3.72	2.77	2.83	3.14	4.34	3.47	3.54	3.2	3.78	3.48	3.58	4.15	2.59	2.85	3.5	2.91	3.13	3.4	3.44	3.9	3.12	4.53	3.4	3.27	3.23	3.05	2.74	2.95	3.31	2.83	2.83	2.48	2.93	3.32	3.34	2.76	2.6	3.31	2.84	3.03	4.11	2.97	3.16
10700395	5.38	5.95	7.19	5.83	5.88	6.22	5.61	5.74	5.89	6.46	7.05	7.03	6.3	7.5	7.27	5.85	5.49	6.15	4.81	4.53	4.95	4.37	3.94	4.66	6.11	6.73	6.24	7.91	6.98	6.92	6.71	6.81	5.86	5.39	4.57	5.12	5.42	5.21	4.03	4.17	4.46	5.02	3.62	3.78	4.37	4.66	5.22	4.38	4.36
10700396	5.85	5.53	5.32	5.37	5.16	5.29	4.87	4.86	6.07	4.54	6.17	5.47	5.08	5.55	5.54	5.37	5.28	5.28	5.08	5.25	5.44	4.79	5.12	5.92	5.54	5.76	5.52	6.55	5.09	5.51	5.4	5.26	5.25	5.42	5.64	4.77	5.22	4.54	5.58	5.35	4.17	5.74	5.13	5.07	4.86	5.49	4.95	4.57	5.02
10700397	5.58	5.59	6.74	5.44	5.66	6.05	5.67	6.34	6.14	5.94	5.93	5.56	5.39	6.43	7.13	5.77	5.58	6	5.76	5.08	5.08	5.54	3.82	5.93	6.34	7.24	6.7	7.54	6.32	7.18	6.56	6.58	5.82	5.81	5.46	5.46	5.24	5.36	5.08	5.25	4.11	5.3	4.43	5.05	4.86	5.57	5.39	3.74	5.22
10700398	7.95	8.38	9.42	9.51	8.86	9.23	8.57	9.06	9.32	8.55	9.58	8.8	8.48	9.38	10.06	9.16	8.27	8.49	8.68	8.09	7.81	7.88	8.27	8.36	9.12	9.52	9.51	9.75	9.67	10.35	9.62	9.59	8.37	7.94	8.29	8.02	8.42	8.1	8.12	7.84	7.55	8.9	7.76	7.88	8.15	8.31	8.46	7.52	8.02
10700399	5.2	5.31	5.07	5.33	5.59	5.4	4.9	6.33	6.04	5.31	5.62	5.23	5.47	5.56	5.54	5.17	5.11	5.13	4.89	5.17	5.61	5.26	5.24	5.66	5.37	5.5	4.7	5.64	5.38	5.29	5.11	5.18	5.43	5.44	5.86	5.14	5.38	5.36	5.69	5.91	5.12	4.41	5.66	5.48	5.5	5.29	5.57	5.27	5.15
10700400	8.09	7.89	10.15	9.89	9.35	9.38	9.3	10.27	10.2	9.54	9.79	8.93	8.8	10.32	10.11	9.4	9.38	9.16	8.09	8.3	7.81	7.68	8.04	8.29	9.67	10.2	9.85	10.84	10	10.64	9.78	10.3	7.76	8.64	7.48	7.63	7.95	8	7.7	7.89	7.6	7.7	7.54	7.62	7.46	8.2	8.41	7.25	8.37
10700401	3.46	4.51	3.54	4.53	3.85	5.01	3.97	5	4.34	3.77	4.45	4.21	3.65	3.84	4.05	4.13	4.11	4.34	4.19	3.67	4.38	3.46	4.38	3.96	3.24	4.1	4.53	5.31	3.41	4.73	4.12	4.09	3.57	3.85	3.31	3.73	4.1	3.65	4.55	3.73	3.67	3.67	3.32	3.01	4.03	4.42	4.17	3.8	3.14
10700402	7.26	7.66	7.05	7.45	7.59	7.08	7.19	7.71	7.44	7.48	7.21	7.01	7.63	7.46	7.2	7.11	6.98	7.32	6.85	7.28	7.3	6.94	7.14	7.56	7.39	7.33	7.21	7.68	7.63	7.31	6.89	7.26	7.08	7.22	7.37	6.98	7.58	7.87	7.28	7.74	7.24	7.05	7.25	7.28	7.57	7.43	7.5	7.01	6.93
10700403	3.77	3.44	4.17	2.85	3.17	3.29	3.24	3.92	3.5	3.33	4.03	3.79	4.31	3.62	3.53	3.31	3.09	3.53	4.11	3.46	4.85	3.36	3.99	3.69	3.43	3.54	3.26	4.29	3.76	3.57	4.25	3.02	4.73	4.24	4.39	3.43	3.38	3.04	3.99	3.47	3.58	3.86	3.68	3.26	3.7	2.89	3.83	3.72	3.41
10700404	3.08	2.72	2.57	2.96	2.51	2.5	3.3	2.99	2.92	2.83	2.65	2.47	2.64	2.54	3.61	2.76	3.14	2.65	2.9	2.64	2.4	3.02	3.08	2.74	2.54	2.52	2.91	3.83	2.79	2.67	2.54	2.73	2.65	3.16	2.81	2.6	2.52	3.39	2.49	2.85	2.88	2.82	3.03	2.7	2.88	2.53	2.56	2.68	2.95
10700405	3	2.82	2.93	3.77	2.73	2.98	2.77	3.58	2.96	3.02	3.22	2.86	2.85	2.91	2.78	2.67	3.07	2.93	2.98	3.45	2.74	2.98	2.57	2.93	2.81	3.72	2.46	3.36	2.88	3.03	2.73	3.66	3.39	3.39	2.61	2.82	3.01	3.34	2.97	2.66	2.47	2.98	3.04	3.04	2.59	2.73	3.47	2.62	2.68
10700406	6.14	6.54	6.73	5.96	5.94	6.14	5.62	5.76	6.56	5.99	6.41	6.56	6.32	6.34	6.8	6.25	6.16	6.24	6.04	5.79	5.64	5.84	5.39	6.07	6.09	6.05	6.1	6.97	6.58	6.4	5.82	5.95	4.98	5.95	5.89	5.85	6.21	5.31	5.94	6.41	5.58	6.04	5.86	5.89	6.06	5.9	5.01	5.91	6.11
10700407	9.96	9.36	8.87	8.3	8.55	8.81	9.02	8.31	8.51	8.75	8.99	9.15	8.83	8.98	8.84	8.88	8.7	9.36	10.19	9.91	9.95	9.83	9.64	10.21	8.88	8.9	8.88	8.94	8.95	8.86	9.21	8.9	10.04	9.9	9.99	9.96	9.93	9.83	10.13	9.99	9.63	9.83	9.45	9.78	9.78	9.9	9.81	10.16	9.32
10700408	3.04	3.08	3.11	3.14	2.93	3.03	2.67	3.21	2.65	2.89	3.31	3.36	3.25	3.29	3.08	3.27	3.04	3.38	2.94	3.25	3.09	3.82	2.62	3.29	2.94	4.01	3.58	4.94	3.85	3.42	3.96	3.66	3.26	4.2	2.96	3.14	3.29	2.67	3.61	3.46	2.63	3.48	3.04	3.17	3.4	2.74	3.4	2.91	3.38
10700409	8.26	8.59	7.81	7.8	7.51	8.12	7.66	8.86	7.82	8.06	7.96	8.01	8.13	8.23	7.85	7.89	7.74	7.86	7.94	8.08	8.31	7.91	8.08	7.78	7.73	7.74	7.69	8.11	7.76	7.95	8.1	7.79	7.57	7.9	7.91	7.41	8.06	8.14	7.96	7.39	7.67	7.65	7.37	7.79	7.74	7.68	7.84	8.03	7.78
10700410	4.25	4.01	5.44	5.2	3.93	4.36	4.05	4.69	4.87	3.89	5.63	5.5	4.06	5	5.54	4.94	4.52	3.88	2.87	3.24	3.35	3.07	3.63	3.72	5.64	5.37	5.4	6.55	6.2	6.34	5.13	5.39	4.72	3.79	3.68	4.52	2.97	3.78	3.64	3.38	3.23	4.53	3.39	3.38	4.88	3.52	3.44	3.33	3.19
10700411	5.09	5.84	6.5	6.01	5.77	6.09	5.69	7.63	6.26	5.65	6.26	6.21	5.61	6.25	6.77	5.95	5.83	5.68	4.94	5.3	5.19	5.77	4.96	5.12	5.89	6.35	6.54	7.53	6.5	6.55	6.2	6.28	5.73	6.39	5.31	5.12	4.98	4.95	5.3	5.48	4.93	5.81	4.81	6.03	5.43	4.95	5.93	5.69	5.66
10700412	4.72	4.61	4.22	4.58	4.51	4.45	4.14	4.6	4.03	4.75	4.67	4.59	4.39	4.45	5.04	4.41	3.94	4.54	4.26	4.81	4.18	4.67	5.1	4.46	4.55	5.27	4.76	5.9	5.13	4.6	4.35	4.37	4.45	4	4.5	4.13	4.12	4.28	3.98	4.08	4.43	4.13	4.75	4.37	4.67	4.02	3.98	4.04	4.2
10700413	3.29	3.35	3.5	2.96	3.1	3.49	3.96	3.31	3.31	2.69	3.25	3.91	2.96	3.73	3.81	2.76	3.89	4.52	3.66	3.76	4.74	3.4	3.07	5.32	3.67	3.7	3.44	5.32	5.01	4.42	3.24	4	3.64	3.33	3.47	2.72	3.08	3.93	3.96	3.32	3	3.29	3.71	3.77	3.55	3.91	3.38	2.99	3.01
10700414	4.55	4.53	3.9	3.83	3.78	4.24	3.55	3.47	3.89	3.67	3.99	4.85	3.6	4.22	3.46	3.83	3.51	4.11	4.54	4.18	3.64	3.69	3.53	4.22	3.77	4.44	3.76	4.96	4.3	4.5	4.29	4.78	3.75	3.4	4.61	3.55	4.47	4.48	4.4	4.12	3.55	5.34	4.53	4.24	4.3	4.71	4.32	4.18	3.95
10700415	3.01	3.75	4.62	3.6	4.24	3.55	3.83	3.03	4.68	4.34	4.6	4.76	4.39	5.68	4.69	4.63	3.6	5.39	3.01	4.09	3.42	3.56	3.19	3.34	5.14	5.88	4.69	6.49	5.79	5.92	5.6	5.05	3.71	3.04	2.78	3.44	3.62	2.68	3.27	3.27	2.51	3.55	3.06	3.93	2.68	3.36	2.81	2.84	3.32
10700416	4.2	4.01	4.73	4.28	4.19	4.5	4.36	4.27	3.9	4.49	4.44	4.61	4.89	4.13	4.8	4.47	4.17	4.99	4.58	3.82	4.92	3.46	3.92	3.69	4.25	4.9	4.01	5.43	4.96	5.06	4.27	4.48	4.09	3.42	3.37	4.18	4.29	4.31	4.35	3.93	3.44	3.91	3.59	3.79	4.05	3.71	4.72	4.32	4.01
10700417	5.44	5.88	5.17	5.06	4.62	5.11	4.61	5.57	5.06	3.98	5.41	5.66	5.68	5.31	5.49	5.66	5.15	4.82	6.11	5.05	5.2	5.16	5.49	5.6	5.32	5.35	5.01	4.69	5.84	4.74	5.14	6.03	5.59	5.34	5.8	5.89	5.86	5.2	5.77	5.81	6.03	6.02	5.08	4.96	5.44	4.71	5.67	4.47	4.95
10700418	2.71	3.29	3.93	3.93	3.91	2.96	3.06	4.35	3.78	4.05	4.67	4.18	3.15	3.5	4.12	2.61	3.16	3.76	4.34	3.7	3.46	3.22	3.5	3.49	3.71	5.01	3.99	5.58	5.34	4.16	3.8	4.36	3.97	4.15	3.41	4.07	4.1	3.22	3.47	3.34	3.3	3.17	3.85	3.77	3.41	3.48	4.04	4.47	3.58
10700419	3.18	2.74	3.71	3.11	3.24	3.21	3.42	3.13	3.63	3.35	3.83	3.39	3.21	3.04	3.31	2.95	3.29	2.94	3.19	3.04	3.13	2.98	3.11	3.5	2.9	3.63	3.57	3.35	3.17	3.3	3.27	3.38	3.28	3.45	3.35	2.92	2.63	2.85	2.87	2.97	2.89	2.53	2.97	2.85	3.09	2.83	2.88	2.97	3
10700420	2.98	2.72	2.81	2.85	3.15	3.17	3.43	3.56	3.22	3.19	2.91	2.79	2.77	3.12	3.52	2.78	2.69	3.42	2.83	3.73	2.49	3.28	3.51	3.23	2.84	3.16	3.37	3.06	3.95	3.44	2.96	3.22	2.84	2.9	2.64	3.01	2.57	3.01	2.57	2.94	2.32	3.1	2.6	2.94	2.89	2.69	2.66	3.53	2.97
10700421	5.43	5.32	5.08	4.71	4.77	5.52	4.85	5.4	4.73	4.82	4.72	5.06	5.61	5.41	4.8	4.59	5.05	4.52	4.82	4.6	5.45	4.51	4.91	4.65	4.75	5.23	4.92	4.8	4.6	5.13	4.88	4.63	4.44	4.62	4.8	4.16	4.59	4.84	4.58	5.18	5.17	4.49	4.39	4.56	5.04	4.57	4.75	4.95	4.59
10700422	3.01	3.36	3.88	3.52	3.47	3.61	3.25	3.72	4.41	3.03	3.47	3.14	3.53	3.54	3.81	4	3.86	2.96	3.05	2.6	2.95	3.55	2.98	2.86	3.91	4.42	3.33	5.17	4.64	3.65	5.04	4.47	3.7	3.99	3	3.21	2.88	3.56	3.09	2.73	3.79	2.93	3.16	3.29	2.95	2.96	3.31	3.23	2.97
10700423	5.15	4.91	6.05	4.88	5.32	5.61	5.08	6.1	5.11	5.7	5.48	5.64	4.9	6.01	5.65	4.74	4.69	5.51	4.27	4.32	4.74	4.11	4.95	4.3	5.51	5.41	5.18	6.87	6.06	6.27	5.11	5.84	4.6	4.16	4.39	4.65	4.53	4.35	4.06	4.57	4.51	5.14	4.3	4.69	4.68	4.65	4.8	4.43	4.9
10700424	2.67	2.89	2.42	2.61	2.44	2.97	2.41	2.68	2.45	3.24	2.74	2.81	2.7	2.41	2.37	2.57	2.48	2.48	2.98	2.75	2.64	2.33	2.61	2.83	2.55	3.08	2.91	2.5	2.44	2.36	2.41	2.48	2.8	2.27	3.3	2.32	2.44	2.78	2.73	2.63	2.23	2.9	2.91	3.02	2.53	2.52	2.96	2.48	2.59
10700425	12.39	12.04	11.52	11.59	11.67	11.68	11.75	11.19	11.79	11.55	11.78	12.21	11.96	11.75	11.45	11.91	11.7	12.36	12.55	12.55	12.45	12.61	12.39	12.51	11.75	11.39	11.47	11.44	11.63	11.59	11.76	11.67	12.51	12.12	12.64	12.49	12.59	12.38	12.52	12.71	12.43	12.42	12.37	12.23	12.45	12.29	12.08	12.47	11.86
10700426	5.74	6.42	5.57	6.52	6.45	6.39	6.4	5.62	5.94	6.49	6	6.1	6.28	6.34	6.18	6.17	6.69	5.47	6.03	6.19	6.18	5.74	6.1	6	5.75	6	5.86	5.82	6.69	5.64	6.14	6.15	6.06	5.39	6.38	5.66	6.22	6.71	6.54	6.46	6.39	6.09	6.1	5.99	6.69	6.04	5.67	6.47	6.27
10700427	10	9.07	8.17	7.67	8.2	8.55	8.47	7.71	8.15	8.67	8.47	8.89	9.04	8.23	8.33	8.96	8.49	8.9	9.75	9.5	9.42	9.28	9.03	9.28	8.5	8.05	8.13	8.15	8.39	7.89	8.07	7.7	9.38	9.12	9	9.52	9.27	9.14	9.24	9.09	8.95	9.16	8.65	9.06	9.27	9.07	9.34	9.34	9.33
10700428	3.25	3.91	4.75	4.36	3.58	3.97	3.74	3.25	3.93	4.46	4.76	3.44	3.44	3.43	4.97	3.69	3.51	3.73	3.57	3.01	3.39	3.42	3.13	3.47	3.6	4.53	3.37	4.33	3.9	4.51	3.68	3.96	3.71	3.14	3.33	3.99	3.15	3.67	3.85	3.33	3.23	3.38	2.89	3.27	3.41	2.99	3.15	3.59	3.68
10700429	2.7	2.95	3.06	2.9	2.44	2.56	3.3	2.6	2.77	3.15	3.02	3.22	3.64	2.94	3.13	2.73	2.71	3.03	4.4	2.86	4.35	3.16	3.16	2.75	2.86	2.77	2.72	3.46	3.66	3.17	3.15	3.36	3.47	2.79	3.41	3.24	2.61	3.48	3.54	2.58	2.56	3.1	2.84	2.81	3.89	2.76	3.39	3.13	2.45
10700430	3.35	4.19	3.78	3.19	3.6	3.68	3.46	3.05	3.56	3.61	3.49	3.38	3.95	3.44	4.01	3.01	3.8	3.45	3.5	3.08	3.33	3.16	4.31	3.5	3.14	3.74	3.75	4.03	3.19	3.19	3.05	3.14	3.43	3.03	3.55	2.51	3.08	2.93	3.47	3.41	3.2	3.21	3.3	3.29	3.79	3.1	3.18	3.14	2.86
10700431	2.87	2.93	3.84	3.95	3.8	3.7	3.87	3.41	3.31	3.11	2.92	3.47	3.49	3.63	3.58	3.53	3.49	3.69	2.85	3.19	2.85	2.88	3.25	3.06	3.83	3.34	3.47	3.44	3.37	3.52	3.19	3.24	2.89	2.74	2.95	3.08	3.01	2.72	3.09	3.66	3.24	2.69	2.91	2.78	2.76	2.82	3.29	2.78	3.05
10700432	3.07	3.05	3.77	3.29	3.2	2.67	2.66	2.64	2.61	3.21	3.07	3.54	3.79	2.78	3.91	2.87	2.9	3.11	4.42	4.7	4.75	3.6	2.83	4.04	2.65	4	2.72	4.58	3.91	2.75	2.35	3.38	4.08	4.5	3.88	4.8	3.41	2.72	4.11	4.48	3.5	4	2.89	3.16	3.63	3.44	4.16	3.4	3.23
10700433	4.72	4.66	5.22	5.02	4.96	5.59	4.71	5.2	5.15	5.37	5.37	4.9	4.76	5.74	5.22	5.3	4.81	4.73	4.26	5.24	3.79	4.44	4.16	4.24	5.35	5.63	5.61	5.49	5.04	5.6	4.97	5.32	4.78	5.24	4.23	4.61	4.66	4.12	4.36	4.44	4.62	4.17	4.44	4.24	4.84	4.75	4.59	4.67	4.59
10700434	10.17	10.21	9.85	9.79	9.94	9.74	10.08	10.12	10.07	10	9.92	9.91	10.08	9.89	9.87	9.72	9.69	9.95	9.88	9.72	9.97	9.73	9.75	9.84	9.54	9.74	9.49	9.77	9.57	9.57	9.54	9.59	9.65	9.91	9.83	9.75	9.81	9.79	9.69	9.79	9.68	9.49	9.91	9.68	9.76	9.6	9.92	9.77	9.81
10700435	4.77	5.13	5.86	4.56	5.12	4.9	4.88	5.26	4.61	5.04	5.66	4.93	4.73	5.16	5.72	4.5	5.5	4.99	5.12	4.86	5.18	4.91	4.79	4.75	5.28	5.93	5.12	6.43	5.75	5.91	5.63	5.62	5.63	5.4	4.07	4.64	4.62	4.86	4.41	5.33	4.05	5.65	4.55	4.8	4.98	4.56	4.92	4.99	4.82
10700436	3.76	3.75	3.74	3.72	3.31	3.21	3.44	3.06	3.66	3.51	3.72	3.55	3.56	4.44	3.49	3.37	3.35	3.36	3.52	3.22	3.18	3.29	3.1	4.01	3.73	3.94	3.46	4.36	3.98	4.3	3.41	4	3.56	3.72	4.5	3.35	3.57	3.34	3.67	3.42	3.33	3.8	4.24	4.01	3.57	3.32	3.41	3.53	3.27
10700437	4.67	4.66	4.56	4.52	4.65	4.68	3.84	4.75	4.69	4.06	5.24	5.12	4.55	5.15	4.61	3.88	3.73	5.35	4.22	3.79	5.12	4.46	3.37	4.81	3.71	4.81	3.84	4.42	4.17	4.11	4.49	4.71	4.54	5.19	3.75	4.07	5.19	3.89	5.22	4.53	3.42	5.2	3.95	4.64	4.73	3.6	4.65	4.88	4.24
10700438	8.77	8.5	7.87	7.93	7.7	7.82	7.35	7.78	7.35	6.86	7.25	7.2	7.56	7.35	7.53	6.98	7.24	7.69	6.94	6.71	6.85	6.94	6.38	7.4	7.41	7.52	7.29	6.43	7.57	7.7	7.53	7.4	7.11	6.62	6.62	6.53	7.36	6.78	7.18	6.85	6.34	6.95	6.85	6.99	6.92	7.39	6.74	6.57	8.17
10700439	8.78	8.73	8.56	8.43	8.58	8.4	8.94	8.36	8.23	8.07	8.31	8.27	8.54	8.61	8.1	8.31	8.77	8.39	10.07	9.95	9.74	9.49	9.75	9.83	8.62	8.72	8.48	8.67	8.64	8.54	9.01	8.77	10.04	9.93	10.31	10.1	10.13	10.3	9.95	9.91	10.2	10.1	9.52	10.04	10.12	9.63	9.88	9.94	8.78
10700440	4.08	4.39	4.82	3.77	4.07	4.7	4.3	3.5	4.77	3.82	5.32	4.19	4.6	5.45	5.23	4.61	3.7	4.07	4.71	4.7	5.11	4.23	4.24	4.24	4.66	5.37	4.3	4.93	4.57	5.5	4.89	5.35	4.84	4.44	3.91	4.6	4.6	4.21	3.63	4.25	3.92	4.97	5.24	4.65	4.21	4.11	4.27	3.57	4.77
10700441	9.41	8.77	8.81	8.75	8.74	8.72	8.96	9.1	8.97	9.35	8.5	9.11	8.92	8.68	8.21	8.8	8.51	9.41	9.74	9.94	9.85	9.86	9.83	9.72	8.17	8.11	8.04	8.15	8.46	8.01	8.35	8.01	9.45	9.44	9.84	9.35	8.67	9.62	9.7	9.8	9.37	9.29	9.06	9.29	9.52	8.88	9	9.31	8.9
10700442	4.42	3.98	4.63	5.06	4.01	4.2	4.95	4.41	3.95	4.93	4.9	4.21	4.71	4.42	4.29	4.26	3.93	4.56	4.05	4.23	4.44	4.15	4.27	4.1	3.9	4.49	4.33	5.18	4.31	3.98	3.93	3.95	4.43	4.32	4.29	3.89	3.74	4.36	4.16	4.2	3.94	3.69	3.84	3.78	4.85	4.59	4.11	3.72	4.08
10700443	5.38	4.59	4.39	4.3	4.81	3.87	4	4.03	4.7	4.8	5.37	4.86	4.61	5.99	4.86	4.69	3.84	4.25	4.32	4.13	4.25	3.68	4.08	4.29	4.09	5.55	4.72	3.96	4.77	4.38	4.17	4.42	5.27	4.35	3.61	3.68	4.45	4.09	4.41	4.58	4.86	4.41	4.1	3.98	4.55	4.47	4.2	3.89	3.6
10700444	4.39	5.64	6.04	5.23	4.76	5.9	5.12	4.93	6.17	5.52	4.87	5.34	5.24	6.04	5.24	5.3	5.17	5.48	4.53	4.65	4.6	3.46	4.5	4.51	4.89	6.12	5.33	6.42	5.88	5.76	5	5.61	4.01	4.56	4.05	3.95	5.27	4.94	4.28	5.18	3.33	4.45	3.62	3.85	3.58	3.77	3.8	3.64	4.21
10700445	9.08	8.94	8.72	9.04	8.77	8.75	8.71	9.48	8.69	9.01	8.82	8.83	8.86	8.71	8.77	8.86	8.87	8.64	8.81	8.87	8.95	8.77	8.87	8.35	8.62	8.98	8.89	9.02	8.64	8.72	8.47	8.79	8.46	9.24	8.67	8.64	8.33	8.96	8.61	8.72	8.81	8.77	8.77	8.91	8.91	8.86	9.31	8.87	9.43
10700446	8.46	7.75	6.06	6.77	6.31	6.66	6.41	7.21	6.25	6.97	6.57	7.21	8.01	5.45	6.48	7.64	6.56	6.84	7.63	7.74	6.54	6.9	7.74	7.12	7.19	6.3	6.42	6.56	5.75	6.85	6.83	5.64	7.27	7.35	7.97	7.66	7.42	7.91	7.42	7.06	7.68	7.69	7.08	7.24	7.76	7.41	7.57	7.69	7.48
10700447	4.85	4.68	4.51	4.18	4.28	4.09	4.4	4.41	4.05	4.02	4.17	4.43	4.32	4.27	4.27	4.94	4.65	4.5	4.2	4.42	4.78	4.02	3.86	5.18	4.56	4.24	4.36	4.82	4.07	4.1	3.88	4.07	4.38	4.75	4.03	4.89	3.99	3.96	4.58	4.24	4.53	4.58	4.48	4.3	5.17	4.16	4.42	4.84	4.46
10700448	9.02	9.06	8.6	8.97	9	9.19	9.11	8.31	9.17	8.96	8.97	9.23	9.13	8.82	9.04	8.87	9.03	9.2	8.7	8.87	8.84	8.8	8.88	8.72	8.99	9.22	9.1	8.41	8.67	9.15	9.13	8.72	8.92	9.03	8.84	8.71	9.13	8.84	8.97	8.87	9.08	8.83	8.98	8.71	8.92	8.54	9.19	8.52	8.89
10700449	10.42	10.78	10.85	10.93	11.03	11.08	10.82	10.95	10.9	10.98	10.99	10.77	10.77	10.63	10.98	10.81	10.82	10.58	11.07	10.99	10.95	11.11	10.86	10.96	10.97	10.92	11.13	11.02	10.82	11.01	11.02	10.89	10.94	10.85	11.01	11.04	10.98	10.77	10.9	11.01	10.88	11.08	11.23	10.89	11.02	11.09	11.1	11	10.78
10700450	3.17	3.39	3.89	3.29	3.05	3.82	2.8	3.09	4.44	4.15	4.66	3.85	3.75	5.46	3.38	3.54	3.7	4.34	3.52	3.51	3.9	3.01	4.41	2.99	3.06	3.95	3.05	4.23	3.8	3.82	3.57	3.81	4.07	3.55	3.29	3.37	3.78	3.85	3.89	3.91	3.69	3.86	3.37	4.07	3.68	4.29	3.32	4.54	3.35
10700451	8.07	8.17	6.95	6.63	6.74	6.83	6.82	6.81	7.09	6.87	6.58	7.04	7.38	6.55	6.73	6.54	6.96	7.46	6.74	7.06	7.13	7.61	6.6	7.39	7.18	6.92	6.64	6.7	6.61	6.91	6.91	7	6.91	6.89	7.42	6.92	7.57	6.72	7.17	7.08	7.2	7.45	6.94	6.79	7.11	7.3	7.17	7.17	6.92
10700452	2.8	2.98	3.17	2.99	3	2.85	3.05	2.84	2.9	2.98	2.99	2.73	3.29	3	2.49	2.99	2.5	2.38	3.54	2.75	2.9	2.74	3.55	3.17	3.04	2.98	2.66	2.86	2.84	2.67	3.05	2.75	2.51	2.82	2.62	2.53	2.55	2.57	3.3	2.63	2.63	2.68	2.52	2.58	2.74	2.92	2.47	3.2	2.46
10700453	5.33	5.56	5.01	4.91	4.64	5.18	4.72	5.01	4.79	4.78	5.52	4.67	4.52	5.22	5.37	5.1	4.71	4.69	3.8	4.17	4.16	4.16	4.05	4.12	5.53	5.76	4.85	5.48	4.57	5.12	4.99	5.58	4.36	4.29	4.65	4.84	4.7	4.33	4.06	4.41	4.33	4.58	4.3	4.75	4.69	4.32	5.21	4.38	4.58
10700454	11.26	10.57	10.62	10.7	10.7	10.85	10.64	10.64	10.7	10.93	10.78	10.84	10.71	10.68	10.68	10.76	10.74	10.74	11.06	10.9	10.82	10.88	10.94	10.99	10.66	10.62	10.69	10.42	10.7	10.59	10.53	10.58	11.05	11.05	11.04	11.02	11.11	11.02	11.11	11.14	11.07	10.96	10.99	11.01	11.15	11.03	11.02	11.12	11.32
10700455	5.87	6.02	6.23	5.38	5.23	5.81	4.59	5.16	5.99	5.29	4.95	5.34	5.47	6.28	5.65	5.43	5.2	5.36	6.12	4.97	5.35	4.89	4.99	4.89	4.87	5.38	4.64	6.21	5.09	5.93	5.32	6.22	5.87	5.26	5.56	5.15	5.13	5.04	5.4	5.47	5.2	5.41	5.32	5.09	5.49	5.36	5.12	5.16	4.38
10700456	4.53	3.66	4.14	3.7	4.02	4.32	3.55	3.7	3.6	3.63	3.17	3.88	3.86	3.89	3.72	4.83	4.3	4.41	3.35	3.06	3.02	3.42	3.98	3.41	4.11	3.57	3.9	4.23	3.41	4.15	4.06	3.6	3.81	3.97	3.58	3.47	3.18	3.13	3.54	3.46	3.82	3.71	3.36	3.44	3.86	3.82	3.36	2.94	4.28
10700457	10.05	10.25	9.93	9.69	9.53	9.49	9.56	9.69	9.19	9.52	9.86	9.74	9.57	9.82	9.78	9.63	9.57	10	10.81	10.63	10.91	10.85	10.84	10.76	9.87	9.81	9.83	9.92	9.88	9.94	10.4	10.14	10.79	10.6	10.81	10.87	10.53	10.7	10.81	10.67	10.68	10.81	10.69	10.76	10.7	10.7	10.66	10.84	10.07
10700458	5.47	5.54	4.93	4.44	4.86	4.67	4.79	5.1	4.6	5.04	5.09	4.81	5.21	5.28	5.15	4.69	4.75	5.31	5.61	5.13	4.89	5	4.17	5.28	5.37	4.75	4.69	4.75	4.61	4.88	5.53	4.97	5.36	4.67	5.31	5.28	5.09	4.91	5.11	5.17	4.93	6.03	5.21	5.01	5.93	4.39	5.82	5.08	4.87
10700459	3.99	4.3	3.59	3.25	3.61	3.83	3.14	4.15	3.76	3.26	4.29	3.6	3.86	4.1	3.32	3.63	3.31	3.24	3.48	3.48	2.79	3.62	3.39	3.86	3.67	3.92	3.19	3.91	3.05	3.63	3.42	3.35	3.58	3.53	3.52	3.51	3.17	3.57	3.76	3.32	3.11	3.76	3.44	3.01	3.51	3.22	4.04	4.06	3.41
10700460	4.12	4.21	4.64	4.52	3.92	4.51	3.34	4.58	3.94	4.48	4.78	4.04	3.37	5.09	4.45	4.55	2.4	4.19	4.12	3.86	4.17	2.93	3.54	3.85	4.23	4.22	4.05	5.6	4.34	5.17	4.94	4.68	3.84	4.34	4.9	4.11	3.29	4.83	4.49	3.65	3.05	4.55	3.05	4.08	3.85	4.08	3.98	2.93	3.81
10700461	4.39	4.27	5.38	4.36	4.72	4.66	4.62	5.12	4.82	4.91	4.85	5.2	4.59	6.05	5.48	4.41	4.17	4.43	4.89	4.6	4.48	5.01	4.71	4.6	4.42	4.51	4.87	6.59	5.58	5.25	4.84	4.68	5.01	4.54	4.56	4.56	3.91	4.06	4.09	3.92	3.81	4.89	4.36	4.21	4.64	4.03	5.18	4.64	3.98
10700462	12.41	12.27	11.62	11.59	11.72	11.81	11.79	11.78	11.76	11.76	11.86	12.46	12.08	11.92	11.67	12.11	11.91	12.49	12.56	12.95	12.74	12.52	12.75	12.75	11.75	11.69	11.68	11.66	11.7	11.52	11.64	11.59	12.7	12.72	13.09	12.6	12.94	12.86	12.76	12.71	12.71	12.63	12.54	12.66	12.61	12.42	12.09	12.56	12.12
10700463	5.92	4.96	4.92	4.7	4.29	4.71	4.1	5.01	4.85	5.02	5.21	5.43	4.82	5.79	4.99	4.93	4.64	5.03	5.33	4.38	4.27	5.02	4.93	4.8	4.99	5.33	5.12	6.17	4.57	4.87	4.89	5.14	5.36	5.29	5.05	5.05	4.24	4.16	4.77	4.78	4.64	5.53	4.36	5.23	5.24	4.82	5.34	4.33	4.26
10700464	3.95	4.33	6.35	5.43	5.64	5.79	5.16	6.58	6.12	5.13	6.86	6.45	5.93	6.73	7.02	5.94	5.85	5.47	4.27	4.12	4.8	4.6	4.97	4.81	6.17	6.31	6.36	7.87	7.13	6.68	5.6	6.15	4.62	5.13	3.63	4.28	4.39	3.98	4.02	3.67	3.53	5.84	4.09	3.36	5.04	5.69	3.63	3.64	4.75
10700465	9.8	9.52	9.7	9.86	10.1	10.13	9.99	10.12	9.82	9.96	9.95	10.05	10.19	9.73	10.06	9.98	10.13	10.19	9.76	9.73	9.83	9.63	9.7	9.93	10.08	9.99	9.94	9.68	9.83	9.82	9.98	9.82	9.68	10.04	9.56	9.93	9.86	9.86	9.88	9.8	10	9.99	9.91	10.14	10.03	9.98	10.13	10.04	10.01
10700466	5.71	6.94	6.46	5.76	6.59	6.29	6.06	6.76	6.24	5.42	6.17	6.58	6.23	6.27	6.78	6.43	5.91	5.65	5.28	4.65	5.48	5.46	6.16	6.17	6.68	6.38	6.66	7.22	6.31	6.72	6.14	6.41	6.41	5.93	5.86	5.36	5.56	5.43	5.08	5.67	4.8	5.32	5.22	6.32	5.15	5.53	6.18	5.55	5.36
10700467	4.51	4.47	4.05	4.25	3.63	4.11	3.49	4.62	3.68	5.06	4	3.88	3.53	4.31	3.24	4.13	4.1	3.65	3.69	3.9	3.1	3.75	4	3.29	3.93	4.04	3.64	5.45	3.34	4.08	3.65	4.38	3.68	4.53	3.59	4.18	3.91	3.13	3.62	4.22	3.69	3.48	3.82	3.23	3.73	3.61	2.96	4.45	3.1
10700468	3.38	4.54	3.71	3.72	3.04	2.86	3.53	3.73	3.49	3.02	3.1	3.39	3.65	3.46	3.21	3.36	2.89	3.27	4.27	3.7	3.21	3.75	3.08	3.18	2.76	2.85	3.37	3.87	3.6	3.22	3.58	3.94	4.05	3.1	3.42	4	3.58	4.44	3.22	3.49	3.23	3.71	3.61	3.48	3.8	2.91	3.83	3.02	3.21
10700469	9.62	9.25	7.73	7.82	8.38	8.17	8.05	7.53	6.99	7.87	8.73	8.86	8.29	8.19	8.01	8.33	7.94	8.42	9.68	9.35	9.32	8.82	9.38	9.15	8.34	7.84	8.08	8.24	8.02	7.84	7.67	7.55	9.62	9.37	9.66	9.61	9.51	9.47	9.42	8.97	9.39	9.55	9.11	9.43	9.42	9.01	9.03	9.42	8.76
10700470	2.7	3.48	4.41	3.37	2.68	3.62	3.25	3.5	3.42	3.7	3.67	3.1	3.49	4.19	4.23	3.83	3.61	3.78	3.31	2.66	2.95	2.56	2.51	2.69	3.29	4.26	3	3.79	3.33	4.91	3.91	3.98	2.95	2.77	3.36	3.18	3.99	3.62	3.3	2.82	3.07	3.66	2.8	2.82	2.75	3.45	2.97	3.07	2.79
10700471	7.07	5.77	4.31	4.8	5.01	4.84	5.4	4.84	5.3	5.52	6.28	6.67	6.06	4.58	5.6	5.32	5.58	5.76	6.64	6.29	5.33	6.3	6.63	6.1	5.23	4.18	5.28	5.86	5.3	4.68	5.38	4.93	6.38	6.26	6.16	6.74	6.58	6.2	6.67	6.74	6.12	5.66	6.88	5.94	6.57	6.29	5.79	6.54	6.17
10700472	4.13	3.89	3.84	2.92	3.55	3.13	3.63	3.89	3.49	3.38	3.52	3.45	3.96	4.5	3.93	3.95	3.21	3.52	4.23	3.76	3.94	3.51	3.2	3.44	3.63	3.81	3.7	4.44	3.73	3.12	3.52	3.53	3.71	3.93	3.58	3.09	3.97	3.59	3.7	3.13	3.47	4.27	3.64	3.39	3.59	3.46	3.53	3.21	3.86
10700473	5.31	6.86	5.87	5.73	5.39	5.89	5.71	5.62	6.38	5.66	6.97	5.71	5.68	7.09	6.87	5.91	4.41	5.81	5.25	4.89	5.02	3.57	3.5	5.85	6.73	6.89	7.08	7.62	6.05	6.72	6.61	7.04	5.15	2.8	4.28	5.66	5.39	5.97	5.76	5.05	5.18	5.2	3.15	6.09	5.74	4.69	4.77	3.27	5.77
10700474	3.87	3.5	5	3.73	3.66	3.66	3.01	3.38	4.18	4.09	4.1	3.48	3.67	4.37	4.06	3.97	3.38	3.35	4.52	2.75	3.23	2.97	3.4	4.12	4.63	4.37	4.75	5.27	3.64	4.33	3.88	4.7	3.64	3.56	3.77	4.62	3.89	3.68	4.83	3.37	3.7	4.38	2.92	3.49	4.26	3.19	3.67	3.76	3.67
10700475	4.06	5.09	3.51	3.42	3.39	2.91	3.12	3.64	3.47	3.3	3.79	3.69	3.19	3.39	3.28	3.27	3.43	3.2	3.6	4.17	4.03	3.51	3.19	4.25	3.65	3.88	3.73	4.18	3.77	3.98	2.77	3.21	3.8	3.8	3.69	3.57	3.38	3.94	3.12	4.2	3.32	4	3.05	3.18	3.4	3.38	3.33	3.17	3.72
10700476	5.18	4.72	4.88	4.46	4.71	5.5	4.37	4.89	4.67	4.39	5.34	4.58	4.48	5.13	5.73	4.61	4.92	5.14	4.55	4.09	4.78	3.63	4.97	4.99	4.92	4.77	4.52	6.17	5.22	4.65	4.25	4.74	4.07	4.04	4.23	4.31	4.46	4.53	4.07	4.03	3.98	4.71	4.14	4.44	4.56	4.68	4.37	3.86	4.11
10700477	7.57	7.66	8.24	7.36	7.69	7.72	7.68	7.92	7.2	7.76	7.28	7.15	7.18	7.83	7.41	7.53	7.42	7.53	6.66	7.04	6.57	6.62	6.49	6.9	7.93	7.86	8	8.41	7.94	7.72	7.85	7.8	7.15	7.68	7.02	7.75	6.9	6.85	7.14	6.99	6.71	7.67	7.24	6.79	7.37	7.51	6.51	7.09	7.41
10700478	5.09	4.98	6.14	5.03	5.14	5.57	5.18	5.78	6.02	5.92	6	5.91	5.7	6.48	6.22	5.34	5.07	5	4.66	4.13	4.24	4.42	4.46	5.48	6	6.65	6.15	7.65	6.84	7.02	7.36	7.33	5.15	4.98	3.89	5.04	4.78	3.51	4.78	4.7	4.43	5.6	4.88	4.56	5.34	4.94	5.23	4.43	4.39
10700479	10.67	10.6	10.06	9.99	9.92	9.88	10.2	10.48	9.84	9.97	10	10.03	10.3	10.2	9.82	9.99	9.57	10.39	10.14	10.32	10.21	10.21	10.48	10.05	10.04	10.24	9.95	9.87	9.98	10.33	10.37	10.23	10.04	10.3	10.01	10.1	10.03	10.28	9.89	9.79	9.98	10.13	10.11	10.09	10.03	10.09	10.58	9.9	10.32
10700480	3.34	3.52	3.6	3.87	3.78	4.07	3.64	3.61	3.26	3.02	4.1	3.68	4.18	3.71	4.92	3.95	3.54	3.9	3.5	3.95	3.47	2.81	3.77	3.4	3.76	4.31	3.28	4.38	4.55	4.8	5.13	4.06	3.42	3.16	3.4	4.07	3.07	3.49	3.39	3.35	3.15	3.54	2.9	3.5	3.91	3.25	4.02	3.12	3.62
10700481	4.99	5.63	5.01	4.43	4.25	4.06	4.84	4.08	4.81	4.87	4.92	4.76	4.22	5.4	4.98	4.27	5.27	4.73	4.71	4.45	4.04	4.29	4.36	3.89	4.08	4.89	5	5.31	5.11	4.42	4.2	4.63	4.48	4.77	4.12	4.51	4.15	4.86	4.9	4.26	4.6	4.7	5.08	4.93	5.34	3.82	4.08	4.51	3.73
10700482	3.97	4.09	4.45	3.96	3.71	3.48	3.81	3.87	3.86	3.51	4.64	4.77	4.35	4.6	4.3	4.4	3.82	4.19	3.39	3.58	3.03	4.05	3.41	3.37	3.96	4.91	3.73	4.76	4.1	5.09	4.9	4.52	4.25	3.39	4.01	3.5	3.72	3.95	3.74	3.88	3.44	4.51	4.18	3.49	3.69	3.46	4.13	3.8	3.37
10700483	3.26	3.23	3.84	3.21	3.54	3.56	2.77	3.74	3.74	3.33	3.55	3.78	2.68	3.81	3.7	3.31	3	3.57	3.56	3.27	2.95	3.31	3.25	2.89	3.91	3.73	3.31	5.4	4.49	3.71	4.52	3.76	3.35	3.27	3.45	2.7	3.18	2.97	3.76	3.08	2.94	3.07	3.53	3.13	3.75	2.75	3.22	3.32	3.03
10700484	2.75	2.84	3.04	2.72	2.4	3.4	3.13	3.22	2.31	2.58	2.59	2.61	2.39	2.65	2.82	2.87	2.32	2.61	2.47	2.73	2.67	2.7	2.75	2.44	2.74	2.63	2.82	3.07	2.56	3.16	2.34	2.41	3.47	2.38	2.35	2.74	2.53	2.4	2.79	2.35	2.84	2.4	2.85	2.53	2.72	2.56	2.6	2.53	3.59
10700485	3.46	4.04	4.97	4.31	3.56	3.73	3.99	4.83	4.48	3.48	3.89	3.53	3.34	5.12	4.73	3.79	4.16	4.02	3.95	3.51	3.59	3.71	3.51	3.89	3.84	4.48	4.04	4.68	4.1	4.89	4.15	4.81	4.17	3.63	3.83	3.77	3.61	3.25	3.4	3.72	3.31	3.95	4.09	3.57	3.29	3.56	3.05	3.81	3.61
10700486	5	6.41	6.19	6	5.45	5.51	5.78	6.19	6.07	5.34	6.17	5.75	6.03	6.52	6.71	5.58	5.36	6.35	5.37	5.84	5.23	5.89	5	5.55	5.7	5.95	6.15	7.57	6.48	6.53	5.94	6.22	5.12	5.58	5.02	5.37	6.06	5.65	5.59	5.7	5.13	6.06	4.96	5.56	5.07	5.59	5.82	4.98	5.03
10700487	5.91	5.99	6.73	6.32	6.4	6.27	5.98	6.43	6.91	5.96	6.59	6.32	6.12	7.39	6.94	6.45	6.04	5.74	5.4	4.92	4.77	4.46	4.95	5	6.62	6.87	6.42	7.81	6.85	7.27	6.68	7.07	5.42	5.82	4.42	4.78	4	5.04	6.04	5.65	4.43	5.57	4.85	5.78	4.49	5.34	5.79	4.27	5.49
10700488	4.81	4.76	4.8	4.47	4.53	4.39	4.78	4.6	4.67	4.46	5.14	4.98	4.75	4.62	4.42	5.12	4.82	4.66	4.64	4.37	5.59	4.33	4.67	4.57	4.44	4.7	4.99	5.17	4.61	5.14	4.77	4.61	4.75	4.55	4.26	4.57	4.71	4.75	4.76	4.72	4.63	5.26	4.55	4.41	4.24	4.52	4.52	4.57	5.08
10700489	3.54	3.75	3.11	2.93	2.9	3.12	2.91	2.77	2.92	3.05	2.9	3.92	3.7	2.69	3.46	2.87	2.81	3.31	3.09	3.04	3.55	3.54	3.08	3.39	3.02	3.15	2.99	3.85	3.46	3.01	3.5	2.88	3.02	3.21	3.19	3.64	2.95	3.28	3.66	2.96	3.37	3.69	2.98	3.57	3.35	2.98	3.28	3.09	3.82
10700490	4.53	4.03	3.12	3.32	3.84	2.96	3.18	2.96	3.6	3.02	3.23	3.63	3.54	3.01	2.92	3.56	3.6	2.89	2.8	3.39	3.45	3.36	2.85	3.53	3.59	2.92	3.09	3.68	3.23	2.91	3.11	3.48	3.56	3.25	3.36	3.28	3.24	3.11	3.22	3.41	3.01	3.56	3.55	3.73	2.82	2.98	2.81	3.53	3.04
10700491	4.03	3.41	3.02	3.75	3.63	3.14	2.89	3.39	2.86	3.08	3.1	3.01	3.03	2.66	3.03	3.13	3.28	2.59	3.24	3.25	3.19	3.59	2.83	3.59	2.87	2.72	3.02	2.99	3.2	3.34	3.11	2.9	3.44	3.83	3	3.75	3.41	3.44	2.87	3.21	3.18	3.65	3.72	3.28	2.99	3.78	3.18	2.91	3.33
10700492	5.88	7	7.54	7.51	7.24	7.9	7.49	7.91	7.94	7.32	8.24	7.72	7.56	8.05	7.7	7.61	5.89	7.55	6.54	5.98	6.16	6.12	5.03	6.33	7.66	8.07	7.71	8.37	8.09	7.65	7.1	7.33	6.49	5.76	5.51	6.22	6.11	5.32	5.68	6.43	4.9	6.28	5.86	6.28	5.86	5.85	5.61	4.8	6.02
10700493	4.41	3.14	3.3	3.3	3.15	2.97	2.89	4.11	3.82	3.24	3.81	2.93	3.07	3.45	3.78	3.62	3.86	3.91	3.58	3.04	2.61	3.15	3.02	3.09	3.76	3.6	3.3	3.41	3.06	3.74	3.77	3.29	4.12	3.4	3.99	3.7	3	3.11	3.19	3.03	3.9	3.31	3.28	2.8	4.41	3.1	2.89	3.74	2.63
10700494	5.01	4.89	4.7	4.6	5.11	4.93	5.13	5.85	5.37	4.85	5.28	4.54	5.18	4.77	5.44	5.28	5.1	5.17	4.76	4.13	4.38	5.04	4.13	4.79	5.19	5.3	5.28	4.59	5.24	5.15	5.16	4.99	4.5	4.53	4.3	4.15	4.1	3.98	4.51	4.65	4.16	5.12	4.46	4.66	4.24	4.23	4.86	4.63	4.3
10700495	3.29	3.55	3.05	2.62	3.17	2.64	2.99	3.35	3.01	2.66	2.72	3.42	2.78	2.96	3.42	3.29	2.84	2.72	4	2.85	2.88	3.3	2.85	3.26	3.71	3	3.05	4.5	2.6	3.18	3.88	3.38	4.14	3.87	2.84	3.16	3.34	3.04	2.89	2.95	3.05	3.15	2.99	3.04	2.85	3.29	3.44	3.03	2.67
10700496	10.47	10.15	10.58	10.78	10.77	10.71	10.83	10.8	10.81	10.64	10.42	10.43	10.72	10.49	10.57	10.51	10.63	10.63	10.24	10.58	10.46	10.57	10.52	10.36	10.61	10.52	10.61	10.32	10.38	10.49	10.59	10.81	10.33	10.59	10.44	10.4	10.49	10.52	10.58	10.74	10.61	10.43	10.57	10.45	10.55	10.62	10.74	10.6	10.34
10700497	3.58	3.19	3.54	3.6	3.81	3.89	3.37	3.17	3.95	3.57	3.91	3.78	3.47	4.44	4.19	3.13	3.24	3.49	3.73	3.54	4.44	3.53	3.06	3.31	3.33	4.47	3.98	5.59	4.69	4.1	3.69	4.32	3.16	3.34	3.25	3.37	3.31	3.02	3.74	3.12	3.06	3.16	3.31	3.56	3.03	3.5	3.4	3.29	2.72
10700498	3.4	3.42	4.45	3.74	3.38	4.08	3.86	3.31	3.8	3.61	4.05	4.11	3.68	3.33	5.29	3.95	3.09	2.97	3.58	4.61	3.68	3.57	3.83	4.01	4.09	4.31	3.96	4.92	4.53	4.27	5.09	5.01	3.8	3.22	3.07	4.3	3.8	3.1	3.03	4.19	3.07	4.45	3.61	3.45	3.26	3.26	3.76	3.86	3.11
10700499	3.37	3.53	2.93	3.24	3.15	3.39	4.12	3.25	3.16	4.44	4.69	3.55	3.75	4.01	4.07	4.48	3.34	3.87	2.88	3.4	3.21	2.62	2.91	2.75	3.92	4.1	4.1	4.95	4.92	4.74	3.86	4.92	3.89	2.63	3.96	3.04	3.75	4.1	3.66	3.1	3.22	3.98	3.45	2.96	3.45	3.54	3.97	2.85	3.75
10700500	4.49	3.89	3.88	4.62	3.94	3.51	3.65	5.72	4.3	3.9	4.37	3.43	3.65	4.52	5	3.24	4.03	3.43	3.76	3.44	3.89	3.41	5.4	5.06	4.37	3.66	4.62	4.2	3.75	4.54	3.34	4.62	4.48	3.5	3.79	3.31	3.92	2.81	4.34	3.3	3.15	3.66	4.11	4.08	3.87	3.51	3.38	2.82	3.14
10700501	6.46	7.04	6.01	6.01	5.62	6.78	6.4	6.19	6.25	7.02	6.47	6.08	6.34	6.36	6.64	6.35	6.18	6.73	6.22	5.9	6.32	6.55	6.06	6.45	6.53	6.22	6.45	6.06	6.52	5.95	6.23	6.47	6.09	5.66	6.37	6.1	6.06	6.13	6.09	6.23	5.91	6.49	5.85	5.99	6.44	5.93	6.26	6.27	5.66
10700502	11.87	11.96	12.06	12.08	12	12.07	11.93	12.23	12.07	12	12.28	12.17	12.3	12.04	12.09	12.1	12.13	12.1	12.09	12.04	12.07	12.07	12.04	11.93	12.18	12.12	12.13	12.25	12.11	12.06	12.05	11.9	11.86	12.04	12.08	12.01	12	12.02	11.91	11.98	11.86	12.03	12	11.89	11.99	12	11.86	11.91	12.04
10700503	7.56	8.11	6.48	6.81	6.73	7.07	6.54	5.87	6.61	6.69	6.35	6.97	6.71	6.44	6.69	5.86	6.29	6.91	7.66	7.35	7.04	6.98	7.58	7.39	6.14	6.27	6.3	6.13	5.68	6.68	6.74	6.22	7.88	7.2	7.37	7.63	8.29	7.76	7.75	8.12	7.69	7.46	7.62	7.31	7.48	6.83	7.79	7.32	6.98
10700504	4.15	3.96	4.57	5.24	4.18	3.85	4.45	5.56	4.92	4.46	4.33	4.42	4.17	4.87	3.92	4.44	3.9	3.67	4.14	3.99	4.34	4.23	4.5	3.91	4.09	5.03	4.73	5.69	4.82	5.18	4.68	4.24	4.05	3.16	4.14	3.72	4.17	3.8	4.34	4.13	4.24	4.39	4.23	3.98	3.65	4.22	3.97	3.98	4.08
10700505	4.45	4.39	5.2	4.47	5.09	4.33	3.99	5.1	4.42	5.07	4.9	4.27	4.29	4.94	5.24	4.89	4.39	4.07	4.52	4.39	3.83	4.04	4.31	4.13	4.8	5.28	5.16	5.47	4.87	5.2	4.82	4.99	4.21	4.71	3.84	4.28	4.58	4.3	4.51	4.16	3.84	4.5	3.71	4.09	3.82	4	4.11	4.11	4.06
10700506	3	4.07	3.75	3	3.7	4	3.83	4.29	3.79	3.59	3.11	3.78	3.61	3.75	3	3.05	3.39	3.68	3.91	2.72	2.85	3.42	2.88	3.34	3.34	3.72	3.83	2.86	3.87	3.66	3.64	3.73	2.93	3.28	3.39	2.94	3.03	2.92	3.71	3.38	2.93	3.17	3.16	3.17	3.08	3.32	3.09	2.93	2.91
10700507	4.47	3.35	4.22	3.84	3.27	3.91	3.36	3.47	3.75	3.46	3.88	4.4	3.74	3.42	3.42	3.6	3.52	3.6	4.71	3.67	4.53	4.18	4.22	3.83	3.89	3.91	3.34	3.8	4.45	4.45	3.47	4.05	4.27	5.57	3.62	4.16	4.1	3.57	3.73	3.92	3.79	4.25	3.47	3.64	4.86	3.44	4.19	4.19	3.69
10700508	3.97	4.14	5.76	4.58	4.65	5.22	4.34	4.83	5.94	5.25	5.39	5.69	5.04	6.61	5.55	4.91	4.86	5.22	5.31	4.87	6.13	4.99	4.54	5.42	4.83	5.58	4.34	6.11	5.35	5.23	4.83	4.83	5.28	5.4	5.34	4.74	5.42	5.66	5.03	5.07	4.96	5.17	4.95	4.57	4.91	4.41	4.47	5.13	4.58
10700509	8.36	8.04	7.41	7.39	7.71	7.9	7.51	7.94	7.31	7.46	8.11	7.98	8.05	7.66	7.62	8.01	7.76	7.95	7.99	7.78	7.9	7.68	7.85	7.8	7.83	7.98	7.52	8.02	7.58	7.26	7.65	7.55	7.78	8.32	7.97	7.93	8.02	8.09	7.74	7.85	7.84	8.06	7.93	7.92	8.08	7.97	8.06	8.27	7.98
10700510	10.43	10.17	9.94	10.09	10.06	10.11	10.01	10.4	10.11	10.38	10.02	10.21	10.37	9.96	9.7	10.13	9.88	10.24	9.96	9.72	9.67	9.88	9.96	9.7	9.67	9.91	9.77	9.88	9.83	9.6	9.84	10.07	10.12	10.26	9.97	9.96	9.7	10.32	9.92	9.92	9.95	10.04	9.87	10.03	9.94	9.86	9.82	9.96	10.16
10700511	8.57	9.16	9.15	9.08	8.85	8.8	8.65	8.86	8.35	8.93	9.16	8.83	9.02	9.01	8.51	8.62	8.35	8.86	9	8.97	8.93	8.95	9.02	8.79	8.52	8.65	8.67	8.83	8.55	8.88	9.09	9.07	8.69	8.94	8.71	8.59	8.68	8.71	8.74	8.74	8.57	9.08	8.95	8.92	8.85	9.13	9.63	9.19	9.02
10700512	10.66	10.72	10.35	10.35	10.5	10.75	10.58	10.78	10.36	10.78	10.5	10.7	10.85	10.55	10.57	10.75	10.78	10.81	11.27	11.28	11.09	10.97	11.22	11.22	10.65	10.81	10.82	10.74	10.61	10.77	10.33	10.5	11.05	11.15	11.07	11.08	11.24	11.15	11.07	10.87	11.13	10.97	10.82	11.12	11.19	10.75	10.54	11.19	10.61
10700513	5.51	5.8	6.28	6.45	5.92	5.84	5.78	5.78	6.32	6.02	5.98	5.73	5.24	6.22	6.3	5.98	5.91	5.61	6.06	5.78	5.76	5.96	6.83	6.37	6.17	6.49	5.69	6.33	5.7	6.03	5.24	5.69	5.57	5.66	5.81	5.47	5.69	6.14	6.2	5.68	6.4	5.94	5.9	5.77	6.22	4.86	4.95	5.2	4.59
10700514	9.44	9.7	9.07	8.73	9.04	9	9.05	9.13	8.88	8.88	8.94	9.07	9.04	8.99	8.96	8.91	9.01	9.31	10.36	10.24	10.24	10.22	10.38	10.32	8.88	9.01	9.13	8.84	9.23	8.86	9	9.09	10.17	10.01	10.38	10.22	10.23	10.21	10.31	10.24	10.18	10.29	10.17	10.2	10.2	10.06	9.97	10.18	9.38
10700515	2.75	2.61	2.4	2.43	2.63	2.42	2.33	2.64	2.32	2.18	2.56	2.78	2.75	2.46	2.52	2.58	2.37	2.41	2.51	2.34	2.73	2.5	2.66	2.8	2.49	2.5	2.48	2.78	2.61	2.44	2.39	2.78	2.27	2.7	3.32	2.46	2.83	2.83	2.63	2.28	2.46	2.42	2.31	2.61	3.17	2.49	2.65	2.38	2.26
10700516	4.82	5.63	4.52	4.74	4.32	5.01	4.22	5.5	5.04	4.97	5.07	4.67	4.59	4.65	5.09	5.23	4.28	4.4	5.72	4.63	5.22	4.81	4.61	4.7	4.49	5.01	4.96	5.82	4.91	5.28	5.22	5.41	5.04	5.05	5.43	4.56	5.2	5.17	5.22	5.4	5.26	5.14	4.72	5.43	4.99	5.07	5.3	4.45	5.22
10700517	3.89	3.81	4.35	3.35	3.54	4.24	3.39	3.59	4.5	2.51	3.05	4.3	3.56	4.76	3.11	3.5	3.56	3.48	3.04	3.45	3.43	3.1	3.2	3.24	3.05	4.35	3.47	4.49	2.99	3.83	3.47	3.83	3.75	3.14	3.94	4.18	4.16	3.27	3.17	3.39	2.73	3.21	3.41	2.71	3.62	2.71	3.01	2.76	4.05
10700518	5.02	5.16	4.49	5.11	4.86	4.84	5.35	5.51	4.98	4.79	5.59	4.83	5	5.34	5.55	5.23	5.28	5.3	5.02	5.46	5.25	4.91	5.09	4.92	5.28	5.4	5.12	5.17	5.02	5	5.45	5.37	4.58	5.26	5.65	3.59	5.42	6	5.18	5.68	5.5	5.28	4.68	5.08	5.18	5.06	5.74	5.05	5.49
10700519	3.89	4	3.75	3.74	3.93	4.07	3.85	4.43	3.88	3.84	4.33	4.03	4.34	4.5	3.71	4	3.82	4.17	3.66	3.09	3.85	4.4	3.83	3.3	3.79	3.71	3.28	4.31	3.86	3.36	4.77	3.57	4.11	3.43	3.37	3.89	3.17	3.64	3.7	3.46	3.39	3.54	3.25	3.49	3.58	3.33	3.22	3.67	3.94
10700520	4.74	4.97	5.31	5.43	5.37	5.19	5.07	5.18	5	4.74	4.59	5.26	4.94	5.61	5.24	5.15	5.04	4.87	4.67	5.51	5.05	4.65	5.3	4.09	5.25	4.68	5.38	4.76	4.51	5.37	5	5.06	4.45	4.87	4.86	5.12	5.42	4.92	5.17	4.19	5.03	4.6	4.7	5.09	4.9	4.98	4.68	5.1	4.83
10700521	4.68	5.26	4.55	3.56	3.68	3.35	3.58	4.13	3.53	3.52	4.37	3.9	3.65	5.33	4.84	3.96	4.14	4.67	3.88	3.28	3.31	2.99	2.64	3.5	4.73	5.25	4.12	5.62	4.84	5.22	5.79	5.51	4.23	3.54	4.17	3.54	3.66	4.18	3.16	3.8	2.98	3.81	2.65	3.77	4.06	4.01	4.3	3.23	3.87
10700522	11.09	10.79	11.07	10.86	10.91	10.89	11.07	11.1	10.96	11.12	10.75	10.77	10.97	10.8	10.79	10.76	10.66	10.86	10.79	10.74	10.82	10.75	10.84	10.59	10.65	10.73	10.69	10.69	10.71	10.82	10.76	10.86	10.56	10.72	10.8	10.56	10.47	10.72	10.67	10.68	10.51	10.51	10.5	10.65	10.63	10.64	10.77	10.66	10.82
10700523	3.42	3.65	3.16	3.1	3.29	3.03	2.63	2.74	3.65	2.9	3.78	3.42	3.08	2.98	2.97	2.86	3.06	3.17	3.59	3.09	3.54	3.49	3.04	3.29	3.08	2.91	3.13	3.49	3.27	3.51	3.24	3.17	3.41	3.44	3.58	3.68	3.46	3.05	3.41	3.43	3.18	3.28	3.62	3.33	3.53	3.18	3.52	3.44	3.49
10700524	4.07	3.42	4.1	3.42	3.71	4.07	3.82	3.36	4.35	3.54	4.49	4.75	3.9	4.4	3.7	3.74	3.75	3.94	4.88	4.43	4.22	4.28	5.03	5.2	4.01	3.51	4.24	5.34	4.66	3.46	3.43	3.65	4.87	5.34	4.8	4.6	5.05	5.54	4.97	4.92	4.67	4.83	4.62	4.7	5.56	4.03	4.2	4.08	3.85
10700525	10.74	10.63	11.51	11.31	11	11.12	10.78	10.78	11.17	10.77	11.29	10.83	10.78	11.61	11.49	10.98	10.52	11.08	10.75	10.29	10.21	10.39	10.32	10.4	11.13	11.42	11.09	11.53	11.6	11.74	11.61	11.66	10.96	10.16	10.55	10.81	10.93	10.19	10.68	10.91	10.04	10.86	10.18	10.28	10.59	10.58	10.41	10.32	10.59
10700526	4.6	4.57	6.22	6.07	5.95	4.61	5.86	6.28	6.03	5.87	5.78	5.74	5.96	6.41	5.65	5.68	5.85	6.19	5.28	5.4	5.61	4.81	5.96	4.65	6.1	5.91	5.85	6.29	6.1	6.34	5.74	6.39	5.79	5.2	6.04	5.33	5.43	5.09	6.05	4.77	6.11	5.16	5.22	5.71	5.14	5.23	4.42	5.69	5.02
10700527	3.01	3.81	4.22	3.66	4.02	3.54	3.63	3.29	4.09	3.66	4.36	4.25	3.92	4.79	4.5	4.29	3.58	3.43	3.05	2.97	3.28	3.89	3.15	3.47	4.06	4.63	4.12	5.03	4.47	4.33	4.25	4.07	3.53	3.37	2.96	3.52	3.23	2.78	3.32	3.68	2.62	3.3	2.72	3.62	2.94	3.18	3.45	3.31	3.27
10700528	2.98	2.49	2.9	2.35	3	2.55	2.71	3.04	2.51	2.75	2.49	2.52	2.52	2.49	2.82	2.73	2.86	2.48	2.62	3.43	3.13	3.34	3.23	2.74	2.81	2.47	2.36	3.49	2.39	3.2	2.5	2.66	3.03	2.42	2.72	3.13	2.59	2.87	3.17	2.49	3.11	3.1	3.04	2.72	3.03	2.49	2.87	3.22	2.61
10700529	4.89	4.31	4.98	4.1	3.65	3.58	3.62	4.79	4.31	4.73	4.57	4.7	4.25	5.15	6.12	4.87	3.78	4.52	4.56	4.6	4.41	4.25	3.8	4.5	4.99	5.27	4.76	5.37	5.41	5.73	5.62	5.62	4.21	4.46	3.56	3.89	3.98	4.33	4.55	4.94	3.82	5.44	3.58	4.72	4.79	4.1	4	4.29	3.5
10700530	3.16	3.12	3.35	3.28	3.4	3.59	3.56	3.88	3.23	4.09	3.81	3.46	3.5	3.65	3.19	3.33	3.13	3.34	3.18	3.53	2.73	3.2	3.01	3.65	3.44	3.66	3.28	4.24	3.27	3.41	3.38	3.53	2.73	2.81	3.4	2.87	4.05	3.06	3.29	3.51	2.93	3.45	2.85	2.79	4.16	3.24	3.16	3.1	2.83
10700531	8.76	9.02	7.68	7.85	7.45	7.91	7.79	8.24	7.65	7.91	8.02	8.01	8.31	8.16	8.05	8.08	7.52	8.13	8.19	8.5	8.22	8.26	8.48	8.3	7.9	7.75	7.85	7.89	7.69	7.95	7.81	7.73	8.41	8.27	8.35	8.22	8.39	8.31	8.03	8.34	8	8.27	8.57	8.25	8.22	8.29	8.16	8.29	8.28
10700532	2.61	3.41	2.73	2.24	2.55	2.36	2.39	3.22	2.64	2.61	2.54	2.86	2.7	2.51	2.33	3.01	2.89	2.55	2.55	3.93	2.85	2.75	2.54	2.83	2.7	3.15	2.89	2.64	2.79	3.43	2.64	2.91	3.25	3.05	2.38	2.56	2.83	2.62	2.76	3.01	2.73	3.22	2.56	2.7	2.86	2.82	3.09	2.48	2.39
10700533	4.4	4.62	5.01	4.75	5.23	4.45	4.65	4.62	4.91	4.06	5.2	4.78	5.26	4.62	5.02	4.32	4.87	4.06	4.2	3.89	3.83	4.19	4.55	4.07	4.4	4.11	4.38	5.67	4.55	4.41	4.66	4.85	3.59	3.65	4.18	3.98	4.12	3.98	4.47	4.4	3.88	4.11	3.55	4.1	4.3	3.9	4.08	3.79	3.59
10700534	5.43	6.19	6.01	5.92	4.88	5.25	5.11	5.73	4.75	5.53	5.37	5.08	5.45	5.19	5.38	5.07	3.76	5.49	5.99	5.06	5.25	4.94	4.12	4.26	5.57	4.91	4.86	7.04	5.76	4.4	4.64	4.95	5.53	4.35	4.26	4.99	4.3	4.26	4.93	4.5	3.9	5.1	3.9	5.24	4.83	4.6	4.08	5.33	5.13
10700535	5.76	6.28	5.2	5.14	5.1	5.47	4.86	4.72	5.87	5.19	6.11	5.55	5.83	6.35	6.18	5.98	5.21	5.28	5.84	4.83	4.96	3.54	4.36	4.75	6.36	5.88	5.96	6.76	5.62	6.03	5.46	5.57	4.66	3.84	4.63	4.63	3.92	4.27	4.33	4.66	4.47	4.72	3.72	4.19	4.95	4.56	4.66	4.02	5.18
10700536	6.4	6.28	6.37	5.52	6.07	6.17	6.23	5.71	6.03	6.01	5.88	5.01	5.95	5.9	5.91	5.52	5.43	5.44	5.6	6.28	5.54	5.18	6.56	5.67	6.11	6.21	5.8	6	6.44	6.23	5.38	6.08	5.93	5.11	5.91	6.35	5.63	6.28	6.06	5.94	5.72	5.78	5.78	5.6	6.19	5.59	6.07	5.79	5.51
10700537	4.51	4.45	5.68	3.89	4.14	4.89	3.55	3.68	4.89	3.14	5.49	4.92	5.07	5.57	5.07	5.43	4.19	4.5	4.83	3.19	4.41	2.86	3.43	3.69	5.25	6.08	4.98	6.12	5.44	6.12	5.79	5.87	4.78	4.49	3.36	4.15	3.62	4.07	3.61	3.66	2.91	4.71	3.45	3.4	4.03	4.04	3.69	3.29	4.28
10700538	4.48	4.56	3.47	3.62	4.16	4.03	3.81	3.8	3.73	3.39	4.24	4.55	4.11	3.71	3.93	3.69	3.78	3.65	4.46	3.15	4.08	4.26	3.22	4.19	4.28	4.14	3.26	4.01	3.79	3.67	3.5	3.92	4.35	3.7	3.92	4.88	3.93	3.35	3.71	3.39	3.26	4.3	3.53	3.36	3.11	3.55	4.39	3.47	3.51
10700539	3.57	2.99	3.39	2.85	2.76	3.2	3.08	3.25	3.15	3.06	3.38	2.94	3.24	2.59	2.8	3.41	2.99	3.51	3.21	3.59	4.01	3.58	3.94	3.56	3.9	3.52	2.99	3.27	2.68	3.02	3.04	3.2	3.68	3.31	3.52	3.37	3.09	3.57	3.45	4.05	3.27	3.35	3.56	4.02	3.36	2.87	4.51	3.58	3.34
10700540	2.56	2.86	3.63	2.67	3.71	3.89	3.28	2.96	3.22	3.16	3.99	3.32	3.53	3.84	3.05	3.38	3.62	3.38	2.89	2.81	2.82	3.22	2.82	3.19	2.99	3.51	3.08	4.11	2.89	3.46	2.96	3.12	3.02	2.53	2.66	2.72	2.88	3.11	2.83	2.9	2.99	2.87	2.62	2.65	3.55	3.03	2.91	2.84	3.05
10700541	6.38	5.91	7.19	6.34	5.82	6.45	6.28	6.37	6.5	6.18	6.91	6.47	6.34	6.74	6.85	5.79	5.38	5.92	5.34	5.5	5.34	5.24	5.26	5.59	6.38	7.01	6.27	7.84	6.84	6.69	6.02	6.55	5.7	6.31	5.81	5.63	5.12	4.92	5.27	4.79	5.01	5.79	5.09	5.27	5.76	5.48	4.84	4.51	6.02
10700542	3.67	3.85	3.77	3.8	4.29	3.59	3.58	4.25	4.1	3.4	4.06	4.23	3.43	5.02	3.8	3.9	4.28	4.79	3.7	2.9	2.88	3.21	4.62	3.47	4.18	4.37	4.32	4.64	4.41	5.01	4.47	4.19	3.45	3.24	3.27	3.56	3.15	3.54	2.95	3.29	2.91	3.33	3.02	3.03	4.13	3.66	3.36	3.51	2.93
10700543	4.5	5.47	5.28	5.49	3.52	3.92	2.89	4.03	5.03	4.59	4.64	4.55	3.59	5.53	5.03	4.32	3.77	4.37	3.61	3.48	4.05	4.86	4.05	4.67	3.99	5.7	4.86	5.68	6.12	5.12	5.19	4.56	4.13	4.11	5.21	3.83	4.68	3.27	3.47	5.29	3.23	4.32	4.11	3.15	3.76	3.41	3.01	3.12	4.14
10700544	3.26	3.11	3.67	3.39	3.71	3.63	3.88	3.71	3.72	3.43	3.29	3.7	3.27	3.52	3.45	3.58	3.42	3.2	3.42	3.19	3.6	3.51	3.86	3.86	3.31	3.44	3.28	3.39	3.42	3.69	3.4	3.36	3.45	3.36	3.47	3.46	3.34	3.41	3.47	3.7	3.35	3.41	3.24	3.29	3.39	3.24	4	3.45	3.13
10700545	3.32	3.56	4.53	3.39	3.44	3.37	3.04	4.29	3.62	3.78	3.65	3.4	3.53	3.54	4.34	3.67	3.13	3.86	3.41	2.84	3.51	2.56	3.3	3.36	3.73	4.48	3.83	4.95	4.31	4.51	3.4	3.42	3.09	3.85	3.79	3.32	3.29	3.4	3.49	3.03	3.06	3.95	3.07	2.92	3.1	3.14	3.24	3.62	3.2
10700546	9.48	10.21	9.65	9.73	9.49	9.77	9.53	9.25	9.83	9.35	9.76	10.03	9.69	9.31	9.51	9.53	9.31	9.62	9.52	9.83	9.5	9.88	9.71	9.73	9.52	9.44	9.59	9.11	9.36	9.41	9.92	9.64	9.59	9.44	9.71	9.48	10.01	9.79	9.99	9.92	9.51	9.7	10	9.52	9.63	9.95	10.34	9.85	9.88
10700547	6.99	6.85	7.75	7.85	7.4	7.84	7.61	8.48	7.84	8	7.56	7.49	7.59	7.16	7.16	7.86	7.59	7.69	7.95	7.61	7.42	8.12	7.84	7.29	7.18	7.46	7.57	7.63	7.54	7.58	7.47	7.48	6.73	7.87	7.07	6.54	7.38	7.37	7.26	6.74	6.7	6.91	7.33	7.27	7.36	7.19	7.33	7.01	7.22
10700548	10.12	10.33	9.91	10.29	10.13	10.17	10.31	10.19	10.24	10.08	10.54	10.23	10.48	10.47	10.28	10.28	10.18	10.21	10.27	10.16	10.03	10.34	10.32	10.1	10.52	10.58	10.64	10.38	10.43	10.39	11.02	10.9	10.52	10.68	10.43	10.34	10.61	10.53	10.75	10.59	10.48	10.33	10.72	10.61	10.46	10.52	10.9	10.37	10.24
10700549	5.3	5.41	5.72	5.96	5.03	5.39	5.78	5.75	5.3	5.66	6.13	5.3	5.91	5.68	5.69	5.56	5.4	5.13	5.7	4.95	4.92	4.97	5.26	5.39	5.1	5.17	5.51	6.15	5.72	5.71	4.36	5.59	5.43	4.67	4.98	4.89	5.21	4.77	4.97	5.49	4.9	4.96	4.94	5.72	5.8	5.01	5.35	5.14	4.56
10700550	3.25	3.16	3.19	2.64	3.43	3.87	3.3	2.96	3.27	3.08	3.46	3.15	3.16	4.27	3.56	3.01	3.64	3.79	4.1	3.47	3.51	3.21	3.11	3.33	3.73	3.11	3.03	3.49	3.38	3.51	3.05	3.2	3.43	4.38	3.81	3.56	3.15	3.28	3.31	3.28	3.18	3.38	3.41	3.15	3.71	3.05	2.89	3.56	3.15
10700551	5.64	6.19	5.59	4.91	5.14	5.33	4.87	5.34	5.02	5.88	5.48	5.85	4.92	5.91	5.69	4.78	4.84	5.51	5.14	4.42	4.38	4	3.16	4.91	5.34	5.66	5.05	6.36	5.84	5.77	4.93	5.57	4.69	5.38	4.48	3.78	5.22	5.1	4.71	4.39	3.79	5.37	3.96	4.51	5.17	4.7	4.72	5.14	4.65
10700552	5.32	5.38	5.65	4.67	5.12	5.15	3.83	4.79	5.62	4.72	5.52	6	5.38	5.94	5.57	5.35	4.64	4.97	3.68	5.02	5.1	3.76	4.56	3.53	5.06	5.57	4.89	6.83	6.18	5.81	5.19	5.26	4.64	5.03	3.81	5.1	4.45	4.6	3.68	4.15	4.19	4.73	3.91	4.07	4.21	4.46	4.76	3.7	5.16
10700553	3.42	3.88	4.05	4.61	3.72	3.32	3.39	3.03	4.28	3.67	4.28	4.26	3.56	3.56	3.67	3.31	3.68	3.6	4.11	3.17	3.36	3.22	3.24	2.96	3.4	4.54	2.96	5.44	3.89	3.87	4.59	3.52	3.46	3.3	3.21	3.66	3.37	2.99	3.33	3.2	3.15	2.95	3.1	3.61	3.06	3.19	3	3.63	3.03
10700554	3.39	3.35	3.02	3.69	3.69	3.7	2.79	2.9	3.57	4.1	4.17	3.67	3.57	3.48	4.68	3.32	3.01	3.25	2.89	2.98	2.75	3.36	3.57	3.4	3.43	3.57	3.88	4.35	3.26	4.09	2.76	3.71	2.9	3.22	3.13	3.11	3.61	3.78	3.01	2.67	3.11	3.12	2.76	3.31	3.07	2.93	3.37	3.06	3.12
10700555	3.85	3.91	4.72	4.46	4.48	4.72	3.86	4.98	4.83	4.18	4.93	4.51	4.63	4.58	5.06	4.21	4.4	4.35	4.68	4.05	4.23	3.71	3.4	4.36	5.06	5.43	4.67	6.01	5.18	4.88	4.71	4.76	4.32	4.36	4.14	4.82	4.29	3.9	4.32	3.92	3.7	4.66	3.5	4.47	4.36	4.12	3.96	3.42	3.8
10700556	9.08	9.08	8.49	8.77	9.09	8.95	8.71	9.34	9.11	8.56	9.01	9.04	9.03	8.88	9.5	9.11	8.58	9.01	8.66	8.71	8.44	8.48	8.74	8.61	8.79	8.65	9.03	9.01	8.62	8.98	8.9	8.39	8.62	8.51	8.75	8.44	8.89	8.27	8.55	8.74	8.14	8.77	8.39	8.52	8.57	8.64	8.64	8.75	8.93
10700557	4.75	5.21	5.18	3.82	4.74	5.38	4.17	5.48	5.59	4.99	5.26	3.99	4.65	4.95	4.82	4.54	4.91	4.23	5.56	4.15	3.85	4.32	4.49	4.11	4.91	5.7	5.48	6.94	5.12	5.28	4.73	5.36	4.14	4.19	4.24	4.41	3.86	3.91	5.06	4.71	4.34	4.77	4.35	4.06	4.41	3.91	4.28	4.36	3.61
10700558	4.62	5.42	6.37	5.85	5.04	5.85	5.11	5.49	5.79	5.16	6.15	5.26	5.31	6.3	6.43	4.99	5.25	6.05	4.65	4.46	4.71	4.77	4.15	4.52	6.35	6.45	5.76	7.26	6.5	6.71	6.24	6.42	5.33	4.46	4.64	4.76	4.88	5.1	5.1	4.85	4.38	5.38	4.42	4.77	4.87	4.6	5.24	4.57	3.96
10700559	2.91	2.69	3.45	3.02	3.33	3.14	3.63	3.26	3.25	3.92	3.07	3.63	3.24	3.23	2.81	2.97	3.01	2.95	4	3.03	3.77	3.86	3.11	2.82	2.98	2.93	3.46	3.22	3.23	2.77	2.99	3.15	3.49	3.1	3.12	3.59	2.83	2.95	3.23	2.87	3.48	2.9	3.07	2.81	3.49	2.67	3.24	2.68	2.63
10700560	9.77	8.8	7.71	7.98	8.11	8.27	8.07	8.66	8.33	8.38	8.08	8.65	8.77	8.29	8.28	8.7	8.43	8.63	9.48	9.16	9.03	9.18	9.1	8.98	8.18	7.94	7.98	7.85	8.03	7.61	7.82	7.93	8.94	9.21	9.05	9.35	9.22	9.22	9.08	8.99	9.06	8.8	8.71	8.83	9.1	9.11	9.32	9.1	8.91
10700561	6.39	6.53	6.16	7	6.16	6.64	6.66	7.75	6.7	6.44	6.49	6.29	5.99	5.95	6.31	6.34	6.67	6.56	7.35	7.37	7.43	7.56	6.97	6.73	6.63	6.52	5.93	6.41	6.89	6.24	6.1	6.54	6.47	7.01	6.03	6.27	7.1	6.84	6.75	5.97	6.53	6.53	6.96	6.76	6.97	6.34	6.03	6.75	6.25
10700562	3.39	4.33	4.6	3.34	3.32	3.52	3.73	3.93	3	4.09	3.81	2.99	3.6	3.62	4.03	4.23	3.63	5.6	4.04	3.8	2.75	3.17	4.6	3.1	4.22	4.05	3.63	3.82	3.26	3.9	3.37	3.39	3.23	3.59	2.81	3.25	3.37	3.18	3.14	3.56	3.39	4.57	3.05	3.75	3.09	3.81	3.29	3.42	3.66
10700563	9.36	9.43	8.82	9.02	8.94	8.91	9.04	8.66	9.27	8.96	8.86	9.28	9.04	8.9	9.16	9.2	8.98	8.94	9.67	9.73	9.38	9.73	9.5	9.62	9.2	9.14	9.27	8.79	9.11	9.17	9.23	8.92	9.48	9.49	9.64	9.3	9.76	9.77	9.66	9.55	9.48	9.64	9.65	9.53	9.37	9.23	9.33	9.34	8.72
10700564	3.74	3.53	3.73	4.21	3.61	3.8	3.58	3.8	3.8	3.97	3.87	3.69	3.5	4.21	3.62	3.37	3.68	3.71	3.81	3.18	3.29	3.55	3.36	3.41	3.44	3.85	3.72	3.31	3.21	3.47	3.32	2.92	3.64	3	3.4	3.15	3.29	3.45	3.5	3.08	3.47	3.62	3.72	3.56	4.09	3.18	2.92	4.2	3.39
10700565	3.98	3.96	4.75	4.6	4.38	4.5	4.16	4.75	4.71	5.07	4.55	4.21	4.32	4.95	4.42	5.12	4.52	5.37	4.1	3.2	3.32	4.03	3.46	4.08	4.53	5.44	4.62	6.25	4.48	4.99	4.54	4.43	4.05	3.9	3.62	3.95	3.82	4.29	3.71	3.61	3.2	3.35	3.81	3.69	3.81	3.63	4.29	3.83	3.69
10700566	6.42	6.46	6.61	6.89	7.25	7.39	7.07	7.41	7.29	6.76	7.27	6.64	6.97	7.1	7.17	6.89	7.09	6.6	5.83	6.16	6.09	6.21	6.69	6.27	6.53	7.01	7.48	6.61	7.23	7.12	6.72	7.25	5.69	6.07	5.93	5.93	6.76	6.22	5.92	6.15	6.15	6.23	6.12	5.49	5.35	5.7	5.79	6.01	5.85
10700567	11.42	11.55	11.65	11.68	11.47	11.64	11.44	11.35	11.44	11.53	11.86	11.85	11.8	11.28	11.71	11.63	11.47	11.63	11.64	11.46	11.45	11.88	11.4	11.52	11.71	11.45	11.55	11.55	11.72	11.36	11.61	11.44	11.59	10.99	11.57	11.53	11.62	11.22	11.56	11.56	11.28	11.42	11.45	11.27	11.59	11.52	11.42	11.63	11.51
10700568	10.85	10.98	10.25	10.32	10.6	10.62	10.58	10.23	10.16	10.54	10.58	10.7	10.78	10.41	10.39	10.75	10.58	10.47	9.92	10.15	10.13	9.94	10.05	10.03	10.57	10.14	10.44	10.29	10.4	10.16	10.18	10.14	10.25	10.3	10.34	10.26	10.34	10.28	10.28	9.87	10.21	10.18	10.06	10.2	10.14	10.15	9.48	10.1	10.89
10700569	4.51	4.28	4.75	3.15	4.51	3.38	4.31	4.47	3.48	4.63	3.66	4.66	3.97	4.69	3.73	4.37	4.16	4.41	4.43	4.06	4.55	4.12	4.01	4.25	4.28	4.42	4.08	4.42	4.79	4.49	4.15	4.14	3.65	4.73	4.52	3.55	4.4	3.85	4.35	3.72	4.04	4.2	3.68	4.31	3.76	4.29	5.48	4.86	4.08
10700570	2.72	3.55	3.29	3.18	3.44	3.23	3.2	4.34	3.45	3.65	3.87	3.21	3.31	3.66	3.14	3.42	3.8	3.64	3.35	3.13	3.27	3.57	3.6	4	3.64	3.9	3.12	3.51	4.44	3.23	3.35	3.4	2.97	3.74	3.45	3	3.4	3.22	3.22	3.22	3.17	3.61	3.03	3.2	3.21	2.82	3.11	2.97	3.57
10700571	12.58	12.29	11.79	11.81	11.98	12.01	11.97	12.13	11.96	11.96	12.11	12.54	12.26	12.1	11.87	12.29	12.08	12.5	12.73	12.92	12.77	12.67	12.83	12.77	11.99	11.84	11.99	11.85	11.97	11.92	11.96	11.83	12.65	12.79	13.01	12.64	12.97	12.96	12.73	12.89	12.73	12.72	12.56	12.78	12.66	12.62	12.42	12.63	12.23
10700572	5.17	5.13	5.23	5.09	4.36	4.85	4.62	4.85	4.79	4.07	4.5	4.5	4.61	4.71	5.06	4.91	4.48	5.08	4.44	3.9	4.37	4.77	3.65	4.75	5.04	5	5.26	4.97	5.32	5.86	5.31	5.03	4.95	3.96	4.18	4.46	4.17	4.43	4.76	4.66	4.13	5.21	4.52	4.3	5.27	5.12	4.77	3.44	4.32
10700573	6.1	6.88	7.69	8.13	7.12	7.58	6.84	8.07	7.62	7.07	7.71	6.7	6.26	8.33	8.04	7.19	6.45	7.35	6.57	6.43	6	6.3	5.56	5.7	7.53	7.76	7.9	8.43	7.72	8.49	8.82	8.24	6.14	5.68	5.67	6.33	6.4	4.83	6	6.14	4.86	6.19	5.85	5.27	5.85	6.07	6.5	5.93	5.76
10700574	5.87	5.96	4.87	4.35	4.83	4.59	4.55	3.9	5.33	4.63	4.69	5.14	4.82	4.88	4.68	4.66	4.84	4.75	5.6	4.44	5.33	5.13	5.06	4.75	4.83	4.68	4.77	4.67	4.97	4.59	5.06	4.65	5.33	4.69	5.68	4.66	5.72	5.67	5.86	5.56	4.66	4.79	5.07	4.78	4.66	4.75	4.69	5.09	4.3
10700575	2.78	2.84	3.16	2.54	2.83	2.9	2.85	3.17	3.07	2.75	2.95	3.18	2.91	2.53	2.76	2.67	2.82	3	2.98	3.09	3.71	3.31	2.93	2.78	2.79	2.76	2.62	3.13	2.77	2.92	2.75	3.2	3.54	2.8	3.68	2.84	2.9	3.36	3.12	2.88	2.99	3.61	3.19	2.77	3.78	2.76	3.03	2.91	2.66
10700576	8.23	8.53	8.23	8.73	8.5	8.45	9.05	8.84	8.64	8.93	8.3	8.36	8.63	8.55	8.37	8.29	8.65	8.62	8.7	8.85	8.35	8.15	8.29	8.55	8.55	8.43	8.28	8.43	8.12	7.91	8.59	8.63	8.46	8.77	8.62	8.28	8.63	8.84	8.6	8.82	8.59	8.41	8.27	8.45	8.59	8.25	8.35	8.71	8.23
10700577	3.45	2.85	3.96	2.64	3.84	3.09	2.92	3.21	3.77	3.73	2.63	3.55	3.15	3.3	2.78	2.75	2.8	3	2.44	2.83	2.77	2.9	3.87	3.35	2.59	4.3	2.67	4.16	3.42	3.36	3.73	2.47	3.12	2.66	2.49	2.42	2.64	2.85	3.22	2.73	2.69	3.2	3.18	2.94	2.56	2.74	2.53	2.53	2.96
10700578	8.34	8.34	7.57	7.74	7.73	7.94	7.78	7.29	6.94	7.21	8.22	8.02	8.16	7.96	7.53	7.77	7.48	8.26	8.56	8.63	8.28	8.49	8.19	8.51	8.09	7.66	7.68	7.7	7.78	8.15	8.16	7.67	8.62	8.34	8.86	8.56	8.62	8.55	8.6	8.4	8.32	8.5	8.36	8.51	8.73	8.37	8.62	8.54	8.27
10700579	6.82	7.31	7.25	7.05	6.89	6.99	6.3	6.84	7.6	7.3	7.16	6.89	6.48	6.94	7.55	7.03	6.23	6.98	6.23	5.8	6.52	5.61	5.58	6.07	7.45	7.42	6.72	8.16	7.63	7.51	7.21	7.64	6.22	5.63	6.35	6.13	6.08	6.24	6.23	6.48	4.83	6.37	5.16	6.53	6.23	6.08	4.7	4.9	5.81
10700580	4.52	5.03	6.11	5.42	4.95	5.48	5.19	5.79	6.34	5.59	5.59	5.72	5.32	5.97	5.5	4.96	5.3	5.27	5.94	4.14	4.66	3.4	4.72	5.1	5.96	6.52	6.12	7.14	6.05	6.42	5	6.08	4.47	5.79	4.41	5.25	5.36	4.86	5.2	5.73	3.69	4.38	4.48	3.99	4.82	4.68	4.73	4.86	4.92
10700581	3.24	4.6	5.06	4.59	3.81	4.72	3.41	4.29	4.58	4.5	5.04	3.96	4.39	4.64	5.01	4.11	4.08	4.46	3.23	3.32	3.25	2.82	3.75	4.16	3.99	4.21	3.87	5.91	5.03	4.03	4.26	4.31	3.35	2.88	2.89	3.76	2.91	3.14	3.55	2.96	2.93	3.09	3.38	3.37	3.1	3.83	3.86	3.09	4.18
10700582	4.22	3.81	3.61	3.53	3.57	3.41	4.11	3.66	3.63	3.87	3.35	3.43	3.67	3.3	3.42	3.56	3.13	3.78	3.86	3.29	3.89	3.68	3.47	3.93	3.51	3.68	3.54	3.88	3.4	3.42	3.49	3.31	3.84	3.91	3.65	3.38	3.41	3.12	3.7	3.73	3.4	3.75	3.63	3.68	3.26	3.49	4.86	3.57	3.96
10700583	5.28	5.01	4.7	4.65	5.22	5.41	5.57	5.11	5.17	4.85	4.8	4.94	5	5.17	4.84	5.61	5.41	4.76	4.87	5.08	4.9	5.15	5.22	4.96	4.83	5.09	5	4.77	4.98	4.51	4.73	4.83	4.79	4.65	4.93	4.64	4.33	4.85	5.14	4.99	4.88	4.92	4.51	4.68	4.95	4.8	4.9	4.85	5.01
10700584	2.92	4.45	3.89	4.27	3.31	4.08	3.19	3.97	3.78	3.99	4.64	3.88	3.57	4.32	4.53	3.82	3.67	3.41	2.91	3	2.94	2.96	3.46	3.07	3.76	4.12	3.55	5.2	4.39	3.71	3.81	3.84	2.91	2.5	2.53	2.84	2.69	3.65	3.23	2.73	2.61	3.14	2.88	3.19	2.78	3.18	3.55	3.67	4.16
10700585	3.32	2.8	3.05	2.81	2.82	2.67	3.08	3.52	2.86	2.86	2.97	2.87	3.23	3.08	3.33	3.01	2.7	3.11	3.68	2.97	2.82	3.19	3.02	3.07	3.19	2.77	2.72	2.87	2.73	2.9	3.07	3.11	3.07	3.18	3.03	3.14	2.82	2.77	3	3.1	2.68	3.08	2.78	3.16	3.65	2.9	2.74	2.84	2.71
10700586	4.58	5.04	3.58	3.51	4.02	4	3.78	4.63	3.86	3.95	4.51	3.63	4.4	3.89	3.88	4.55	4.32	4.03	4.73	3.88	5.15	4.33	4.55	4.45	4.23	4	3.79	5.45	4.29	4.25	4.12	4.37	4.08	4.22	4.97	4.51	4.04	4.35	4.47	4.1	3.99	4.21	4.18	4.24	4.23	4.34	4.34	5.04	4.54
10700587	6.73	6.87	7.21	7.42	6.66	6.38	6.74	7.71	6.72	6.78	6.62	6.65	6.49	7.2	6.99	6.78	6.72	6.93	6.72	6.96	6.71	6.48	6.37	6.34	6.98	6.82	7.1	7.23	6.61	7.41	7.1	7.02	6.59	6.71	6.89	6.82	7.2	6.77	6.4	6.62	6.39	7	6.7	6.72	6.55	6.7	6.73	6.34	6.46
10700588	11.12	11.22	11.06	11.09	11.01	11.12	11.01	10.8	11.13	11.02	11.26	11.2	11.22	11.21	11.27	11.27	11.08	11.13	11.31	11.08	11.08	11.19	11.05	11.2	11.34	11.15	11.26	11.26	11.22	11.3	11.47	11.39	11.38	10.89	11.32	11.34	11.31	11.21	11.35	11.24	11.2	11.16	11.2	11.12	11.29	11.2	11.25	11.05	11.18
10700589	8.71	8.42	8.12	8.33	8.34	8.2	8.26	7.77	8.19	8.25	8.3	8.23	8.32	8.23	8.19	8.55	8.37	8.1	8.37	7.98	8.24	8.39	8.27	8.29	8.11	7.81	7.93	7.69	8.17	7.63	7.58	7.48	8.25	7.46	8.48	8.15	7.64	8.32	8.47	8.04	8.55	8.01	8.08	8	8.36	8.04	6.91	7.99	8.72
10700590	6.02	6.16	6.62	6.26	6.04	6.49	5.94	6.68	6.91	6.29	6.78	5.89	6.31	6.41	6.98	6.21	5.88	5.81	6.36	6.18	5.75	5.2	6.17	5.37	6.43	6.52	5.89	7.39	6.51	6.83	6.69	6.6	6.48	5.17	5.71	5.83	6.06	5.83	6.04	5.94	6.03	5.96	6.27	5.96	6	5.72	6.64	6.31	5.85
10700591	3.92	3.72	3.21	3	3.79	3.2	3.25	3.67	3.37	3.86	3.12	3.29	3.4	3.6	3.5	3.38	3.51	3.21	3.67	3.77	3.17	3.28	3.58	3.23	3.19	3.32	3.58	3.18	3.55	3.69	3.59	3.45	2.88	3.73	3.67	3.2	3.42	3.47	2.98	3.3	3.23	3.37	3.28	3.33	3.5	3.73	3.49	3.4	3.49
10700592	4.02	3.42	4.42	5.07	4.47	3.93	4.09	3.6	4.71	4.67	5.49	4.8	4.99	5.39	4.81	4.71	3.86	4.28	4.22	4.88	4.05	5.19	4.61	4.72	4.3	4.69	4.61	5.34	4.24	4.72	4.19	3.88	4.67	4.44	4.93	3.91	4.64	4.35	5.22	4.9	5.11	4.17	5.28	5.05	4.68	4.59	4.25	4.44	3.9
10700593	10.5	10.69	9.48	9.63	9.68	9.78	9.83	9.8	9.87	9.91	9.75	10.02	9.87	9.58	9.6	9.77	9.66	10.14	10.6	10.42	10.19	10.48	10.38	10.58	9.73	9.54	9.6	9.33	9.71	9.38	9.84	9.94	10.8	10.71	10.73	10.71	10.84	10.93	10.89	11.01	10.76	10.63	10.78	10.7	10.76	10.74	10.87	10.65	10.55
10700594	8.44	8.25	8.29	8.17	8.1	8.26	8.24	8.52	8.48	8.35	8.52	8.44	8.56	8.37	8.37	8.39	8.48	8.33	8.55	8.33	8.28	8.46	8.3	8.35	8.47	8.33	8.56	8.88	8.51	8.71	8.92	8.65	8.3	8.53	8.26	8.21	8.26	8.57	8.25	8.45	8.02	7.97	8.39	8.35	8.54	7.88	7.94	8.32	7.98
10700595	3.22	3.71	3.54	3.75	4.86	3.98	4.04	3.54	4.75	3.65	4.41	4.03	3.02	4.99	3.89	3.79	3.26	3.95	3.39	3.51	3.25	3.71	3.51	3.56	4.83	4.75	4.61	5.73	4.95	4.87	3.36	4.4	2.87	3.52	3.19	4.03	3.38	3.7	3.16	3.48	2.86	3.74	3.44	2.84	3.5	2.84	3.48	3.04	2.91
10700596	4.32	5.01	4.31	4.53	4.47	4.45	3.83	5.7	4.3	4.11	4.38	4.19	4.07	4.58	4.41	4.07	3.97	4.41	3.9	4.22	4.24	4.21	4.54	3.98	4.97	4.74	4.74	5.6	4.81	5.43	5.21	4.65	3.96	5.04	4.1	4.33	3.19	4.35	3.59	4.36	3.65	4.33	4.14	4.15	3.7	3.36	4.31	3.53	3.92
10700597	4.15	4.58	4.03	3.23	3.21	3.75	3.08	3.23	3.67	3.43	3.58	3.3	3.2	3.46	3.37	3.1	3.54	3.52	3.69	3.32	3.04	3.18	3.88	3.48	3.5	3.25	3.09	4.43	3.62	3.28	3.98	3.69	3.6	2.95	3.67	3.54	3.25	3.21	3.13	3.49	3.44	3.37	2.84	3.69	3.66	2.86	3.94	3.32	3.61
10700598	3.08	3.28	2.79	3.93	3.1	3.05	3.46	2.78	3.28	3.42	3.63	4.09	4.23	3.28	3.31	3.31	3.28	3.63	3.47	3	4.01	2.82	3.15	2.79	4.02	3.36	4.11	3.19	3.54	2.99	3.38	2.95	3.17	2.96	2.79	2.9	2.96	2.8	2.96	2.69	2.97	3.31	3.14	2.78	3.5	2.87	2.78	2.91	2.92
10700599	3.74	5.35	5.13	5.53	5.18	5.93	5.14	5.68	5.06	5.42	4.94	5.16	5.27	4.93	5.08	4.36	4.14	5	3.49	4.1	4.28	3.77	5.59	4.01	5.07	4.95	5.83	5.36	5.29	5.14	5.55	5.85	4.26	3.7	4.34	3.77	5.37	4.12	4.57	4.88	4.4	4.05	4.62	3.82	4.3	4.78	4.26	4.11	4.64
10700600	3.58	3.58	4.28	4.03	4.56	4.23	4.04	5.25	4.55	3.88	3.98	4.06	4.33	4.24	4.41	4.32	3.99	3.99	4.03	4.1	4.74	4.07	4.65	3.86	3.98	3.94	3.93	4.25	4.22	4.22	3.84	4.39	3.51	4.22	4.48	3.35	4.18	4.3	3.76	4.06	3.92	4.16	4.07	4.02	3.87	4.49	4.23	3.72	3.98
10700601	6.01	6.15	6.48	6.52	6.77	6.2	6.39	7.38	6.76	6.07	6.54	6.59	6.27	6.71	6.56	6.27	6.55	6.46	6.68	7.53	7.25	7.08	7.39	7.17	6.11	6.69	6.05	6.1	6.68	6.62	6.74	6.33	6.84	6.84	6.67	6.69	6.78	6.18	6.86	6.82	6.8	6.63	6.67	6.76	6.92	6.97	7.07	6.93	6.43
10700602	6.77	5.3	5.45	5.07	5.23	5.22	5.57	4.9	5.38	5.44	4.04	4.87	5.22	5.89	4.28	4.62	4.84	4.94	5.63	5.09	5.71	4.8	5.31	5.03	4.92	5.55	5.49	5.33	5.49	5.25	4.72	5.31	4.9	5.55	4.91	5.13	5.51	4.86	4.92	5.04	5.08	4.46	5.56	5.58	5.16	4.33	5.07	5.43	5.03
10700603	5.12	5.19	4.98	5.28	5.48	5.67	4.1	5.86	4.68	3.94	5.36	4.53	5.06	5.11	5.34	5.48	4.93	4.89	5.01	5.2	5.79	5.36	5.86	4.29	5.17	4.53	4.54	4.56	4.95	4.97	5.43	4.77	4.48	4.93	4.84	4.56	5.6	5.68	4.26	5.12	5.46	5.4	5.27	4.93	4.99	5.71	4.38	4.47	4.91
10700604	10.6	9.8	9.82	9.76	9.74	10.03	9.88	9.81	9.74	10.11	9.91	10.01	10.04	9.57	9.88	9.84	9.85	9.93	10.24	10.15	10.02	9.91	10.12	10.16	9.71	9.65	9.68	9.48	9.81	9.41	9.55	9.59	10.19	10.32	10.08	10.11	10.21	10.4	10.28	10.02	10.15	10.27	9.93	10.21	10.18	10.24	10.3	10.4	10.42
10700605	3.16	4.47	4.35	4.06	3.95	3.92	3.81	5.36	4.88	4.25	4.88	4.24	3.66	4.36	5.32	4.23	3.56	4.01	4.84	3.58	3.78	3.54	3.97	4	4.65	4.09	3.73	4.56	4.94	4.44	4.69	4.86	3.79	3.97	3.74	3.82	4.18	2.82	4.15	4.14	3.38	3.89	3.92	3.58	3.43	4.6	3.85	3.78	3.77
10700606	5.55	5.57	5.11	5.43	6.02	5.08	5.46	5.8	5.15	5.87	5.01	4.7	4.88	5.78	5.42	5.96	5.12	5.03	4.84	5.3	5.33	5.37	6.37	5.21	5.37	5.34	5.28	5.73	5.11	5.9	5.58	5.43	5.79	5.32	5.66	5.82	6.2	5.24	5.35	5.92	5.47	5.83	6.41	5.61	4.78	5.21	5.14	5.02	5.05
10700607	11.33	11.4	11.07	10.81	10.98	10.66	10.9	11.11	10.7	10.72	11.15	11.21	11.1	10.87	11.08	11.05	11.15	11.38	12	11.86	12.07	11.99	11.86	11.79	10.9	10.85	10.95	10.97	10.98	10.83	11	10.96	12.02	11.79	11.88	12.13	11.79	11.91	11.94	11.92	11.9	11.86	11.96	11.93	11.95	11.8	12.18	11.88	11.36
10700608	7.17	6.73	6.71	6.87	6.77	7.22	6.8	6.57	6.67	7.01	6.78	7.14	6.81	7.37	6.96	6.74	7.24	6.52	8.95	8.65	8.76	8.81	9.15	8.8	7.26	7.29	7.14	7.25	7.06	7.09	7.22	7.41	8.97	9.02	9.16	8.93	9.09	9.17	9.23	9.02	8.64	8.86	8.7	8.97	8.56	8.6	9.24	8.76	7.45
10700609	11.14	10.72	10.26	10.01	10.29	10.13	10.29	10.18	10.03	10.04	10.39	10.53	10.13	10.33	10.02	10.09	9.89	10.49	11.27	11.19	11.15	11.17	11.06	11.25	10.11	9.94	10.23	9.85	10.03	9.8	10.29	9.95	11.12	11.25	11.39	11.19	11.54	11.24	11.28	11.21	11.08	11.2	10.99	11.1	11.18	11.18	11.14	11.16	10.79
10700610	4.63	4.87	3.54	4.07	3.41	4.07	3.24	4.57	4.51	3.99	4.35	3.37	4.54	4.81	4.8	4.69	3.23	3.61	3.72	3.49	4.27	3.55	4.23	3.32	4.45	4	4.66	4.79	4.31	3.96	4.59	4.6	3.32	4.7	3.4	3.89	3.97	3.94	3.49	4.19	3.91	4.06	3.42	3.46	3.61	3.34	3.31	3.98	3.76
10700611	5.89	6.13	5.97	5.85	5.92	6.29	6.69	6.82	6.18	6.47	6.27	6.36	6.45	6.55	6.63	6.51	6.2	6.84	6.15	6.26	5.79	5.77	5.91	6.39	6.53	6.76	6.6	7.04	6.89	6.93	6.58	6.59	5.86	5.8	5.73	5.89	6.16	6.34	5.77	5.52	6.28	6.08	6.19	5.9	6.12	6.04	5.81	6.09	5.78
10700612	4.76	4.96	5.93	4.43	4.09	5.25	4.17	4.77	4.7	4.86	4.92	5.29	4.92	5.6	4.89	5.37	4.42	4.13	5.85	4.27	5.11	4.86	3.82	5.32	4.71	5.01	4.71	6.86	5.04	5.3	5.52	5.42	4.67	5.57	5.87	4.92	4.37	5.89	5.17	5.21	4.04	4.5	4.57	4.45	5.3	4.9	5.21	5.26	4.79
10700613	4.84	4.99	4.37	3.99	4.68	4.13	4.54	4.63	4.86	4.24	4.36	3.91	4.36	4.24	3.98	4.48	3.89	3.73	4.84	4.55	4.07	4.5	4.25	4.72	4.36	4.87	4.57	4.3	4.14	4.27	4.82	4.19	4.24	4.52	4.44	4.32	4.29	4.2	4.62	4.95	4.4	4.12	4.57	4.44	4.18	4.18	5.09	5.11	4.48
10700614	2.78	2.52	2.8	2.75	2.76	2.53	2.99	2.6	2.65	2.87	2.84	2.48	2.84	2.74	2.63	2.68	2.89	2.87	3.17	2.34	2.73	2.83	3.03	2.87	2.56	2.52	3.13	4.03	2.68	2.78	2.37	2.62	2.76	2.78	2.63	2.45	2.79	2.83	3.25	2.67	2.43	3.17	2.46	2.74	2.81	2.34	2.82	2.52	2.58
10700615	10.6	10.38	10.57	10.18	9.95	10.3	10.08	10.61	9.99	10.3	10.38	10.47	10.36	10.01	10.18	10.34	10.03	10.35	11.05	10.95	10.91	10.7	11	11.19	9.87	9.93	9.89	9.71	10.01	9.44	9.53	9.61	10.87	10.98	11	10.85	10.87	10.99	10.89	10.76	10.8	11.02	10.51	10.99	11.01	10.76	10.74	11	10.51
10700616	3.2	2.67	2.41	2.87	2.65	3.1	2.9	3.04	2.64	2.3	2.93	2.75	2.77	2.9	2.89	2.83	2.61	2.37	3.03	3.27	3.33	3.02	3.09	2.72	3.19	2.29	3.35	2.76	2.75	2.74	2.82	2.48	3.18	2.9	3.16	3.07	3.49	2.84	3.13	3.32	3.83	4.05	3.17	4.61	3.86	3.2	3.07	3.16	2.95
10700617	2.32	2.67	2.47	2.61	2.75	2.88	2.73	2.79	2.84	2.41	2.86	2.52	2.52	2.81	2.68	2.71	2.61	2.59	2.57	2.44	2.65	2.93	2.82	2.59	2.78	3.24	2.78	2.95	2.42	2.67	2.53	2.83	2.84	2.66	2.58	2.4	2.8	2.71	2.92	2.94	2.56	3.32	2.63	2.68	2.88	2.8	2.78	3.21	2.69
10700618	2.98	2.6	3.35	2.7	2.89	2.47	2.81	3.23	3.13	2.57	3.8	3.18	3.53	3.39	3.17	2.78	2.68	2.83	3.14	2.38	2.9	2.78	2.51	3.03	2.89	2.89	2.86	4.32	3.14	3.45	3.3	2.75	3.25	3.29	2.59	3.16	3.02	2.68	2.68	2.89	2.87	3.37	2.75	2.96	2.71	2.74	2.59	2.66	2.99
10700619	4.44	5.13	4.6	5.11	4.34	4.65	4.8	4.46	4.34	4.91	5.19	4.45	4.71	5.26	5.98	4.38	5.04	4.19	4.78	4.16	3.92	3.97	3.61	4.36	4.63	5.66	4.8	5.92	5.08	4.98	5.24	5.34	4.44	3.59	4.77	3.95	4.22	4.22	5.06	4.22	3.6	4.71	4.15	3.67	4.19	4.22	4.24	4.11	3.91
10700620	2.96	3.66	5.51	4.54	3.94	4.66	3.69	4.42	4.6	4.67	4.56	4.27	4.46	4.83	5.91	4.56	4.28	3.44	3.25	3.09	3.48	3.67	3.73	3.63	4.83	5.99	5.35	6.63	4.74	5.24	5.28	5.45	3.98	3.07	2.82	3.3	4.12	3.58	3.11	3.33	3.16	3.83	2.35	3.02	3.33	3.19	3.69	3.79	3.45
10700621	4.04	4.47	4.24	4.16	4.13	4	4.67	4.37	4.1	4.69	4.98	3.63	3.87	3.89	4.74	3.5	3.78	3.6	3.88	3.62	4.1	3.47	3.44	3.17	4.49	4.07	4.54	4.63	4.41	4.56	4.47	3.72	3.95	4.43	3.97	3.91	4.08	4.32	3.16	3.9	4.36	3.48	4	4.33	3.48	3.72	4.1	3.57	3.93
10700622	3.66	3.99	4.71	3.65	3	3.6	2.56	3.35	3.82	3.83	3.71	2.94	3.11	3.72	3.07	2.8	3.03	2.8	3.74	3.3	3.99	3.56	2.72	2.92	3.48	3.72	2.94	3.69	5.2	4.14	4.67	3.87	3.23	4.06	3.4	3.55	3.51	4.69	4.35	3.44	3.25	3.01	3.41	3.29	3.17	3.18	3.63	3.5	2.64
10700623	6.81	8.12	7.91	6.52	7.18	7.58	7.5	7.28	7.46	7.65	7.13	7.33	7.64	6.91	7.86	7.7	7.21	7.05	7.21	7.4	7.56	7.31	7.33	7.1	7.64	7.77	7.35	8.03	7.1	7.35	7.54	7.61	7.42	7.31	7.36	7.55	7.33	7.14	7.41	7.42	7.12	7.51	7.5	6.99	7.64	7.02	6.86	7.3	7.2
10700624	6.55	7.32	6.79	6.76	6.51	6.7	6.54	7.19	6.9	6.75	6.82	6.77	6.4	7.36	7.31	6.71	5.77	6.63	4.78	4.18	5.97	5.61	5.5	5.2	6.93	7.07	6.33	7.78	7.18	7.09	7.61	7.7	6.59	5.59	5.63	5.94	5.18	5.75	5.94	5.71	5	6.25	5.74	5.57	6.04	5.37	5.87	5.08	5.85
10700625	2.86	2.88	3.24	3.2	2.75	3.81	2.83	3.21	3.01	2.73	3.76	3.23	2.71	3.65	3.5	2.97	2.62	2.37	3.62	2.38	2.67	2.62	2.94	2.51	3.08	2.49	3.19	3.36	2.92	3.51	3.24	4.03	2.85	2.33	2.66	3.17	2.84	2.65	2.67	2.37	3.07	2.93	2.31	2.69	2.53	2.78	2.53	2.88	2.67
10700626	11.66	11.53	11.66	11.8	11.51	11.49	11.27	11.81	11.51	11.43	11.89	11.71	11.78	11.49	11.68	11.6	11.63	11.52	11.66	11.59	11.59	11.76	11.63	11.59	11.5	11.48	11.6	11.72	11.59	11.64	11.68	11.58	11.57	11.43	11.63	11.68	11.69	11.63	11.52	11.63	11.48	11.69	11.59	11.6	11.58	11.67	11.62	11.52	11.75
10700627	4.23	3.61	3.39	3.53	3.44	4.04	3.51	3.24	3.95	4.1	3.48	3.73	3.36	3.96	3.36	4.04	3.72	3.17	3.7	3.12	3.17	3.24	3.46	3.27	4.05	3.35	3.48	4.37	3.55	3.24	3.43	4.14	3.78	3.85	3.21	3.12	3.75	3.03	3.6	3.75	3.13	3.66	3.02	3.46	3.26	3.05	3.12	3.65	3.66
10700628	3.03	4.06	3.3	3.72	3.54	3.92	3.21	3.45	3.53	4.75	3.94	3.47	3.75	4.62	4.57	4.01	3.17	3.85	3.12	4.51	3.25	3.68	2.86	3.42	4.06	4.37	4.53	4.81	3.99	3.87	4.47	4.21	2.68	3.86	2.28	3.29	3.32	4.17	3.32	3.28	2.81	3.81	3.06	4.37	2.99	3.02	3.66	2.84	4.29
10700629	4.64	5	5.16	5.13	4.86	5.63	5.13	5.65	5.95	5.56	5.98	4.94	5	6.34	5.7	5.51	4.93	4.4	4.94	3.78	4.45	4.5	3.86	4.11	5.22	5.78	5.31	6.97	6.1	6.8	6.13	6.05	4.82	4.32	3.83	4.37	3.92	3.96	4.07	4.43	4.06	4.81	3.88	3.72	3.94	4.42	4.48	4.27	4.02
10700630	6.47	6.78	7.14	7.32	6.45	6.61	7.19	8.11	7.76	7.48	6.61	6.67	6.36	6.54	6.89	7.08	6.65	6.7	7.49	7.22	7.39	7.94	7.83	7.19	6.47	7.08	6.42	7.13	6.62	6.88	6.8	6.42	6.89	7.61	7.07	6.89	6.88	7.76	6.74	6.89	7.2	6.76	7.29	7.07	7.02	6.79	6.89	6.84	5.78
10700631	4.06	4.33	5.53	5.01	3.63	4.09	3.87	3.57	4.14	4.51	4.58	3.84	3.88	3.92	5.32	3.64	4.25	3.85	3.49	3.75	3.32	4.35	3.07	3.45	4.32	4.91	3.86	5.09	4.36	4.62	4.19	3.77	2.81	3.69	3.81	3.4	4.32	3.74	2.84	3.89	3.13	3.52	3.75	3.95	3.15	3.11	3.95	3.51	3.74
10700632	10.57	10.88	11.04	10.61	10.56	10.74	10.45	10.9	10.37	10.6	11.08	10.94	11.06	10.23	10.84	10.95	10.66	10.96	10.76	10.69	10.93	10.83	10.84	11.03	10.37	10.47	10.39	10.48	10.69	10.46	10.21	10.1	10.83	10.86	10.79	10.95	10.67	10.86	11.04	10.86	10.86	11.15	10.75	10.85	11.06	10.85	10.87	11.09	10.87
10700633	2.31	2.68	3.14	2.71	2.46	2.48	2.41	2.52	2.68	2.71	2.9	3.09	2.52	2.75	2.39	2.42	2.8	2.29	2.54	2.35	2.47	2.96	3.2	2.24	2.62	2.86	2.65	3.44	2.56	2.86	2.52	2.8	2.77	2.29	3.06	2.68	2.51	2.56	2.32	2.28	2.31	2.23	2.34	2.27	2.51	2.36	2.54	2.59	2.51
10700634	5.27	5.98	3.99	5.63	5.35	5.08	5.28	4.29	5.44	4.99	5.41	4.99	5.25	4.86	5.1	5.26	5.3	5.37	5.09	5.73	5.16	5.29	5	4.68	4.81	4.81	5.15	5.43	4.69	5.63	5.12	5.53	5.17	5.13	4.95	5.21	5.72	5.24	5.48	5.64	5.15	4.83	5.43	4.74	5.05	5.25	4.02	5.42	4.26
10700635	3.07	2.94	3.4	3.16	2.99	2.88	2.84	3.12	2.93	2.85	2.61	3.03	3.29	2.87	2.97	3.25	3.28	3	2.59	2.75	3.08	2.8	2.77	3.16	3.21	3.32	3.04	3.34	3.27	3.11	2.6	3.17	2.57	2.88	2.71	3.28	2.65	3.37	2.82	3.59	2.87	3.73	2.91	3.87	2.85	3.36	3.08	2.99	2.73
10700636	11.7	11.69	11.73	11.91	11.68	11.83	11.75	11.59	12.12	11.94	11.88	12.02	11.71	11.75	11.81	11.86	11.76	11.75	11.94	11.76	11.84	12.14	11.83	12	11.85	11.64	11.9	12.04	11.74	11.94	11.94	11.69	11.94	11.61	11.91	12	12.16	11.71	11.85	12.2	11.78	11.74	12.24	11.63	11.86	12	11.77	11.86	11.79
10700637	8.25	8.13	7.91	7.97	7.64	7.82	7.4	8.06	7.45	7.76	8.42	8.4	8.34	7.65	7.5	7.98	7.47	8.08	8.13	7.95	7.76	7.94	8.06	8.15	7.34	7.54	7.47	7.3	7.56	7.39	6.91	7.22	7.93	8.13	7.9	7.91	8.07	7.96	7.98	8.06	7.95	8.05	7.87	7.7	8.23	7.99	8.3	8.17	8.31
10700638	6.71	7.06	6.03	5.9	6.13	6.54	6.69	6.61	6.35	6.32	6.24	6.47	6.46	7.1	6.45	6.04	6.11	6.56	6.05	5.7	6.07	6.46	6.55	6.54	7.04	6.48	6.08	6.82	6.31	6.42	6.89	6.19	6.03	5.39	5.84	6.09	6.26	6.37	6.49	6.36	6.03	6.11	5.99	6.46	6.39	5.61	5.9	6.33	5.72
10700639	5.99	6.57	5.83	5.01	4.95	5.24	5.89	5.08	5.08	5.63	5.66	5.24	5.52	5.87	5.77	5.46	5.23	5.48	5.53	4.93	5.72	5.06	5.23	4.68	5.07	5.52	5.09	5.91	5.39	5.3	5.43	5.39	5.74	5.91	5.12	4.97	5.39	5.48	5.44	5.31	5.54	5.67	5.11	5.66	5.51	4.97	4.87	5.89	5.07
10700640	3.68	3.51	3.86	3.42	3.59	4.26	3.61	3.92	3.78	3.62	4.32	3.91	3.79	3.58	4.12	3.88	3.47	3.81	4.01	3.74	3.59	3.61	3.83	4.01	4.16	4.52	4.05	4.51	4.27	4.07	4.13	4.9	3.61	4.14	3.62	3.61	3.74	3.65	3.88	3.8	2.94	3.75	3.72	3.83	3.34	3.75	3.72	3.71	3.57
10700641	4.03	4.02	4.62	3.92	3.27	3.78	3.31	3.96	3.36	4.08	4.21	4.68	3.91	3.78	4.21	4.1	3.88	4.53	3.75	3.6	2.89	3.38	2.69	3.74	4.65	4.76	4.49	5.29	4.29	4.47	3.91	4.05	3.32	3.38	3.57	3.49	3.53	3.19	3.24	3.71	2.81	2.95	2.98	2.96	4.18	3.07	3.69	2.88	3.48
10700642	2.31	2.39	2.35	2.27	2.35	2.58	2.43	2.09	2.34	2.84	2.68	2.33	2.63	2.34	2.82	2.62	2.42	2.46	2.28	2.66	2.52	2.41	2.65	2.84	2.88	2.53	2.3	2.65	2.64	2.33	2.36	2.43	2.26	2.3	2.67	2.38	2.45	3.05	2.48	2.62	2.61	2.71	2.57	2.88	2.57	2.63	2.5	2.39	2.28
10700643	2.23	2.19	2.24	2.49	2.19	2.43	2.3	2.1	2.1	2.42	2.31	2.14	2.13	2.69	2.15	2.62	2.25	2.92	2.36	2.97	2.17	2.15	2.2	2.17	2.15	2.43	2.15	2.86	2.65	2.45	2.96	2.33	2.3	2.12	2.26	2.14	2.24	2.3	2.17	2.03	2	2.47	2.2	2.06	2.39	2.28	1.95	2.17	2.37
10700644	4.12	4.45	5.96	5.15	4.69	5.72	4.81	5.15	5.19	4.71	5.07	4.05	4.38	5.43	5.79	4.53	3.97	4.76	5.38	4.3	4.37	5.48	3.94	4.31	4.48	5.71	4.9	6.74	5.51	5.68	5.93	6.45	5.21	4.82	3.83	4.71	4.35	4.05	5.56	5.51	4.08	5.19	4.38	5.12	5.44	4.05	5.21	5.15	3.8
10700645	3.23	3.37	4.05	3.59	3.58	4.35	3.37	4.25	4	3.16	3.61	3.93	3.51	3.56	3.47	4.43	3.48	3.15	3.73	3.51	3.74	3.21	2.93	3.22	3.46	4.61	4.36	4.56	4.6	4.54	5.11	3.85	3.99	4.17	3.74	3.38	3.35	4.05	4.06	3.82	3.43	3.72	3.03	4.25	3.38	3.01	3.55	4.26	3.54
10700646	4.26	4.36	4.88	5.29	5.08	4.63	4.96	4.25	4.85	4.52	5.18	4.91	4.66	4.84	4.04	4.75	4.59	4.39	4.88	4.65	4.64	4.94	4.84	5.36	5.13	4.68	4.78	4.82	4.41	4.59	4.74	4.83	4.38	4.58	5.31	6.04	4.62	4.12	4.49	4.55	5.02	5.07	4.92	5.02	4.59	4.36	5.91	4.83	4.8
10700647	3.45	3.33	3.89	3.13	3.06	3.4	3.02	3.45	3.46	3.04	2.94	3.73	3.32	3.36	3.16	3.25	3.03	2.94	3.41	3.25	3.79	3.49	3.47	3.59	3.24	3.41	3.26	4.92	3.7	3.42	2.99	3.67	4.25	3.85	4.12	3.4	3.26	4.16	3.65	3.55	3.23	4.18	3.05	4.39	3.95	3	4.12	2.77	2.98
10700648	3.75	5.22	3.81	2.85	3.54	3.56	3.66	3.96	3.84	3.04	3.48	3.76	3.42	3.91	4.27	4.04	3.47	3.68	3.15	3.76	3.79	3.13	3.24	3.98	3.95	3.68	3.25	5.13	4.02	3.78	3.75	3.76	3.8	4.09	3.98	3.77	3.8	4.22	3.3	3.53	3.67	3.53	3.64	3.76	3.7	3.67	4.81	3.25	4.39
10700649	3.09	2.92	3.56	3.26	3.94	3.35	2.68	2.78	3.27	2.96	2.84	2.89	2.94	2.89	3.38	3.21	2.53	2.67	3.52	2.71	2.69	2.64	3.07	2.64	2.75	2.71	3.12	3.34	3.14	3.82	3.04	2.96	2.42	2.49	3.04	2.77	2.85	3.63	2.92	2.74	2.81	2.66	2.67	2.53	2.81	3	2.68	3.19	2.77
10700650	4.3	4.22	4.71	4.06	3.85	4.54	4.11	4.35	4.91	4.63	4.88	4.93	4.41	4.97	4.96	4.38	4.41	4.07	5.14	4.74	3.96	2.9	4.66	3.22	4.92	5.76	5.23	6.08	4.19	5.08	4.21	5.42	3.47	5.39	3.65	4.86	5.56	4.06	3.87	5.01	5.5	4.87	4.25	4.23	4.42	4.18	3.4	3.79	4.44
10700651	4.16	4.57	4.81	4.32	4.43	4.58	4.64	4.81	4.66	4.55	4.69	4.22	4.14	3.92	5.24	4.2	4.07	4.66	4.43	3.76	4.65	4.51	4.44	4.08	4.91	4.49	4.66	5.1	5.16	5.15	4.79	4.36	4.78	4.51	3.73	4.02	4.88	4.52	4.38	4.39	4.57	4.53	4.42	4.44	4.4	4.44	4.7	4.16	3.62
10700652	3.11	3.49	3.2	4.23	3.23	3.43	3.15	4.07	3.8	3.5	3.67	3.48	3.01	3.74	4.77	3.69	3.25	3.26	3.86	3.26	3.43	3.82	3.3	3.18	3.73	3.74	4.16	4.48	4.16	4.06	4.19	4.28	3.52	3.12	3.4	3.3	3.35	3.56	3.45	3.23	3.01	3.48	3.08	3.43	3.18	3.27	3.25	4.06	2.9
10700653	2.68	2.82	2.5	2.73	2.69	2.89	2.51	3.1	2.8	2.46	2.65	2.62	2.64	3.1	3.61	2.76	2.76	2.88	2.81	2.24	2.91	2.48	2.5	2.75	2.84	3.57	3.5	4.56	2.97	3.1	2.8	3.23	2.43	2.7	2.81	2.58	2.74	2.56	2.6	2.67	2.85	3	2.45	2.59	2.28	2.75	2.4	2.5	2.59
10700654	5.11	5.38	4.53	4.31	4.21	4.64	3.74	4.34	4.29	4	5.66	4.89	4.3	5.66	5.72	4.48	4.97	5.4	4.79	3.89	3.85	4.48	4.81	4.72	5.18	5.77	5.57	7.2	5.84	6.21	5.18	5.64	5.18	3.81	3.32	5.29	4.25	3.85	4.64	4.09	3.85	5.24	3.84	4.41	5.58	3.76	4.43	4.16	3.49
10700655	4.57	4.69	5.32	4.58	4.22	4.59	4.31	5.06	4.44	4.94	4.26	5.21	4.77	5.62	5.02	4.76	4.22	4.73	4.74	4.35	4.38	3.85	5.12	4.67	4.43	5.1	4.69	4.83	5.24	5.05	4.97	3.98	3.96	4.67	5.6	5.08	3.99	4.27	4.23	4.15	3.69	4.59	3.91	4.7	5.1	3.73	4.78	4.75	4.33
10700656	9.25	9.43	10.41	10.56	10.23	10.32	10.33	10.25	10.42	10.31	10.21	10.16	10.28	10.07	10.41	10.44	10.25	9.89	9.54	9.51	9.78	9.72	9.42	9.41	10.34	10.11	10.53	10.14	10.19	10.26	10.48	10.18	9.05	8.77	9.33	9.09	8.34	8.9	9.21	9.5	9.15	9.27	9.42	9.13	9.33	9.48	9.49	9.31	9.8
10700657	4.61	5.85	6.88	6.61	6.69	7.11	6.61	7.48	7.15	6.32	6.9	6.7	6.94	7.36	7.18	7.02	5.14	6.4	5.06	4.94	4.76	3.68	5.16	4.55	6.89	7.1	7.1	7.58	7.16	6.71	6.67	6.64	5.24	4.54	4.66	5.03	4.92	4.49	5.33	4.76	4.43	5.37	4.23	5.21	5.55	4.18	5.13	3.75	5.55
10700658	3.65	3.04	2.89	2.92	3.97	3.43	4.05	3.05	3.28	2.92	4.5	3.03	3.3	2.94	3.63	3.92	2.89	2.75	3.55	3.02	2.47	2.81	2.75	2.45	2.65	4.22	3.58	4	3.07	3.68	3.48	3.3	3.66	3.08	2.77	2.73	2.51	2.87	2.83	2.69	2.56	2.6	3.27	2.86	2.58	2.97	3.1	3.11	2.7
10700659	2.93	3.71	2.86	2.83	2.89	2.82	3.04	2.72	2.81	2.92	3.24	2.71	3.02	2.78	2.85	3.32	2.85	3.61	3.5	2.97	3.72	3.5	2.91	3.73	2.89	2.9	2.95	3.59	2.88	2.74	2.88	3.23	2.87	3.26	3.56	2.87	3.4	3.46	3.31	3.25	3.32	3.43	3.3	3.79	3.52	2.94	3.83	3.19	3.17
10700660	6.99	7.83	8.03	8.2	7.64	7.92	7.83	7.99	7.68	7.91	8.02	7.98	7.64	8.06	8.17	7.85	7.79	7.86	9.63	9.5	9.44	9.78	9.29	9.73	7.97	7.92	7.97	7.51	8.02	7.81	7.98	7.75	9.28	8.64	9.3	9.58	9.35	9.29	9.28	9.25	9.16	9.55	9.54	9.23	9.47	9.27	9.58	9.22	8.38
10700661	4.02	3.68	3.76	3.02	3.81	3.65	3.25	3.6	3.84	3.3	3.2	3.31	3.5	3.28	3.71	3.49	3.18	3.28	3.36	3.71	3.26	3.24	3.4	3.82	3.62	3.32	3.54	4.62	3.49	3.61	3.06	3.59	3.37	2.93	3.15	3.66	3.03	3.31	3.75	3.19	3.48	3.28	3.49	3.31	3.15	2.98	4.04	3.29	3.63
10700662	2.98	3.75	4.52	3.68	4.64	5.24	3.59	3.76	4.37	4.29	5.55	5.26	3.88	6.59	4.87	4.51	3.46	5.33	4.25	2.7	3.21	3.19	3.27	3.82	4.69	5.19	4.69	6.36	5.58	5.22	3.71	4.57	3.97	3.21	3.48	3.51	3.54	3.88	3.02	3.54	2.85	4.2	3.63	3.2	4.29	3.72	2.92	3.25	3.2
10700663	5.87	5.88	6.03	5.89	5.38	5.65	5.86	6.21	5.97	6.15	5.45	5.77	6.03	5.84	5.86	6.18	5.5	6.28	6.52	5.74	6.01	6.75	5.77	5.67	5.41	6.35	5.61	6.11	6	5.8	5.43	5.59	6.03	5.39	5.98	5.73	6.01	5.89	5.45	6.03	5.67	5.55	6.18	5.6	6.16	5.74	5.05	5.97	5.93
10700664	6.44	6.94	8.2	7.11	7.33	7.19	7.14	7.72	7.75	7.66	7.33	7.94	7.97	7.38	7.81	7.29	6.68	7.21	7.12	5.79	5.96	6.59	6.59	5.9	6.99	7.35	7.36	8.33	7.88	7.59	7.66	7.52	6.42	7.16	6.35	6.5	6.4	6.6	6.38	7.09	5.58	6.35	6.27	6.08	6.11	6.44	6.5	6.48	6.1
10700665	5.97	5.65	5.99	5.37	5.72	6.2	5.71	6.24	5.67	4.82	5.74	5.97	5.63	5.83	5.75	5.45	5.14	5.94	5.82	5.42	5.16	5.85	4.59	5.74	5.84	5.58	6.18	6.63	5.55	5.98	6.13	6.22	5.1	5.96	5.45	5.08	5.6	5.39	5.97	5.4	5.29	5.57	5.79	5.78	5.19	5.35	5.27	5.22	4.93
10700666	4.13	5.16	4.39	4.27	3.2	3.92	3.03	4.31	4.28	4.55	4.21	3.44	3.44	5.12	3.95	3.8	3.43	4.26	4.57	3.75	4.17	4	4.43	4.08	4.75	4.77	4.55	5.47	4.76	4.63	4.06	4.45	4.48	3.83	5.24	4.49	4.32	3.88	3.67	4.16	3.32	4.25	4.21	3.21	3.52	3.12	3.8	4.03	3.88
10700667	10.81	10.95	10.47	10.46	10.66	10.75	10.77	10.6	10.69	10.74	10.45	10.51	10.91	10.6	10.44	10.67	10.56	10.75	10.1	10.25	10.25	10.43	10.28	10.42	10.61	10.44	10.43	10.49	10.4	10.19	10.27	10.44	10.28	10.46	10.3	10.48	10.07	10.3	10.33	10.2	10.34	10.22	10.49	10.29	10.25	10.3	10.3	10.36	10.76
10700668	11.25	10.94	10.94	11.08	10.88	10.92	11.08	11.59	11.21	11.11	11.17	11.07	11.26	10.93	10.95	11.06	10.91	11.16	10.63	10.81	10.86	10.97	10.9	10.85	10.7	10.76	10.92	10.96	10.8	10.8	10.6	10.69	10.38	10.78	10.55	10.5	10.54	10.69	10.62	10.84	10.51	10.71	10.9	10.77	10.69	10.84	10.52	10.6	11.12
10700669	9.01	9.06	8.68	7.97	8.69	8.43	8.67	9.11	8.47	8.75	8.54	8.64	9.01	8.4	7.91	8.13	8.21	8.9	8.92	8.22	8.61	8.48	8.75	8.47	8.3	8.03	8.27	8.26	8.54	8.45	8.19	8.34	8.51	8.2	8.62	8.2	8.21	8.65	8.61	8.65	8.15	8.19	8.26	8.31	8.56	8.25	8.4	8.55	9
10700670	4.3	4.44	4.03	4.22	3.7	4.22	3.21	4.36	3.48	3.19	4.62	3.34	3.67	4.08	4.13	4.15	3.94	4.31	4.12	3.41	4.09	2.96	3.22	3.65	3.31	4.42	3.76	4.91	3.74	4.62	3.52	4.05	3.23	3.81	3.77	3.57	3.46	3.32	3.98	3.66	3.47	3.91	3.31	4.11	3.18	3.49	3.52	3.4	3.33
10700671	4.91	5.23	4.7	5.05	4.62	4.54	4.76	3.79	5.06	4.83	4.76	4.48	5.02	4.45	4.98	4.55	4.75	4.77	4.38	4.68	4.47	5.14	4.46	4.83	4.43	5.38	4.75	4.79	4.26	5.03	4.85	4.7	4.74	4.62	4.55	4.53	5.03	4.59	4.98	5.38	5.27	5.4	4.71	4.6	4.45	4.6	5.22	5.57	5.07
10700672	2.87	3.44	2.46	2.98	3.61	3.18	3.26	3.36	3.31	2.88	3.54	2.68	2.86	3.47	3.19	2.5	3.07	3.3	3.16	2.95	2.68	3.03	3.31	3.2	3.44	3.36	2.73	3.76	3.29	3.17	3.01	3.59	3.61	2.56	3.04	2.98	3.18	2.7	2.96	3.59	3.15	3.45	2.84	3.08	3.23	2.76	2.67	2.83	3.25
10700673	10.31	10	9.84	9.48	9.79	9.61	9.57	10.04	8.88	9.53	9.87	9.96	9.91	9.79	9.61	9.72	9.61	9.57	10.2	10.29	10.28	9.65	10.27	10.3	9.61	9.45	9.78	9.74	9.81	9.61	9.68	9.45	10.16	10.33	10.49	10.33	10.39	10.38	10.33	9.96	10.17	10.5	9.89	10.28	10.27	10.26	10.09	10.24	9.8
10700674	2.73	2.86	3.68	2.76	3.48	3.21	2.68	3.4	3.15	3.05	3.45	3.34	2.78	2.82	3.76	2.98	3.01	2.63	3.01	2.63	2.86	2.74	2.62	3.01	3.07	3.34	2.76	4.63	3.79	3.67	2.8	3.57	3.28	2.68	2.36	2.64	2.19	2.19	2.6	2.66	2.47	3.09	3.07	2.93	2.73	2.87	3	2.34	2.69
10700675	4.25	4.14	4.13	3.55	4.08	3.96	4.28	3.88	4.42	3.79	4.67	3.72	4.09	4.44	4.8	4.32	3.44	3.93	3.62	3.99	4.13	3.9	3.2	3.84	4.11	4.31	4.63	4.54	3.51	4.34	3.74	4.26	4.62	4.03	3.68	3.95	3.6	4.37	4.01	4.23	4.07	4.34	4.02	4.24	4.53	3.67	4.27	4.67	3.32
10700676	4.14	4.21	4.17	4.26	4.55	4.65	4.53	4.35	4.67	4.48	4.99	4.93	4.2	4.87	5.44	4.17	4.15	4.77	4.53	4.27	5.26	4.61	4.5	4.68	4.73	5.28	4.97	5.36	5.29	5.3	4.81	5.39	4.21	4.66	4.33	4.56	4.64	5.05	5.08	4.49	4.36	4.26	4.14	4.75	4.68	4.51	4.47	4.49	4.76
10700677	5.42	4.55	5.21	4.04	4.29	4.61	3.95	4.6	4.47	4.48	5.24	4.59	4.75	5.09	3.85	4.86	4.38	4.57	3.99	5.01	4.96	4.08	4.13	3.94	4.87	4.06	4.32	5.62	4.39	4.36	4.31	4.4	4.08	4.12	4.57	4.24	3.78	4.61	3.82	4.2	3.94	4.44	4.67	4.91	4.2	3.45	4.32	4.53	3.54
10700678	5.27	6.17	7.44	7.41	6.62	7.31	6.04	7.46	7.1	6.41	7.04	6.36	6.63	7.04	7.48	6.36	6.53	6.6	5.61	5.64	5.9	6.2	5.84	6.1	7.15	7.79	7.37	7.42	7.86	8.21	7.85	7.58	5.89	5.37	5.61	5.69	5.42	5.91	5.86	6.31	5.34	6.37	5.27	5.73	6.05	5.49	6.44	4.72	6.1
10700679	8.34	7.99	7.26	7.38	7.47	7.58	7.27	6.58	7	7.59	7.14	7.49	7.66	7.28	7.34	7.32	7.36	7.86	7.81	7.51	7.34	7.36	7.45	7.73	7.42	6.77	6.91	6.58	7.18	7.06	7.03	7.18	7.95	7.68	7.83	7.76	8.43	7.81	8.02	7.99	7.87	7.39	7.79	7.67	7.79	7.78	7.96	7.65	7.77
10700680	8.54	8.96	9.21	9.35	9.21	9.39	8.86	8.71	8.57	9.03	9.61	9.63	9.47	9.39	9.49	9.51	9.36	9.32	10.89	10.93	10.88	10.66	10.67	10.64	9.41	9.37	9.52	9.25	9.19	9.38	8.95	9.03	10.63	10.55	10.67	10.7	10.66	10.47	10.71	10.39	10.65	10.95	10.59	10.74	10.94	10.72	10.62	10.74	9.64
10700681	11.72	11.8	11.97	11.88	11.96	11.9	11.74	11.91	11.56	11.8	11.99	12.03	11.98	11.77	11.82	11.79	11.77	11.94	11.88	11.69	11.75	11.58	11.74	11.86	11.95	11.88	11.91	11.77	11.9	11.84	11.97	11.88	11.92	11.81	11.88	11.9	11.93	11.81	11.95	11.71	11.74	11.81	11.48	11.72	11.91	11.95	11.51	11.95	11.96
10700682	8.18	8.16	9.06	9.16	9.33	9.38	9.02	9.19	8.78	9.19	9.36	9.2	9.31	9.04	9.13	9.26	9.01	9.07	9.43	9.57	9.67	9.29	9.42	9.75	9.23	9.12	9.29	9.1	9.15	9.27	8.82	9.03	9.41	9.21	9.31	9.17	9.53	9.2	9.31	9.28	9.04	9.46	9.03	9.17	9.38	9.24	9.16	9.66	8.97
10700683	2.33	2.51	2.2	2.19	2.3	2.32	2.19	2.33	2.5	2.36	2.25	2.3	2.31	2.31	2.37	2.72	2.23	2.34	2.6	2.39	2.46	2.57	2.55	2.24	2.49	2.75	2.15	2.53	2.31	2.25	2.27	2.29	2.32	2.23	2.33	2.43	2.26	2.34	2.36	2.2	2.32	2.25	2.37	2.36	2.15	2.3	2.35	2.48	2.35
10700684	7.48	8.54	7.09	7.36	6.87	7.13	7.14	7.07	7.09	7.16	7.19	7.15	6.89	7.25	7.29	7.48	7.1	7.42	7.83	8.06	8.45	8.29	8.14	8.18	6.79	7.04	7.43	7.3	6.81	7.42	7.22	7.6	8.1	8.24	8.32	8.17	8.12	8	8.16	7.98	8.01	8.55	8.41	8.22	8.14	7.95	8.82	8.29	7.89
10700685	4.47	5.34	4.79	4.86	4.62	5.36	5.08	4.83	4.89	5.19	4.74	4.1	4.97	4.47	4.33	4.97	4.98	4.43	5.37	5.04	5.45	4.79	4.88	4.29	4.34	4.95	4.62	5.32	4.54	5.44	4.64	4.88	4.54	5.11	5.02	5.26	4.29	4.69	4.74	4.17	4.42	4.98	4.18	4.45	5.35	5.05	4.56	4.25	4.45
10700686	4.37	3.8	4.7	3.78	3.76	3.63	4.45	4.34	4.21	4.08	3.66	3.77	3.78	3.82	3.46	3.99	3.96	4.03	4.27	4.04	4.21	3.84	4.2	4.68	4.05	3.75	4.02	4.17	4.13	4.01	3.79	3.78	4.73	5.17	3.98	4.13	4.51	4.73	4.49	4.13	3.81	3.94	3.78	4.13	4.31	4.06	4.61	4.32	3.28
10700687	2.8	2.7	4.36	2.95	3.24	3.54	2.63	2.59	3.7	2.86	2.54	2.95	2.61	2.88	3.22	3.15	3.29	3.03	2.77	2.96	2.73	2.84	3.01	3.86	2.79	3.11	2.88	4.15	3.18	3.31	2.76	2.9	2.88	3.11	2.57	3.48	2.59	2.37	3.24	2.76	2.79	2.66	3.07	2.57	2.49	2.57	2.61	2.87	2.85
10700688	3.05	3.53	4.39	3.54	3.77	3.44	3.7	2.6	3.24	3.85	3.4	3.74	3.73	3.6	3.89	3.55	3.32	3.46	3.63	3.61	3.68	3.47	2.95	3.89	3.17	3.97	4	4.16	4.31	3.46	3.45	4.35	3.05	3.44	3.61	3.93	3.69	4.29	3.5	3.51	2.99	4.18	3.58	3.08	3.09	3.18	2.96	3.4	2.97
10700689	4.22	4.86	3.38	3.05	3.09	3.73	3.28	3.97	2.99	3.78	4.21	3.65	3.75	3.13	3.73	3.49	3.57	3.99	4.62	3.46	3.31	3.35	3.57	3.72	3.83	4.1	3.59	3.53	2.89	3.18	4.03	3.79	3.66	3.45	3.9	3.64	3.55	3.2	3.49	4.38	3.46	3.41	3.1	4.09	3.91	3.14	3.42	3.35	3.41
10700690	8.97	9.37	9.26	9.44	9.16	9.35	9.56	9.02	9.61	9.65	8.96	8.96	9.1	8.97	9.42	9.03	9.16	8.96	9.16	9.19	9.47	9.51	9.37	9.38	8.9	9.11	9.14	9.22	9.33	8.72	8.76	9.09	9.13	9.18	8.91	9.12	9.24	9.11	9.35	9.5	9.07	9.17	9.47	9.2	9.24	9.1	9.57	9.25	8.71
10700691	10.79	10.62	10.54	10.4	10.5	10.59	10.55	10.45	10.78	10.56	10.52	10.54	10.55	10.73	10.76	10.67	10.68	10.55	10.97	11.07	11.2	10.97	11.05	11.07	10.79	10.74	10.79	10.96	10.75	10.85	10.71	10.67	10.94	10.89	11.13	10.99	11.04	10.98	11	10.99	10.93	10.87	10.7	10.86	10.89	10.79	10.88	10.85	10.54
10700692	2.77	3.45	2.94	3.06	2.83	2.76	2.74	3.25	2.79	2.93	3.39	2.77	3.33	2.41	3.51	2.78	3.03	2.88	3.29	2.97	2.78	2.82	3.15	3.2	2.63	3.25	2.77	4.14	2.6	3.03	2.63	2.75	2.71	2.87	2.87	2.54	3.12	2.76	2.68	2.68	2.97	2.89	2.82	2.55	3.64	2.8	3.03	3.49	2.78
10700693	6.01	5.03	5.23	5.21	4.66	4.05	4.29	5.1	4.71	4.37	5.91	5.61	4.92	5.32	5.03	5.15	3.83	5.66	4.63	3.92	5.35	4.54	4.47	5.23	5.18	5.31	4.87	6.33	5.36	5.2	5.02	3.99	5.12	4.34	4.35	4.74	4.71	4.31	4.33	4.67	4.47	4.05	4.7	4.53	4.23	4.27	3.91	3.9	4.88
10700694	6.84	7.43	6.94	6.93	6.64	7.13	6.87	6.82	6.51	6.35	6.92	7.44	7.62	6.96	7.01	7.16	7.12	7.07	6.25	6.79	6.56	6.34	6.31	6.76	7.06	7.02	6.63	6.28	6.22	6.93	7.3	6.83	6.59	6.03	6.65	6.49	6.95	6.2	6.25	6.11	6.49	6.46	6.01	6.54	6.59	6.69	6.04	6.69	6.38
10700695	5.77	6.01	5.73	6.2	6.12	6.02	5.97	7.05	6.17	5.47	5.83	5.9	5.64	6.43	5.9	5.75	6.2	5.79	4.97	6.53	6.18	5.47	6.22	6.2	5.9	6.18	6.49	6.85	6.03	6.5	6.15	6.1	5.9	6.01	6.14	6.14	4.96	4.87	5.53	5.46	5.95	5.84	6.01	5.99	6.17	6	5.63	5.71	5.44
10700696	3.51	3.06	3.28	3.58	2.89	3.21	2.83	3.14	3.14	3.56	3.29	2.84	3.47	3.83	4.39	3.03	3.99	3	3.08	2.56	3.07	2.8	2.53	2.84	3.69	3.22	4.49	4.63	4.55	3.52	2.9	3.06	3.37	2.72	2.7	2.95	2.74	2.47	3.12	2.74	2.77	2.62	2.97	2.56	3.17	2.79	2.81	3.02	2.7
10700697	10.07	9.73	9.5	9.27	9.56	9.41	9.48	9.5	9.3	9.13	9.3	9.49	9.46	9.33	9.29	9.29	9.5	9.56	9.65	9.97	9.82	9.94	10.04	9.81	9.17	9.27	9.09	9.2	8.93	9.23	9.3	9.04	9.67	9.83	9.93	9.93	9.86	9.95	10.01	10.16	9.96	9.95	10.14	9.91	9.81	9.75	9.68	9.8	9.33
10700698	3.79	4.83	3.49	3.96	3.92	3.91	3.49	3.57	3.46	3.34	4.13	3.57	3.32	2.89	3.81	3.28	3.7	3.98	3.78	3.64	4.12	3.14	3.49	3.52	4.01	3.25	3.51	3.56	3.36	3.89	3.34	3.73	3.71	3.52	3.83	4.64	3.47	4.17	3.63	3.92	3.91	3.69	4.35	4.07	3.71	3.71	3.22	3.46	3.48
10700699	2.86	2.68	2.75	2.57	2.79	2.69	2.87	2.65	2.53	3.08	2.77	2.98	2.62	3.19	3.09	2.92	2.66	2.62	2.72	2.77	2.69	2.93	2.7	2.66	3	2.99	2.83	3.25	2.85	2.79	2.67	2.91	2.82	2.45	2.73	2.39	3.01	2.81	2.74	2.64	2.58	2.58	2.9	2.79	2.99	2.62	2.81	2.92	2.97
10700700	10.95	11.14	11.3	11.26	11.23	11.29	11.16	10.97	11.24	11.18	11.48	11.42	11.46	10.95	11.37	11.29	11.1	11.35	11.18	10.89	10.93	11.04	10.85	11.01	11.31	11.07	11.22	11.35	11.26	11.12	11.18	10.98	11.04	10.69	10.86	10.9	11.04	10.69	11.02	10.85	10.86	10.9	10.86	10.8	11.01	10.95	10.69	10.89	11.17
10700701	4.94	3.72	3.86	3.44	3.72	3.24	3.85	3.46	3.84	3.59	3.56	4.07	4.08	3.92	4.36	4	3.8	3.79	4.25	3.61	3.81	4.54	3.87	4.02	3.68	3.85	3.51	3.53	3.68	3.54	4.04	3.62	3.88	3.85	3.92	4.08	4.34	4.2	4.77	3.85	3.48	3.99	3.65	4.34	3.62	3.35	4.04	4.38	4.32
10700702	3.78	4.72	4.35	3.61	4.16	4.3	4.55	4.31	3.87	3.73	4.39	3.73	4.16	4.17	4.23	3.91	3.67	4.9	4.56	4.97	4.05	4.85	3.96	4.34	4.37	4.17	4.48	4.7	4.35	4.3	4.01	4	4.12	3.89	4.3	3.37	4.58	4.12	4.23	3.93	4.63	4.58	4.64	4.57	4.59	3.8	4.85	4.78	3.39
10700703	9.31	9.65	9.25	9.09	9.12	9.15	9.04	8.88	9.15	8.3	8.9	8.82	9.1	9.05	8.85	8.7	8.63	8.95	8.49	8.8	8.9	8.91	8.92	9.21	8.4	8.61	8.87	8.01	8.98	9.05	8.88	8.95	8.24	8.41	9.1	8.27	8.88	8.34	8.77	8.84	8.4	8.67	8.75	8.44	8.74	8.75	8.03	8.19	9.72
10700704	4.42	4.56	4.42	4.16	4.53	4.57	4.49	4.1	4.79	4.48	4.37	3.67	4.73	4.54	4.32	4.97	4.6	4.09	4.55	4.49	4.04	4.22	4.08	3.52	4.17	4.7	3.89	4.85	4.56	4.88	5.31	4	4.76	4.64	4.2	3.95	4.21	4.39	4.26	4.28	4.34	3.94	4.23	4.2	4.28	3.94	3.76	4.88	4
10700705	3.2	3.18	3.38	4.02	3.42	4.2	3.14	3.63	3.94	3.78	3.91	4.3	2.98	4.01	4.02	3.94	3.17	3.68	2.97	3.4	2.67	2.69	3.5	3.45	3.81	4.23	4.09	5.18	5.42	4.78	3.87	3.64	3.94	3.06	3.01	2.81	3.17	3.21	3.07	3.02	2.99	3.23	3.23	3.21	3.51	3.26	3.68	3.48	3.58
10700706	8.03	8.7	8.58	9	9.12	9.01	9.04	8.73	8.85	9.07	8.68	8.73	8.68	8.55	8.61	8.74	8.86	8.57	8.56	8.78	8.56	8.3	8.63	8.64	8.94	8.88	8.46	8.23	8.69	8.57	8.71	8.9	8.04	8.66	8.59	8.52	8.9	9.03	8.72	8.72	8.73	8.59	8.69	8.33	8.64	8.38	8.58	8.47	8.23
10700707	3.31	4.27	4.75	4.67	4.91	4.17	4.02	4.51	5.29	4.75	4.73	4.67	4.8	4.3	4.42	4.77	4.58	4.08	4.06	4.24	3.92	4.53	3.5	3.43	4.64	4.5	4.41	4.29	4.9	4.05	4.58	4.72	4.1	3.89	3.79	3.91	4.74	3.75	3.7	4.44	3.6	4.13	4.25	3.9	3.57	3.57	4.25	3.9	3.54
10700708	2.45	2.69	2.34	2.32	2.27	2.64	2.46	2.28	2.43	2.2	2.36	2.4	2.41	2.85	2.29	2.16	2.11	2.28	2.4	2.25	2.2	2.35	2.27	2.43	2.22	2.4	2.4	2.47	2.18	2.34	2.49	2.28	2.41	2.72	2.23	2.25	2.26	2.39	2.43	2.38	2.5	2.42	2.37	2.32	2.68	2.46	2.77	2.85	2.35
10700709	3.06	4.82	3.13	2.38	3.44	3.79	4.05	2.88	3.32	3.21	3.61	4.11	2.65	3.6	3.53	3.07	3.1	3.93	3.49	2.73	4.13	2.6	3.25	2.76	4.2	4.22	3.32	5.4	4.21	3.73	4.18	3.23	2.64	3.29	2.57	3.53	2.62	4.07	3.24	2.87	2.44	3.39	2.82	3.78	3.48	2.81	2.99	2.74	2.34
10700710	2.98	3.53	2.88	3.19	3.23	3.67	3.38	3.45	3.33	3.16	2.91	3.26	3.03	3.24	3.73	3.15	3.03	3.62	4.83	4.93	4.12	3.44	4.22	4.07	3.49	3.03	2.87	3.6	2.83	3	3.73	3.11	3.83	3.67	3.79	3.83	3.8	3.88	4.1	3.87	4.11	3.63	3.19	4.4	3.45	3.72	3.86	3.98	2.95
10700711	11.53	11.64	11.42	11.16	11.41	11.22	11.32	11.58	11.14	11.26	11.32	11.45	11.54	11.12	11.13	11.35	11.18	11.61	10.97	11.06	11.16	11.12	11.24	11.16	11.25	11.12	11.04	11.13	11.18	11.07	10.8	10.84	11.06	11.09	11.16	11.12	11.09	11.22	11.2	11.17	11.13	11.16	11.12	11.06	11.09	11.19	10.88	11.3	11.48
10700712	4.16	3.86	4.04	3.48	3.37	3.27	3.46	3.49	4.08	3.5	3.91	3.79	3.52	3.54	3.7	3.99	3.27	3.93	3.19	2.98	2.98	3.03	2.57	3.2	3.52	3.93	4.03	4.52	3.6	3.63	3.31	3.18	3.16	2.72	3.2	3.94	2.72	2.99	3.03	3.06	2.85	3.31	3.38	2.96	3.93	3.14	3.26	3.47	3.37
10700713	3.53	3.39	3.6	3.05	2.82	3.22	4.21	3.93	3.52	2.82	3.3	3.2	2.96	3.33	3.2	2.87	2.82	4	4.09	3.47	3.65	4.14	2.84	3.11	3.71	3.28	3.23	3.58	3.38	3.66	3.34	3.53	3.68	3.04	3.52	3.24	3.27	3.6	3.56	3.08	3.14	3.47	3.23	3.62	3.02	3.5	3.18	3.52	2.98
10700714	7.3	7.7	8.08	7.86	7.05	7.82	7.29	7.46	7.66	7.07	8.49	8.03	7.85	8.43	8.55	8.13	7.55	7.83	7.28	7.22	6.99	6.21	6.56	7.29	8.36	8.69	8.23	8.58	8.56	8.92	8.51	8.5	7.73	6.81	7.38	7.06	7.73	6.99	7.63	7.25	6.63	7.42	7.06	7.22	7.46	7.47	7.44	6.84	7.31
10700715	4.49	4.65	3.91	3.11	3.31	3.41	4.06	3.66	3.65	3.59	3.5	3.98	3.57	4.1	3.71	3	3.96	4.35	3.99	4	4.12	3.25	4	4.38	4.36	4.17	3.34	5.05	3.57	3.22	3.72	4.13	3.94	4.06	3.44	4.58	4.62	2.94	4.2	5.02	3.28	4.08	3.49	3.77	4.1	3.7	3.99	3.68	3.65
10700716	11.11	11.43	10.99	10.89	10.92	10.87	10.98	11.12	10.89	11.15	11.06	11.06	11.13	11.12	10.89	10.95	11.05	10.99	10.95	11.11	10.9	11.21	11.19	10.9	10.82	10.99	11.01	10.87	10.95	10.93	11.14	11.17	10.98	11	11.2	10.99	10.91	11.12	11.23	11.11	10.86	10.96	10.95	11.04	10.91	11.04	11.03	11.13	10.95
10700717	10.83	10.03	10.02	9.8	10.1	10.16	10.11	10.07	10.17	10.48	9.93	10.08	10.06	10.07	9.87	10.12	10.06	10.27	10.25	10.22	10.15	10.44	10.28	10.19	9.89	9.78	9.65	9.87	9.9	9.54	9.77	9.96	10.44	10.58	10.38	10.41	10.35	10.59	10.65	10.56	10.43	10.34	10.53	10.43	10.45	10.36	10.48	10.41	10.53
10700718	10.03	9.71	10.08	9.96	10.03	10.31	10.08	9.96	9.9	10.26	9.89	10.15	10.27	10	10.1	10.13	9.98	10.12	9.92	9.83	9.85	9.88	9.88	9.94	9.85	9.74	9.9	9.99	9.85	9.73	9.6	9.63	9.75	9.67	9.74	9.64	9.67	9.88	9.71	9.73	9.73	9.76	9.45	9.59	9.77	9.53	9.48	9.92	10.12
10700719	7	5.99	7.56	6.62	7.42	7.56	7.59	7.59	7.12	7.2	6.76	6.97	7.33	7.11	7.12	7.23	7.02	7.03	6.84	6.73	7.26	7.34	6.68	7.42	6.98	7.23	7.33	7.6	7.32	7.25	7.58	7.31	6.46	6.74	6.83	7.07	6.84	6.61	7.35	6.89	6.87	6.81	6.5	6.93	6.85	6.71	6.81	7.14	6.49
10700720	12.22	11.88	11.16	11.23	11.44	11.46	11.33	11.21	11.25	11.42	11.55	12.05	11.73	11.56	11.31	11.72	11.48	12.1	12.45	12.45	12.39	11.98	12.39	12.46	11.52	11.37	11.44	11.03	11.41	11.52	11.55	11.35	12.47	12.22	12.65	12.27	12.65	12.53	12.41	12.19	12.37	12.36	11.9	12.27	12.34	12.06	11.97	12.25	11.8
10700721	3.16	3.21	3.64	4.4	3.04	4	2.76	3.01	3.02	3.3	3.37	2.91	2.89	3.36	3.66	3.38	2.68	3.01	4.31	3.02	2.81	2.52	3.29	3.08	3.29	2.84	3.23	3.52	3.46	3.24	3.71	3.59	3.26	3.43	2.81	2.84	3.29	3.13	2.67	2.95	2.75	3.4	3.12	3.92	2.85	2.91	3.09	2.87	3.56
10700722	2.78	2.68	2.69	2.39	2.56	2.89	2.73	2.58	3.13	2.71	2.77	2.48	2.46	2.4	2.72	3.24	2.69	2.94	2.63	2.68	2.45	3.18	2.34	2.67	2.79	2.61	2.68	2.86	2.62	2.46	4.22	2.7	2.41	2.59	2.7	2.55	2.74	2.75	2.41	2.86	2.63	2.32	2.71	2.95	2.56	2.32	2.56	2.82	2.75
10700723	9.4	9.32	9.3	9.31	8.84	8.73	8.95	9.27	9.26	9.15	9.05	9.16	9.29	8.82	8.91	8.98	8.96	9.19	9.62	10.08	9.85	10.25	9.96	10.05	8.4	8.35	8.71	8.43	8.78	8.24	8.21	8.42	9.51	10.22	9.83	9.61	9.92	9.96	9.93	10.16	9.71	9.91	10.03	9.94	9.84	9.85	10.21	9.96	9.24
10700724	2.67	3.37	4.64	3.04	3.4	3.2	3.17	3.62	3.02	3.51	3.4	3.1	3.48	3.43	3.41	3.04	3.19	2.8	3.34	2.83	3.54	4	3.15	3.75	3.34	3.59	3.32	4.81	3.52	3.19	3.41	3.18	3.31	2.93	3.27	3.81	2.9	3.65	3.23	3.18	3.23	4.49	2.89	3.09	2.98	2.79	3.33	3.33	3.31
10700725	5.59	5.68	6.07	5.96	6.01	5.69	5.86	6.68	6.55	6.69	6.65	5.16	4.96	6.75	6.9	5.87	5.05	5.78	5.81	5.18	4.89	5.18	6.27	5.4	6.42	6.26	5.93	7.61	6.14	6.49	5.82	6.94	5.46	6.25	5.35	4.68	4.85	4.35	4.76	5.57	4.87	5.56	5.31	5.9	4.75	5.35	5.71	5.27	4.64
10700726	4.64	4.19	4.85	4.99	4.63	4.65	4.19	5.79	4.8	4.63	4.42	4.53	4.57	4.49	5	4.31	4.42	3.95	4.27	4.85	3.68	4.59	4.69	5.23	4.51	4.25	4.96	4.99	4.93	5.01	5.02	4.29	3.95	4.3	4.39	3.56	4.4	4.99	4.03	4.06	4.32	4.2	4.32	4.98	3.82	4.18	3.48	3.64	4.34
10700727	4.15	4.73	4.65	3.48	4.58	5.06	4.48	4.33	5.35	4.66	4.71	4.87	4.71	5.44	5.16	4.12	3.89	4.37	3.67	3.27	4.27	3.52	3.96	4.12	4.68	5.15	5.27	5.99	5.15	5.31	4.05	4.42	4.39	3.97	3.6	3.46	3.92	4.23	3.39	4.06	3.53	4.09	3.4	3.65	4.38	4.29	3.66	3.2	3.35
10700728	4.95	5.9	4.35	5.45	5.44	5.35	4.91	5.05	5.23	5.86	5.27	5.74	5.62	5.45	5.46	5.52	4.65	5.6	5.65	6.38	5.7	5.75	5.43	5.03	4.92	5.2	5.83	5.72	5.67	5.78	5.59	4.82	5.49	5.58	5.8	5.22	5.1	4.86	5.15	5.41	5.43	5.64	5.35	4.57	5.19	5.43	6.16	5.51	5.2
10700729	6.84	6.55	7.35	6.17	6.62	6.6	6.59	7.11	6.98	6.74	6.45	6.65	6.28	7.47	6.53	6.35	6.38	6.42	6.19	5.84	6.53	6.04	6.44	5.79	6.8	7.22	6.38	7.9	6.95	7.22	7.18	7.93	6.96	6.52	6.24	5.95	6.14	6.16	6.15	6.79	6.2	6.38	5.83	6.26	6.24	5.9	6.35	5.8	5.89
10700730	5.15	6.07	6.18	6.44	5.29	6.34	5.8	6.14	5.9	5.35	5.59	5.86	5.26	6.83	6.01	5.86	4.61	5.29	5.74	4.21	4.69	4.49	4.44	4.37	5.15	6.16	5.78	6.65	6.09	6.44	6.68	6	4.4	4.52	4.34	5.17	4.89	4.62	5.06	3.83	4.41	5.56	4.28	3.9	5.45	4.2	5.16	4.08	4.68
10700731	2.73	3	3.18	3.64	3.25	3.17	3.21	3.74	3.45	3.65	3.95	4.98	3.87	4.79	4.43	4.13	2.98	3.49	2.68	2.75	3.31	2.82	2.42	3.3	3.9	5.4	3.69	5.5	3.72	3.95	4.17	4.1	3.68	3	3.73	3.04	3.35	2.83	2.94	2.83	2.79	3.61	3.03	3.29	3.47	3.11	2.82	2.7	2.94
10700732	5.7	6.58	5.83	6.34	5.12	6.14	5.75	5.93	6.25	6.26	6.37	6.51	6.37	5.89	6.24	6.59	6.37	6.59	6.59	6.23	6.82	5.89	6.86	6.22	5.84	6.36	6.42	6.59	6.5	6.56	6.64	6.16	5.82	5.72	5.72	6.01	6.03	6.55	6.3	5.01	6.02	6.25	6.06	6	5.73	6.02	6.34	6.31	5.31
10700733	6.38	7.1	7.96	7.51	7.2	7.72	7.64	8.09	7.63	7.85	7.55	7.21	7.52	7.36	7.67	7.1	7.49	7.66	8.05	7.72	7.7	7.66	7.54	7.59	7.44	7.26	7.44	7.74	7.38	7.25	7.5	7.01	7.69	7.7	7.5	7.45	7.26	7.85	7.55	7.39	7.65	7.61	7.77	8.05	7.65	7.42	7.42	7.56	7.05
10700734	9.5	9.83	9.85	10.09	10.15	10.03	9.99	10.06	10.33	10.29	9.9	9.93	9.9	9.96	9.77	9.88	9.99	9.7	9.71	9.95	9.8	9.94	9.91	9.75	9.73	9.77	9.92	9.8	9.63	9.59	9.96	9.97	9.91	10.11	9.94	9.75	10.22	9.87	10.11	10.08	9.98	9.91	9.89	9.89	9.87	9.65	9.98	10	9.65
10700735	5.46	6.39	6.35	6.19	5.17	5.77	5.5	6.73	6.52	6.39	6.68	6.04	5.87	6.74	6.76	5.92	5.83	5.61	4.16	4.73	4.67	4.2	4.75	5.17	6.78	6.99	6.49	8	7.15	7.71	7.65	6.95	5.13	4.72	4.79	4.24	4.86	4.81	5.05	5.11	4.01	4.75	4.66	3.78	4.51	5.24	5.11	4.86	5.06
10700736	9.25	9.75	9.18	8.55	8.87	8.85	8.79	9.36	8.57	8.73	9.14	9.24	9.01	8.91	9.42	9.06	9.03	9.35	10.38	10.21	10.72	10.26	10.51	10.38	9.02	8.99	9.15	9.3	9.33	9.59	10.1	9.67	10.26	10.4	10.38	10.27	9.99	10.17	10.34	10.14	10.1	10.33	10.13	10.26	10.24	10.19	10.06	10.18	9.22
10700737	2.88	3.5	2.98	3.05	3.22	2.97	2.8	2.76	3.64	2.48	2.68	3.01	2.87	2.87	2.85	3.16	2.6	3.08	2.86	3.54	3.05	2.94	3.36	2.8	2.98	3.71	2.88	3.77	3.21	3.21	2.98	2.88	2.94	3.89	2.95	3.01	3.22	2.93	2.93	2.87	2.89	2.91	2.63	3	3.33	3.36	2.57	3.31	2.75
10700738	8.68	8.38	8.33	8.48	8.09	8.4	8.32	8.44	8.2	8.65	8.59	8.58	8.16	8.19	8.28	8.33	8.3	8.19	8.11	7.95	8.37	8.04	8.17	8.12	8.19	8.72	8.61	8.24	8.42	8.17	8.5	8.29	8.26	8.21	8.41	8.24	8.03	8.27	8.35	8.2	8.03	8.09	8.15	8.3	8.28	8.37	8.54	8.28	8.89
10700739	4.9	5.31	4.34	4.39	3.85	3.62	4.5	3	4.78	3.91	3.83	4.88	5.04	4.29	4.09	3.49	4.42	4.29	4.99	3.75	4.65	5.38	4.28	4.25	4.42	4.41	4.18	4.42	5.6	3.6	4.59	5.1	4.31	4.63	4.38	4.54	3.92	3.52	3.82	4.97	4.74	3.81	4.56	4.2	4.64	3.91	4.53	3.59	4.95
10700740	6.06	5.76	5.18	5.13	4.85	4.74	4.47	4.81	5.28	3.93	4.45	4.23	4.84	4.96	5.07	4.28	5.36	5.07	5.7	4.32	5.34	4.7	5.78	5.2	4.97	4.78	4.89	4.6	4.72	4.69	5.65	5.15	4.86	6.29	5.1	6.03	5.15	5.81	5.42	5.48	5.52	5.26	5.6	6.12	6	5.59	5.16	5.56	5.05
10700741	7.24	7.15	6.78	7.42	7.29	6.94	7.05	6.91	6.81	6.53	7.15	6.73	6.75	6.73	6.66	6.43	6.94	6.59	7.26	7.74	7.24	7.1	7.04	7.64	6.46	6.2	6.9	6.25	6.5	6.87	6.45	6.97	7.47	7.31	7.41	6.61	8.08	7.35	7.73	7.75	7.83	6.96	7.68	7.12	7.27	7.54	6.83	7.08	7.39
10700742	4.84	4.35	3.78	3.18	4.3	3.66	4.08	4.21	3.6	3.45	3.7	4.07	4.22	3.78	3.7	3.45	4.26	3.7	4.81	4.21	4.63	3.89	4.38	4.37	4.03	3.73	3.35	3.82	3.9	3.78	4.31	3.74	4.04	3.89	3.49	3.98	4.05	3.65	3.81	4.61	3.73	3.86	3.67	3.77	4.08	3.51	4.4	3.68	3.3
10700743	6.04	6.73	7.57	7.19	7.39	7.6	6.74	6.71	7.8	7.32	8.24	7.94	7.06	9.2	8.32	7.54	6.14	7.17	6.04	6.39	5.93	4.92	3.76	6.25	7.87	7.99	7.49	8.71	8.33	7.64	6.94	7.29	6.49	6.62	5.75	5.81	6.08	5.21	6.5	6.31	5.28	5.73	5.19	6.3	6.55	5.38	4.72	5.15	6.13
10700744	4.52	5.37	4.79	5.67	3.98	4.6	4.79	5.18	4.7	4.54	5.42	5.63	4.49	6.11	5.21	5.28	5.18	4.81	4.61	4.09	4.42	5.05	3.97	4.43	4.84	6	5.77	6.41	5.09	6.26	5.41	5.75	4.5	4.52	4	4.42	4.63	5.47	3.64	4.49	3.95	4.67	3.94	4.5	4.6	4.57	4.37	4.68	4.63
10700745	5.66	5.81	5.06	5.58	5.2	5.18	5.46	5.56	5.46	4.26	5.75	5.35	5.1	5.64	5.92	5.47	5.48	5.5	5.79	5.36	4.78	5.23	5.43	4.96	4.85	5.77	5.32	5.03	5.31	5.46	6.15	5.65	5.44	4.63	5.11	4.9	5.54	5.42	5	5.02	5.29	4.91	5.53	5.74	5.23	5	5.55	5.56	5.39
10700746	3.26	4.67	4.13	3.89	3.52	3.96	4.04	5.6	3.4	4.25	4.15	3.68	3.46	4.55	3.87	3.89	3.69	3.69	4.22	4.05	4.25	5.05	3.69	3.58	4.21	4.74	4.42	5.53	4.24	3.97	4.1	4.41	3.38	3.96	3.55	3.06	3.87	3.67	3.55	3.93	3.9	3.47	3.67	4	3.28	3.59	3.31	3.96	3.57
10700747	5.47	5.98	5.87	5.11	5.45	6.04	5.62	5.81	5.73	5.31	6	5.84	5.87	6.3	5.79	6.03	5.27	5.86	5.53	5.39	5.41	5.51	5.81	5.4	5.26	6.12	5.81	6.87	6.06	6.13	5.45	6.18	5.61	5.43	5.53	5.23	5.55	5.64	5.29	5.7	5.25	6.03	5.26	5.61	4.93	5.57	5.25	5.44	5.05
10700748	4.4	4.96	4.12	4.81	3.83	4.04	4.38	4.64	3.64	3.76	4.41	4.56	4.08	4.03	4.44	3.75	4.11	4.24	4.29	4.2	3	4.11	5.27	3.15	3.98	4.15	4.56	4.71	4.23	4.66	4.68	4.47	4.09	3.7	5.38	4.53	3.99	5.34	4.16	4.44	4.27	3.77	4.27	4.38	4.52	5.09	4.1	4.3	4.19
10700749	7.68	8	8.17	7.72	7.66	8.02	7.41	7.4	7.8	7.16	8.27	8.18	7.43	8.64	8.64	7.88	7.27	7.89	6.4	6.64	6.24	5.62	6.27	7.38	8.24	8.64	8.27	8.83	8.62	9.07	8.33	8.52	7.65	6.51	6.88	7.4	7.55	6.72	7.11	7.07	6.4	7.28	6.31	7	7.49	7.3	6.76	6.83	7.11
10700750	4.97	4.93	4.53	4.31	4.14	5.32	4.5	5.63	4.84	5.21	4.72	4.35	4.29	4.88	4.6	4.14	4.16	4.88	5.71	5.67	5.28	5.91	5.56	6.02	4.21	4.32	4.55	4.5	3.73	4.63	4.22	4.87	5.94	5.98	6.09	6.03	6.03	6.22	5.52	5.83	5.73	5.44	5.35	5.93	5.75	5.21	5.93	6.33	5.01
10700751	3.36	4.06	3.43	3.64	2.96	3.87	3.14	3.57	3.68	3.09	3.66	3.52	3.05	3.34	4.08	3.19	2.76	3.95	4.03	2.82	2.78	2.77	3.32	3.91	3.65	2.96	3.04	4.5	4.07	3.58	4.22	3.17	3.36	3.65	2.87	3.73	3.06	3.12	3.01	3.08	3.03	3.22	2.9	2.94	3.84	3.14	3.12	3.08	2.98
10700752	10.15	9.39	8.7	8.62	8.94	9.15	9.04	9.41	9.18	9.36	9.03	9.28	9.48	8.89	8.81	9.3	9.24	9.36	9.61	10.11	9.84	9.83	9.91	9.65	8.85	8.84	8.99	8.77	8.92	8.61	8.36	8.51	9.56	9.88	10.12	9.72	9.59	9.72	9.62	9.66	9.75	9.68	9.64	9.75	9.64	9.59	9.4	9.66	9.63
10700753	12.15	12.14	12.37	12.17	12.27	12.28	12.14	12.4	12.18	12.28	12.39	12.33	12.31	12.42	12.17	12.34	12.24	12.12	11.85	11.91	11.99	11.91	11.88	11.99	12.26	12.29	12.24	12.24	12.33	12.3	12.36	12.23	11.87	11.84	12.14	12.02	11.92	11.96	11.97	11.88	11.91	12.07	12.06	11.92	12.09	12.11	11.54	11.94	12.26
10700754	3.55	3.06	3.34	2.84	2.84	3.03	3.01	2.62	3.31	3.52	3.21	3.68	3.46	3.85	4.5	3.24	3.04	2.95	2.85	3.15	2.6	2.51	4.25	3.82	3.36	3.15	2.9	3.11	4.04	3.37	2.87	2.83	3.37	3.66	3.17	3.48	2.96	3	2.84	3.34	2.53	3.76	2.61	2.84	3.78	2.87	2.53	3.25	3.04
10700755	5.4	5.25	4.84	4.45	4.53	4.52	4.85	4.36	4.55	5.47	4.05	4.83	4.01	4.46	4.71	4.67	4.78	4.7	5.14	5.06	4.79	5.31	4.48	4.62	4.09	4.87	4.05	5.13	4.47	4.56	4.71	5.1	5.04	5.02	4.57	4.85	4.65	5.23	5.13	5.46	4.72	5.21	4.93	4.91	4.55	4.42	4.96	4.67	5.16
10700756	8.27	8.64	9.46	9.57	9.58	9.85	9.72	9.72	9.4	9.51	9.26	9.2	9.29	9.33	9.28	9.46	9.3	8.68	9.45	9.35	9.38	9.22	9.15	9.12	9.18	9.25	9.53	9.39	9.28	9.41	8.98	8.52	8.79	8.86	9.06	9.03	8.49	9.07	8.95	8.85	8.93	9.2	8.98	9.03	8.95	8.64	8.92	9.07	8.48
10700757	3.74	3.93	4.66	4.18	4.21	3.87	4.39	4.6	4.26	4.39	4.08	4.17	4.05	4.42	4.24	4.58	3.98	4.19	4.94	4.27	4.32	3.84	4.41	4.19	3.9	4.45	4.22	4.14	4.24	3.86	4.16	4.09	4.33	4.48	4.12	3.84	4.15	4.1	3.4	4.04	4.25	3.68	4.14	4.1	4.25	4.26	4.07	4.23	3.86
10700758	4.72	4.47	3.86	4.62	3.98	4.12	3.48	3.48	4.08	4.12	4.24	4	4.29	3.4	4.12	3.83	3.61	4.01	3.39	4.07	2.91	3.71	4.11	3.48	3.97	3.75	4.53	3.76	3.29	4.53	4.35	3.59	4.18	3.52	3.71	3.91	3.88	3.29	3.8	3.91	3.6	3.87	4.25	3.65	3.84	3.73	3.63	3.69	3.21
10700759	5.09	6.11	6.12	6.03	5.08	6.22	5.57	6.64	5.39	6.21	6.38	5.52	5.51	6.24	6.35	6.1	5.88	5.56	5.46	5.33	6.13	5.66	4.91	5.16	5.96	6.99	5.92	7.14	6.48	6.65	6.75	6.4	4.59	5.4	5.78	5.6	5.33	3.99	5.08	5.19	4.69	5.68	3.81	4.97	5.79	4.34	4.55	4.81	5.52
10700760	8.92	8.99	9.33	9.39	8.89	9.2	8.77	9.48	8.9	9.14	9.66	9.68	9.7	9.23	9.26	8.97	8.86	9.15	9.14	8.88	9.04	9.37	9.37	9.21	9.16	9.01	8.99	9.34	9.23	9.06	9.39	9.3	9.36	9.09	9.31	9.26	9.18	9.2	9.38	9.09	8.73	9.47	9.11	9.29	9.2	9.2	9.32	9.13	8.92
10700761	2.41	2.52	3.57	2.88	2.93	3.62	2.55	3.47	2.74	2.85	2.7	3.55	3.57	2.57	3.13	2.46	2.8	2.7	2.86	2.35	2.82	2.66	2.85	2.75	3.65	4.2	2.66	4.01	3.26	3.04	2.82	2.78	2.67	2.93	3.29	2.89	2.43	3.49	3.3	2.97	2.47	3.27	2.45	2.71	3.12	2.66	3.04	2.77	2.98
10700762	6.35	7.24	5.78	5.54	6.31	5.79	5.66	6.16	5.97	5.53	6.54	6.58	6.48	5.58	6.27	6.11	5.74	6.55	5.86	5.95	5.99	6.59	5.92	5.81	5.25	5.97	6.33	6.02	6.08	6.21	6.12	6	5.94	6.23	6.62	6.32	6.58	5.54	6.29	6.06	5.97	6.36	6.23	6.19	6.7	6.06	6.24	5.84	6.1
10700763	6.26	6.8	6.77	6.68	6.67	6.82	6.8	7.09	6.93	6.97	6.68	6.4	5.98	7.15	6.88	6.8	6.75	6.4	6.74	6.77	6.32	7.04	6.56	6.64	6.94	6.91	7.13	7.29	6.99	7.04	7.49	6.86	6.99	6.85	7.11	6.94	6.96	6.54	6.93	6.78	6.97	6.85	6.9	7.15	7.06	6.92	7.23	6.57	6.33
10700764	4.79	4.8	5.77	4.88	5.14	4.95	5.02	4.71	4.98	5.66	4.61	4.71	4.91	5.38	4.21	5.08	4.58	4.84	4.65	4.72	3.78	4.92	4.88	4.25	4.82	4.94	4.91	5.3	4.75	5.08	5.19	5.29	4	4.49	4.31	4.63	4.31	4.49	4.55	4.89	4.87	4.7	4.23	4.66	4.81	4.46	3.96	4.67	4.55
10700765	4.78	4.75	4.7	4.58	4.68	4.42	4.26	4.39	4.91	3.87	4.79	5.6	4.57	4.41	4.53	4.53	3.91	4.61	4.16	3.01	3.53	5.26	3.65	3.36	5.08	4.41	4.91	4.71	5.59	4.49	4.59	5.02	3.96	3.99	2.94	4.2	3.53	4.32	3.12	3.95	3.58	2.9	4.27	3.63	3.35	4.55	3.54	3.53	3.83
10700766	3.32	3.26	4.8	4.08	3.23	3.45	3.25	3.53	3.25	3.31	4.47	4.77	3.01	4.36	4.66	3.85	3.24	4.36	3.39	3.22	2.65	2.34	2.95	3.4	3.75	5.62	5.04	6.38	5.03	5.02	3.25	4.58	2.65	3.01	3.12	3.27	3.13	3.46	2.68	3.13	3.03	3.61	2.52	2.59	2.86	2.86	3.28	2.65	3.26
10700767	4.57	4.21	4.93	4.78	4.86	4.63	4.21	4.35	4.53	4.57	4.81	4.56	4.51	4.45	5.4	4.92	3.99	4.6	3.94	3.49	4.69	3.78	4.31	4.11	4.69	4.81	4.35	5.29	5.1	4.58	3.7	4.89	4	4.35	4.26	4.04	4.23	4.9	4.43	4.15	4.23	4.8	4.37	4.13	4.38	4.15	4.35	4.48	4.24
10700768	2.98	3.01	2.87	3.2	3.42	2.68	2.87	2.9	2.46	2.96	2.74	2.47	2.84	2.76	2.56	2.94	2.69	2.85	2.92	2.41	2.9	2.49	3.05	2.81	3.04	2.89	2.6	3.07	2.68	2.94	2.78	2.57	2.76	2.36	2.35	2.46	2.76	2.77	2.32	2.29	2.68	2.79	2.45	2.49	2.38	2.47	2.41	2.81	2.71
10700769	8.04	8.58	8.63	8.26	8.44	8.66	8.23	8.92	8.35	8.2	8.27	8.34	8.47	8.02	8.18	8.44	8.16	8.51	8.61	8.09	8.25	8.83	8.17	8.58	8.15	8.19	8.48	8.33	8.38	8.7	8.55	8.59	8.16	8.53	8.26	8.24	8.28	8.2	8.29	8.35	8.32	8.12	8.27	8.37	8.44	8.43	8.72	8.62	8.13
10700770	4.05	5.2	3.52	3.74	4.71	4.1	3.96	3.84	3.98	3.77	5.01	3.99	3.6	4.49	4.45	3.97	3.55	3.92	3.81	3.97	3.85	3.64	3.79	3.48	4.48	4.95	3.88	5.64	4.95	4.14	4.51	5.13	4.43	4.03	3.81	3.68	3.61	3.25	3.92	3.58	3.63	4.34	3.59	3.88	3.73	3.63	4.35	3.84	3.3
10700771	12.81	12.72	12.16	12.17	12.36	12.45	12.42	12.23	12.36	12.33	12.34	12.52	12.6	12.48	12.37	12.43	12.3	12.55	12.92	12.88	12.77	12.55	12.84	12.74	12.56	12.44	12.42	12.28	12.31	12.29	12.39	12.45	12.88	12.85	12.77	12.73	12.93	12.94	12.83	12.59	12.81	12.82	12.71	12.82	12.77	12.62	12.98	12.6	12.6
10700772	4.83	4.19	3.89	3.92	4.22	4.17	3.85	3.63	4.39	4.03	4.07	4.27	4.38	4.12	4.5	4.22	4.19	3.99	4	4.44	4.06	3.89	4.22	4.78	4.16	4.52	4.52	4.3	4.37	4.4	4.2	4.21	3.98	4.56	4.68	4.55	4.56	4.34	4.08	4.04	4.8	4.37	4.51	4.14	4.3	4.47	3.84	3.95	4.51
10700773	4.91	4.81	4.5	4.13	4.43	3.57	4.38	3.51	4.65	4.18	5.07	4.95	4.51	4.99	4.96	3.64	4.25	4.72	4.69	4.17	3.09	4.39	2.98	4.61	4.52	5.1	4.08	5.75	5.09	4.36	4.77	4.67	4.51	5.25	4.32	4.21	3.65	4.48	4.42	4.07	3.2	4.08	3.68	4.04	4.26	3.72	3.55	3.92	3.63
10700774	5.04	4.8	5.7	5.22	5.61	5.47	5	5.54	5.93	5.31	5.17	5.71	5.42	6.55	6.15	5.34	5.3	4.88	4.78	4.72	3.91	4.51	3.19	3.96	4.84	5.77	5.65	6.96	5.7	5.95	6.02	5.98	4.51	3.79	4.3	4.74	3.87	4.78	4.31	4.35	3.07	4.73	4.16	4.2	3.49	4.91	4.81	3.63	4.44
10700775	4.51	4.93	4.6	4.64	4.91	4.92	4.88	5.56	4.71	4.66	5.92	5.19	5.14	4.81	5.63	5.55	4.42	5.7	4.66	4.98	4.01	3.92	5.22	4.74	5.2	5.66	4.68	6.54	5.63	5.78	5.15	5.83	4.87	4.52	5	4.31	4.87	4.18	4.85	5.65	4.02	4.68	4.23	4.66	4.47	4.86	4.26	4.3	3.95
10700776	5.02	5.04	5.74	3.87	4.56	4.14	3.64	5.11	4.66	4.99	4.9	4.96	4.65	5.24	4.96	4.55	3.97	5.2	4.71	3.64	4.5	4.77	4.33	5.02	4.38	5.19	4.99	6.08	5.05	5.98	4.85	5.29	4.42	5	4.63	3.58	4.96	3.97	4.72	4.44	4.1	3.55	4.32	4	4.3	5.03	4.3	5.11	4.72
10700777	4.46	4.91	5.23	5.02	5.15	5.28	4.95	5.16	4.96	5.32	5.25	5.43	5.02	5.49	5.11	5.17	4.61	5.27	4.4	4.43	4.93	4.6	5.45	4.81	4.93	5.24	4.75	5.72	5.32	5.07	5.5	5.13	4.32	5.33	4.84	5	4.25	4.76	4.86	4.68	4.99	5.05	5.31	4.8	4.74	4.54	5.12	4.96	5.15
10700778	5.66	6.74	3.79	5.31	4.2	4.36	4.21	3.94	5.09	3.41	4.97	4.72	5.09	4.89	3.83	4.51	3.95	4.92	3.78	3.99	3.94	3.25	3.37	4.41	4.16	4.83	3.63	4.93	4.25	4.05	3.72	3.97	4.2	3.97	3.84	4.05	4.75	3.71	3.52	4.82	3.91	3.52	3.87	4.18	3.93	4.19	3.14	3.55	4.54
10700779	4.43	5.25	5.25	3.31	3.37	3.85	4.09	3.27	3.49	3.37	4.37	3.81	3.28	4.45	4.42	4.32	3.38	4.21	2.88	3.07	3.58	3.57	3.58	3.69	3.98	4.09	3.23	4.46	4.21	4.73	4.02	4.89	3.51	4.24	4.12	4.4	4.25	3.43	4.13	3.62	3.46	3.98	3.65	3.87	3.57	3.73	3.31	3.22	4.32
10700780	2.65	2.6	2.54	2.43	2.38	2.41	2.4	3.17	2.38	2.53	2.39	2.4	2.34	2.51	2.56	2.29	2.41	3.02	2.79	3.06	2.53	2.49	2.55	2.66	2.68	2.3	2.42	3.4	2.6	2.76	2.56	2.51	2.52	2.53	2.47	2.8	2.64	2.57	2.46	2.39	2.52	2.57	2.43	2.58	2.51	2.42	2.7	2.6	2.42
10700781	5.85	5.51	5.48	5.7	4.49	4.88	5.09	5.2	4.94	5.05	5.5	4.38	5.12	5.31	4.75	4.55	4	4.68	5.61	4.44	5.26	3.72	4	4.31	4.69	4.73	4.91	6.19	5.41	5.9	5.25	5.19	4.72	5.44	3.81	4.92	4.29	4.76	4.73	4.61	4.28	5.41	4.4	4.41	4.18	4.87	4.5	4.46	4.92
10700782	11.33	11.4	11.37	11.48	11.34	11.32	11.12	11.37	11.17	11.19	11.62	11.56	11.55	11.18	11.46	11.51	11.19	11.49	11.52	11.21	11.11	11.29	11.27	11.32	11.37	11.25	11.39	11.14	11.34	11.25	11.53	11.33	11.33	11.02	11.35	11.27	11.39	11.15	11.37	11.16	11.11	11.34	11.18	11.07	11.29	11.34	11.06	11.4	11.43
10700783	3.07	3.44	3.13	2.7	2.67	2.92	3.46	2.95	2.86	3.21	2.8	3.48	2.87	2.79	3.32	3.06	2.78	3.53	3.9	2.88	3.69	3.27	3.48	3.3	2.95	3.31	3.09	3.45	3.14	3.08	2.96	3.3	4.2	3.08	3.32	3.34	3.07	2.89	3.37	3.42	2.79	3.63	2.94	3.34	2.78	3.06	2.99	2.83	3.21
10700784	3.95	3.48	3.51	3.42	3.54	4.14	3.72	3.06	3.96	3.48	3.37	3.16	3.64	3.1	3.74	3.11	3.29	3.11	3.08	2.98	3.57	3.14	3.48	2.87	3.18	3.92	3.37	4.85	4.53	4.1	3.43	3.68	2.86	3.54	3.27	3.8	2.76	3.78	3.09	3.11	3.04	3.71	2.67	2.8	3.3	2.91	2.87	2.9	2.89
10700785	5.33	3.94	4.3	4.62	4.41	4.64	4.32	5.11	3.82	3.86	3.93	4.35	3.33	4.17	4.71	4.36	3.63	4.87	4.5	3.7	3.89	2.9	3.86	3.39	4.85	4.56	4.49	4.64	4.39	4.77	4.28	5.1	3.45	4.32	3.2	2.93	3.41	3.2	3.47	3.09	3.47	3.38	3.52	3.15	2.79	3.34	3.47	3.29	3.22
10700786	10.65	10.31	9.47	9.22	9.64	9.29	9.55	9.38	9.11	9.08	9.69	9.95	9.62	9.44	9.31	9.53	9.58	9.72	10.55	10.56	10.58	10.2	10.46	10.47	9.26	9.28	9.37	9.15	9.55	9.26	9.37	9.15	10.76	10.65	10.95	10.75	10.59	10.6	10.79	10.66	10.73	10.91	10.52	10.65	10.66	10.65	10.25	10.56	10.26
10700787	5.35	5.48	5.44	5.2	5.19	5.04	5.12	5.36	5.23	5.55	5.31	4.97	5.19	5.02	5.68	5.29	5.18	4.85	5.58	4.65	5.3	5.03	5.04	5.41	5	5.57	4.78	5.82	6.02	5.31	4.9	5.82	5.13	5.01	5.13	5.32	4.75	4.77	5.44	5.04	4.71	5	4.73	4.82	5.08	5	6.03	4.58	5.08
10700788	4.32	4.19	4.46	3.73	3.28	4.55	4.55	4.5	4.49	3.46	4.03	4.71	4.35	3.51	5.07	3.84	4.09	3.74	3.49	2.7	3.26	2.91	2.78	3.31	4.27	3.96	3.77	4.8	4.78	4.8	4.82	5.3	3.22	4.63	3.17	3.25	3.57	3.28	3.62	3.12	2.56	2.62	2.46	3.61	3.03	2.82	3.59	2.79	4.24
10700789	3.91	3.97	4.1	4.95	3.62	4.3	3.93	4.55	3.98	4.74	3.82	4.48	4.37	4.03	4.55	3.91	3.22	3.79	4.32	4.78	4.72	4.14	4.87	4.04	3.74	4.24	4.33	4.89	4.01	4.22	5.14	3.89	3.5	5.11	4.29	3.52	4.15	3.79	4.24	3.88	3.88	4.24	4.1	4.53	4.18	3.82	4.37	3.23	3.31
10700790	4.19	4.52	3.8	3.95	3.95	3.3	3.2	4.1	3.77	3.88	3.72	3.4	4.43	3.24	4.44	4.08	2.86	3.5	4.68	3.28	3.63	4.38	3.69	3.66	3.99	3.73	4.01	5.74	4.7	4.18	3.85	4.53	3.25	3.58	3.03	3.91	3.52	3.37	3.61	3.98	2.98	3.88	3.06	3.54	4.01	3.59	4.16	3.34	3.42
10700791	11.04	11.51	12.49	12.39	12.27	12.27	12.12	12.08	12.41	11.88	12.42	12.14	12.09	12.45	12.56	12.23	12.07	12.12	11.96	11.82	11.83	12.05	11.82	11.97	12.4	12.51	12.29	12.36	12.61	12.59	12.39	12.51	12.01	11.48	11.86	11.74	11.97	11.67	12.01	11.96	11.62	11.9	11.76	11.89	11.86	11.82	11.97	11.53	11.67
10700792	9.49	10.02	10.49	10.69	10.5	10.5	10.5	10.51	10.42	10.4	10.36	10.16	10.21	10.37	10.46	10.35	10.32	9.9	10.55	10.56	10.34	10.53	10.45	10.39	10.65	10.54	10.57	10.66	10.39	10.43	10.61	10.55	10.69	10.87	10.42	10.75	10.7	10.71	10.62	10.67	10.48	10.74	10.72	10.78	10.66	10.51	10.96	10.7	10.02
10700793	4.1	4.04	4.02	3.85	3.97	4.34	4.27	4.41	4.26	3.94	4.07	4.08	4.07	3.79	3.67	3.88	3.86	4.19	4.14	4.14	4.14	4.28	4.02	4.33	4.2	4.19	3.96	5.03	4.27	4.02	4.1	3.94	4.67	4.12	4.69	4.24	5.04	5.28	4.76	4.19	4.03	5.05	3.86	4.54	4.51	4.21	4.22	4.7	3.85
10700794	8.97	8.87	8.52	8.39	8.11	8.53	8.31	8.68	8.04	8.61	8.43	8.57	8.43	7.95	8.11	8.47	8.43	8.41	9.78	9.69	9.36	9.53	9.52	9.62	8.31	7.76	8.28	8.26	7.83	7.97	8.23	8.35	9.67	9.99	9.94	9.9	10.01	10.05	9.94	9.73	9.35	9.58	9.54	9.67	9.86	9.51	10.19	9.92	8.99
10700795	5.92	6.22	6.8	6.96	6.56	6.4	6.52	6.7	6.41	6.51	5.86	5.9	6.43	5.96	5.31	6.15	6.33	6.14	6.85	6.41	6.77	6.81	7.14	6.33	5.56	5.37	5.82	5.42	5.89	5.64	6.04	6.24	6.16	6.75	6.36	6.45	5.86	6.12	6.36	6.44	6.51	5.54	6.19	6.68	6.32	6.37	5.84	6.1	6.09
10700796	11.79	11.27	10.77	10.34	10.72	10.33	10.61	10.77	10.16	10.37	10.66	10.85	10.53	10.71	10.26	10.41	10.45	10.8	11.63	11.45	11.5	11.4	11.46	11.52	10.49	10.54	10.3	10.65	10.61	10.22	10.59	10.64	11.97	11.93	11.8	11.8	11.67	11.92	11.89	11.56	11.7	11.89	11.44	11.82	11.85	11.59	11.67	11.74	11.29
10700797	4.85	5.88	7.14	5.39	6.42	6.44	6.56	4.88	5.81	5.93	6.14	6.05	6.52	6.01	6.35	5.31	6.09	6.32	5.14	4.28	5.98	5.23	5.01	6.35	6.52	6.33	6.78	6.58	6.6	7.1	6.95	6.79	5.44	5.27	6.27	6.39	5.27	5.32	5.88	5.38	6.04	6.02	5.19	5.22	5.67	5.13	5.21	6.03	4.95
10700798	10.35	9.76	9.21	8.77	9.23	9.2	9.06	9.22	9.43	9.15	9.2	9.45	9.14	9.11	8.85	9.05	9.18	9.65	10.3	10.07	10.49	10.38	10.54	10.46	9.05	9.25	8.96	9.32	9.02	9.46	9.51	9.49	10.35	10.34	10.65	10.29	10.09	10.36	10.49	10.45	10.21	10.09	10.3	10.22	10.15	10.14	9.5	10.04	9.62
10700799	6.56	6.72	6.4	4.51	6.07	6.3	6.17	5.8	6.07	5.09	5.94	5.74	6.01	5.74	6.51	5.94	5.87	6.01	7.47	6.63	7.22	6.89	6.25	7.46	5.31	6.34	5.78	5.88	6.38	6.24	6.51	6.14	7.22	6.74	7.47	7.54	7.01	7.06	7.52	6.97	6.87	7.08	7.19	7.09	7.39	7.14	7.25	7.13	6.06
10700800	2.98	2.7	2.97	2.88	2.87	3.23	2.87	2.83	3.73	2.48	3.07	2.93	2.73	3.23	3.15	3.15	2.56	2.8	2.23	2.34	2.66	2.51	2.29	2.77	2.84	2.86	3.01	4.58	3.82	2.89	2.74	3.15	2.52	2.59	2.65	2.44	2.57	2.91	2.81	2.82	2.58	2.8	2.42	2.67	2.71	2.45	2.47	2.88	2.92
10700801	5.66	5.1	5.59	5.25	4.83	5.69	5.21	4.19	5.77	5.3	4.73	4.94	5.18	4.95	5.48	5.22	5.17	5.1	5.23	4.59	4.29	5.88	5.29	5.1	5.27	4.78	4.79	5.65	5.51	4.8	5.18	4.69	5.56	3.68	4.65	4.91	4.39	4.76	4.73	5.31	5.05	4.78	4.88	4.78	4.64	4.93	3.95	5.17	4.35
10700802	10.99	10.61	11.22	11.1	11.35	11.25	11.29	11.07	11.14	11.23	11.17	11.25	11.35	11.09	11.2	11.29	11.33	11.17	11.04	11.01	10.93	10.87	10.99	11.04	11.13	11.22	11.05	11.1	11.23	11.06	11.26	11.2	10.96	11.02	10.87	11.19	10.89	10.89	11.09	11.21	11.15	11.19	11.18	11.19	11.2	11.11	10.95	11.28	10.99
10700803	6.94	7.53	8.33	7.66	7.51	7.99	7.52	8.34	8.36	7.55	8.53	8.14	8.27	8.95	8.53	8.26	7.39	7.96	6.41	6.56	6.84	6.87	6.25	6.38	8.12	8.64	8.16	9.53	8.26	8.5	8.08	8.52	6.65	6.83	5.94	6.34	6.47	6.56	6.47	7.03	5.8	6.85	5.55	5.89	6.4	6.12	6.02	5.5	6.66
10700804	4.39	4.02	3.57	2.88	3.37	3.43	3.46	3.19	3.7	3.23	3.03	3.21	3.8	3.58	3.14	3.26	3.4	3.45	4.54	3.9	4.72	4.63	4.37	4.08	3.22	3.27	3.64	3.33	3.43	3.22	3.5	3.37	4.64	3.68	4.5	4.17	4.29	4.11	4.26	4.21	3.68	4.28	4.16	3.91	3.96	3.95	4.6	4.04	3.77
10700805	9.26	9.39	8.81	8.87	9.23	8.74	8.92	8.85	9.01	8.6	9	8.63	8.86	9.15	8.86	8.7	9.06	8.79	9.79	9.57	9.46	9.37	9.72	9.78	8.84	9.02	8.93	8.95	8.85	9.19	8.92	8.84	9.87	9.61	9.85	9.86	9.52	9.73	9.92	9.54	9.71	9.97	9.72	9.78	9.94	9.55	9.51	9.84	9.03
10700806	9.58	10.01	9.34	8.67	9.24	9.3	9.41	8.53	8.7	8.88	9.33	9.59	9.17	9.09	9.5	9.43	9.31	9.78	10.52	10.06	10.45	10.11	9.96	10.57	9.41	9.02	9.51	9.01	9.54	9.8	10.08	9.72	10.57	9.53	10.6	10.49	10.45	10.05	10.56	10.21	10.27	10.63	10.18	10.17	10.48	10.28	9.81	10.21	9.71
10700807	3.71	3.87	4.91	4.72	4.11	4.3	4.44	4.21	4.1	3.86	4.71	4.5	3.43	5.06	5.98	4.3	4.05	4.12	2.82	3.56	3.99	3.62	3.36	3.45	4.79	5.51	4.39	6.43	5.08	5.13	4.93	4.73	3.63	3.96	3.15	3.74	2.77	3.52	3.46	3.93	3.21	3.16	3.18	3.65	3.25	3.43	4.23	3.23	3.06
10700808	2.97	3.63	3.36	2.72	2.59	2.6	2.5	3.8	3.29	2.33	2.59	2.74	2.99	2.6	2.65	3.2	2.43	3.95	3.6	3.03	2.8	4.06	2.83	3.39	3.9	2.88	2.89	2.25	2.97	2.94	2.82	2.72	3.38	2.72	3.29	2.95	3.5	2.75	3.54	3.97	3.3	3.17	4.2	2.55	3.47	3.31	3.83	2.84	2.46
10700809	3.25	3.68	3.88	3.16	3.06	3.35	3.08	4.22	3.21	3.9	3.86	3.53	3.73	2.98	4.33	3.09	3.08	3.21	3.22	3.19	3.58	3.36	3.07	2.75	3.36	4.42	2.94	4.42	3.71	3.47	3.38	3.38	3.04	2.89	3.32	3.62	2.85	2.86	3.37	3.61	2.99	2.99	3.07	3.01	2.88	3.5	3.61	3.49	2.75
10700810	6.63	7.28	8.17	7.96	7.81	8.24	7.63	8.87	7.91	7.04	8.83	8.57	7.98	8.32	8.27	7.87	7.34	8.46	6.42	7.27	6.29	5.73	6.39	6.86	8.01	8.57	8.62	8.81	8.39	9.46	9.33	8.84	6.18	6.42	6.74	5.93	7.13	7.14	6.47	6.15	6.8	6.94	6.44	6.44	6.23	6.47	6.76	6.38	7.12
10700811	9.23	8.64	8.64	8.66	8.94	9	8.78	7.86	8.75	8.8	7.9	8.53	8.41	8.3	8.22	8.52	8.64	8.48	8.01	8.84	8.42	8.36	8.52	8.54	8.45	8.03	8.25	7.35	8.6	8.01	8.5	8.15	8.47	8.33	8.7	8.46	7.86	8.41	8.64	8.46	8.8	8.35	8.54	8.53	8.57	8.33	8.3	8.41	9.18
10700812	5.54	5.52	6	3.94	4.1	4.53	4.48	3.24	4.63	5.26	5.1	5.25	4.92	4.41	5.09	4.94	4.66	5.37	3.75	3.64	3.53	3.58	3.86	4.95	3.83	5.06	5.14	6.26	5.46	5.23	4.82	4.97	4.98	3.64	4.3	5.27	4.39	3.75	4.9	4.66	3.94	4.79	3.82	4.26	4.61	4.56	3.62	3.24	4.42
10700813	11.35	10.83	10.44	10.31	10.57	10.24	10.38	10.4	10.17	10.05	10.53	10.72	10.35	10.39	10.27	10.4	10.33	10.61	11.43	11.48	11.43	11.31	11.41	11.49	10.38	10.45	10.43	10.28	10.23	10.29	10.33	10.11	11.43	11.49	11.52	11.37	11.57	11.48	11.41	11.35	11.31	11.45	11.44	11.4	11.37	11.3	11.18	11.32	10.92
10700814	7.73	7.57	7.92	8.03	7.53	7.75	7.8	8.75	8.12	7.91	7.98	7.32	7.42	8.22	7.73	7.98	7.69	7.49	7.9	8.33	8.2	7.8	8.16	7.87	8.02	7.93	7.56	8.31	7.8	8	7.63	7.94	8.03	8.4	8.25	7.82	8.26	7.75	7.92	8.05	7.93	8.08	7.76	7.9	7.65	7.29	7.8	7.98	7.26
10700815	8.03	7.96	7.67	7.67	7.69	7.14	7.7	7.45	8.01	7.73	7.74	7.38	7.69	7.99	7.73	7.59	7.76	7.92	7.15	7.43	7.13	7.98	7.67	7.94	7.89	7.77	7.77	7.94	7.68	7.94	8.31	8.19	7.94	7.77	7.79	7.68	8.04	7.62	8.07	8.36	7.77	7.75	7.89	7.55	7.86	7.72	8.27	7.49	6.9
10700816	5.03	3.85	5.17	4.31	3.97	4.73	3.28	4.17	4.13	3.34	4.48	4.49	4.57	5.58	3.97	3.84	3.63	4.6	3.95	4.44	3.54	3.69	3.93	3.68	5.02	4.92	3.7	5.09	4.89	4.62	3.79	4.35	4.02	4.62	3.28	3.44	4.53	3.89	3.08	3.55	3.39	4.48	3.36	3.53	3.1	2.94	3.64	3.49	3.12
10700817	5.1	4.9	4.65	5.16	5.18	4.45	5.16	4.51	5.08	4.8	5.1	4.76	5.33	5.05	4.39	4.57	4.84	5.27	4.62	3.8	4.89	5.07	4.64	4.17	5.1	5.31	4.53	4.97	4.75	5.16	4.45	4.81	4.72	4.28	5.14	4.79	4.94	4.49	4.71	5.63	4.44	4.17	4.97	4.24	4.66	4.75	4.12	4.88	4.9
10700818	9.7	9.25	8.41	8.27	8.53	8.38	8.48	7.83	8.58	8.19	8.77	9	8.59	8.09	8.57	8.34	8.39	8.6	9.53	9.56	9.61	9.27	9.64	10	8.27	8.23	8.6	8.2	8.58	8.71	9.27	8.56	9.81	9.25	10.13	9.65	9.95	9.58	9.75	9.74	9.62	10.03	9.8	9.46	9.73	9.88	9.88	9.69	9.17
10700819	11.48	10.98	10.72	10.45	10.66	10.39	10.56	10.67	10.52	10.52	10.74	10.86	10.45	10.71	10.44	10.42	10.52	10.77	11.62	11.44	11.59	11.57	11.42	11.49	10.35	10.46	10.17	10.34	10.53	10.23	10.64	10.56	11.78	11.7	11.96	11.76	11.68	11.66	11.83	11.79	11.72	11.76	11.7	11.65	11.64	11.62	11.69	11.59	11.14
10700820	12.79	12.94	12.45	12.62	12.64	12.69	12.59	12.53	12.66	12.29	12.9	12.77	12.82	12.64	12.69	12.85	12.69	12.62	12.64	12.81	12.42	12.79	12.7	12.72	12.78	12.63	12.82	12.44	12.67	12.67	12.87	12.76	12.84	12.89	12.87	12.87	13.18	12.91	12.94	12.99	12.91	12.92	13.02	12.89	12.87	13	13.02	12.86	12.84
10700821	4.05	4.1	4.14	4.63	3.76	4.04	4.33	4.44	4.59	5.13	3.6	4.23	3.65	4.88	4.16	3.91	4.06	4.21	5.71	4.43	3.84	4.8	4.29	4.66	3.89	4.31	4.48	4.31	3.98	3.79	3.89	5.12	4.01	3.88	4.23	4.47	4.44	3.72	3.91	3.89	5.07	4.08	4.65	4.71	3.83	3.87	4.49	4.43	4.51
10700822	3.77	3.89	4.03	4.27	4.01	4.37	3.96	5.01	4.45	3.78	3.98	4.06	4	4.32	4.47	4.68	3.93	4.01	4.18	3.82	4.4	3.91	4.68	4.14	3.87	4.39	3.93	4.37	3.64	4.25	4.46	4.21	3.81	4.15	4.2	3.34	3.94	4.38	3.73	3.88	3.86	4.16	3.56	3.84	3.88	4.04	4.24	4.07	3.95
10700823	10.25	11.01	10.7	10.45	10.43	10.62	10.63	10.34	10.35	10.55	10.52	10.78	10.56	10.72	10.63	10.71	10.85	10.92	11.13	11.11	10.72	10.69	11.02	10.96	10.8	10.85	10.73	10.6	10.72	10.82	10.69	10.8	11.12	11.27	10.83	11.13	11.07	11.33	11.11	11.06	11.12	11.05	10.89	11.06	11.07	10.79	11.04	11.09	10.55
10700824	10.86	10.5	10.57	10.33	10.63	10.51	10.6	10.71	10.56	10.66	10.61	10.71	10.77	10.59	10.52	10.44	10.51	10.74	10.44	10.27	10.56	10.5	10.33	10.3	10.43	10.44	10.23	10.58	10.42	10.37	10.26	10.21	10.34	10.32	10.57	10.46	10.36	10.35	10.52	10.24	10.27	10.34	10.33	10.22	10.43	10.44	10.51	10.39	10.66
10700825	3.11	3.94	5.07	5.58	3.35	3.33	3.65	3.53	3.25	4.28	4.53	4.19	3.82	4.06	4.74	3.39	2.73	3.54	3.34	2.38	3.05	3.12	2.53	3.78	3.85	4.49	4.1	5.78	4.41	4.6	3.84	4.04	3.68	3.32	3.11	3.19	3.87	3.57	3.14	3.05	2.78	2.8	3.43	2.68	3.21	3.28	3.86	2.95	3.68
10700826	3.08	3.73	4.74	3.84	4.1	3.91	4.24	4.67	3.91	3.81	4.21	4.34	4.3	4.95	4.68	3.41	4.46	3.97	2.94	3.28	3.42	3.79	4.02	3.29	4.3	4.56	4.54	5.75	5.37	5.7	5.25	4.65	3.66	4.05	3.27	3.72	3.55	2.72	3.61	3.38	3.4	4.27	3.64	2.93	3.49	3.22	4.05	3.45	3.57
10700827	3.15	3.15	4.08	3.72	3.76	3.71	3.89	4.56	3.84	3.66	4.35	3.93	3.6	4.37	3.66	3.83	4.01	3.75	2.84	2.75	3.45	3.04	2.77	2.54	3.71	3.3	3.9	5.14	3.35	4.57	3.25	3.45	2.75	3.45	3.78	3.45	3.7	2.44	3.07	2.7	3.04	3.34	2.81	2.92	3.29	3.27	3.25	3.04	2.89
10700828	6.55	7.16	7.68	7.65	7.23	7.34	7.12	8.4	7.2	7.48	8.1	7.08	6.98	8.25	8.15	7.2	6.75	7.61	6.09	6.3	6.12	5.37	6.25	6.31	7.33	8.29	7.33	8.75	8.1	8.29	7.67	8.07	5.95	6.4	5.77	5.8	6.42	6.01	5.35	6.06	5.34	7.01	5.85	6.12	6.4	6.32	6.36	5.77	6.34
10700829	4.69	5.26	6.28	6.02	6.33	6.38	5.78	6.4	6.29	6.99	6.36	6.61	5.67	6.08	6.38	6.47	6.28	5.89	3.84	3.92	3.8	3.61	4.67	4.98	6.11	6.78	6.54	7.71	6.51	7.15	7.14	7.57	3.91	4.57	3.99	4.55	4.2	4.93	4.35	4.22	3.58	5.21	4.42	3.49	5.07	4.69	3.83	4.24	4.34
10700830	2.86	2.86	2.95	2.84	2.83	2.52	2.57	2.63	2.76	2.84	2.57	3.33	2.66	2.62	2.76	2.6	2.73	2.72	2.79	3.07	2.84	3.27	3.26	3.12	2.89	2.76	2.72	2.7	2.59	2.63	2.97	2.66	2.77	3.46	3.16	2.68	3.18	2.6	2.98	2.83	2.91	3.04	2.76	2.76	2.46	2.54	2.94	2.59	2.74
10700831	4.72	5.16	6.61	5.6	4.89	5.11	4.3	6.79	5.55	5.68	6.83	5.57	6.18	6.56	6.82	6.12	4.82	6.34	5.39	4	5.34	3.1	4.6	4.83	5.73	6.49	5.37	7.31	6.09	6.24	6.19	5.65	4.95	5.16	3.88	4.1	4.29	4.48	4.47	4.69	4.14	5.07	3.4	4.23	4.93	4.13	3.81	4.3	4.29
10700832	2.83	3.7	2.8	2.77	2.6	2.82	3.21	2.67	3.07	2.57	3.35	3.86	2.82	3.19	3.25	2.77	2.73	2.77	3.05	2.95	2.81	2.93	2.72	3.08	2.55	2.65	3.06	3.73	3.34	3.12	2.69	2.88	3.04	2.95	2.52	3.07	2.65	2.33	2.76	2.73	2.36	2.99	2.58	2.44	2.47	2.62	3.4	2.9	2.67
10700833	6.49	7.52	7.38	7.31	7.52	7.66	7.8	7.28	7.39	7.46	7.52	7.37	7.72	7.71	7.52	7.3	7.39	7.42	7.61	7.66	7.87	7.39	7.64	7.68	7.56	7.73	7.79	7.75	7.34	7.71	7.4	7.7	7.09	7.2	7.41	7.29	7.2	7.84	7.71	7.48	7.23	7.38	7.06	7.38	6.99	7.19	6.38	7.56	7.34
10700834	4.75	4.86	4.96	4.87	5.26	4.93	4.54	5.66	5.35	4.92	5.04	4.5	4.82	5.19	5.07	4.64	4.44	4.67	5.17	4.43	4.78	4.35	5.07	4.44	4.66	5.12	5.08	5.15	4.44	5.35	4.64	4.64	4.53	4.84	4.98	4.68	4.71	4.87	4.78	5.14	4.59	4.86	4.89	4.69	4.69	4.8	4.6	4.65	4.42
10700835	2.9	3.31	2.65	2.38	2.54	2.35	2.33	2.93	2.34	2.58	2.46	2.25	2.42	2.29	2.94	2.41	2.29	2.49	2.52	2.47	2.36	2.72	2.56	2.24	2.43	2.55	2.56	3.62	2.39	2.42	2.33	2.54	2.61	2.6	2.43	2.32	2.31	2.5	2.3	2.42	2.48	2.44	2.62	2.36	2.47	2.38	2.49	2.35	2.57
10700836	3.69	3.35	3.11	3.44	3.5	2.94	2.82	3.51	3.53	3.37	3.44	2.81	2.98	3.3	3.3	3.49	3.48	3.11	2.52	3.08	2.57	4.37	2.93	3.03	3.82	3.95	2.91	5.16	2.68	3.2	2.92	2.85	2.69	3.68	2.86	2.87	2.51	2.64	2.98	2.63	2.71	2.67	2.76	3.12	2.37	2.63	3.38	2.5	2.72
10700837	2.68	2.87	2.94	2.57	2.57	2.8	3.03	2.7	2.84	3.32	2.98	2.81	2.83	2.81	3.77	3	2.7	2.97	2.68	2.38	2.5	2.62	2.17	2.72	2.72	2.66	2.66	2.87	3.61	2.99	2.95	3.02	2.44	2.4	2.73	2.5	2.74	2.64	2.38	3.09	2.75	3.09	2.43	2.82	2.65	2.41	2.94	2.92	2.72
10700838	3.43	3.18	2.99	3.13	3.59	2.99	3.47	3.07	3.39	3.73	3.4	3.72	3.48	3.22	3.12	3.3	3.2	3.57	2.85	2.65	2.88	2.9	3.69	3.12	3.64	3.62	3.69	3.2	3.37	3.97	3.59	3.26	3.01	3.16	3.62	2.95	3.12	3.22	3	3.45	3.01	3.05	2.84	3.49	3.27	3.2	2.79	2.88	3.05
10700839	7.11	7.22	7.42	7.6	7.24	7.48	7.08	7.96	7.37	7.11	7.75	7.2	6.94	7.76	7.91	7.57	7.23	6.95	6.74	7.19	6.58	6.63	6.73	7.39	7.83	7.62	7.76	8.24	7.74	8.3	7.95	7.83	6.67	6.62	6.52	6.81	6.64	6.53	6.55	6.59	6.51	6.76	6.1	7.11	6.98	6.95	7.05	6.9	6.58
10700840	5.01	5.13	4.78	5.99	6	5.66	5.39	5.18	5.53	4.41	5.12	5.18	5.29	5.49	6.03	4.85	5.25	4.88	4.41	4.81	4.7	4.7	4.42	4.87	5.5	5.83	5.66	5.09	5.54	5.63	5.49	5.82	4.69	5.02	4.79	4.78	5.67	4.52	5.12	5.18	4.81	4.54	4.86	4.95	4.65	4.94	5.39	5.22	5.14
10700841	9.68	9.16	9.49	9.44	9.16	9.31	9.46	9.66	9.2	9.3	9.35	9.47	9.73	9.35	9.59	9.56	9.37	9.56	9.47	9.3	9.63	9.79	9.58	9.7	9.37	9.43	9.41	9.69	9.54	9.27	9.53	9.54	9.49	9.82	9.52	9.69	9.55	9.77	9.62	9.8	9.75	9.71	9.83	9.99	9.79	9.75	10.21	9.57	9.68
10700842	4.53	4.7	3.93	4.11	4.11	3.38	4.42	4.12	4.24	3.75	4.83	4.17	3.88	4.21	5.24	3.17	4.03	3.45	2.97	4.2	3.27	3.73	3.72	3.72	3.99	4.41	3.84	5.17	4.91	4.19	4.16	4.04	4.2	3.43	3.63	3.99	4.4	3.19	3.31	3.35	3.68	3.71	3.57	3.82	3.48	3.1	2.95	4.3	4.33
10700843	6.03	6.86	7.28	6.05	6.2	5.94	6.38	6.33	6.49	6.57	7.12	6.15	6.21	6.86	7.19	6.59	6.27	6.58	6.15	5.39	5.64	5.7	5.82	5.8	6.49	6.99	6.71	7.96	7.15	7.4	6.92	7.45	5.68	6.32	5.6	6.13	5.33	5.39	5.87	5.91	5.02	5.86	4.97	6.06	5.88	5.93	5.29	5.14	5.78
10700844	3.54	2.96	3.02	3.04	2.72	2.6	2.56	3.38	2.54	2.88	2.66	2.64	2.75	2.94	2.82	2.69	2.61	2.78	3.14	3.08	2.83	2.81	2.49	2.53	2.64	3.1	2.89	3.24	2.8	3.06	2.66	2.81	2.75	2.93	2.84	2.82	2.71	3.07	2.5	2.58	2.77	2.67	2.58	2.59	2.89	2.54	2.94	2.72	2.84
10700845	5.51	5.4	5.45	6.02	5.59	5.53	5.28	6.11	5.33	5.62	5.62	5.31	5.31	5.48	5.71	5.55	5.53	5.78	5.08	6.04	5.52	5.09	5.16	5.41	5.21	4.95	5.52	5.32	5.45	5.56	5.64	4.82	5.38	4.97	5.11	4.9	5.1	5.42	5.29	5.4	4.98	5.28	5.42	5.23	4.86	5.15	5.04	5.3	5.37
10700846	3.27	2.71	3.13	2.85	3.28	3.42	2.87	2.87	2.82	2.7	2.93	2.96	3.43	2.83	3.12	2.98	3	2.7	3.25	3.09	3.98	2.91	3.24	2.87	2.76	3.93	2.87	3.53	3.39	2.79	2.67	3.04	2.83	2.87	2.92	2.77	2.97	2.78	3.32	3.55	2.76	2.54	2.74	2.95	2.89	2.95	2.86	2.9	3.29
10700847	6.18	6.35	8.73	8.3	8.16	7.59	7.72	9.52	8.81	8.03	8.42	7.9	7.9	9.14	8.36	7.73	7.66	7.5	6.78	6.09	6.56	6.84	6.92	7.5	8.35	9.26	8.58	9.42	8.91	9.72	8.47	8.72	6.24	7.3	6.65	5.29	6.09	6.31	5.63	6.87	5.41	6.93	6.28	6.76	6.4	6.93	5.52	5.55	6.29
10700848	3.51	3.45	3.37	3.38	3.05	3.2	2.85	2.84	3.25	2.69	2.76	2.84	3.05	3.22	3.37	2.9	3.16	3.27	4.63	3.76	3.39	3.14	3.3	3.68	3.06	3.08	3.19	2.97	2.96	3.57	2.73	2.96	3.69	3.22	3.56	3.24	3.5	3.31	3.39	3.1	4.06	3.35	3.08	3.38	3.73	2.96	3.83	2.85	3.63
10700849	8.52	8.68	8.31	8.61	8.72	8.81	8.85	8.68	8.42	8.67	8.47	8.81	8.7	8.63	8.49	8.58	8.5	8.62	8.85	8.53	8.55	8.15	8.52	8.67	8.5	8.53	8.66	8.29	8.66	8.45	8.86	8.74	8.73	8.37	8.53	8.6	8.58	8.56	8.75	8.72	8.29	8.55	8.23	8.14	8.31	8.16	8.36	8.68	8.01
10700850	3.33	3.57	3.82	3.2	3.38	3.5	4.46	3.74	3.72	3.08	3.54	3.58	3.35	3.89	3.8	3.1	3.44	3.15	4.58	4.89	4.15	4.61	3.38	3.36	2.81	3.31	4.11	4.1	3.54	2.81	4.31	2.78	3.47	3.14	3.93	4.23	3.98	3.08	3.48	4.43	4.57	3.81	3.19	4.46	4.31	3.88	2.97	3.35	3.02
10700851	3.92	3.86	4.65	3.38	3.95	3.29	3.7	4.1	3.87	3.19	3.44	3.56	2.88	3.56	3.96	2.96	3.25	2.95	2.92	3.65	3.6	3.08	3.56	3.94	3.18	3.55	2.93	4.17	3.46	3.3	3.16	3.58	3.45	3.14	3.1	2.88	3.06	3.24	2.8	3.56	3.28	3.3	3.36	2.97	3.18	2.95	3.14	2.66	3.14
10700852	10.01	10	9.43	9.37	9.27	9.7	8.91	9.2	9.08	9.17	9.88	9.91	9.67	9.48	9.61	9.56	9.31	9.73	9.76	9.68	9.67	9.66	9.52	9.93	9.5	9.24	9.46	9.45	9.56	9.61	9.41	9.47	10.05	9.41	9.8	10.04	10	9.71	9.97	9.54	9.63	9.68	9.61	9.58	9.95	10.05	9.69	9.81	9.45
10700853	4.98	5.14	4.96	5.3	5.01	4.9	4.63	5.03	4.83	4.66	5.21	5.38	4.86	4.58	4.87	4.69	5.02	4.92	4.83	4.47	5.17	4.76	4.53	4.6	4.9	4.71	5.25	4.58	4.99	5.01	4.54	4.59	4.49	4.52	4.56	4.58	4.77	4.86	4.95	4.98	4.86	4.92	4.69	4.64	5.07	4.26	5.07	4.77	5.2
10700854	9.18	9.48	9.8	9.39	9.25	9.35	9.11	9.71	9.11	9.28	9.86	9.9	9.69	8.32	9.42	9.38	9.38	9.61	9.9	9.57	9.47	9.22	9.67	9.65	9.11	8.89	9.06	9	9.03	8.77	8.43	8.59	9.33	9.41	9.37	9.43	9.24	9.31	9.76	9.68	9.5	9.6	9.75	9.47	9.78	9.64	9.78	9.97	9.55
10700855	5.47	5.29	5.89	5.6	5.24	5.63	5.18	5.08	5.94	5.52	5.84	5.83	5.73	6	6.58	5.46	4.39	5.72	5.18	4.58	4.92	5.23	3.77	4.57	5.6	6.46	5.6	6.39	5.53	5.81	5.62	5.79	5.39	4.71	4.05	4.49	4.89	5.11	4.97	4.6	3.81	5.31	4.03	4.37	4.85	4.75	4.73	4.81	4.27
10700856	3.58	3.8	3.54	3.46	3.51	3.75	3.27	3.5	3.57	3.56	3.76	3.3	3.75	3.59	3.66	3.81	3.13	3.04	3.91	3.64	4.02	3.76	3.73	3.9	3.71	4.24	3.47	3.83	3.92	3.41	3.73	3.56	3.97	3.63	4.13	3.82	3.66	3.88	3.66	3.72	3.87	3.92	3.53	3.68	3.99	3.51	3.74	3.71	3.9
10700857	6.52	7.03	7.35	7.84	7	7.63	7.54	7.38	7.13	6.7	8.26	7.33	7.19	8.07	8.35	7.61	7.11	7.57	6.57	6.64	6.05	5.87	6.96	7.25	7.52	8.16	7.95	7.67	8.02	8.18	7.91	8.33	6.61	6.71	7.07	6.23	6.7	6.94	7.09	6.99	6.28	7.17	6.79	7.16	6.82	7.09	6.66	6.36	6.35
10700858	5.15	4.88	5.04	4.77	5.24	4.11	4.17	5.54	5.01	4.26	5.3	3.89	5.04	5.09	4.8	4.26	5.11	3.84	4.49	4.83	4.13	4	4.69	4.98	4.73	4.74	4.68	4.24	4.67	4.26	4.42	5.05	3.9	3.48	5.25	4.09	5.27	3.55	4.28	5.52	4.26	3.92	4.92	4.79	4.68	4.33	4.83	3.9	4.61
10700859	10.64	10.38	9.63	9.42	9.62	9.66	9.57	10.26	9.64	9.59	9.72	9.89	10.05	9.59	9.38	9.75	9.62	9.98	9.47	9.53	9.74	9.82	9.57	9.66	9.33	9.46	9.38	9.58	9.46	9.4	9.42	9.55	9.97	10.01	10.09	9.95	10	10.08	10.13	9.92	9.66	9.9	9.92	9.9	9.93	9.81	10.19	10.05	10.2
10700860	4.06	4.42	4.15	4.28	3.75	4.25	5.04	4.27	4.24	3.79	3.91	4.25	4.1	4	3.82	4.17	3.81	4.49	4.53	4.33	4.05	4.04	4.92	3.95	4.08	4.63	4.09	4.26	4.24	3.9	4.11	3.94	3.73	4.07	4.8	4.23	4.38	3.79	4.5	4.89	4.2	3.71	3.95	4.04	4.29	3.84	4.29	4.3	3.93
10700861	10.62	10.76	10.77	10.8	10.91	11.11	11.11	10.87	10.86	11.24	10.88	11.05	11.1	10.77	10.99	11.21	11.06	11.01	11.49	11.56	11.37	11.13	11.31	11.5	10.97	10.94	11.06	10.96	10.84	10.98	10.57	10.77	10.93	11.19	10.9	10.99	11.18	11.24	11.12	11.11	11.16	10.97	10.84	11.2	11.14	10.63	10.64	11.12	10.65
10700862	4.8	5.74	5.84	5.28	5.68	5.68	4.85	6	5.62	5.9	5.34	5.83	5.93	5.47	5.7	5.12	4.69	5.26	5.79	5.55	4.48	5.73	5.95	6.17	5.59	5.2	4.96	6.54	5.3	5.54	5.66	5.09	6.09	5.56	4.78	5.46	5.86	4.3	5.89	5.34	4.88	5.35	5.68	4.63	5.63	4.69	4.35	5.55	4.44
10700863	4.17	4.34	4.06	3.56	3.85	3.36	4.08	4.48	3.88	3.47	3.98	3.81	3.89	4.34	3.93	4.92	3.63	4.08	4.06	4.38	4.23	3.73	4.06	3.97	4.34	4.43	5.09	4.69	4.71	4.23	4.08	3.83	4.46	4.16	4.54	4.3	4.02	3.46	3.46	4.34	4.14	4.38	3.59	3.65	3.81	4.25	3.87	3.69	4.05
10700864	4.93	4.8	5.28	4.47	4.62	4.9	4.87	4.92	5.08	4.81	5.01	4.5	4.54	4.9	5.28	5.22	4.56	5.01	4.91	5.13	4.94	4.79	4.99	5	4.92	5.05	4.93	5.55	4.8	5.22	4.83	4.77	4.69	5.01	4.27	4.97	4.62	4.6	4.62	4.76	4.67	5.11	4.54	4.61	4.69	4.95	4.67	4.9	4.87
10700865	7.38	7.82	8.16	8.12	7.98	8.02	7.89	7.62	7.98	8.01	8.2	7.96	8.02	8.36	8.29	8.23	7.81	7.83	8.26	8.55	8.98	8.71	9.05	9.05	8.29	8.43	8.68	8.44	8.35	9.14	9.41	8.84	8.82	8.56	8.84	8.95	8.72	8.72	8.79	8.8	8.74	8.91	8.78	8.81	9.04	8.73	8.64	9.02	7.12
10700866	11.44	11.67	11.38	11.26	11.48	11.27	11.43	11.46	11.49	11.21	11.49	11.42	11.38	11.26	11.29	11.28	11.42	11.48	12.11	12.08	12.25	12.15	12.19	12.09	11.29	11.14	11.49	11.3	11.28	11.25	11.23	11.18	12.02	12.09	12.14	12.15	12.13	11.96	12.09	12.14	12.06	12.12	12.29	12.13	12.06	12.1	12.2	12.2	11.46
10700867	3.75	3.41	4.1	4.3	4.17	3.83	3.21	5.22	3.7	3.93	4.89	4.18	3.51	3.39	3.87	4.5	3.86	3.93	3.03	3.35	3.42	4.15	3.31	3.89	3.71	4.17	3.82	4.19	3.64	3.79	3.77	3.6	3.94	3.36	3.9	3.94	3.53	3.54	4.32	3.65	3.76	3.96	3.98	3.52	4.16	4.06	4.19	3.54	4.54
10700868	3.22	2.91	2.78	2.99	2.77	2.97	2.82	3.21	2.9	3.06	3.11	2.81	2.51	2.69	2.63	2.73	2.79	2.71	3.6	3.31	3.49	3.53	3.01	3.31	2.69	2.63	2.6	3.34	2.95	3.22	2.93	2.8	3.47	3.05	2.73	3.09	2.91	3.15	3.2	3.43	3.16	2.83	3.23	2.8	3.19	3.12	3.1	3.39	3.01
10700869	4.06	4.11	4.81	4.68	4.04	5.29	4.01	4.21	4.56	4.33	4.98	4.28	4.75	5.66	4.2	4.4	4.4	4.6	3.47	3.51	3.03	3.56	3.34	4.21	3.76	5.34	4.35	4.26	4.65	5.07	4.51	4.94	3.89	3.92	3.31	3.29	3.31	3.23	3.44	3.94	2.98	3.56	3.62	2.93	4.14	3.9	3.34	3.46	3.79
10700870	4.64	6.33	4.91	4.24	3.39	5.63	4.49	4.98	4.53	5.19	5.31	4.8	4.86	5.31	3.92	4.34	4.39	5.14	4.58	3.64	4.93	3.3	3.53	4.15	4.94	5.54	5.43	6.01	5.13	5.86	5.31	5.22	4.87	3.87	4.49	4.71	3.91	4.85	4.39	4.22	4.5	4.7	4.09	3.31	3.73	4.02	5.09	4.59	4.94
10700871	6.67	6.69	6.39	6.9	6.16	6.48	6.26	6.57	6.4	6.35	6.03	6.15	6.23	6.54	6.93	6.37	5.96	6.67	6.13	6.38	5.85	5.63	6.01	6.07	6.48	6.56	7.1	6.53	6.38	6.85	6.75	6.82	6.43	6.2	6.45	6.3	6.28	6.33	6.63	6.68	6.02	6.44	6.23	6.66	6.2	6.25	6.44	5.64	6.28
10700872	4.99	5.49	4.91	5.34	4.28	4.83	5.03	5.52	4.73	4.92	5.03	5.22	5.17	5.32	4.74	5.26	5.07	4.51	5.11	5.83	4.83	6.02	5.22	5.16	4.74	5.41	4.87	5.73	5.08	5.23	5.5	5.17	4.76	5.73	5.44	5.17	5.4	5.81	5.16	4.99	5.01	5.29	5.04	4.74	5.22	4.89	5.21	5.62	5.25
10700873	10.94	11.07	12.02	12.14	11.58	11.88	11.53	11.91	12.48	11.75	11.96	11.47	11.29	12.39	12.12	11.71	11.4	11.5	11.25	11.09	11.08	11.43	11.23	11.3	11.73	12.08	11.75	12.32	12.25	12.33	11.9	12.08	11.41	11.3	11.09	11.32	11.25	10.91	11.16	11.33	10.83	11.53	11.3	11.25	11.22	11.23	11.66	10.72	11.08
10700874	4.87	5.3	5.54	5.8	5.59	5.78	5.58	5.56	5.8	5.39	6.02	5.65	5.34	6.18	6.42	5.87	4.69	5.16	4.49	4.23	4.81	3.72	4.55	3.82	5.43	6.04	5.81	6.94	5.77	5.47	5.02	5.53	4.63	4.43	3.75	4.77	4.22	4.21	4.32	3.56	4.05	4.59	4.15	4.6	4.35	4.28	3.72	2.81	4.66
10700875	3.41	3.12	3.59	3.47	3.03	3.03	3.08	3	3	3.19	3.13	3.24	3.56	4.39	3.17	3.89	3.27	3.28	2.73	2.81	2.73	2.62	2.77	2.76	3.11	3.79	3.16	4.07	3	3.5	2.91	2.91	3.36	2.61	2.79	2.83	2.87	2.8	3.43	2.7	2.77	2.84	2.83	2.58	2.99	2.85	3.61	2.65	3.56
10700876	2.55	2.73	2.36	2.25	2.4	2.3	2.59	2.54	2.38	2.27	2.55	2.33	2.48	2.66	2.64	2.61	2.34	2.42	2.92	2.4	2.43	2.22	2.57	2.4	2.47	2.21	2.38	2.5	2.39	2.38	2.76	2.3	2.61	2.43	2.47	2.53	2.44	2.57	2.56	2.19	2.63	2.42	2.69	2.18	2.42	2.29	2.38	2.81	2.16
10700877	2.95	2.63	3.07	3.18	3.06	2.8	2.82	2.87	2.95	3.18	2.94	2.98	3.25	3.04	2.7	2.94	3.25	2.75	3.13	3.67	3.4	3.54	3.19	3.09	2.77	3.2	2.72	3.45	3.06	2.46	2.66	2.69	2.86	3.69	2.95	2.85	2.83	2.65	3.44	3.19	2.87	2.99	2.82	2.89	3.17	3.03	3.46	2.77	3.21
10700878	4.77	4.58	4.6	4.56	3.91	4.46	3.87	3.8	4.77	4.52	4.88	4.1	3.78	3.94	4.57	5.05	3.75	4.59	4.43	5.17	3.83	4.08	3.79	4.39	4.11	5.21	4.66	4.41	4.37	5.02	4.1	4.19	4.26	4.56	4.09	4.27	4.69	4.81	4.72	4.54	3.65	3.74	4.24	5.26	4.74	4.7	4.22	4.95	3.97
10700879	8.19	8.32	7.46	7.08	7.49	7.49	7.32	6.83	7.41	7.4	7.35	8	8.02	7.6	7.68	7.45	7.18	8.1	8.04	7.4	8.34	8.21	8.17	8.09	7.4	7.71	7.69	7.74	7.67	8.15	8.13	7.65	7.87	7.37	8.15	8.01	7.77	7.64	8.21	7.39	7.59	8.14	7.89	7.63	8.09	8.1	7.97	7.93	7.92
10700880	11.38	11.59	10.89	10.72	11.12	10.89	11.02	11.06	10.95	10.86	11.21	11.27	11.11	11.11	11.02	11.13	11.05	11.39	11.79	11.55	11.97	11.85	11.85	11.85	11.24	11.15	11.29	11.05	11.17	11.15	11.4	11.24	11.95	11.83	12.04	11.94	11.82	11.79	11.92	11.79	11.91	11.88	11.89	11.77	11.79	11.85	11.58	11.83	11.27
10700881	11.08	10.33	10.7	10.62	10.55	10.73	10.81	10.82	10.95	10.91	10.43	10.62	10.73	10.67	10.63	10.75	10.64	10.55	10.59	10.8	10.72	10.99	10.75	10.77	10.24	10.35	10.54	10.49	10.58	10.44	10.25	10.49	10.43	10.89	10.71	10.52	10.59	10.82	10.8	10.97	10.78	10.63	10.77	10.81	10.69	10.69	10.67	10.65	10.91
10700882	3.15	3.09	2.9	3.58	3.26	3.04	2.91	3.21	2.8	2.72	2.9	3.01	3.24	3.68	3.69	3.5	2.87	2.84	2.91	2.96	2.88	3.75	2.98	2.79	3.7	4.32	3.89	4.41	3.74	4.37	3.52	3.76	3.18	2.9	2.94	2.82	3.06	2.64	3.55	2.93	2.65	3	2.95	3.24	2.92	3.31	3.3	2.78	3.25
10700883	3.79	3.65	4.06	2.84	3.05	3.5	3.81	3.69	3.32	3.88	3.48	3.78	3.2	3.3	3.4	3.58	3.23	3.28	3.5	2.56	3.81	3.02	2.92	3.67	3.82	3.46	3.55	3.56	3.4	3.41	3.61	3.7	3.07	3.62	3	3.25	2.96	2.97	3.47	2.68	2.88	2.95	2.91	2.73	3.07	2.97	3.18	2.63	3.2
10700884	7.32	7.24	7.9	7.35	7.08	7.41	7.21	7.49	7.94	7.95	7.56	7.38	7.67	7.63	7.83	7.8	7.4	7.29	7.74	7.65	7.7	7.51	7.89	8.07	7.85	7.83	7.58	8.31	7.9	7.93	7.54	7.82	7.67	7.48	7.84	8.03	7.12	7.42	7.76	7.85	7.48	7.79	7.78	7.59	7.6	7.68	7.91	7.76	7.43
10700885	4.31	4.49	5.23	4.92	5.36	4.75	4.41	6.05	5.17	4.65	5.16	4.75	4.15	4.58	4.75	5.04	4.05	4.89	4	5.26	5.32	4.96	5.47	5.56	4.56	5.11	4.8	4.48	5.37	5.65	4.7	5.36	4.57	4.87	4.63	4.78	5.15	4.16	5.2	4.75	4.73	4.11	5.02	5.01	4.92	5	5.68	5.03	4.85
10700886	3.25	5.22	6.41	4.95	5.38	5.89	5.12	6.22	5.54	5.77	5.68	5.33	5.57	5.49	5.8	5.29	4.86	5.3	3.94	4	4.27	4.39	3.05	5.16	5.52	5.32	4.96	6.55	5.55	5.31	5.61	4.97	4.24	4.62	4.18	4.19	3.52	3.5	4.59	3.26	3.6	3.61	3.42	4.83	4.11	3.7	3.2	4.18	4.63
10700887	7.81	7.37	7.18	7.23	7.08	7.07	7.33	5.84	7.08	7.39	7.32	7.34	7.03	7.03	6.78	7.61	6.86	7.27	6.31	5.99	6.92	6.46	5.64	6.19	7.01	6.81	7.2	7.19	7.28	6.84	6.66	7.14	6.7	6.79	6.18	6.66	5.86	5.53	6.72	6.76	6.49	6.51	6.39	6.6	6.58	7	6.66	6.19	7.17
10700888	4.84	4.46	3.95	4.07	3.97	3.82	4.35	3.08	4.2	4.2	4.05	4.07	4.4	4.19	4.34	4.18	4.29	4.43	4.65	4.2	3.52	3.82	3.84	4.31	4.19	4.53	3.97	5.41	4.88	4.94	3.86	4.71	4.25	3.72	4.24	4.29	3.68	3.67	4.24	4.19	4.24	4.17	4.37	4.23	4.23	3.77	4.79	3.4	4.42
10700889	9.41	8.94	9.66	9.87	9.61	9.75	9.81	9.57	10.21	10.22	9.52	9.47	9.71	9.34	9.52	9.48	9.6	9.68	10.39	10.47	10.24	10.51	10.23	10.29	9.48	9.57	9.41	9.79	9.44	9.2	8.94	9.29	9.75	9.5	9.69	9.89	9.76	9.87	9.8	10.23	9.94	9.59	9.72	9.89	9.91	9.59	9.91	9.92	9.26
10700890	7.4	7.85	6.44	6.34	6.13	5.83	6.01	6.34	6.37	6.2	6.54	6.84	6.91	6.32	6.25	6.25	6.55	6.88	7.92	7.59	7.47	7.68	7.83	7.76	6.35	5.97	6.43	6.72	6.34	6.14	6.81	6.14	8.03	7.82	8.61	7.82	8.08	8.24	8.29	7.77	7.11	7.5	7.76	7.45	7.38	7.5	7.85	7.38	7.04
10700891	4.56	4.57	4.13	4.59	3.51	3.83	4.4	3.54	4.18	2.81	5.45	3.68	4.06	4.48	4.55	4.31	4.15	4.06	4.46	4.44	2.96	3.56	4.64	5.08	4.67	5.17	4.98	5.58	4.34	4.59	4.69	4.62	3.75	4.2	3.36	4.36	3.59	4	3.14	3.9	3.51	4.86	3.58	3.54	4.68	3.64	3.55	3.7	4.39
10700892	3.37	3.87	3.83	2.78	3.5	3.94	3.1	3.35	3.79	3.54	3.85	3.85	2.72	4.11	3.98	4.18	3.6	3.74	3.53	4	3.15	3.18	3.4	4.41	3.1	4.13	3.87	5.28	3.61	3	4.95	3.88	3.51	2.8	4	3.87	2.89	3.21	3.86	3.32	3.07	3.24	3.59	4.5	3.49	3.05	2.7	2.82	3.23
10700893	3.06	4.76	3.68	3.78	3.88	4.02	3.27	3.9	4.36	3.67	4.08	4.24	3.55	4.14	4.07	4.09	4.07	3.89	3.81	3.72	3.88	3.93	4.15	4.08	4.07	5.01	3.31	4.65	4.11	4.38	4.14	3.81	3.5	4.84	4.75	3.96	3.47	4.1	4.5	3.73	4.25	5.3	3.66	3.25	4.3	4.2	4.86	3.78	3.32
10700894	9.97	9.99	9.58	9.53	9.24	9.79	9.49	9.19	9.99	9.55	9.65	9.92	9.57	9.95	9.61	9.81	9.52	9.92	10.63	10.58	10.49	10.66	10.58	10.72	9.44	9.45	9.64	9.22	9.55	9.63	9.05	9.37	10.59	10.1	10.71	10.52	10.72	10.42	10.66	10.51	10.43	10.19	10.68	10.34	10.53	10.39	10.2	10.63	10
10700895	11.87	12.01	12.04	12.22	12.03	12.01	12.01	12	12.18	11.97	12.25	12.08	12.29	12	12.16	12.1	12.08	12.13	12.05	11.98	11.97	12.15	12	12.03	12.12	12.03	12.13	12.13	12.1	12.03	12.14	12	11.98	11.74	12.02	12.02	12.19	11.86	12.01	12.21	11.92	12	12.07	11.87	12.01	12	12.05	12.04	12.09
10700896	3.88	3.27	5.41	4.54	3.92	4.65	3.55	4.77	4.03	4.91	4.68	3.25	4.07	4.97	5.32	3.97	4.08	3.94	4.27	3.83	3.55	4.01	3.93	3.75	4.07	3.78	3.98	4.73	4.13	4.7	3.04	3.95	3.73	4.02	3.37	3.23	4.15	3.04	3.26	3.31	3.56	3.27	3.67	4.03	3.42	3.51	3.26	3.49	3.76
10700897	3.75	4.45	4.59	3.85	4.27	4.84	3.95	5.18	4.16	4.48	4.38	4.31	3.86	4.58	4.92	4.35	4.76	4.1	3.68	3.65	3.95	3.19	3.03	3.55	4.38	4.96	4.72	5.29	5.2	5.07	5.06	4.93	3.33	2.95	3.92	3.59	3.27	3.48	3.49	3.23	2.94	4	3.54	3.7	3.92	3.65	3.78	4.07	3.73
10700898	3.85	3.85	4.28	3.58	3.42	3.62	3.55	2.86	3.43	4.18	3.6	4.23	3.52	3.99	3.92	3.66	3.62	3.91	3.99	3.33	3.6	3.86	2.93	4.17	3.68	3.82	3.8	5.3	3.68	3.58	3.83	4.51	4.3	2.82	3.42	3.89	3.43	3.41	3.38	3.65	3.43	4.42	2.97	4.13	3.68	3.71	4.03	3.28	3.41
10700899	6.53	6.83	6.16	5.5	5.8	6.36	6.18	5.31	6.28	6.26	6.06	6.08	6.59	6.93	5.83	6.11	5.6	6.45	4.98	5.62	6.03	4.95	5.48	5.61	5.21	6.73	6.42	7.16	6.6	6.32	5.62	6.51	6.16	5.21	5.75	5.84	5.83	5.87	5.95	5.63	6.05	5.33	5.41	6.44	5.07	5.42	5.9	5.01	5.37
10700900	3.36	3.69	3.55	3.17	4.22	3.69	3.24	2.64	3.38	3.21	3.7	3.71	2.74	4.12	3.49	3.32	2.6	3.05	2.96	3.67	3.2	3.21	2.53	3.15	3.76	4.28	3.58	4.13	4.25	4.06	3.83	3.53	3.15	3.48	2.96	3	3.12	2.66	3.86	3.07	4	4.4	3.01	3.67	3.1	3	3.38	2.86	3.5
10700901	8.69	8.73	8.23	8.33	8.24	8.48	8.57	8.35	8.36	8.79	8.28	8.37	8.45	8.54	8	8.53	8.54	8.33	9.92	10	9.93	10.24	9.83	10	8.38	8.4	8.5	8.51	8.14	8.49	8.54	8.68	9.68	9.99	9.98	9.78	9.93	9.91	9.96	9.81	9.57	9.74	9.84	9.89	9.91	9.78	9.72	10.02	8.97
10700902	7.22	6.94	6.86	6.47	6.89	6.9	7.21	6.94	6.91	7.14	6.49	6.83	7.13	6.76	7.01	6.64	6.86	6.72	7.21	6.99	7.22	6.98	6.7	7.05	6.75	6.46	6.38	6.83	6.99	6.8	6.55	6.44	6.91	6.99	7.29	7.21	6.42	7.31	7.17	7.26	6.88	6.95	7.31	7.11	6.86	6.53	7.17	6.8	6.4
10700903	11.36	10.91	11.35	11.44	11.36	11.52	11.45	11.55	11.83	11.55	11.36	11.24	11.28	11.04	11.32	11.34	11.42	11.28	11.92	11.96	11.69	11.9	11.79	11.84	11.31	11.34	11.26	11.35	11.15	11.17	11	11.23	11.59	11.78	11.4	11.59	11.86	11.84	11.68	11.9	11.73	11.6	11.73	11.77	11.7	11.46	11.85	11.67	11.23
10700904	10.99	10.61	9.8	9.73	10.14	9.8	9.93	10.28	9.73	9.63	10.27	10.46	10.21	10.05	9.95	10.01	10.15	10.35	11.21	11.15	11.13	10.93	11.07	11.05	10.05	9.88	9.86	9.9	9.8	9.76	9.7	9.74	11.23	11.31	11.38	11.21	11.18	11.18	11.17	11.26	11.18	11.24	11.23	11.02	11.15	11.15	10.9	10.9	10.63
10700905	4.61	4.91	4.36	4.78	4.93	5.45	3.7	4.74	5.38	3.8	4.17	4.35	4.01	5.71	5.02	4.1	4.43	3.92	5.24	4.68	4.86	4.03	4.56	4.97	4.75	4.42	3.67	3.92	3.99	3.95	4.24	5	5.54	5.21	4.55	4.82	4.93	6.02	5.01	5.06	4.2	4.85	5.03	4.19	4.48	4.66	6.12	4.2	3.69
10700906	8.12	7.71	7.41	7.04	7.24	6.88	6.96	6.79	6.98	6.79	7.02	7.4	7.17	7.05	6.96	7.21	7.22	7.63	8.11	7.69	8.22	7.95	8.34	8.01	7.16	7.31	6.9	7.04	6.92	6.97	6.77	6.76	7.45	7.34	8.18	7.91	7.22	8.07	7.71	7.57	7.77	7.9	7.59	7.67	7.72	7.36	7.55	7.78	7.25
10700907	5.09	5.13	6.19	5.82	5.27	5.65	4.42	5.69	5.94	5.02	5.75	6.03	5.69	5.7	6.3	5.84	5.42	5.43	4.05	4.51	4.2	4.63	5.16	5.83	5.38	5.83	5.42	6.13	6.1	5.89	6.07	5.91	4.55	4.67	4.15	4.27	4.55	4.54	4.76	4.55	4.04	4.78	4.84	5.19	4.52	4.47	4.92	4.55	5.01
10700908	2.71	3.01	3.28	2.76	3.19	4.05	3.03	2.88	2.75	3.49	3.62	3.42	3.01	3.53	3.48	4.03	3.22	3.11	2.63	2.93	2.42	3.11	3.25	2.53	3.79	3.88	3.93	5.12	5.01	3.22	3.31	3.51	2.22	2.75	2.65	2.79	2.96	2.48	3.4	2.63	2.6	2.63	2.46	2.84	2.9	2.81	2.3	2.82	2.84
10700909	5.38	5.89	5.42	5.42	5.55	5.96	5.46	5.28	5.69	5.93	6.28	5.87	5.65	6.04	5.51	5.65	5.88	5.81	3.63	5.64	4.93	4.54	4.56	5.61	5.72	6.09	5.93	6.42	5.63	5.98	5.49	6.16	4.68	5.03	5.15	4.52	4.88	4.99	5.01	5.04	3.99	5.67	5	4.76	4.98	5.52	4.48	5.02	5.06
10700910	6	6.68	6.29	6.8	6.66	7.08	6.28	7.05	6.66	5.62	6.73	6.45	6.15	6.78	6.3	6.47	6.35	6.13	5.86	7.05	6.41	5.63	6.92	6.99	6.44	6.52	6.87	5.63	6.5	6.6	6.36	6.29	5.88	7.16	6.4	5.69	6.97	6.45	6.36	6.51	6.86	6.23	6.05	6.64	6.24	6.74	5.89	6.2	6.1
10700911	5.7	5.68	6.41	6.31	5.96	5.66	5.31	6.21	5.91	5.52	6.25	5.6	5.74	5.63	6.54	4.94	5.82	5.84	5.16	6.12	5.92	5.63	5.97	5.38	6.19	6.37	6.09	6.41	6.1	6.18	6.29	6.27	5.47	5.24	5.99	5.44	5.98	6.48	6.25	5.94	5.66	5.39	5.55	6.14	5.1	6.27	5.6	4.74	6.1
10700912	3.11	3.4	3.95	2.77	2.77	3.07	3.04	2.78	3.28	2.58	3.24	3.28	2.91	2.78	3.09	3.21	3.74	3.13	2.69	2.7	3.22	2.7	2.54	2.37	2.97	2.9	3.45	3.7	2.54	3.07	2.75	3.3	2.84	2.86	2.98	3.96	3	2.61	3.39	2.95	2.71	2.59	2.58	2.42	2.6	3.03	2.98	2.67	3.55
10700913	11.81	11.25	11.62	11.68	11.54	11.67	11.64	11.6	11.73	11.66	11.61	11.62	11.64	11.51	11.63	11.71	11.71	11.62	11.85	11.81	11.77	11.78	11.89	11.8	11.53	11.54	11.52	11.5	11.54	11.42	11.35	11.48	11.68	11.94	11.58	11.71	11.81	11.86	11.78	11.86	11.83	11.69	11.93	11.85	11.77	11.79	12.12	11.79	11.87
10700914	3.09	3.78	3.51	3.28	3.47	2.94	2.96	3.43	4.25	3.81	3.58	3.55	3.94	3.4	4.58	3.22	3.04	3.3	4.04	3.72	2.75	3.05	3.08	3.59	3.68	3.57	3.7	3.63	3.87	4.3	3.53	4.52	2.55	3.16	3.2	3.48	3.18	2.81	3.04	3.59	3.14	3.14	3.65	3.03	3.61	3.34	2.92	2.79	2.94
10700915	10.77	10.22	9.86	9.81	9.81	10.04	9.96	10.09	9.92	10.01	10	10.18	9.77	9.57	9.83	10.07	9.81	9.72	10.25	10.45	10.53	10.42	10.54	10.44	9.76	9.85	10.02	9.63	9.71	9.73	9.66	9.76	10.27	10.42	10.49	10.15	10.36	10.53	10.41	10.56	10.36	10.39	10.26	10.36	10.41	10.48	10.16	10.29	10.71
10700916	3.4	3.79	2.66	2.88	2.6	3.01	3.28	4.73	3.06	3.41	2.91	3.32	3.54	3.26	3.37	3.35	2.94	3.13	4.45	3.98	3.44	4	4.16	3.27	2.82	2.97	2.99	3.54	3.25	3.14	2.91	3.12	3.68	3.86	3.26	4.61	3.09	3.39	3.78	3.29	3.22	3.56	3.7	3.35	3.19	3.49	3.53	3.49	3.43
10700917	3.79	3.46	4.1	2.92	3.43	3.66	3.25	3.1	3.31	3.4	4.15	2.97	3.57	3.27	3.97	4.05	3.38	3.07	4.1	3.38	3.07	3.47	3.75	3.88	3.96	3.71	3.48	3.82	3.76	3.73	3.85	4.34	3.75	3.88	3.53	3.87	3.3	3.06	3.49	3.29	3.22	3.94	3.35	3.38	4.13	3.62	3.93	4.65	3.45
10700918	11.25	10.85	9.94	9.84	10.18	9.96	10.18	10.02	9.75	9.92	10.28	10.4	10.09	10.28	9.83	10.02	10.02	10.55	11.55	11.25	11.18	11.02	11.26	11.15	10.13	10.12	9.97	9.88	9.98	9.82	10.05	9.97	11.43	11.39	11.36	11.44	11.4	11.42	11.38	11.11	11.21	11.29	11.08	11.26	11.28	11.08	11.5	11.15	10.82
10700919	5.07	5.62	5.29	5.45	5.04	5.24	5.29	4.84	5.69	5.12	5.31	5.13	4.91	5.09	5.93	4.95	4.68	5.28	5.57	5.16	5.09	5.17	5.24	5.23	5.13	5.64	5.28	4.94	5.7	5.44	5.42	5.09	5.41	4.93	4.99	5.11	5.11	4.92	5.41	5.27	5.18	5.34	5.25	5.3	5.6	5.12	4.95	5.33	5.33
10700920	11.36	10.66	9.55	9.52	9.79	9.46	9.76	9.5	9.41	9.65	10.23	10.49	10.12	10.4	9.9	9.78	9.82	10.47	11.35	11.21	11.15	11.25	11.06	10.98	10.18	9.87	9.74	10.06	10	9.51	9.78	9.79	11.32	11.12	11.33	11.24	11.16	11.19	11.28	10.99	11.14	11.11	11.01	11.11	11.14	10.82	10.82	11.15	10.65
10700921	5.04	5.16	4.97	5.49	5.23	5.06	4.51	4.77	5.7	5.18	5.25	4.86	5.52	5.07	4.83	4.88	5.53	4.69	4.67	4.94	5.82	5.42	5.43	5.5	4.76	5.17	4.45	5.23	4.61	5.34	5.67	5.15	5.74	5.68	5.86	6.28	5.75	5.61	5.61	5.68	6	5.09	5.51	5.59	6	5.04	4.96	6.04	4.62
10700922	9.94	9.96	9.72	9.82	9.52	9.87	9.79	9.91	10.04	9.92	9.81	9.87	10.23	9.75	9.88	10.1	9.63	9.98	9.6	9.8	9.63	10.12	9.92	9.77	9.65	9.76	9.81	9.62	9.51	9.86	10.25	10.11	9.85	9.87	9.66	9.53	9.85	9.87	9.82	9.83	9.69	9.59	9.97	9.56	9.56	9.57	10	9.55	9.66
10700923	3.92	3.17	3.54	2.95	3.32	4.11	3.1	2.9	3.26	3	4.33	3.62	3.79	4.29	3.45	3.3	2.94	3.11	3.31	3.15	3.39	2.64	2.9	2.95	3.65	4.01	3.15	4.22	3.38	4.12	3.19	3.19	3.08	3.31	3.01	3.22	3.28	3.25	3.39	2.88	2.74	3.61	3.24	2.78	2.72	3.02	3.56	2.88	3.04
10700924	6.44	6.32	6.71	5.89	6.08	5.8	5.84	5.81	6.15	5.22	5.68	6.04	5.8	6.7	6	6.09	5.02	5.44	5.58	5.21	6.28	4.9	5.25	5.24	6	6.23	6.03	6.8	6.6	6.46	5.71	6.14	5.12	5.51	5.38	5.51	5.2	5.16	5.09	5.22	4.65	6.24	5.63	4.91	5.18	5.69	4.68	5.21	5.69
10700925	8.83	8.67	8.93	8.84	8.96	8.88	8.62	9.06	9.18	8.92	9.13	8.77	8.47	9.35	9.03	8.87	8.82	8.58	8.76	8.78	8.7	8.91	8.53	8.86	8.73	8.94	8.82	9.54	9.05	9.35	8.92	8.93	8.8	8.28	8.84	8.69	8.53	8.58	8.48	8.86	8.51	8.8	8.54	8.42	8.4	8.13	8.14	8.9	8.65
10700926	3.58	4.64	4.48	4.22	4.48	5.11	4.83	5.42	5.4	4.94	4.24	4.65	4.42	4.71	5.07	5.09	4.24	4.41	3.81	4.21	3.03	3.66	4.21	4.27	4.99	5.01	4.33	4.79	4.65	4.54	4.07	4.77	3.41	3.87	4.02	3.16	3.66	3.9	3.49	3.76	3.93	3.91	4.02	3.68	4.13	3.83	3.77	2.92	3.47
10700927	10.09	9.83	9.15	8.79	9.08	9.29	9.17	9.48	9.44	9.23	9.33	9.64	9.75	9.16	9.13	9.21	9.29	9.58	9.32	9.05	9.26	9.33	9.14	9.3	9.1	9	9.14	8.92	9.06	8.97	8.67	8.81	9.42	9.53	9.67	9.42	9.64	9.72	9.51	9.6	9.25	9.41	9.44	9.14	9.38	9.27	8.89	9.53	9.68
10700928	7.91	8.15	7.73	8.16	7.66	8.46	7.85	8.06	8.08	7.62	8.45	8.57	8.59	7.76	8.25	8.1	7.82	8.43	7.94	8.21	8	8.16	7.89	8.08	7.99	7.8	8.02	7.79	7.93	8.06	7.84	7.93	7.58	7.31	7.72	7.75	8.1	7.7	7.7	7.9	7.74	8.22	8.04	7.62	7.96	8.29	8.24	8.07	8.13
10700929	8.76	9.45	9.34	9.22	9.4	9.7	9.5	9.09	9.37	9.52	9.2	9.4	9.36	9.2	9.32	9.52	9.44	9.16	9.57	9.28	9.22	9.16	9.2	9.26	9.4	9.21	9.11	8.96	9.28	9.23	9.34	9.17	9.43	9.08	9.52	9.39	9.34	9.4	9.38	9.21	9.18	9.25	9.2	9.11	9.26	9.17	8.85	9.51	8.67
10700930	8.37	8.55	9.23	9.95	9.14	9.22	8.7	9.53	9.58	9.1	9.47	9.04	8.73	9.75	9.73	9.68	8.69	8.77	7.81	7.8	7.88	7.96	8.07	8.49	9	9.67	9.59	10.1	9.7	10.08	9.48	9.67	8.18	8.04	7.73	7.63	8.5	7.43	8.43	8.1	7.43	8.44	8.1	7.48	8.07	8.42	8.81	7.24	8.62
10700931	3.14	3.24	3.82	2.95	2.76	3.16	4.32	3.08	2.9	3.51	3.24	3.58	2.85	2.75	3.25	3.06	2.78	3.26	2.72	2.51	3.37	3.08	2.48	2.97	3.02	2.99	2.83	3.85	3.56	3.56	3.32	3.21	2.6	3.66	2.98	2.96	2.62	2.35	3.08	2.65	2.74	3.02	2.88	2.93	2.66	2.89	3.16	2.91	2.91
10700932	5.98	6.54	6.81	6.35	6.18	6.68	6.24	7	6.4	6.02	6.32	5.88	6.11	7.08	6.83	6.47	6.26	6.09	4.93	5.02	5.77	5.07	5.22	5.16	6.58	7.38	6.44	7.69	6.73	6.42	6.16	6.42	5.47	5.18	4.58	6.09	5.63	4.41	5.05	4.95	5.45	5.94	4.49	5.4	5.17	5.1	5.3	4.86	5.35
10700933	4.25	4.92	6.62	6.72	5.7	6.4	5.51	6.58	6.21	5.45	6.81	5.83	5.98	6.81	6.99	5.8	6.7	5.64	4.78	4.91	4.22	5.05	4.25	4.21	6.1	6.48	6.65	7.38	6.23	6.24	5.32	5.95	5.6	4.86	4.09	4.35	3.67	4.87	4.52	4.19	3.91	5.08	4.78	4.62	4.03	5.09	4.25	4.15	5.32
10700934	5.51	6.65	5.17	4.85	5.95	5.24	4.91	4.05	5.86	5.2	5.12	5.83	5.21	6.4	5.28	5.54	5.48	5.08	5.11	5.53	5.37	4.85	4.41	4.78	4.52	5.47	4.64	5.21	5.61	6.02	5.99	6.33	5.34	4.47	5.39	4.89	4.89	4.4	4.63	4.03	5.4	4.42	5.07	4.48	5.11	4.85	4.95	3.47	4.23
10700935	4.94	5.12	5.11	5.14	4.22	5.28	4.17	4.6	3.96	4.18	5.17	4.82	4.93	5	4.68	4.33	3.21	4.59	5.82	3.56	3.14	3.7	4.39	4.22	4.25	4.83	5.12	5.39	4.3	4.22	4.84	4.65	4.67	4.92	4.28	3.46	3.76	4.04	4.24	4.1	3.42	4.61	3.83	4.03	5.1	4.05	4.36	3.62	3.78
10700936	3.29	3.45	3.5	3.76	3.29	3.49	3.13	4.07	3.67	3.37	3.08	3.69	4.08	3.02	2.93	2.98	3.28	3.65	3.86	3.17	4.52	2.87	3.03	3.08	3.26	3.55	3.67	4.25	3.45	3.08	3.25	4.17	3.39	3.46	3.8	3.53	3.13	3.16	2.99	2.84	3.3	4.15	3.28	3.34	3.43	3.32	2.91	2.51	3.09
10700937	8.98	9.61	9.95	9.67	9.25	9.66	9.34	8.72	9.57	8.8	9.9	9.44	9.58	10.16	10.02	9.58	9.24	9.67	8.88	8.79	8.3	8.85	8.5	9.57	9.7	10.04	9.78	9.42	10.01	10.63	9.85	10.12	9.35	8.22	9.25	9.17	8.87	8.97	9.29	9.54	8.88	9.61	8.67	9.06	9.46	9.48	9.03	8.47	9.06
10700938	10.76	10.98	10.42	10.06	10.39	10.4	10.06	9.81	10	10.11	10.59	10.6	10.33	10.21	10.45	10.36	10.2	10.6	11.14	10.93	11.02	10.8	11.01	11.35	10.41	10.31	10.62	10.27	10.37	10.76	10.92	10.5	11.31	10.63	11.28	11.34	11.16	10.94	11.14	10.84	11.19	11.34	10.96	10.81	10.99	11.24	11.4	10.84	10.59
10700939	6.36	6.48	5.83	6.06	6.38	6.39	6.5	6.61	6.68	5.28	6.18	6.03	5.85	6.56	6.28	6.81	6.5	5.77	6.6	6.53	6.51	6.17	6.46	6.37	6.36	6.03	6.2	5.95	6.06	6.31	6.4	5.88	5.77	6.61	6.27	6.31	6.42	5.99	6.39	6.58	5.96	5.81	6.61	6.37	6.19	6	6.6	6.21	6.13
10700940	4.03	3.81	4.9	4.34	3.98	3.9	4.32	3.37	3.66	4.5	4.28	4.48	4.25	4.54	4.87	4.74	3.83	4.03	4.47	4.55	3.75	4.39	3.75	4.02	3.9	4.4	3.85	4.12	3.79	3.78	3.79	4.13	4.02	3.39	3.92	4.76	3.2	4.26	3.94	3.96	3.68	3.78	3.69	3.94	3.58	3.79	3.71	3.55	3.73
10700941	11.68	11.8	11.66	11.65	11.66	11.73	11.65	11.72	11.77	11.72	11.7	11.73	11.65	11.83	11.64	11.58	11.61	11.63	11.76	11.67	11.67	11.93	11.7	11.65	11.81	11.79	11.79	11.78	11.72	11.7	11.93	11.93	11.86	11.75	11.83	11.82	11.81	11.81	11.93	11.86	11.73	11.61	11.77	11.84	11.81	11.81	12.19	11.71	11.8
10700942	8.3	8.99	8.93	8.25	8.56	8.66	8.64	8.93	8.39	8.48	8.44	8.77	8.7	8.47	8.85	8.92	8.52	8.62	8.69	8.58	9	8.93	8.93	8.98	8.56	8.81	8.86	8.56	8.53	8.72	8.6	8.66	8.38	8.57	8.64	8.83	8.33	8.43	8.61	8.77	8.46	8.77	8.72	8.77	8.82	8.68	8.94	8.76	8.32
10700943	6.77	7.08	6.76	7.28	6.98	6.9	7.21	7.28	7.16	6.92	7.12	6.78	7.35	6.82	6.89	7.04	7.08	6.67	7.2	6.86	6.92	7.5	7.1	7.2	6.85	6.91	6.8	6.67	6.55	7.22	7.18	6.85	6.74	6.67	6.82	6.33	7.33	6.96	6.97	7.02	6.82	6.37	7.06	6.93	7.21	6.67	7.12	7.13	6.68
10700944	3.51	3.98	4.25	3.77	4.05	3.7	4.24	4.27	4.33	4.56	3.76	4.27	3.61	3.54	4.36	4.35	4	3.7	3.72	3.7	4.03	4.47	4.37	3.91	4.37	3.65	3.93	4.69	5.01	4.25	3.35	4.12	3.77	4.31	4.48	3.54	4.42	2.65	3.8	3.66	3.6	3.69	4.03	3.59	4.08	4.35	3.77	4.11	3.69
10700945	3.71	4.28	5.45	4.9	4.65	5.09	4.54	5.19	5.02	4.68	5.71	4.53	5.74	4.83	5.61	5.73	5.61	5.09	3.68	3.58	4.59	3.74	3.23	4.22	5.28	5.56	5.64	6.45	5.37	5.82	5.8	5.4	3.7	3.96	3.69	4.03	4.04	3.21	4.04	3.96	3.48	4.64	4.15	4.18	3.58	3.94	3.36	3.51	3.98
10700946	2.66	2.89	3.06	2.63	2.29	2.6	2.43	2.5	2.34	2.24	2.49	2.39	2.57	2.35	2.6	2.41	2.24	2.5	2.58	2.45	2.5	2.13	2.37	2.11	2.33	2.47	2.26	2.86	2.26	2.43	2.35	2.37	2.78	2.53	2.23	2.39	2.39	2.12	2.29	2.73	2.19	2.08	2.43	2.36	2.69	2.38	2.73	2.46	2.46
10700947	6.02	6.13	5.47	5.59	5.44	5.69	5.41	5.58	5.29	4.24	5.75	5.55	5.92	5.69	5.83	5.93	5.07	5.82	5.5	4.64	5.97	5.51	5.07	5.15	5.59	5.89	5.52	6.09	5.68	5.32	5.23	5.99	5.09	4.9	4.46	4.51	5.45	4.94	5.28	5.12	4.09	4.99	4.59	5.29	5.82	5.13	4.9	4.52	5.58
10700948	3.88	3.78	3.9	3.82	3.61	4.15	3.53	3.46	4.18	4.02	3.34	4.4	3.58	3.75	4.2	4.47	4.08	4.38	3.1	3.86	3.86	3.58	3.78	3.53	3.58	5.05	4.26	4.79	3.4	3.84	4.16	4.01	3.1	4.9	4.15	4.54	4.37	4.28	3.89	3.78	3.74	3.55	4.25	3.69	4.09	3.32	3.66	3.72	3.57
10700949	4.54	5.04	4.19	3.89	3.13	3.66	3.43	4.83	3.48	3.3	4.09	4.16	3.97	4.62	3.8	3.78	3.7	4.27	3.6	3.71	3.78	3.3	3.49	4	4.12	4.55	3.82	5.62	3.76	4.01	3.63	4.26	3.89	3.96	4.83	4.6	4.63	3.95	4.05	5.13	3.34	3.9	3.74	4.63	3.49	3.77	5.05	3.3	4.06
10700950	5.51	7	7.02	6.19	5.95	7.17	6.23	5.61	7.31	6.11	6.76	7	6.33	6.5	6.88	6.88	4.84	6.16	6.11	6.58	6.93	5.84	5.83	7.01	5.96	6.7	5.91	7.27	6.52	6.89	5.92	6.35	6.1	6.2	6.14	6.24	6.37	5.13	6.35	5.77	5.4	6.7	5.19	5.6	6.76	6.3	5.06	5.49	5.89
10700951	5.15	6.21	5.82	5.6	5.48	5.14	4.92	6.4	5.73	5.68	6.01	6.18	5.55	5.87	5.9	6.02	5.78	5.3	5.45	4.6	5.32	6.04	6.09	5.51	5.7	5.53	5.51	6.08	5.29	5.76	4.9	5.41	5.2	5.55	5.89	5.06	5.57	5.69	5.55	5.22	5.67	5.64	5.87	5.72	5.22	5.4	5.3	4.76	5.25
10700952	3.27	3.44	3.47	3.43	3.48	3.38	3.37	3.24	3.51	2.99	3.61	3.24	3.27	3.74	3.21	3.31	3.42	3.34	3.24	2.72	3.44	2.85	3.14	3.22	3.15	3.61	3.8	3.29	3.57	3.6	3.32	3.24	3.08	3.28	3.26	3.02	3.42	3.41	3.73	3.23	2.83	3.42	2.88	3	3.02	3.05	3.87	3.02	3.04
10700953	4.01	3.64	4.23	3.17	2.99	3.14	2.67	4.66	3.55	2.96	3.49	3.7	4.19	4.22	3.48	3.83	3.09	3.54	3.35	2.86	2.82	3.23	3.7	3.52	3.91	3.77	3.95	5.12	4.35	3.71	4.03	4.02	3.28	2.81	2.94	2.76	3.13	3.2	3.36	3.04	2.89	2.88	2.83	3.38	3.6	2.94	3.44	2.79	2.98
10700954	9.81	9.69	9.96	9.91	10.2	10.11	10.13	10.25	9.63	10.15	10.1	10.25	10.24	9.77	10.17	9.97	10.07	9.96	9.59	9.95	9.96	9.58	9.88	9.81	9.9	9.91	10.16	9.99	9.93	9.83	9.85	9.86	9.69	10.06	9.97	9.87	10.05	10.08	9.88	9.58	10.04	10.09	9.91	10.05	10.15	10.05	9.79	10	9.91
10700955	3.41	3.25	5.03	4.57	4.47	4.22	4.09	5.08	4.44	3.95	4.44	3.95	4.41	4.46	4.64	3.78	4.06	3.77	3.84	3.87	4	4.12	4.78	3.76	5.38	5.04	4.55	5.44	4.61	5	4.27	4.48	4.48	4.47	4.55	3.97	4.13	3.34	4.42	3.81	3.49	3.73	3.95	4.24	4.15	4.04	4.42	4.21	3.92
10700956	5.37	5.04	4.81	4.15	4.04	4.46	4.81	4.19	4.91	4.36	4.64	4.52	4.76	4.73	4.35	4.07	3.98	4.14	4.03	4.46	4.74	3.77	4.5	3.85	4.05	5.04	4.52	5.6	4.8	4.71	5.34	5.1	4.57	3.81	4.2	4.42	3.51	4.81	4.25	4.56	4.1	4.76	3.63	4.52	4.5	3.97	4.61	4.2	4.15
10700957	3.97	4.2	4.94	4.11	4.19	4.31	3.75	4.18	3.93	3.96	4.41	3.97	3.87	4.45	4.31	4.42	3.42	3.93	4	3.93	3.86	3.59	3.52	3.61	4.3	3.79	4.49	5.45	4.45	4.86	3.96	5.47	3.57	3.71	3.44	5.06	3.85	4.3	3.56	3.65	3.22	4.6	3.24	3.38	4	3.78	4.18	3.63	3.63
10700958	4.28	4.25	4.69	4.57	4.43	4.12	4.75	4.91	4.39	4.28	4.07	4.8	4.54	4.39	4.22	4.69	4.78	4.01	4.89	4.63	3.86	4.47	4.75	4.83	4.14	4.5	4.35	3.98	4.1	4.76	4.1	4.81	4.56	5.43	4.29	4.04	4.05	4.55	4.85	4.22	4.22	4.31	4.36	4.26	4.03	4.53	4.91	4.63	4.04
10700959	11.15	11.45	10.82	10.42	10.84	10.83	10.62	10	10.24	10.32	10.99	10.97	10.87	10.69	10.73	10.91	10.75	11.12	11.43	11.37	11.26	11.07	11.21	11.43	10.85	10.69	10.81	10.44	10.84	10.68	10.97	10.75	11.53	11.08	11.78	11.56	11.6	11.42	11.71	11.17	11.48	11.66	11.11	11.35	11.58	11.44	11.08	11.5	11.1
10700960	12.79	12.45	11.65	11.37	11.48	11.42	11.47	11.42	11.43	11.32	11.51	11.63	11.72	11.54	11.36	11.46	11.41	11.89	11.62	11.57	11.62	11.6	11.67	11.65	11.41	11.52	11.27	11.32	11.53	11.27	11.76	11.97	12.28	12.06	12.1	12.28	12.3	12.29	12.4	12.31	12.09	12.03	12.06	12.15	12.24	11.95	12.45	12.04	11.98
10700961	4.12	3.92	3.91	3.07	3.1	3.48	3.45	4.29	4.04	3.68	4.14	4.17	3.6	3.94	4.84	3.46	3.69	3.53	4.33	3.63	3.53	3.35	3.6	3.04	3.98	4.49	3.67	5.36	3.67	4.34	4.29	4.25	3.44	4.77	3.78	3.57	3.78	3.72	3.6	3.6	3.34	3.71	3.73	3.83	3.96	3.39	3.33	4.08	3.43
10700962	5.23	4.9	6.21	5.35	6.34	5.48	5.52	6.44	5.83	5.7	6.07	6.17	6.09	6.1	6.12	5.7	5.67	6	5.77	5.51	6.05	5.69	5.36	5.74	5.93	6.71	6.02	7.37	6.32	6.52	5.84	6.25	5.31	5.39	4.7	5.84	5.54	5.48	5.28	5.22	5.05	5.6	4.89	5.4	5.68	5.44	5.17	5.05	5.57
10700963	3.56	3.24	3	2.76	3.22	3.04	2.93	2.99	3.37	3.58	3.87	3.09	3.86	2.84	3.79	2.82	2.87	2.8	3.05	2.83	3.34	3.46	3.24	3.02	4.01	3.43	3.16	4.01	3.3	2.97	2.73	3.19	3.09	2.94	3.13	2.82	3.01	2.42	2.74	2.71	2.54	2.81	3.05	2.49	2.8	2.58	3.05	2.31	2.68
10700964	4.88	4.74	5.95	5.34	4.77	5.36	4.53	5.94	4.98	5.19	5.76	5.17	5.38	5.45	5.31	4.66	4.93	4.27	4.03	4.17	4.34	4.06	4.61	4.16	5.12	5.7	5.18	6.7	5.15	4.96	4.34	4.98	4.5	3.9	4.46	4.38	3.88	4.21	4.15	4.78	4.49	4.92	4.14	4.04	4.56	4.07	4.61	3.93	4.57
10700965	3.44	4.22	3.57	3.82	3.49	4.18	3.47	3.68	4.26	4.28	3.63	3.78	4.01	4.05	4.43	3.6	3.72	3.17	2.85	3.1	3.18	3.28	3.63	3.51	3.64	3.89	3.93	4.19	4.18	4.07	4.33	3.79	3.68	3.53	3.49	3.32	3.55	3.06	3.05	3.44	3.04	3.61	3.02	3.59	3.04	3.64	3.66	2.64	3.04
10700966	3.15	2.86	4.69	3.58	3.26	3.24	2.74	3.66	3.68	2.99	3.55	3.13	2.66	3.41	3.7	3.07	2.67	3.11	3.25	2.74	3.25	3.07	3.57	3.83	2.67	3.26	2.81	4.58	3.46	3.5	3.44	3.53	3.67	3.16	2.92	3.65	3.6	3.11	3.22	3.3	2.87	3.78	2.4	3.67	3.62	3.19	2.94	3.11	2.64
10700967	5.09	4.82	4.49	4.6	4.37	4.17	3.99	4.68	4.96	4.3	5.24	4.96	4.44	5.38	4.41	4.77	4.02	5.08	5.28	4.6	4.32	4.07	4.6	5.1	5.01	5.78	4.71	5.59	4.85	5.2	4.51	4.98	4.97	4.47	4.53	5.11	4.57	4.85	5.47	4.37	4.35	5.16	4.96	4.9	4.89	4.74	4.78	5.19	4.47
10700968	2.31	2.13	2.29	2.58	2.12	2.19	2.27	2.09	2.26	2.23	2.31	2.16	2.4	2.29	2.12	2.19	2.36	2.21	2.69	2.26	2.65	2.31	2.09	2.49	2.12	2.12	2.12	3.05	2.22	2.16	2.27	2.3	2.44	2.19	2.44	2.18	2.13	2.53	2.2	2.43	2.4	2.17	2.64	2.16	2.18	2.18	2.15	2.31	2.38
10700969	11.98	12.03	11.1	10.92	11.11	11.01	11.21	10.98	11.15	10.91	10.98	11.16	11.09	11.58	11.05	11.01	11.26	11.19	11.65	11.71	11.77	11.65	11.84	11.89	11.03	11.1	11.08	11.09	11.08	11.2	11.3	11.25	12	11.78	12.39	11.85	12.03	12.11	12.04	11.97	11.85	11.73	11.81	11.88	11.78	11.73	11.61	11.77	11.14
10700970	2.88	3.28	2.64	3.17	2.54	3.35	2.96	2.71	2.89	3.56	2.95	2.88	3.51	3.02	3.18	4.07	2.72	2.91	2.81	2.87	2.32	2.65	2.6	3.19	3.34	2.87	3.13	3.3	3.12	2.92	3.1	2.51	2.79	3.51	3.11	3.36	2.7	2.89	3.06	2.66	2.56	3.31	2.96	3.32	2.52	3.21	2.92	2.67	2.74
10700971	2.78	3.11	3.29	2.73	2.7	2.96	2.71	2.79	2.8	3.26	3.27	3.18	2.83	3.18	2.99	2.84	2.93	2.76	3.13	2.38	3.06	2.71	2.72	2.96	2.91	2.79	2.76	3.31	3.78	2.86	3.58	3.07	3.14	2.58	2.56	2.61	2.91	2.59	3.45	2.69	2.81	2.84	2.96	3.13	2.97	2.65	2.8	2.83	2.57
10700972	2.31	2.21	2.56	2.36	2.21	2.73	2.39	2.23	2.15	2.24	2.33	2.15	2.37	2.19	2.27	2.3	2.21	2.24	2.5	2.17	2.23	2.58	2.49	2.34	2.34	2.23	2.16	2.36	2.1	2.2	2.33	2.13	2.31	2.58	2.3	2.46	2.14	2.21	2.19	2.2	2.34	2.33	2.43	2.29	2.44	2.19	2.25	2.31	2.35
10700973	2.97	2.74	3.84	3.94	2.68	3.18	3.24	3.15	2.97	3.16	3.63	3.88	2.68	2.68	3.47	3.22	3.18	3.8	2.87	3.01	2.92	2.53	2.57	2.73	3.59	3.34	3.34	4.05	2.59	3.09	2.91	2.95	2.7	2.81	2.91	2.85	2.92	3.34	3.13	3.11	2.62	2.98	2.85	2.53	2.87	2.76	2.43	2.85	2.74
10700974	3.04	3.04	3.45	3.43	2.93	3.29	2.71	2.84	3.68	3.19	3.64	3.09	2.96	3.78	3.56	3.16	2.78	2.81	2.9	2.64	3.04	2.83	2.82	3.04	3.43	4.01	3.52	4.08	3.98	3.09	3.13	3.46	2.91	2.54	2.68	2.46	2.84	3.54	2.95	2.73	2.62	2.98	2.78	2.65	3.17	2.78	2.97	2.88	2.86
10700975	3.06	2.74	2.71	2.39	2.27	2.42	2.39	2.3	2.48	2.54	2.35	2.37	2.62	2.35	2.32	2.38	2.17	2.28	2.55	2.5	2.46	2.38	2.28	2.7	2.48	2.64	2.12	2.6	2.3	2.3	2.22	2.29	2.45	2.46	2.81	2.47	2.36	2.76	2.34	2.68	2.53	2.3	2.48	2.39	2.42	2.34	2.5	2.62	2.64
10700976	4.35	4.82	5.44	4.17	4.31	4.38	3.89	4.83	4.14	4.72	4.24	4.91	5.01	4.17	5.09	4.25	4.2	4.74	4.23	3.27	3.2	3.13	2.82	3.26	4.8	4.27	3.64	4.98	4.23	4.18	3.94	5.14	4.34	3.29	3.52	3.87	3.76	3.91	3.81	3.76	3.14	3.96	3.63	3.11	4.72	3.93	4.2	3.91	4.36
10700977	3.93	3.89	3.77	3.88	3.83	3.87	3.9	4.72	3.75	3.98	4.02	3.99	3.66	4.06	3.77	3.6	4.58	4.01	4.01	4.46	3.79	3.73	3.45	4.2	4.23	4.48	3.84	4.19	4.15	3.5	4.18	3.65	3.82	3.8	3.76	3.85	3.66	4.11	4.1	4.1	3.56	3.81	3.84	3.9	3.49	3.61	4.14	3.83	3.75
10700978	3.75	4.34	4.58	4.35	4.69	4.01	4.2	4.1	4.15	3.92	4.27	3.53	4.64	3.84	4.37	3.55	3.44	4.11	4.36	3.63	3.94	3.53	3.61	3.95	4.16	4.09	3.73	4.45	4.27	4.17	3.27	3.8	3.67	3.22	3.51	4.33	3.16	3.25	3.76	3.53	3.42	3.66	3.18	3.66	3.38	3.06	3.6	3.1	3.84
10700979	3.96	3.73	3.71	3.23	3.84	3.27	3.11	3.91	3.67	3.53	3.78	3.21	4.14	3.45	3.71	4.13	3.66	3.31	3.62	3.23	3.8	3.3	3.15	3.25	3.74	3.47	3.26	4.33	3.32	3.41	4.46	3.77	3.16	3.39	3.68	3.26	3.32	3.73	3.71	3.68	3.19	3.68	3.62	3.33	3.99	3.37	3.09	3.29	3.34
10700980	3.45	3.57	3.25	2.97	3.16	3.51	3.35	3.56	2.86	3.48	3.56	2.9	2.89	2.62	3.18	3.1	2.93	3.17	3.43	3.04	2.91	2.68	3.46	3.47	2.99	3.16	3.28	3.63	2.93	3.41	4.32	3.17	3.31	3.14	2.97	3.03	2.73	2.87	2.9	2.9	2.87	2.63	2.93	3.08	3.39	2.66	2.61	2.84	3.27
10700981	7.22	7.09	6.78	6.52	6.48	6.62	6.64	6.26	6.87	6.16	6.84	6.76	6.52	6.56	6.72	6.47	6.9	6.23	5.56	5.68	6.09	6.32	6.09	6.51	6.39	6.93	7.12	6.97	6.73	6.72	6.74	6.86	6.15	5.4	5.61	6.46	6.25	5.9	6.41	6.12	5.98	6.37	6.56	6.34	6.2	6.58	6.12	6.54	6.65
10700982	2.82	2.41	2.63	3.09	2.79	2.74	2.41	2.59	2.87	2.95	2.98	2.95	2.84	3.02	2.66	2.51	2.91	2.82	3.63	3.38	2.71	2.95	2.68	3.04	2.47	2.91	3.45	2.64	2.78	3.45	2.46	2.77	2.71	3.38	2.87	3.93	2.61	3.06	2.74	2.78	3.18	2.72	2.58	2.68	2.73	2.62	2.73	2.97	2.93
10700983	6.35	5.77	6.39	6.44	6.15	6.59	5.61	6.92	6.61	5.45	6.92	6.76	6.39	7.37	6.36	6.3	5.2	6.77	6.41	6.9	6.46	5.68	5.95	6.29	5.8	7.14	5.86	6.95	6.58	6.86	7.26	7.13	6.41	6.8	6.62	6.06	6.85	7.54	6.74	6.75	5.8	6.71	5.71	6.62	6.92	5.81	5.92	5.38	5.59
10700984	2.99	3.01	3.47	4.07	4.35	4.4	3.38	3.85	4.37	3.75	4.69	4.84	4.05	5.24	4.68	4.05	3.48	3.04	3.7	3.42	2.63	3.03	2.84	2.93	3.47	4.87	4.69	4.56	4.31	4.57	4.92	4.04	3.17	2.8	3.06	3.08	2.88	3.74	3.05	3.08	2.27	3.61	3.01	3.48	2.7	3.4	3.06	2.53	2.9
10700985	6.15	6.47	6.2	6.61	6.46	5.88	6.25	6.03	6.03	5.81	6.46	6.05	6.27	5.79	6.26	5.64	6.16	6.07	6.5	6.97	6.45	6.35	5.84	6.91	5.76	5.51	6.11	5.49	5.77	5.52	5.67	5.93	6.33	6.51	6.4	5.63	7.26	6.99	6.86	6.6	6.76	6.17	6.75	6.18	6.47	6.73	6.02	6.5	6.64
10700986	3.74	3.86	4.04	3.63	4.51	4.15	3.48	4.69	3.35	3.64	4.26	4.38	3.43	4.2	4.19	4.08	3.97	4.28	4.38	3.69	3.75	3.67	3.51	3.72	3.54	3.82	3.96	3.73	3.85	3.82	4.63	3.7	3.88	4.63	4.31	4.23	4.08	3.14	3.62	4.4	3.57	3.83	4.08	3.66	4.21	3.51	3.62	3.1	3.31
10700987	4.44	4.55	4.9	3.82	4.03	3.75	3.85	3.86	3.86	4.24	4.14	4.28	4.05	4.2	3.93	4.35	3.92	4.01	4.12	4.12	4.37	3.72	4.34	4.09	3.77	4.72	3.59	5.22	4.78	5.39	4.42	4.74	4.81	4.31	3.99	3.97	3.7	4.39	4.18	3.73	4.05	3.69	3.79	5.09	4.24	3.72	5.06	4.23	3.72
10700988	5.16	5.64	5.8	6.14	5.62	5.89	5.1	6.55	5.08	5.32	5.4	5.41	5.77	4.87	5.21	5.55	5.63	5.68	4.91	6.11	5.79	5.49	5.98	5.64	5.42	5.55	5.71	4.9	4.71	5.47	5.16	5.52	5.14	5.69	4.85	5.3	5.64	5.24	5.66	5.66	5.57	4.66	5.51	6.1	4.77	4.71	5.75	5.17	5.07
10700989	7.85	8.1	8.33	8.8	8.35	8.96	8.35	9.32	8.91	8.16	8.95	8.64	8.28	9.4	9.12	8.8	8.35	8.14	7.31	7.13	7.11	6.61	7.02	7.32	8.79	9.05	8.64	9.01	9.15	9.36	8.9	8.79	7.37	7.82	6.89	6.88	7.46	7.05	7.02	7.15	6.46	7.56	7.18	7	7.33	7.32	7.48	6.84	7.39
10700990	3.02	3.86	5.2	5.12	3.55	3.76	3.58	3.48	4.18	4.34	4.32	3.49	3.55	3.79	4.2	4.41	3.91	3.54	3.48	4.75	4.09	3.89	2.96	3.88	4.25	4.75	4.21	4.95	4.79	4.82	4.79	5.05	3.12	3.48	3.29	4.14	3.57	3.3	4.08	3.99	3.26	3.72	3.4	4.13	3.41	3.53	3.58	4.27	3.17
10700991	10.09	10.26	10.75	10.54	10.63	10.65	10.28	10.64	10.7	10.3	10.47	10.26	10.13	10.99	10.89	10.39	10.3	10.31	9.61	9.82	9.9	9.73	9.93	9.86	10.65	10.97	10.8	11.04	10.75	11.23	10.98	11.03	9.7	9.88	10.1	9.65	9.98	9.77	9.83	10.13	9.66	9.99	9.71	9.76	9.68	9.7	9.64	9.28	10.14
10700992	5.97	6.11	7.14	6.47	6.39	5.78	6.25	7.38	6.69	6.11	6.45	6.31	6.43	7.08	6.64	6.82	6.56	6.57	6.8	6.93	6.6	6.38	6.7	6.82	6.16	6.53	6.39	7.5	6.68	6.84	6.47	6.97	6.52	6.41	6.78	6.55	6.75	6.51	6.45	6.49	6.21	6.49	6.12	6.06	5.75	6.44	6.3	5.94	5.54
10700993	4.32	4.06	4.58	4.07	4.41	4.44	4.17	4.74	4.4	4.3	4.25	4.22	4.37	4.37	4.39	4.07	4.12	4.28	4.22	4.13	3.98	3.98	4.69	4.01	4.29	4.29	4.38	4.37	4.37	4.39	4.09	4.32	3.99	4.05	4.1	3.99	4.13	4.25	3.93	4	3.87	4.14	4.03	4.38	3.98	3.93	4.05	4.01	3.73
10700994	10.41	10.57	10.64	10.66	10.45	10.55	10.38	11.04	10.82	10.51	10.62	10.54	10.67	10.41	10.35	10.52	10.32	10.78	11.04	11.04	11.35	11.2	10.98	11.24	9.78	9.95	10.15	10.17	10.3	10.22	9.89	10.08	10.87	11.15	11.15	10.9	11.12	11.19	11.13	11.18	10.99	11.25	11.17	11.08	11.12	10.79	11.07	11.02	11.18
10700995	6.52	6.74	6.36	6.61	6.51	6.32	6.71	6.17	6.52	6.18	6.35	6.46	6.45	6.26	6.43	6.25	5.84	7	6.23	5.63	5.05	6.09	6.38	6.17	6.32	6.24	5.73	6.03	6.49	6.47	6.6	6.13	5.78	6	5.94	5.64	5.8	5.63	5.91	5.94	5.97	5.77	5.78	5.99	5.41	5.76	6.4	5.88	6.04
10700996	9.39	9.29	8.79	8.57	8.62	8.87	8.63	9.25	8.72	8.79	8.71	8.78	9.04	8.8	8.46	8.65	8.8	9.06	8.63	8.65	8.81	8.76	8.81	8.95	8.39	8.46	8.31	8.6	8.6	8.35	8.19	8.54	8.87	9.03	8.74	8.93	9.05	9.23	9.04	8.77	8.77	8.84	8.94	8.82	8.68	8.82	8.74	8.85	9.15
10700997	4.5	5.28	5.51	5.08	5.07	5.45	4.47	5.39	5.82	4.33	6.23	5.8	5.49	6.87	5.78	5.32	4.25	6	5.48	3.76	3.49	3.64	3.53	4.05	5.56	5.51	5.58	6.57	6.24	5.57	5.57	5.39	5	3.99	4.45	3.86	4.52	3.46	4.75	3.55	4.51	4.21	3.34	4.71	4.49	4.12	3.49	4.45	4.25
10700998	6.82	6.75	6.79	6.81	6.51	6.39	6.48	6.88	6.5	7.3	6.71	6.66	6.62	6.94	6.86	7.09	6.15	7.01	7.31	7.39	6.67	6.63	6.53	7.21	6.68	6.72	6.44	7.15	6.97	6.96	6.34	6.44	7.02	6.82	7.42	7.18	6.91	6.88	7.15	7.19	6.64	6.83	6.54	7.04	6.91	6.87	6.77	6.78	6.6
10700999	3.34	3.03	3.75	3.2	3.18	3.07	2.65	2.86	3.23	2.68	2.99	3.05	3.47	2.92	2.79	3.38	2.93	2.89	3.09	2.7	3.23	3.1	3.1	2.49	2.63	3.22	3.22	4.34	3.25	3.05	2.99	2.88	3.15	3	2.77	3.37	2.64	2.76	2.99	3.17	2.92	2.69	2.93	2.54	2.64	2.88	2.98	2.81	3.09
10701000	4.56	5.07	4.89	4.37	3.54	4.56	3.82	4.7	4.34	4.34	4.87	5.15	4.18	5.77	5.35	4.82	4.7	5.47	4.81	4.12	3.59	4.21	4.37	5.14	4.5	4.62	5.02	6.57	4.47	5.54	4.65	4.86	4.69	5.18	3.84	3.76	4.81	3.56	5.08	4.44	3.7	5.23	3.99	4.95	5.39	4.4	4.9	4.32	3.87
10701001	2.54	2.39	2.97	2.52	2.59	2.63	2.79	2.34	2.69	2.93	2.39	2.59	2.39	2.57	2.48	2.57	2.46	2.47	2.91	2.55	3.01	2.81	2.51	2.47	2.33	2.37	2.43	2.44	2.86	2.68	2.45	2.82	2.63	2.73	2.46	2.7	2.45	2.6	2.46	2.64	2.6	2.57	2.61	2.53	2.53	2.56	2.48	2.5	2.36
10701002	2.76	3.38	3.07	2.78	3.1	3.03	2.79	2.77	2.85	2.85	2.71	2.9	3.01	3.35	3.01	3.73	2.65	4.26	3.24	2.99	3.15	2.85	2.91	3.39	3.28	3.07	2.73	4.49	3.49	3.2	3.07	2.92	3.37	2.98	2.72	2.93	3.19	2.65	2.72	2.63	2.53	2.9	2.68	3.01	2.98	3.1	3	2.78	2.8
10701003	8.15	7.75	6.84	7.04	7.12	7.39	7.51	7.51	7.66	7.33	7.7	7.43	7.98	7.42	7.57	7.64	7.1	7.93	6.87	7.46	7.7	7.25	7.2	7.38	7.38	7.59	7.28	7.36	7.39	7.45	6.88	7.34	7.05	7.16	7.7	7.34	7.27	7.68	7.78	7.83	7.52	7.25	7.43	7.27	7.1	7.21	7.54	7.42	7.28
10701004	6.33	6.43	6.53	6.08	6.21	6.65	6.4	6.37	6.19	6.54	6.52	6.26	6.18	6.11	6.24	6.34	5.66	6.43	5.51	6.05	5.5	6.07	5.63	6.07	6.22	6.21	6.44	6.07	6.19	6.53	6.45	6.14	5.55	5.81	6.14	6.27	5.39	5.57	5.94	5.53	5.67	6.09	5.82	5.9	6.02	5.74	5.37	5.71	5.82
10701005	3.18	3.19	3.23	3.15	2.7	3.01	2.69	3.02	3.19	3.65	2.92	2.96	2.89	2.95	3.56	2.77	2.59	3.23	3.6	2.67	3.02	2.73	2.62	2.58	2.98	3.13	3.21	3.86	3.1	3.34	3.9	3.19	3.14	2.67	2.9	3.24	2.52	3.15	2.67	2.54	2.69	2.88	3.11	2.79	3.17	3.04	2.61	3.17	3.21
10701006	10.16	9.87	9.5	9.82	9.92	10.18	9.93	9.85	9.63	10.17	9.92	9.92	9.85	9.99	9.81	10.03	9.9	9.88	10.93	10.74	10.7	10.55	10.83	10.77	10.02	9.83	9.98	9.74	9.87	9.94	9.64	9.79	10.66	10.7	10.58	10.67	10.57	10.83	10.59	10.36	10.44	10.61	10.34	10.57	10.59	10.61	10.77	10.86	10.45
10701007	3.8	5.35	5.64	5.72	5.32	5.18	4.91	5.2	5.3	4.64	4.81	5.32	4.19	6.12	5.28	5.15	4.05	5.34	4.37	3.54	3.54	4.38	3.71	4.63	4.46	5.91	5.29	6.36	5.88	5.73	5.66	6.16	4.63	3.84	4.85	4.44	3.93	4.1	4.35	4.77	3.44	4.82	3.79	3.56	3.59	4.75	5.01	3.85	3.99
10701008	3.58	4.2	3.54	3.47	3.45	3.26	3.44	3.86	3.72	2.92	3.44	2.92	3.23	3.72	4.1	3.39	3.13	3.63	3.64	3.32	3.62	3.75	3.52	3.19	3.06	3.61	2.83	3.74	3.22	3.28	2.9	3.88	3.68	3.74	4.06	3.99	3.61	3.16	3.63	4.03	3.78	3.77	3.27	3.66	3.48	3.01	3.78	3.53	3.01
10701009	7.08	7.48	6.92	6.4	5.93	6.59	6.66	6.23	7.44	6.27	6.76	6.88	6.93	7.31	7.16	6.7	6.64	6.9	7.1	7.3	7.02	7.07	7.14	7	6.98	7.41	6.78	7.46	6.7	7.34	7.02	7.01	6.91	6.6	6.57	6.8	6.82	6.66	7.04	6.61	7.21	6.81	6.8	7.1	6.95	6.41	6.8	6.08	6.21
10701010	4.81	4.87	5.56	4.82	4.42	4.89	4.91	4.44	5.49	5.65	5.4	4.94	4.82	5.5	6.17	5.31	4.79	5.38	5.04	4.62	5.01	4.22	4.65	5.45	5.88	5.54	5.69	6.73	6.15	5.87	6.23	5.62	5.67	3.95	4.01	5.11	4.4	4.68	5.11	4.78	3.93	5.19	4.63	4.57	4.88	4.85	4.86	4.43	4.16
10701011	4.16	3.97	4.68	4.2	2.78	4.09	3.41	3.53	3.14	3.56	4.28	3.33	3.45	3.02	3.74	3.86	3.07	3.5	3.39	2.91	3.33	3.24	3.94	4.46	3.22	4.57	4.01	5.01	4.22	4.74	3.54	3.91	2.76	2.76	3.1	3.52	3.07	3.27	2.66	3.67	2.78	4.05	2.92	2.87	3.96	3.22	3.04	4.02	2.78
10701012	4.11	4.44	4.1	4.19	3.39	4.02	4.26	4.45	4.19	3.67	4.92	4	3.88	4.65	4.13	4.2	3.75	4.3	3.85	4.21	3.9	3.49	4.28	4.28	4.39	4.66	4.5	4.83	5.03	4.56	4.8	3.68	3.36	4.02	3.93	3.83	4.33	3.51	3.82	3.56	3.69	4.13	3.5	3.87	3.5	3.51	3.57	3.74	3.54
10701013	8.13	8.37	7.31	7.13	7.28	7.26	7.34	6.75	6.62	7.41	7.6	7.91	7.75	7.53	7.66	7.13	7.02	7.48	7.18	7.36	7.35	7.24	7.59	8.05	7.12	7.36	7.73	7.21	7.33	7.49	7.66	7.23	7.69	7.35	7.84	7.52	7.41	7.4	7.81	7.02	7.25	7.83	7.28	7.26	7.29	7.79	7.41	7.5	7.96
10701014	9.84	10.37	10.21	10.21	9.92	10.38	10.21	10.08	10.2	10.31	9.97	10.02	10.09	10.14	10.49	10.14	10.21	9.94	10	10.21	10.26	10.4	10.15	10.47	10.13	10.05	10.25	10.27	10.22	10.17	9.91	10.02	10.17	10.01	10.23	10.05	10.09	10.16	10.11	10.15	10	10.25	10.2	10.12	10.22	10.26	10.06	10.25	9.92
10701015	3.24	3.69	4.23	3.15	2.99	3.58	2.67	4.25	3.62	4.56	3.27	3.57	3.05	2.84	3.81	3.18	3.82	3.16	3.94	3.53	4.6	4.44	4.13	3.24	3.83	3.87	3.45	3.53	3.18	3.24	2.93	3.13	3.82	2.96	3.28	3.44	2.84	3.17	2.77	3.31	3.69	3.36	3.67	2.75	3.05	3.03	3.53	3.51	3.44
10701016	3.95	3.42	3.93	2.63	3.09	3.72	3.73	2.94	2.99	2.88	3.45	3.01	3	3.7	3.96	3.83	2.87	3.91	2.96	3.68	3.91	3.52	2.94	3.39	4.07	3.33	3.14	4.21	4	3.88	3.53	3.31	3.26	4.49	3.15	3.3	2.86	3.46	3	2.96	3.06	3.57	3.42	3.28	2.88	3.56	3.97	3.95	2.89
10701017	7.77	8.61	7.58	6.95	7.57	7.21	7.63	7.58	7.46	7.49	6.76	6.96	7.45	7.32	7.67	6.99	7.09	7.45	7.66	7.3	6.42	7.37	7.54	7.49	7.5	7.25	7.19	7.47	7.13	7.27	7.15	6.93	7.47	7.15	7.41	7.53	7.57	7.84	7.82	7.76	7.28	7.46	7.62	7.41	7.59	7.07	7.43	7.78	7.13
10701018	5.37	6.09	7.6	6.95	6.55	7.01	6.56	6.37	7.06	7.01	7.05	7.15	6.36	8.34	7.3	6.39	6.01	7.26	5.8	4.75	4.64	5.67	4.73	6.24	6.48	6.9	6.54	8.06	7.18	7.56	7.15	7.01	6.52	5	6.09	5.11	5.58	5.47	5.74	5.68	5.45	6.01	5.49	3.96	5.85	5.58	5.2	4.48	5.71
10701019	3.05	3.43	3.31	3.43	3.34	3.67	3.26	2.69	3.55	3.22	3.27	3.48	2.9	4.74	4.13	3.36	2.84	3.9	2.64	2.78	3.11	2.89	2.78	2.93	3.35	4.74	3.62	4.68	3.92	4.37	4.84	4.2	3.31	2.7	3.13	2.72	2.69	4.02	3.55	2.85	3.27	3.38	3.03	2.75	3.25	2.79	4.04	2.83	3.37
10701020	10.96	10.82	10.97	10.59	10.84	10.69	10.8	10.67	11.01	10.55	10.86	11.07	10.98	10.52	10.74	10.8	10.59	10.93	10.52	10.61	10.56	10.77	10.42	10.79	10.52	10.53	10.59	10.4	10.62	10.66	10.68	10.46	10.42	10.26	10.77	10.52	10.52	10.53	10.72	10.71	10.34	10.67	10.73	10.44	10.56	10.72	10.68	10.48	10.8
10701021	2.83	3.02	2.63	2.86	2.83	2.98	2.88	2.95	2.62	3.03	3.03	3.07	2.79	2.96	2.95	2.71	3.26	3.15	2.68	2.93	2.85	2.63	3.12	2.93	3.13	2.8	3.38	2.96	2.63	2.72	2.48	3.05	3	2.67	2.73	2.64	3.11	2.62	3.42	3.32	2.91	3.06	2.88	3.13	3.04	2.76	3.12	2.8	3.23
10701022	3.05	3.79	3.55	3.52	3.3	3.6	3.4	3.95	3.58	3.29	4.41	2.87	3.6	3.96	3.3	3.01	3.05	3.3	3.01	3.38	2.82	3.29	2.99	3.12	3.63	3.31	3.1	3.71	3.42	3.94	3.16	4.18	3.37	2.67	3.01	3.22	3.39	3.08	3.19	3.17	2.76	3.44	2.82	2.79	3.04	3.19	3.23	3.2	3.74
10701023	2.85	2.57	3.2	2.97	2.71	2.61	2.74	2.49	2.72	3.01	2.6	2.84	2.7	3.15	2.77	2.78	2.77	2.72	2.87	2.77	2.92	2.74	2.41	3.12	2.88	2.66	2.7	3.28	3.27	3.04	2.58	2.55	3.26	3.05	2.67	2.97	2.86	2.78	2.78	2.81	2.97	2.55	3.34	2.68	2.52	2.36	2.84	2.85	2.58
10701024	3.59	4.38	4.7	3.86	3.74	4.45	3.97	4.44	4.56	3.69	4.22	4.21	3.88	4.51	5	4.69	3.65	4.09	4.5	4.02	3.92	4.14	3.05	3.27	4.37	4.05	4.2	4.62	4.29	3.56	4.24	3.96	3.7	3.56	3.72	3.95	3.42	3.61	3.68	3.8	4.05	3.58	4.11	4.67	4.28	3.58	4.76	4.09	3.1
10701025	4.91	4.89	4.48	3.77	3.33	3.67	3.72	4.39	3.87	3.55	3.57	4.46	5.18	4.32	4.24	4.46	3.32	4.36	3.01	4.03	3.06	4.16	3.28	3.04	4.11	4.5	4.39	5.21	4.95	4.01	4.04	4	3.8	3.21	3.87	4.47	3.72	3.54	4.09	3.75	4.2	3.56	3.06	3.66	2.89	3.11	2.94	3.23	3.13
10701026	5.17	5.41	5.88	4.97	4.77	5.07	5.07	5.07	5.29	5.69	5.37	5.93	5.23	5.47	5.33	6	5.26	5.39	5.5	5.13	5.18	5.97	4.65	5.32	5.47	5.71	5.97	6.8	5.67	5.95	6.57	4.99	4.88	4.82	4.85	5.87	5.53	4.93	5.18	5.28	5.57	5.64	5	5.54	5.58	5.58	4.72	5.25	5.07
10701027	2.23	2.27	2.53	2.5	2.32	2.64	2.8	3.67	2.41	2.24	2.65	3.13	2.67	2.14	3.53	2.58	2.18	2.61	2.38	2.29	2.54	2.5	2.55	2.6	2.45	2.44	2.71	4.16	2.25	2.52	3.06	2.37	2.43	2.39	2.31	2.52	2.57	2.7	2.95	2.36	2.25	2.28	2.39	2.36	2.56	2.22	2.36	2.44	2.22
10701028	3.35	3.52	2.74	2.99	2.76	2.5	2.4	3.7	2.68	2.79	3.13	2.99	2.44	2.51	2.98	2.49	2.7	2.8	3.23	3.01	2.92	3.35	2.81	2.78	2.61	3.07	2.54	3.25	3.21	3.34	3.16	2.71	2.72	3.63	2.95	2.94	3.43	3.39	3.58	3.35	3.27	3.88	2.82	2.66	3.31	3.56	2.89	2.8	2.83
10701029	5.85	6.96	7.35	7.09	6.86	7.02	6.23	7.48	6.81	6.52	7.45	6.85	6.32	7.19	7.31	7.19	6.36	6.21	6.1	6.32	5.79	5.58	6.47	6.42	6.99	7.44	6.99	7.48	7.5	7.81	7.72	7.44	6.33	6.63	6.98	6	6.59	5.9	5.41	6.44	5.99	6.66	5.82	6.3	6.35	6.2	5.93	5.67	5.63
10701030	5.52	6.72	7.25	7.35	7.31	7.51	6.58	6.33	7.04	5.91	6.93	6.6	6.61	7.32	7.02	5.71	6.81	5.87	5.81	6.7	6.62	6.55	6.09	7.13	6.61	6.4	6.77	5.85	6.94	7.02	7.08	7.33	6.01	6.46	7.05	5.72	6.69	6.15	6.54	7.59	6.42	6.51	6.77	6.54	5.92	5.73	5.63	5.42	6.44
10701031	4.09	2.99	4.23	3.81	3.22	3.65	3.1	4.48	3.58	4.4	4.33	3.48	3.51	4.45	4	3.82	3.78	4.75	2.8	3.62	2.75	3.16	3.83	3.47	2.97	4.04	3.14	5.6	4.17	4.2	2.94	3.96	2.8	4.63	2.66	2.85	3.49	3.26	3.48	3.79	3.06	2.93	3.31	2.89	3.26	2.81	2.76	3.53	3.26
10701032	4.42	5.04	4.92	4.01	4.38	4.63	4.88	4.18	5.11	4.67	5.26	4.66	5.21	5.87	5.26	4.7	3.94	4.8	3.93	3.78	3.23	3.73	4.16	3.13	5.19	4.75	4.18	5.29	5.6	4.86	5.24	4.68	3.56	3.62	3.24	3.12	3.6	3.81	2.99	3.69	3.62	4.41	3.7	3.71	3.95	3.32	3.02	3.81	3.74
10701033	5.91	5.95	6.41	5.8	5.39	6.04	5.34	6.78	6.23	6.03	6.2	5.94	5.7	6.42	5.65	6	6.2	6.06	6.11	6.86	6.66	6.83	7.41	6.65	5.77	5.51	6.09	6.69	5.99	6.13	5.89	5.6	5.93	6.81	6.27	6.51	6.68	6.49	5.6	6.26	6.21	6.11	6.12	6.62	5.9	5.59	6.66	6.24	5.42
10701034	10.46	10.89	10.47	10.24	10.47	10.65	10.39	10.44	10.26	10.61	10.7	10.76	10.74	10.73	10.59	10.65	10.62	10.6	10.15	10.51	10.63	10.71	10.47	10.59	10.48	10.51	10.76	10.67	10.63	10.54	10.65	10.57	10.44	10.33	10.55	10.38	10.39	10.52	10.6	10.41	10.2	10.41	10.37	10.28	10.37	10.53	9.84	10.65	10.56
10701035	6.53	7.1	7.06	7.49	7.01	7.23	6.86	7.06	7.1	5.98	7.44	6.59	6.62	7.23	7.24	6.71	6.46	6.59	5.98	6.51	6.55	6.15	6.51	6.8	6.9	7.04	6.99	7.05	7.45	7.79	6.95	7.4	5.89	6.94	6.08	6.37	6.33	6.15	6.36	6.55	6.41	6.56	6.72	6.28	6.21	6.23	5.89	6.55	6.63
10701036	2.89	3.03	3.01	2.6	2.66	3.05	3.36	2.87	2.87	2.71	3.29	2.92	3.05	2.88	2.96	2.86	2.87	2.97	3.22	2.57	2.83	2.95	3.46	2.67	2.62	2.8	3.18	3.68	3.35	2.99	3.02	3.15	2.87	3.37	3.17	2.84	2.77	2.98	2.61	2.69	2.68	2.85	3.48	2.6	2.9	3.57	2.66	3.1	2.71
10701037	8.16	8	7.52	7.03	7.5	7.36	7.61	7.23	7.32	7.36	7.38	7.17	7.52	7.03	7.25	7.22	6.82	7.59	7.09	7.12	6.87	7.04	7.25	6.92	6.9	7.11	7.45	7.21	7	7.32	7.14	7.27	7.3	7.07	7.18	7.49	5.87	6.94	7.07	6.94	7.36	7.08	6.94	6.85	6.89	6.99	7.23	7.35	7.29
10701038	7.16	7.21	7.19	7.44	7.24	7.2	7.09	8.35	6.93	6.94	6.79	6.58	6.82	7.19	6.91	6.91	6.89	7.11	6.69	7.29	6.96	6.92	7.58	7.21	6.63	6.89	7.04	6.71	7.06	7.5	7.45	6.9	7.07	7.24	7.01	6.6	7.2	7.5	6.82	6.77	6.79	6.99	6.81	7.41	6.46	7.04	6.89	6.81	6.33
10701039	2.78	2.5	2.76	2.74	2.28	2.49	2.6	2.58	2.87	2.93	2.76	3	2.76	3.46	3.18	2.4	2.46	2.68	3.05	2.66	2.41	2.65	2.44	2.77	2.84	2.88	2.67	3	2.84	2.6	2.82	2.6	3.59	2.82	2.66	3.34	2.96	2.55	2.43	2.42	2.54	3.01	2.55	2.6	2.79	2.52	2.61	2.68	2.62
10701040	3.89	4.39	4.17	3.83	3.81	3.8	3.94	5.02	4.43	4.9	4.43	3.43	3.79	4.54	4.53	3.83	3.75	4.01	4.12	3.89	4.68	4.97	4.9	3.63	4.14	3.67	4.13	4.71	4.26	3.93	4.82	4.1	4.72	4.86	4.26	4.94	3.54	3.96	4.33	4.03	3.82	4.39	3.33	4.08	3.84	3.5	4.59	3.99	4.48
10701041	2.78	2.63	2.63	2.59	2.34	2.46	2.67	2.51	2.59	2.65	2.42	2.57	2.51	2.38	2.54	2.61	2.53	2.47	2.39	2.29	2.49	2.72	2.7	2.47	2.5	2.65	2.72	2.97	3	2.71	2.46	2.52	2.66	2.78	2.32	2.58	2.43	2.46	2.36	2.4	2.31	2.33	2.33	2.24	2.53	2.45	2.71	2.66	2.45
10701042	3.15	2.97	3.01	2.85	2.37	2.97	2.47	3.02	2.59	2.76	3.44	2.68	2.58	2.48	3.22	2.73	2.61	2.75	3.72	3.09	3.37	3.89	3.57	3.48	3.08	2.98	2.37	3.75	2.79	3.22	2.91	2.52	3.51	4.06	2.85	3.22	3.16	3.39	3.41	3.52	2.88	3.1	3.15	2.89	3.23	3.06	3.27	2.83	2.91
10701043	4.37	4.3	3.9	3.34	3.68	3.5	4.32	4.21	4	3.54	3.68	3.95	4.15	3.57	4.49	4.14	3.76	4.59	4.44	3.78	3.7	4.23	4.37	3.64	3.74	4.19	4.27	4.51	3.42	4.13	3.86	3.82	3.73	3.35	4.58	3.69	4.62	3.64	4.3	4.53	3.38	3.69	4.25	4.17	3.44	3.89	4.47	4.05	4.19
10701044	10.06	9.89	8.96	8.72	8.83	8.97	9.08	9.83	9.09	9.06	9.09	9.58	9.48	9.08	9.28	8.92	8.76	9.47	9.42	9.55	9.84	9.67	9.7	9.57	9.14	8.96	9.13	9.3	9.16	9.4	9.49	9.28	9.53	9.58	9.56	9.41	9.67	9.52	9.52	9.08	9.34	9.27	9.49	9.36	9.36	9.27	9.58	9.36	9.64
10701045	5.24	5.43	6.36	5.25	5.72	5.6	5.26	6.03	5.77	5.44	5.53	5	5.59	5.49	5.68	5.23	5.18	5.13	4.94	5.49	5.84	5.27	5.63	5.04	5.08	5.98	5.81	6.31	6	5.76	5.08	5.76	5.42	5.18	5.76	5.17	5.15	4.88	5.18	5.11	5.04	5.4	4.76	5.39	4.95	4.52	5.22	4.99	4.64
10701046	2.42	2.67	3.04	2.92	2.62	2.52	2.67	2.85	2.92	3.42	3.14	2.68	3.07	3.13	3.11	2.71	2.72	2.89	2.56	2.96	2.88	3.07	3.2	3.4	3.06	2.78	2.95	3.92	2.81	3.27	3.32	3.27	3.01	2.49	2.35	2.92	2.75	3.14	2.67	2.81	2.5	2.64	3.02	2.75	3.13	2.74	3.1	3.26	2.79
10701047	9.26	9.4	8.55	8.5	8.68	8.59	8.51	9.01	8.72	8.68	8.75	8.96	8.93	9.11	8.53	8.79	8.61	8.98	8.59	8.69	8.78	8.7	8.72	8.76	8.89	8.92	8.68	8.94	8.82	8.98	9.01	8.88	8.67	8.77	8.71	8.38	8.67	8.76	8.66	8.57	8.71	8.8	8.73	8.64	8.47	8.59	8.37	8.51	8.91
10701048	3.63	3.83	3.51	3.47	3.3	2.94	3.02	2.93	3.3	3.65	3.79	3.57	3.7	3.64	3.65	3.04	3.07	4.1	3.99	3.87	4.1	3.61	2.86	3.15	3.05	3.5	3.45	3.04	3.74	3.01	2.97	3.76	4.2	3.7	3.09	3.33	3.13	3.52	3.34	3.08	3.51	2.89	3.13	3.59	4.17	3.6	3.15	3.39	3.07
10701049	6.07	6.48	6.14	7.17	6.86	6.61	6.18	7.76	6.6	5.99	7.22	6.37	6.3	6.32	7.41	6.52	5.77	6.29	6.39	6.25	5.46	6.84	6.26	6.68	7.12	7.35	6.58	6.74	6.9	7.74	7.56	7.43	5.85	7.08	6.92	6.25	7.03	6.85	6.16	6.45	6.28	7.27	6.82	6.83	6.22	6.76	6.93	5.65	6.61
10701050	3.76	3.04	3.65	3.26	2.85	3.16	2.89	3.73	3.3	2.76	3.01	2.87	2.6	3.77	3.32	2.95	2.73	3.28	3.45	2.73	2.4	2.81	3.64	3.22	2.88	2.91	3.11	3.38	2.65	3.05	2.92	2.88	3.15	3.5	2.59	4.01	2.43	2.41	3.23	2.66	3.05	2.73	2.56	2.64	3.08	2.46	3.27	3.26	3.54
10701051	7.88	7.74	7.57	8.16	7.84	7.65	7.6	8.11	7.94	7.45	7.65	7.51	7.43	8.41	8.2	7.69	7.36	7.64	7.66	7.59	6.96	7.47	7.73	7.34	7.76	8.45	7.91	8.34	8.06	8.71	8.44	9.21	7.64	7.14	7.48	7.67	7.84	7.38	7.65	7.64	7.59	7.36	7.36	7.89	7.51	7.59	8.19	7.35	7.17
10701052	5.14	5.29	5.32	5.39	4.86	5.74	4.82	5.25	5.62	4.84	5.81	5.57	5.04	6.35	6.12	5.09	5.42	5.15	4.92	4.55	4.96	4.35	4.05	5.01	5.91	6.1	4.65	6.85	6.02	5.76	5.97	5.44	5.09	4.57	4.36	4.92	5.2	4.7	4.65	4.38	4.07	4.97	4.01	4.14	4.38	4.52	3.81	3.83	5.02
10701053	6.48	6.12	6.13	5.46	5.69	5.5	5.58	5.96	5.72	5.54	6.04	5.51	5.53	5.44	6.18	5.87	4.81	5.39	5.25	5.21	5.8	5.29	5.05	5.68	5.84	5.39	6.14	6.42	5.84	5.04	5.27	5.48	5.14	4.93	4.95	5.46	5.15	5.47	5.15	5.52	4.9	5.73	5.41	5.24	5.3	5.12	5.02	4.98	5.79
10701054	2.85	3.78	3.03	2.46	2.52	3.2	2.61	2.69	2.58	2.47	3.16	3.03	2.71	2.53	2.68	3.46	2.47	3.06	2.44	2.68	2.81	2.82	3.29	2.8	2.76	2.67	2.95	2.62	2.97	2.87	2.85	2.79	2.75	2.77	2.8	2.93	2.72	3.28	2.64	2.6	2.61	2.59	3.01	2.79	3.69	2.89	2.66	2.77	2.48
10701055	4.2	4.42	5.19	4.75	4.55	4.98	4.55	5.41	5.13	5	4.96	4.99	4.24	4.95	5.36	5.05	4.55	4.66	4.53	4.7	3.92	4.84	4.64	4.84	4.49	4.91	4.99	6.74	5.04	5.03	5	4.52	5.34	4.49	4.5	4.63	4.51	4.1	4.74	4.84	4.4	4.73	4.58	4.72	4.16	3.91	4.49	4.81	4
10701056	2.87	3.72	3.43	2.71	2.75	3.6	2.9	3.26	2.63	2.83	3.29	3.24	3.24	2.88	3.36	3.36	2.82	2.97	2.65	2.87	2.94	3.07	3.24	2.72	3.21	3.85	3.31	3.44	3.3	3.48	3.02	2.92	2.41	2.41	2.87	2.8	2.58	2.93	2.5	2.51	2.61	2.73	2.74	2.56	2.75	2.71	2.88	2.98	2.85
10701057	5.78	5.63	5.84	5.64	5.35	5.55	5.45	6.65	4.85	5.18	5.64	4.94	4.79	5.15	5.28	5.73	5.22	5.36	6.06	5.42	5.34	5.77	5.62	5.82	5.17	5.66	5.24	5.49	5.52	5.47	5.55	5.21	6.01	5.36	5.62	6	5.41	5.34	5.37	5.18	4.55	5.32	4.88	5.53	5.37	4.82	5.39	5.41	4.93
10701058	8.94	8.86	9.87	10.02	9.74	9.94	9.7	10.03	9.89	10.11	9.65	9.52	9.56	9.71	9.75	9.81	9.73	9.52	10.18	9.88	10.27	10.49	10.26	10.25	9.56	9.68	9.62	9.67	9.71	9.63	9.35	9.73	9.87	9.87	9.87	9.79	10.03	9.99	10.09	10.17	9.86	9.94	9.94	9.81	10.06	9.85	10.22	10.06	9.55
10701059	4.75	4.97	5.51	5.45	5.61	5.58	4.7	5.85	6.08	4.82	5.36	4.33	4.85	6.06	5.68	5.06	5.28	5.61	5.2	4.88	3.96	5.18	5.67	4.72	5.15	5.21	5.29	5.87	5.08	5.45	5.12	5.81	5.14	3.68	5.15	5.04	4.52	4.18	5.63	5.13	4.46	4.78	5.23	5.43	4.94	5.09	4.64	4.94	4.4
10701060	4.67	4.13	4.33	4.4	3.76	3.98	3.64	3.2	3.86	4.25	3.72	4.31	3.94	3.88	3.82	3.74	3.83	4.99	4.17	4.19	3.67	4.9	3.75	3.99	4.46	4.3	3.66	4.15	3.43	3.97	3.69	4.58	4.36	3.63	4.28	4.52	3.92	3.67	4.21	4.58	4.08	4.3	3.84	3.72	3.69	4.33	4.78	3.77	3.76
10701061	6.5	6.72	6.44	6.92	6.42	6.48	6.63	7.88	6.74	6.61	6.97	6.84	6.73	7.03	6.79	6.69	6.13	6.81	6.87	7.13	6.5	7.26	6.95	6.83	6.75	7.02	6.52	7.24	6.4	7.11	6.56	6.24	6.66	7.45	6.48	6.44	6.71	6.91	6.4	6.32	6.82	6.69	6.53	6.61	6.88	6.65	6.71	6.32	6.01
10701062	4.43	4.29	4.33	4.54	4.89	4.5	4.33	5.33	4.35	4.5	4.54	4.73	4.09	4.79	4.85	4.31	4.71	4.31	4.6	4.4	4.2	4.35	4.15	4.99	4.33	4.04	4.79	4.59	4.99	4.93	4.9	4.58	4.24	4.38	4.39	4.55	4.01	4.34	4.46	4.23	4.22	4.17	4.37	4.53	4.55	4.46	4.14	3.92	3.84
10701063	3.1	3.15	2.92	3.04	3	2.96	2.82	3.12	2.85	2.68	3.16	2.8	2.71	3.02	2.98	2.72	2.88	2.74	2.89	3.89	3.25	3.42	3.13	3.38	2.85	3.2	2.73	2.62	2.98	2.77	3.24	2.77	3.49	3.65	3.1	3.12	2.83	3.11	3.42	3.43	3.19	3.23	3	3.25	3.05	3.04	3.52	2.93	2.65
10701064	3.34	4.02	3.92	3.42	3.47	3.48	3.44	3.75	3.55	3.28	3.68	4.3	3.72	3.81	4.83	3.44	3.35	3.72	4.06	2.98	3.53	3.95	3.88	3.07	4.4	4.04	3.71	4.68	3.94	4.18	4.38	3.81	3.72	4.11	3.38	3.7	3.07	4.06	3.34	3.22	3.62	3.55	3.41	3.44	3.26	3.23	3.11	3.57	3.33
10701065	4.31	4.82	5.84	5.8	5.35	5.48	5.15	6.22	5.87	5.69	6.5	6.07	5.93	6.26	6.88	6.5	5.87	5.89	4.88	4.63	3.95	5.27	4.25	5.06	5.87	6.32	6.08	7.36	5.7	5.94	6.2	6.21	4.7	4.89	4.35	4.75	4.88	4.6	4.89	4.53	4.38	5.29	4.64	4.77	5	5.15	4.51	4.57	5.22
10701066	11.61	10.98	11.32	11.35	11.28	11.37	11.43	11.48	11.61	11.65	11.25	11.27	11.37	11.25	11.35	11.45	11.37	11.37	11.37	11.47	11.34	11.72	11.5	11.47	11.31	11.33	11.35	11.28	11.21	11.31	11.13	11.28	11.38	11.62	11.16	11.35	11.46	11.55	11.52	11.71	11.54	11.39	11.65	11.55	11.49	11.44	11.79	11.57	11.66
10701067	4.64	4.51	3.52	3.96	4.29	3.14	3.24	4.2	3.16	4.31	4.59	3.51	3.23	3.36	3.19	3.95	3.99	3.94	3.71	3.1	3.24	3.85	3.14	5.24	3.29	3.59	3.37	4.84	4.4	3.93	4.42	4.28	4.07	3.8	3.32	5.14	3.43	3.64	3.91	3.52	3.83	4.46	3.9	4.21	4.02	4.18	4.18	3.54	3.65
10701068	2.61	2.89	2.81	2.77	2.59	3.02	3.03	4.52	2.74	3.02	3.3	2.75	2.57	3.7	2.8	3.1	2.68	2.83	2.67	3.03	2.58	2.91	2.69	3.86	2.71	2.54	2.82	3.17	3.16	2.67	2.76	3.06	2.99	3.36	3.36	3.23	2.53	4.48	2.98	3.4	2.9	3.29	3.52	3.61	3.15	3.33	3.79	3	2.74
10701069	6.12	5.79	5.78	5.7	5.95	5.85	5.47	6.42	6.55	6.21	6.17	5.88	5.66	6.26	6.46	6.29	6.18	6.19	6.02	6.58	6.31	6.39	6.38	6.56	6.14	6.13	6.2	6.91	5.98	6.65	6.09	5.66	6.13	6.78	6.89	6.39	6.14	6.03	6.15	6.37	5.87	6.56	5.67	6.05	5.9	5.83	6.43	6.17	6.35
10701070	10.52	10.48	10.08	10.01	10.01	10.12	10.1	10.54	10.09	10.21	10.19	10.11	10.35	10.32	10.09	10.02	9.88	10.25	9.92	9.98	9.69	10	10.3	9.96	10.03	10.21	10.02	10.11	10.12	10.39	10.16	10.26	9.81	10.21	9.65	9.8	9.81	10.06	9.64	9.71	9.91	9.76	9.96	9.96	9.68	9.82	9.94	9.69	10.14
10701071	4.8	6.08	5.05	4.59	4.94	5.82	4.49	4.99	4.43	4.94	5.49	5.36	5.11	4.18	5.12	5.62	3.73	5.52	4.59	3.55	4.81	3.86	3.45	4.57	5.85	4.8	5.69	6.72	5.44	4.23	4.24	5.04	3.67	4.13	4.51	3.82	4.3	4.91	3.93	3.88	3.56	5.18	3.22	4.6	3.88	3.98	3.84	3.07	5.27
10701072	3	2.82	2.69	2.85	2.76	2.9	2.94	2.71	2.68	2.9	2.84	3.05	2.74	2.79	2.98	2.74	2.82	3.17	3.77	2.54	2.53	2.66	2.68	2.51	2.95	2.64	2.76	3.09	2.52	2.77	2.87	2.8	3.13	2.58	2.42	2.5	2.66	3.49	2.71	2.59	2.83	2.83	2.45	2.88	2.74	2.81	2.47	2.61	2.73
10701073	3.61	3.54	3.2	3.9	3.96	3.55	3.19	4.03	3.5	3.59	3.61	3.79	3.4	3.5	2.93	3.54	3.6	3.98	3.27	3.13	3.59	3.73	3.44	3.61	3.88	3.76	3.48	3.62	3.54	3.63	3.27	3.32	3.48	3.25	4.11	3.4	3.63	3.59	3.57	3.37	3.17	3.48	3.31	3.34	3.41	3.45	4.35	4.21	3.52
10701074	3.48	2.77	2.85	2.87	2.67	3.22	2.91	2.68	2.88	2.63	2.72	2.65	2.6	3.39	2.69	3.5	3.06	3.39	2.79	3.1	2.67	2.51	2.78	3.19	2.89	3.05	3.18	3.41	3.21	2.85	3.27	3.51	2.63	3.19	2.79	2.81	3.01	2.86	2.96	2.81	2.77	2.52	2.63	2.92	2.7	3.15	3.08	3.32	2.79
10701075	4.86	4.12	4.74	3.67	4.31	4.35	4.24	4.1	4.43	4.37	3.9	4.47	3.68	4.39	4.12	4.15	4.11	4.57	4.54	4.3	4.12	3.99	4.18	3.88	3.76	3.88	3.86	5.29	4.78	4.64	4.63	4.54	4.31	4.7	3.93	4.18	4.18	4.04	3.6	4.19	4.14	4.58	3.44	4.4	4.38	3.96	4.26	3.7	4.18
10701076	6.11	6.69	6.53	6.83	5.67	5.96	5.77	6.68	6.78	6.26	6.8	6.03	5.78	5.72	6.34	6.31	5.37	6.91	6.13	6.09	5.97	6.41	6.1	6.27	6.81	6.19	6.06	6.61	6.01	5.8	6.33	6.73	6.52	6.65	5.94	6.38	5.46	6.39	6.94	6.92	5.7	6.23	6.9	5.6	6.24	6.01	7.09	6.02	6.17
10701077	5.66	5.34	5.05	5.63	5.3	4.46	4.84	4.94	5.42	4.86	5.54	4.86	5.21	5.86	5.29	5.29	4.71	5.61	5.11	4.65	4.85	4.95	5.73	5	4.81	5.24	5.84	5.74	5.55	5.08	5.39	5.53	4.8	5.88	5.06	5.67	4.5	5.45	4.84	5.72	5.39	4.2	4.85	5.04	5.57	5.14	5.17	4.21	4.84
10701078	10.26	9.89	9.55	9.06	9.33	9.49	9.25	9.86	9.3	9.06	9.42	9.42	9.68	9.06	9.26	9.16	9.34	9.76	9.4	9.12	9.46	9.16	9.45	9.16	9.1	9.15	9.2	9.1	9.14	9.15	9.11	9.04	9.75	9.59	9.51	9.65	9.6	9.66	9.55	9.44	9.41	9.65	9.6	9.5	9.58	9.57	9.81	9.6	9.8
10701079	2.47	2.24	2.42	3.15	2.8	2.13	2.37	4.41	2.78	2.3	2.18	2.83	2.19	2.26	3.31	2.34	2.12	2.51	2.12	2.2	2.29	2.23	2.32	2.22	2.69	2.44	2.14	2.77	3.27	2.3	3.02	2.55	2.28	2.52	2.3	2.47	2.44	2.13	2.41	2.21	2.16	2.71	2.12	3.41	3.05	2.32	2.13	2.14	2.37
10701080	3.1	2.88	3.76	3.42	3.5	3.27	2.87	3.44	3.29	3.73	3.34	2.83	2.9	3.78	3.78	3.67	3.25	3.82	2.91	2.62	3.19	3.93	3.47	3.37	3.27	3.68	2.8	3.65	4.06	3.92	3.64	3.99	3.54	2.85	2.87	2.92	3.02	2.89	2.9	3.36	3.06	2.79	2.49	3.18	2.95	2.76	2.75	2.74	2.78
10701081	3.5	3.66	4.16	3.63	3.81	4.17	2.91	3.95	4.16	4.37	4.11	3.54	3.56	4.21	4.27	3.7	3.98	3.36	3.52	3.64	3.46	2.85	2.74	3.08	3.84	4.3	3.46	5.22	4.02	3.92	4.13	4.23	3.2	3.02	2.94	3.27	3.04	3.05	3.23	3.05	2.93	4.84	2.98	2.79	3.47	3.49	3.72	3.65	3.09
10701082	11.29	10.61	10.84	10.7	10.64	10.84	10.75	10.78	10.89	11.01	10.61	10.85	10.94	10.85	10.63	10.93	10.85	10.79	10.69	11.01	10.95	11.04	11.04	10.99	10.51	10.64	10.61	10.55	10.57	10.47	10.44	10.5	11.02	11.27	11.09	10.94	11.13	11.29	11.15	11.14	11.03	11.03	11.12	11.13	11.06	11	10.86	10.93	11.17
10701083	2.53	2.47	2.36	2.31	2.35	2.66	2.48	2.37	2.55	2.34	2.4	2.42	2.82	2.34	2.39	2.79	2.42	2.48	3.02	2.54	3.04	2.63	2.59	2.79	2.33	2.29	2.38	2.47	2.6	2.51	2.49	2.51	2.49	2.31	2.49	2.54	2.48	2.51	2.53	2.47	2.33	2.38	2.37	2.52	2.7	2.23	2.4	2.37	2.44
10701084	11.1	10.55	9.36	9.79	9.77	9.53	9.64	9.52	9.46	9.54	10.35	10.47	10.26	10.22	9.88	9.93	9.86	10.33	11.2	11.13	11	11.11	10.91	10.93	10.08	9.96	9.81	9.87	9.92	9.5	9.55	9.24	11.05	11.16	11.32	11.13	10.95	11.05	10.93	10.98	10.92	11.16	11.08	10.94	10.92	10.72	10.81	10.7	10.57
10701085	5.18	4.95	5.12	4.77	4.05	4.43	4.92	4.24	4.98	5.34	4.95	4.3	4.83	4.71	4.98	5.17	4.7	5.27	4.98	5.13	4.87	4.69	4.6	4.92	5.07	5.02	4.45	4.22	5.13	4.48	4.95	5.1	4.32	4.42	4.79	4.3	4.86	4.86	4.3	4.61	4.87	4.66	4.51	4.92	5.13	4.93	4.46	4.68	4.69
10701086	2.7	2.72	2.93	3.33	3.05	3.72	2.9	3.6	2.91	3.65	2.62	2.96	2.73	2.76	2.99	2.56	2.75	2.75	3.22	2.84	3.05	2.92	2.67	3.26	2.59	2.91	3.13	2.48	2.95	2.83	3.32	2.7	3.33	2.92	2.69	2.59	2.88	2.94	2.61	2.91	3.15	2.84	2.9	2.71	2.82	2.86	2.77	2.78	2.7
10701087	3.4	3.18	3.34	2.97	3.3	2.82	3.05	2.98	2.87	2.94	3.69	3.41	3.22	3.61	3.69	2.93	3.14	3.34	2.46	2.82	2.94	3.55	2.86	2.67	3.77	3.71	4.02	3.7	3.63	4.06	3.41	3.22	3.15	3	3.13	3.61	3.57	3.03	2.72	3.01	3	3.39	2.75	2.94	2.85	2.82	2.71	2.62	3.75
10701088	8.89	8.59	8.37	8.61	8.16	8.34	8.37	8.49	8.08	8.48	8.55	8.31	8.37	8.37	8.5	8.53	8.46	8.05	8.14	8.11	8.33	8.72	8.53	8.6	8.29	8.5	8.73	8.48	8.31	8.83	9.11	8.98	8.2	8.27	8.57	8.38	8.18	8.24	8.49	8.72	8.11	8.74	8.73	8.42	8.32	8.78	8.35	8.37	9.24
10701089	3.12	3.29	3.41	3.02	2.59	2.95	2.7	2.49	3.25	3.31	3.05	2.5	3.06	2.7	2.84	3.78	3.41	2.88	4.98	2.9	2.8	4.19	3.32	3.1	3.15	3.57	3.09	3.91	3.33	3.04	2.53	2.64	3.78	2.86	3.45	3.46	2.51	2.58	3.79	4.26	3.62	3.02	3.59	2.8	2.55	2.74	2.88	3.41	2.94
10701090	4.28	4.02	3.41	3.9	3.57	3.36	3.68	3.52	3.52	3.98	3.62	3.6	4.2	3.28	3.39	3.76	3.42	3.86	3.65	3.97	4.03	3.64	3.89	4.01	3.12	3.24	3.11	4.22	3.81	2.99	3.65	3.51	4.18	4.43	3.52	3.57	3.41	3.94	3.67	3.39	3.46	3.88	3.85	3.29	3.59	3.66	3.17	3.58	4.33
10701091	3.42	3.39	4.11	3.15	2.83	3.18	3.21	3.17	2.9	3.33	3.44	3.37	2.69	4.08	3.81	2.81	3.18	3.13	2.75	2.84	2.37	3.05	2.78	2.77	3.07	4.09	2.95	4.05	3.78	3.25	3.02	3.33	2.72	2.96	2.44	2.4	3.13	3.4	2.85	2.84	2.54	3.61	2.84	3.19	3.19	2.89	3.15	2.93	3.18
10701092	12.06	11.92	11.58	11.62	11.72	11.88	11.74	11.2	11.61	11.71	11.82	11.9	11.92	11.87	11.79	11.8	11.71	11.89	12.25	12.25	12.26	12.03	12.2	12.34	11.88	11.73	11.73	11.62	11.75	11.64	11.63	11.48	12.23	11.73	12.31	12.23	12.4	12	12.18	12.09	12.18	12.21	11.94	12.02	12.2	12.21	12.18	12.15	12.01
10701093	10.53	10.03	10.26	10.48	10.19	10.52	10.36	10.22	10.67	10.53	10.22	10.52	10.36	10.17	10.28	10.34	10.12	10.13	10.52	10.49	10.69	10.75	10.51	10.44	10.23	10.05	10.07	10.1	10.2	10.27	10.08	10.25	10.32	10.26	10.25	10.35	10.29	10.41	10.46	10.56	10.57	10.47	10.59	10.41	10.52	10.52	10.79	10.55	10.55
10701094	10.17	10.42	10.07	10.01	10.16	10.35	10.22	10.23	10.13	10.24	10.19	10.36	10.27	9.75	10.13	10.32	10.11	10.24	11.01	11.04	10.95	10.79	10.82	10.93	10.02	10.09	10.07	10.19	10	9.96	9.71	9.85	10.82	10.97	10.82	10.82	10.88	10.91	10.69	10.75	10.73	10.81	10.62	10.93	10.85	10.25	10.4	10.87	10.2
10701095	2.76	3.21	2.92	2.8	2.57	2.94	3.16	2.74	3.34	2.85	2.92	2.7	2.8	2.78	3.03	2.75	3.36	2.7	2.89	3.19	3.03	2.32	3.33	2.77	2.62	3.27	2.81	3.4	3.44	3.28	2.68	3.33	2.68	2.8	3.04	3.12	2.87	3.03	3.1	2.45	2.63	3.25	3	3.02	2.74	2.54	2.83	2.65	2.81
10701096	11.93	12.08	12.01	11.93	12.02	12.04	11.96	12.3	11.8	11.98	11.83	11.84	12.02	12	11.81	11.91	11.91	11.94	11.27	11.53	11.59	11.36	11.61	11.58	11.83	11.94	12	11.91	11.83	11.82	12.02	12.01	11.4	11.75	11.58	11.58	11.51	11.74	11.51	11.65	11.59	11.51	11.5	11.59	11.53	11.74	11.12	11.53	12.04
10701097	4.74	5.4	5.13	4.97	4.68	4.17	4.88	4.67	5.26	4.41	3.84	4.47	4.89	6.02	5.51	4.6	4.91	4.8	3.55	4.24	3.55	4.62	4.87	4.43	5.2	5.72	4.58	5.31	4.81	5.17	5.22	5.7	4.89	4.24	4.1	5.03	3.97	4.79	4.72	4.45	3.69	4.78	4.68	4.68	4.6	4.32	4.47	5.09	4.17
10701098	2.63	3	3.48	3.31	2.74	4.08	2.74	2.77	3.67	3.54	4.21	3.33	3.38	4.34	4.49	2.74	2.64	4.15	3.46	3.03	3.94	3.26	3.34	2.65	3.49	3.64	3.91	5.52	3.77	4.52	4.2	3.16	3.41	3.32	2.91	3.25	3.03	3.39	3.51	3.14	3.18	3.05	3.17	3.36	3.89	3.45	2.9	3.01	2.97
10701099	2.82	2.98	3.04	4.2	2.99	3.34	2.68	2.69	3.3	3.14	3.56	3.57	3.14	3.59	4.08	4.28	3.21	4.04	2.42	2.68	3.39	2.65	3.88	3.07	3.68	5.32	3.95	4.28	3.94	3.81	4.05	3.95	2.59	2.99	3.19	3.81	3.26	2.89	3.33	3.02	2.57	2.99	3.04	2.94	2.58	2.97	3.35	2.64	2.98
10701100	4.22	3.5	4.27	3.74	3.59	3.3	3.59	3.51	3.74	3.45	4.25	3.48	3.62	3.91	3.97	4.65	3.05	3.52	3.64	3.76	3.84	3.38	2.85	4.26	4.7	3.62	3.89	4.97	3.85	3.76	3.9	4.36	3.62	3.27	3.7	3.2	4.06	3	3.48	3.71	3.43	3.7	3.27	3.42	3.21	3.54	4.17	3.33	3.8
10701101	3.32	2.78	4.17	3.41	3.51	4.16	3.6	3.45	3.74	4.16	3.58	3.28	3.46	4.35	4.45	3.72	3.31	3.88	2.9	3.45	3.54	3.86	3.21	2.94	3.7	4.04	4.28	4.94	4.51	4.38	3.47	3.46	2.89	2.75	2.69	3.09	2.95	2.72	3.09	3.65	2.65	3.65	2.98	3.27	3.37	2.96	3.29	2.87	3.5
10701102	4.58	4.98	4.31	3.93	4.26	4.78	4.87	5.04	4.86	4.36	4.03	4.52	4.26	4.68	4.5	4.29	4.81	4.7	5.24	4.76	4.21	3.7	4.99	4.52	4.27	4.42	4.16	4.91	4.7	4.76	4.02	4.35	4.53	4.04	4.34	4.38	4.38	4.64	4.59	4.64	4.01	3.69	4.15	4.58	4.48	4.19	5.05	4.3	4.66
10701103	3.99	5.21	5	4.41	4.59	4.14	4.22	3.31	4.28	5.07	4.87	5.32	4.62	4.68	5.28	4.41	5.31	4.01	4.58	4.68	4.53	4.26	3.66	5.08	4.63	5.12	5.32	6.22	4.81	5.14	4.78	4.51	4.22	3.87	5.07	4.86	4.32	4.5	4.24	4.46	3.9	4.75	4.41	4.92	3.83	4.7	3.99	3.52	4.93
10701104	9.16	8.62	8.74	8.6	8.86	8.94	8.89	8.78	8.41	8.55	9.04	8.8	8.73	8.54	9.05	8.84	8.48	8.74	9.1	8.81	9	8.94	8.9	8.89	8.54	8.65	8.67	8.82	8.47	8.42	8.66	8.69	8.95	9.16	8.81	9.15	8.98	9.13	8.81	8.56	8.61	9.05	8.75	8.96	8.98	8.91	8.56	8.84	8.6
10701105	12.76	12.79	12.48	12.35	12.5	12.52	12.58	12.61	12.4	12.57	12.47	12.61	12.65	12.63	12.49	12.62	12.6	12.64	12.97	13.06	13.03	12.82	13	13.03	12.53	12.53	12.56	12.63	12.39	12.49	12.51	12.49	12.89	13.07	12.99	12.87	13	13.03	12.92	12.86	12.92	12.93	12.89	13.07	12.88	12.86	12.71	12.9	12.66
10701106	8.59	8.47	8.61	8.52	8.22	8.84	8.43	8.2	8.38	8.62	8.76	8.77	8.78	8.18	8.39	8.79	8.08	8.77	8.3	8.85	8.37	8.54	8.28	8.67	8.37	8.19	8.56	7.69	8.04	8.61	8.75	8.4	8.53	8.01	8.83	8.32	8.64	8.3	8.38	7.98	7.96	8.06	7.93	8.03	8.32	8.58	8.11	8.58	8.63
10701107	4.25	5.01	4.58	4.41	4.89	4.71	4.42	5.52	5.27	4.89	5.03	5.02	4.51	4.26	4.87	4.82	4.18	4.62	5.59	4.7	4.55	5.06	5.2	4.84	5.07	5.13	5.04	6.04	4.98	5.91	5.65	5.54	5.2	4.68	4.64	4.85	4.7	5.06	4.71	4.8	4.15	4.95	4.76	4.3	4.92	4.51	4.87	4.65	4.58
10701108	3.66	3.81	4.02	3.97	4.34	3.85	3.71	4.28	4.3	4.76	4.66	3.64	3.76	3.29	3.66	4.69	3.54	3.67	4.11	3.89	4.53	4.03	4.37	3.89	3.75	5.19	3.75	5.2	5.16	3.5	4.03	3.96	3.8	3.44	4.18	3.51	3.51	5.01	3.93	4.68	3.54	3.7	3.9	3.66	3.72	3.29	6.19	3.45	3.99
10701109	8.14	8.27	6.85	6.91	6.83	6.59	7.09	7.1	7.08	6.69	7.53	7.68	7.8	7.04	7.34	7.15	6.94	7.41	7.28	7.38	7.48	7.04	7.74	7.39	7.08	7.3	7.04	7.04	6.85	7.25	7.08	6.69	7.66	7.47	7.35	7.02	7.04	7.27	7.22	7.08	7.61	7.32	7.63	7.29	7.55	7.32	6.68	7.46	7.64
10701110	2.95	3.32	3.34	2.71	3.16	3	3.15	3.5	3.67	2.51	3.41	3.13	3.21	2.73	3.53	3.49	2.59	2.85	2.72	2.71	2.82	2.69	2.95	3.69	3.14	3.62	3.06	5.14	3.01	2.81	3.37	2.98	2.58	2.49	3.17	2.92	3.13	3.15	3.02	3.19	2.89	2.49	2.75	3.43	2.61	2.69	2.83	3.14	2.63
10701111	5.07	4.94	3.4	3.82	4.04	3.55	3.91	4.31	3.63	3.85	3.41	3.68	4.56	3.66	3.79	3.7	3.98	3.69	5.6	4.03	4.43	3.76	3.81	4.17	4.04	4.11	3.63	5.24	4.5	4.11	3.42	4.93	3.96	3.57	3.92	3.82	3.63	3.69	4.95	3.95	3.66	3.75	3.45	3.66	4.35	3.28	4.08	4.09	3.24
10701112	5.14	4.91	4.21	3.74	4.51	4.6	3.9	4.2	4.25	4.05	4.89	5.27	4.72	4.49	5.59	5.61	3.76	5.18	5.21	4.68	3.37	3.44	3.56	3.06	3.86	5.34	4.81	5.26	5.26	5.43	5.21	5.31	4.47	4	4.72	4.41	3.98	4.92	4.56	3.47	3.08	5.02	2.91	3.73	4.4	3.67	2.76	4.77	3.51
10701113	4.59	5.21	3.97	4.19	4.48	3.98	4.33	3.91	4.01	3.55	4.31	4.06	3.82	4.03	4.03	4.3	4.57	3.83	4.32	4.26	4.14	3.94	3.94	3.91	4.62	4.07	4.13	3.39	5.11	4.63	4.3	5.08	4.67	4.11	4.16	4.16	3.45	3.69	4.09	4.5	3.43	4.26	3.84	3.93	4	4.13	4.28	3.78	4.34
10701114	3.56	2.86	3.05	3.5	2.88	2.72	3.37	3.37	3.07	3.61	2.98	3.24	3.08	3.23	3.02	2.93	2.95	3.11	3	2.97	3.01	2.86	2.9	2.86	2.93	2.94	3.21	3.11	2.73	3.34	3.14	2.89	3.35	2.77	2.94	3.54	2.99	2.96	2.65	2.96	3.03	2.9	2.92	3.04	2.99	3.16	3.14	3.07	3.6
10701115	2.96	2.68	3.36	2.98	3.33	2.85	2.75	2.53	3.01	3.22	2.94	3.4	3.06	2.73	3.01	3.18	2.91	2.82	3.14	3.36	3.64	3.42	3.02	2.76	3.56	2.92	2.77	4.26	2.88	3.18	2.98	2.82	3.35	3.03	2.58	3.58	2.98	3.05	3.26	3.55	3.66	3.63	2.88	3.35	3.08	2.8	2.9	2.79	3.1
10701116	3.6	4.17	3.91	3.85	3.88	3.52	4.37	4.59	4.45	4.98	5.09	4.23	3.85	5.43	5.69	4.98	4.02	5	3.54	2.91	3.36	3.74	3.71	3.6	5.31	5.1	4.55	5.66	5.26	4.41	4.78	4.45	3.8	3.93	3.67	3.98	4.11	3.44	3.17	3.64	3.52	3.71	3.8	3.94	3.29	2.73	4.15	3.05	3.23
10701117	6.18	6.63	5.74	6.08	5.96	5.81	6.25	6.2	6.69	6.07	6.52	5.86	6.27	6.62	6.24	6.49	5.63	6.53	5.8	5.67	5.96	5.81	6.03	5.65	6.23	6.06	6.17	6.62	6.39	5.76	5.55	5.87	5.75	5.67	5.82	6.13	5.87	6.04	5.69	6.25	5.74	6.98	5.87	6.09	5.58	6.05	5.76	5.53	5.26
10701118	2.83	3.03	3.31	2.91	2.86	2.82	2.89	3.21	3	3.17	2.8	2.57	3.27	3.89	2.96	2.78	2.77	2.83	3.41	2.75	3.11	2.77	3.54	2.76	2.79	2.54	3.25	3.34	3.25	2.96	2.89	2.83	2.8	3.17	3	2.85	2.54	2.55	2.6	3.28	2.86	2.93	2.73	2.7	2.9	2.69	2.65	3.11	2.83
10701119	5.5	5.53	6.79	6.98	6.21	6.28	5.87	6.73	6.91	6.73	7	6.28	5.53	6.63	6.65	6.1	6.56	6.25	6.72	6.78	6.11	6.99	6.85	5.53	6.71	7.25	7.13	7.52	6.86	6.83	7.05	7.37	6.6	6.53	6.84	6.97	6.37	5.93	6.68	6.28	6.05	6.54	6.34	6.77	6.05	6.1	7.03	6.58	6.15
10701120	10.74	10.37	10.28	9.88	10.21	10.18	10.37	10.05	10.31	10.18	10.22	10.29	10.21	10.35	10.16	10.2	10.26	10.39	10.17	10.09	9.89	9.97	10.08	10.08	10.2	10.26	10.07	10.16	10.16	10.28	10.32	10.31	10.48	10.4	10.64	10.38	10.46	10.6	10.59	10.45	10.43	10.35	10.42	10.37	10.34	10.16	10.2	10.3	10.24
10701121	8.04	7.74	10.08	9.84	9.2	9.2	9.25	10.15	10.13	9.48	9.73	8.88	8.66	10.24	10.03	9.38	9.24	9.09	7.97	8.25	7.79	7.61	7.97	8.18	9.58	10.25	9.77	10.77	9.98	10.57	9.64	10.23	7.72	8.35	7.49	7.49	7.78	7.65	7.58	7.94	7.52	7.75	7.39	7.55	7.67	8.04	8.18	7.18	8.28
10701122	4.19	3.5	3.39	3.19	3.73	3.35	2.89	3.42	3.55	3.4	3.8	3.21	3.77	3.29	3.11	3.22	3.2	2.94	3.55	3.04	3.13	3.6	3.55	3.51	3.14	3.28	3	4.34	3.25	3.4	3.35	3.61	4.02	2.8	2.94	3.16	3.15	3.47	2.93	3.05	3.73	3.02	3.15	3.31	3.35	3.16	3.19	2.84	4.09
10701123	3.86	5.39	5.27	4.15	5.05	4.91	4.25	3.55	4.72	5.09	4.83	4.88	4.55	4.26	5.14	4.61	4.15	4.48	3.53	3.6	3.62	3.65	4.31	4.42	4.94	5.96	4.91	6.18	5.15	5.29	4.51	4.96	4.25	3.82	4.2	4.81	4.45	4.13	4.04	4.08	3.97	4.09	3.95	4.03	4.56	4.04	3.77	3.85	4.83
10701124	11.41	11.83	11.02	11.36	11.06	11.03	10.98	10.87	10.94	10.73	11.42	11.21	11.23	11.02	11.16	10.9	10.82	11	11.83	11.67	11.57	11.77	11.47	11.43	11.14	11.15	11.14	10.95	11.25	10.99	11.21	11.08	11.96	11.49	11.8	11.91	11.74	11.6	11.92	11.84	11.87	12.03	11.78	11.69	11.89	11.77	11.75	11.84	11.63
10701125	3.11	2.44	3.34	2.8	3.01	3.04	2.98	3.07	3.28	3.78	3.77	3.04	2.66	3.71	3.5	2.99	3	3.05	3.08	3.06	3.12	3.85	4.29	3.07	3.02	2.94	3.88	5.48	3.64	3.9	4.32	3.72	3.57	2.88	3.35	3.25	2.55	2.59	2.62	2.95	2.54	2.39	2.69	2.35	2.75	2.98	2.78	3.16	2.73
10701126	2.75	3.73	4.06	3.47	3.38	3.25	3.59	3.32	3.33	2.7	3.9	3.25	3.61	3.68	3.89	3.47	3.27	3.49	2.38	2.46	2.98	2.93	3.08	3.39	4.01	3.71	3.42	3.28	3.01	3.7	4.45	3.72	3.19	2.66	2.96	3.02	3.23	3.2	3.27	3.23	3.05	3.85	2.65	3.23	2.82	3.24	3.23	3.11	2.89
10701127	4.02	4.32	4.21	4.14	3.66	4.95	4.34	4.21	4.15	4.03	3.69	4.2	4.23	4.13	4.45	4.43	3.89	3.98	4.57	3.9	4.48	3.74	4.08	3.37	4.59	4.6	3.69	4.86	3.99	4.45	3.73	4.72	3.9	4.04	3.88	3.15	3.18	4.4	3.55	4.02	3.93	3.91	4.34	3.06	3.04	4.04	4.09	3.34	4.23
10701128	3.76	4.6	3.31	3.62	3.51	3.41	3.5	4.49	4.07	3.54	4.97	3.93	4.04	3.16	4.3	3.24	3.06	3.41	3.61	3.04	3.1	2.85	2.73	3.23	3.25	3.69	3.68	4.7	4.99	3.58	3.49	3.2	3.28	2.87	3.2	4.07	2.91	2.65	2.99	3.1	3.09	3.81	2.68	3.43	2.92	3.54	2.73	3.02	3.81
10701129	8.31	9	8.52	8.28	8.34	8.86	8.57	8.19	8.47	8.51	8.45	8.32	8.57	8.38	8.75	8.53	8.33	8.3	8.28	8.52	8.13	8.21	8.56	8.7	8.28	8.64	8.57	8.57	8.74	8.48	8.41	8.66	8.28	7.98	8.28	8.29	8.75	8.23	8.67	8.57	8.27	8.46	8.21	8.45	8.52	8.42	8.66	8.96	8.02
10701130	6.44	7.3	6.62	6.8	6.25	6.45	6.58	7.53	6.38	6.28	6.25	6.84	6.69	6.47	6.72	6.85	6.64	6.67	6.33	7.03	6.72	6.76	6.48	7.11	6.42	6.7	6.72	5.79	6.41	7.04	6.5	6.23	5.98	6.06	6.69	6.34	6.81	6.42	6.28	6.13	6.18	6.8	5.93	6.03	6.64	6.47	5.9	6.73	6.1
10701131	4.64	5.01	5.92	5.13	4.51	5.52	4.86	5.21	5.31	4.17	5.19	4.75	5.19	5.93	5.45	5.04	4.8	4.87	4.2	3.53	3.62	3.95	3.18	3.72	5.12	5.45	4.65	6.27	5.21	5.69	5.98	5.5	4.52	4.3	3.67	4.33	4.05	3.79	4.74	4.15	3.79	4.53	3.2	4.38	4.29	3.83	4.38	4.15	4.07
10701132	3.51	2.93	2.72	3.22	2.88	2.64	3.13	3.83	3.19	2.83	3.57	3.43	2.91	2.84	2.85	2.88	3.37	3.04	3.37	2.94	3.28	3.49	3.29	3.4	2.74	3.1	3.06	3.48	3.81	3.69	3.97	2.86	3.17	4.02	3.9	3.22	2.96	3.3	3.28	3	2.78	3.18	2.93	2.44	3.66	2.84	3.34	3.99	2.89
10701133	9.94	10.3	9.63	9.64	9.6	9.35	9.63	9.77	9.32	9.73	9.81	9.76	9.47	9.53	9.43	9.39	9.7	9.88	10.9	10.74	11.04	10.81	10.98	10.79	9.39	9.53	9.61	9.37	9.68	9.59	9.91	9.69	10.88	10.98	10.93	10.82	10.68	10.81	10.85	10.76	10.72	10.89	10.68	10.9	10.73	10.66	10.94	10.85	9.98
10701134	2.79	4.42	4.49	4.68	4.61	3.54	3.76	4.56	4.74	3.86	5.13	5.08	4.11	5.09	4.41	3.54	4.27	4.31	4.58	4.68	4.25	3.88	3.1	3.69	4.77	4.85	4.51	5.5	3.98	5.05	4.96	4.74	3.43	3.77	3.94	3.88	3.96	3.28	3.86	3.49	3.31	4.64	3.51	3.5	3.46	3.91	3.74	3.2	2.95
10701135	5.26	4.41	4.77	4.46	4.58	3.49	4.03	3.82	4.37	3.88	3.73	4.4	3.98	4.79	4.2	3.82	4.3	4	5.02	3.78	4.98	4.8	4.26	3.46	4.24	3.88	3.68	4.21	4.49	3.81	4.19	4.33	4.19	4.42	4.3	3.67	3.85	4.1	3.99	3.83	3.95	3.74	4.19	4.37	3.8	3.9	4.24	4.16	4.4
10701136	3.57	3.47	3.39	3.52	3.8	3.67	3.45	3.65	4.64	4.54	3.91	4.47	4.34	3.45	3.66	4.07	3.84	4	3.57	3.21	3.37	3.8	3.19	3.99	4.77	4.04	3.43	5.32	4.55	4	3.72	3.74	3.83	3.29	3.44	3.86	3.64	3.77	3.63	3.51	3.22	3.91	3.36	3.7	3.3	3.25	3.19	3.31	3.59
10701137	5.92	5.31	5.57	4.45	4.62	4.74	4.34	4.84	5.09	4.41	5.73	5.2	5.29	5.13	5.89	4.94	4.7	5.18	4.87	4.28	4.02	4.08	4.29	3.99	4.97	4.92	4.91	6.72	5.73	5.78	5.58	5.16	4.6	4.06	4.43	5.32	4.65	4.68	5.07	3.66	3.58	4.93	4.3	4.07	4.41	4.52	4.52	4.25	4.5
10701138	11.28	11.21	11.01	10.74	11.19	11.08	11.3	10.96	11.09	11.13	10.98	11.15	11.31	11.17	10.98	11.15	11.07	11.22	10.45	10.59	10.55	10.68	10.6	10.77	11.13	10.84	10.97	10.78	11.03	10.81	10.89	10.83	10.63	10.61	10.85	10.63	10.79	10.7	10.86	10.56	10.65	10.62	10.43	10.5	10.62	10.67	9.79	10.65	11.2
10701139	4.27	5.21	5.49	4.65	5.09	4.92	5.08	4.8	5.71	5.34	4.77	5.23	4.67	6.16	5.61	4.94	4.94	5.51	4.2	4.57	3.92	4.91	3.49	5.2	5.06	5.42	5.44	6.43	6.29	6.23	6.58	6.61	4.75	5.52	3.98	4.96	4.67	4.1	4.16	3.76	3.67	4.52	3.93	3.66	4.98	4.06	4.58	3.29	4.26
10701140	5.9	6.47	6.51	5.7	5.54	6.01	5.41	6.27	5.56	6.02	6.06	5.61	5.14	6.8	5.84	5.34	5.25	6.14	5.65	4.16	4.61	4.96	5.11	4.72	5.65	5.94	5.45	6.82	6.46	6.55	7.15	6.78	5.06	5.15	5.02	5.23	4.21	5.55	4.88	5.07	4.75	5.59	4.25	4.62	5.8	4.92	5.07	5.45	5.74
10701141	7.4	8.28	8.43	8.34	8.86	9.03	8.68	8.96	8.45	8.74	8.54	8.61	8.52	8.93	8.55	8.69	8.77	8.6	8.82	8.6	9.13	9.09	9.08	8.77	8.56	8.58	8.79	9.05	8.71	8.74	8.22	7.91	8.49	8.68	8.25	8.66	7.61	8.23	8.6	8.24	8.46	8.48	8.21	8.34	8.4	7.53	8.18	8.3	8.09
10701142	2.86	2.8	2.81	2.89	2.58	2.86	2.8	2.79	2.85	2.74	2.81	3.5	3.36	3.35	3.48	2.73	2.84	3.05	3.57	2.64	2.34	2.71	2.81	3.59	3.64	2.88	2.86	2.81	2.77	2.86	2.82	3.56	3.44	3.06	2.63	2.77	2.68	2.65	3.18	2.64	2.67	2.88	2.76	2.71	3.04	2.82	2.71	2.64	2.88
10701143	2.47	2.84	2.95	2.66	2.32	2.79	2.19	2.36	2.38	2.4	2.59	2.73	2.62	2.6	2.48	2.59	2.45	2.6	2.67	2.19	2.23	2.23	2.22	2.24	2.59	2.6	2.28	2.82	3.09	2.82	2.93	2.74	2.73	2.39	2.32	2.44	2.57	2.54	2.53	2.32	2.16	2.43	2.11	2.34	2.36	2.28	2.56	2.28	2.14
10701144	8.5	8.66	8.12	7.52	8.12	7.91	8.03	8.29	7.55	7.77	8.1	8.42	8.23	7.32	8.04	7.85	7.65	8.02	7.88	7.59	7.55	7.27	7.07	7.8	8.12	7.76	7.74	8.19	7.68	8.06	8.15	8.07	8.26	7.88	8.02	7.74	7.93	7.72	7.91	7.57	7.5	7.81	7.67	7.73	8.18	7.91	7.31	7.94	7.92
10701145	3.59	4	3.32	3.37	3.63	4.27	3.82	4.09	3.16	3.46	4	3.04	3.84	3.79	3.68	4.01	3.67	4.29	4.91	4.56	3.72	4.23	4.09	4.67	3.48	3.81	3.35	3.41	3.2	3.18	3.88	2.95	4.42	3.68	4.47	4.32	4.22	4.55	3.65	3.78	4.47	4.47	3.5	4.71	3.66	3.09	4.75	4.41	3.38
10701146	5.48	4.55	4.89	5.17	4.23	4.56	4.92	4.29	4.53	5.43	4.93	4.22	5.29	4.3	5.15	5.1	4.41	5.05	6.45	4.5	5.52	5.23	5.57	4.99	4.98	5.04	4.41	5.32	5.17	5.08	4.36	4.98	5.18	5.3	3.99	5.41	4.96	4.91	4.75	5.25	4.46	4.66	4.91	4.76	4.66	4.45	4.55	4.94	4.34
10701147	4.35	4.15	4.51	3.7	4.14	4.34	3.8	5.15	4.72	4.17	4.17	4.01	4.3	4.78	4.79	3.85	4.34	4.98	4.01	4.77	4.11	4.62	4.31	4.28	4.6	4.39	4.59	4.94	3.82	4.6	4.43	4.46	4.14	4.45	4.66	4.32	3.95	5.19	3.69	3.78	4.34	4.43	4.06	4.6	3.74	3.52	4.34	3.63	4.23
10701148	2.7	3.19	3.2	3.12	2.97	3.1	2.64	2.89	3.13	3.24	2.98	2.96	2.45	2.98	2.75	2.72	2.96	2.66	2.82	2.88	3.1	2.51	3.13	2.84	3.34	2.95	2.98	3.44	3.07	2.8	3.14	2.63	3.29	2.88	2.74	3.15	2.78	2.98	2.57	2.69	2.58	2.62	2.86	3.09	2.56	2.75	2.73	2.45	2.49
10701149	5.42	5.69	4.77	4.67	4.87	5.02	4.69	5.63	5.04	4.71	5.08	5.2	4.91	5.26	4.55	4.95	4.68	5.46	4.61	5.29	4.84	4.68	5.29	5.01	4.9	5.32	4.91	5.5	5.32	5.12	4.74	4.85	4.95	5.38	5.18	4.87	4.84	4.2	5.04	5.04	4.88	5.08	4.78	4.6	4.97	4.44	5.33	4.49	4.92
10701150	5.28	5.15	4.18	5	4.18	4.66	4.64	4.66	4.52	4.52	4.86	4.92	4.86	4.46	4.71	4.69	4.51	4.37	5.55	5.26	4.98	4.67	4.98	5.22	5.22	4.77	5.02	5.87	4.76	4.92	4.6	4.73	5	5.03	4.83	5.15	5.43	4.56	5	3.82	4.82	4.88	4.12	4.49	4.81	4.9	5.06	4.86	4.95
10701151	3.29	4.02	3.83	4.19	3.74	3.7	3.26	3.95	3.3	4.44	4.05	4.89	3.06	4.14	4.6	3.79	3.7	4.03	3.56	3.62	3.7	3.55	3.32	3.1	3.51	4.4	3.16	4.68	4.92	4.24	3.15	3.19	4.01	2.89	3.59	3.14	3.21	3.53	3.34	2.84	2.71	3.27	2.97	3.23	3.27	3.4	3.23	3.23	2.45
10701152	4.99	6.19	5.56	5.57	4.41	4.68	5.66	5.6	5.75	5.88	5.82	5.34	5.42	6.02	5.71	6.02	5.58	5.88	5.34	5.86	5.68	5.53	6.05	5.9	5.77	5.89	6.2	6.63	5.36	6.12	6.05	5.81	6	5.21	5.35	5.61	5.14	5.51	5.41	5.94	5.21	5.76	5.21	5.89	5.06	4.95	5.56	5.43	5.14
10701153	9.08	9.54	8.57	8.69	8.64	8.61	8.78	8.77	8.55	8.67	8.61	8.75	8.74	8.65	8.57	8.59	8.8	8.77	10.06	9.91	10	9.86	10.23	9.73	8.61	8.65	8.81	8.61	8.61	8.82	9.03	9.08	9.83	9.94	9.88	9.83	9.96	9.85	9.9	9.93	9.97	9.93	9.95	9.87	9.77	9.51	9.74	9.67	8.86
10701154	6.47	5.89	5.83	6.12	5.69	5.36	5.48	6.48	5.66	5.15	6.69	6.36	5.54	6.99	5.99	6.05	4.47	6.55	6.63	5.91	6.17	6.03	5.85	5.63	6.4	6.59	6	6.21	6.32	6.33	6.57	6.08	6.3	6.27	5.46	5.78	6.16	5.23	5.68	6.79	6.07	6.38	5.61	6.31	6.59	5.96	5.69	4.47	5.67
10701155	4.62	5.45	6.31	5.03	4.86	4.91	5.09	5.27	5.86	5.48	6.02	5.96	5.26	5.25	5.6	4.94	4.99	6.06	5.18	3.27	4.63	5.18	4.43	5.08	5.32	6.45	5.52	6.79	5.95	5.27	4.82	5.46	4.41	4.74	4.61	4.49	4.8	4.33	5.42	4.57	4.54	4.63	3.82	4.77	4.92	4.37	4.46	4.7	4.45
10701156	5.22	5.75	5.95	6.15	5.96	5.23	4.88	6.5	6.4	5.48	6.21	6.31	6.51	7.02	6.36	5.89	5.29	5.79	5.37	5.78	5.62	4.66	4.78	6.11	6.57	6.81	6.11	7.52	6.1	6.43	5.55	5.53	4.83	5.26	5.1	4.63	5.21	4.18	4.23	4.7	4.38	6	4.91	5.99	5.36	5.1	4.5	3.99	5.66
10701157	7.56	6.29	6.54	6.67	6.51	6.44	6.46	7.15	6.36	6.85	6.08	6.64	6.33	6.03	6.1	5.99	6.37	6.6	8.89	8.67	8.88	8.66	8.67	8.65	5.48	6.33	6.07	6.39	6.12	5.65	5.67	5.96	8.83	9.04	8.93	8.68	8.93	8.87	8.88	8.94	8.63	8.63	8.46	8.63	8.94	8.4	8.97	9.18	7.56
10701158	10.18	10.55	10.02	10.12	9.98	10.05	10	10.34	10.26	10.36	10.05	10.13	10	10.17	9.84	10.15	10.02	10.14	8.78	8.63	8.76	9.15	8.91	8.44	9.92	9.76	9.95	9.79	9.65	9.76	9.6	9.93	8.58	9.09	8.76	8.44	8.77	9.21	8.98	9.07	8.88	8.84	9.32	9.13	8.88	9.03	8.69	9.1	10.29
10701159	5.62	6.17	6.26	5.44	4.84	5.9	5.36	5.56	5.94	5.93	6.03	5.88	6.37	7.04	6.57	6.02	5.76	5.9	4.33	4.11	5.66	4.41	3.86	3.98	6.19	7.23	6.63	7.29	6.61	7.32	6.93	6.92	5.57	5.18	4.56	3.85	4.15	4.83	4.58	4.22	4.9	4.65	3.89	4.53	5.17	4.1	5.19	4.14	4.12
10701160	3.61	3.3	3.36	3.01	3.1	3.09	3.75	3.56	3.43	3.57	3.24	2.99	3.18	3.1	3.14	3.01	3.38	3.36	3.45	3.2	3.38	2.62	3.44	3.02	2.86	3.7	3.52	4.09	3.56	3.68	3.77	3.51	3.24	2.86	3.07	3.2	3.1	2.91	3.36	2.9	3.04	3.28	3.01	3.02	3.24	2.98	3.36	3.32	3.07
10701161	4.83	5.83	5.78	5.26	5.42	5.97	4.82	4.96	5.99	4.9	5.89	5.64	4.72	6.12	6.9	5.42	5	4.68	4.04	3.81	3.42	4.88	4.65	5.42	5.27	6.31	5.85	7.14	6.02	7.14	7.17	6.75	4.87	4.83	4.34	5.05	4.3	3.27	4.32	5.7	4	4.63	4.79	4.01	4.82	4.54	4.72	4.16	4.21
10701162	10.52	10.09	8.93	8.97	9.19	8.95	9.12	8.52	8.91	9.07	9.46	9.58	9.38	9.41	8.62	8.77	8.72	9.39	10.39	10.29	10.06	10.2	10.16	10	8.92	8.78	9	8.68	9.04	8.59	8.94	8.77	10.32	10.48	10.62	10.46	10.42	10.34	10.37	10.21	10.36	10.45	10.2	10.28	10.34	9.97	9.97	10.23	10.06
10701163	10.41	10.6	9.92	9.87	9.91	9.82	9.81	10.03	9.32	9.84	10.12	10.09	9.99	9.98	9.9	10.07	9.99	10.19	11.12	10.92	11.1	10.65	11.04	11.09	9.85	9.95	10.07	10	9.96	10.04	10.52	10.05	11.12	11.21	11.17	11.07	11.06	11.09	10.95	10.72	10.94	11.19	10.79	11.1	10.99	10.86	11.01	11.05	10.2
10701164	4.68	4.32	3.15	4.18	4.62	4.14	4.14	4.2	4.29	4.36	4.35	4.67	4.35	4.26	4.26	4.37	4.26	3.94	4.54	4	4.2	4.1	4.46	4.77	4.59	4.04	4.57	3.6	4.14	4.29	4.38	3.98	4.38	4.44	4.44	4.33	4.7	4.44	4.26	4.4	4.29	4.13	4.31	4.19	4.12	4.41	4.22	4.32	4.4
10701165	2.92	3.71	4.04	3.62	3.49	3.62	3.96	3.28	2.98	3.24	3.57	4.23	3.76	4.13	3.46	3.45	3.92	4.05	3.16	3.09	4.26	4.17	3.32	3.14	3.66	3.51	4.28	4.91	3.74	4.25	3.59	3.85	3.23	3.21	3.58	3.34	3.57	3.22	3.8	3.64	3.23	3.63	3.09	3.64	3.46	3.8	3.45	3.47	3.75
10701166	4.06	4.25	3.6	3.39	3.94	3.27	4.18	5.4	3.61	4.67	3.37	3.49	4.22	3.99	3.75	3.67	3.73	3.29	3.68	4.36	3.75	3.89	3.96	3.78	4.24	3.65	3.9	3.78	3.8	3.91	4.58	3.42	3.81	5.16	3.76	3.55	3.56	4.05	3.68	3.54	3.61	4.26	3.27	4.06	3.7	3.9	3.36	3.98	3.43
10701167	4.11	3.83	4.69	4.94	4.51	5.48	4.23	5.21	4.77	4.56	5.2	4.88	5.23	5.18	4.68	5.02	4.4	5.22	3.39	3.59	3.38	3.69	2.86	4	5.37	5.04	5.45	6.05	4.45	5.33	5.26	4.85	4.39	3.27	3.31	3.61	3.82	3.6	3.54	3.26	2.8	3.74	3.24	4.48	3.9	3.83	2.93	2.82	4.49
10701168	5.12	5.03	5.13	4.97	5.01	5.29	5.25	4.91	4.88	6.23	5.3	5.05	4.92	5.55	5.79	5.29	5	5.04	5.62	4.83	5.02	5.18	4.93	5	5.13	5.4	5.29	6.35	5.77	5.51	5.15	4.9	5.43	4.95	4.75	4.83	5.16	4.85	4.78	4.92	4.74	4.42	4.89	4.78	5.31	4.82	4.8	5.28	4.63
10701169	5.09	5.19	4.97	4.99	4.3	5.13	4.59	6.43	4.57	4.64	5.27	4.54	4.83	4.37	4.89	5.24	3.99	4.89	3.75	4.57	4.75	4.35	4.46	5.03	5.04	4.08	4.87	6.23	4.5	5.54	4.45	4.33	3.92	3.35	4.76	5.2	4.32	3.98	4.01	4.53	4.17	4.8	4.19	4.32	4.42	4.23	4.33	4.2	4.97
10701170	2.73	3.4	2.75	2.54	2.99	2.71	2.73	2.8	2.75	2.64	2.74	3	2.58	2.43	2.79	3.25	2.7	3.07	2.74	3.64	3.08	2.96	3.08	2.84	2.51	2.77	3.2	2.74	3.56	2.75	2.73	2.96	2.85	2.53	3.23	2.71	2.8	2.91	2.97	2.87	2.56	2.97	3.08	2.75	2.73	2.79	2.92	2.69	2.74
10701171	3.19	2.86	3.9	3.32	3.29	3.74	3.51	3.25	3.02	2.92	3.28	3.16	2.74	3.05	3.2	3.29	2.85	2.89	3.62	3.01	3.16	2.98	3.67	2.89	3.37	2.98	3.33	3.52	4.15	3.16	3.59	2.77	3.52	3.72	2.91	2.97	2.88	3.16	4.01	3.27	3.01	3.12	2.89	2.92	2.95	3.64	3.25	3.1	3.03
10701172	10.97	10.97	11.19	10.94	10.85	10.97	10.88	11.09	10.88	10.94	11.09	11.08	11.08	10.75	10.76	10.93	10.62	11.21	11.44	11.38	11.63	11.28	11.36	11.58	10.46	10.63	10.76	10.6	10.86	10.71	10.44	10.58	11.54	11.4	11.5	11.39	11.4	11.57	11.49	11.37	11.38	11.62	11.24	11.34	11.57	11.46	11.37	11.59	11.61
10701173	5.88	5.81	6.14	6.4	6.02	5.95	5.95	6.35	5.9	5.34	5.97	5.55	5.63	6	6.34	6.48	5.87	5.68	5	5.24	4.69	5.22	3.97	5.2	5.8	6.18	6.32	6.54	5.92	6.37	6.37	5.75	5.38	6.07	5.34	4.87	5.73	5.68	5	5.2	5.4	5.69	5.8	5.51	5.29	5.43	5.39	5.14	5.42
10701174	5.49	5.12	6.24	6.09	5.65	4.98	5.17	6.14	5.86	5.77	6.38	5.59	5.7	6.42	5.91	5.87	4.26	5.41	5.05	5.53	5.24	5.69	5.5	5.05	5.82	5.66	5.91	6.19	5.77	6.08	6.17	5.82	4.94	5.32	4.88	5.08	4.82	4.97	5.75	5.58	4.78	5.97	5.42	5.04	4.72	5.19	4.42	4.95	5.72
10701175	4.04	4.13	4.55	3.81	3.78	4.17	4.19	4.66	3.73	3.62	4.5	3.99	3.81	4.14	4.42	3.35	4.09	4.17	3.58	3.78	4.34	3.3	3	3.22	3.9	4.58	3.91	5.17	4.77	4.04	4.03	4.59	3.74	3.77	3.38	3.76	3.86	4.06	3.25	3.82	3.38	3.5	3.52	4.44	3.4	3.4	4.32	3.4	3.65
10701176	8.75	8.15	7.72	8.22	8.28	8.26	8.37	8.51	8.33	8.34	7.91	7.87	8.06	8.35	8.04	7.81	8.25	8.29	8.37	8.57	8.62	8.37	8.74	8.06	8.02	8.2	8.09	8.23	8.07	8.43	8.87	8.87	8.73	8.98	8.81	8.53	8.84	8.71	8.79	8.86	8.98	8.24	8.73	8.76	8.66	8.38	8.65	8.55	8.1
10701177	6.76	6.64	6.23	5.81	5.5	6.03	5.46	5.82	5.15	5.61	5.43	6.06	5.69	6.09	6.26	5.51	5.03	5.62	6.28	5.74	7.15	6.17	7.03	6.68	6.09	5.85	5.71	6.07	6.29	6.18	6.23	6.19	6.85	6.12	6.41	6.41	6.11	5.64	6.8	6.02	5.79	6.55	6.19	6.37	6.09	6.7	6.7	6.43	6.13
10701178	5.06	5.75	6.22	5.34	5.19	5.49	5.34	6.08	5.44	5.19	5.92	6.42	6.12	6.36	6.06	5.46	4.94	6.19	5.12	5.1	5.16	4.58	5.04	4.72	6.04	6.35	6.03	7.12	6.03	5.65	5.27	5.96	5.06	4.54	5.1	4.97	4.77	3.89	4.74	5.63	3.92	5.55	4.47	4.86	5.27	4.77	5.63	5	4.67
10701179	6.65	7.31	5.63	5.86	5.08	5.17	5.3	5.12	5.28	4.77	5.92	5.5	6.22	5.58	5.18	5.66	5.09	5.56	6.47	5.71	6	6.12	5.94	5.38	5.28	5.52	5.56	6.45	5.9	5.69	5.56	5.15	6.12	5.64	6.36	6.76	6.46	5.88	6.3	6.24	6.23	7.01	6.06	6.27	5.85	6	6.25	6.36	6.19
10701180	4.75	4.99	4.57	4.19	4.32	4.31	4.59	5.07	4.45	4.54	4.19	4.37	4.87	4.34	4.41	4.58	4.04	3.79	3.71	3.32	4.17	4.46	3.78	4.21	4.58	4.4	3.94	5.45	5.1	4.78	4.37	4.66	3.66	3.34	4.31	4.41	4.11	4.27	4.02	3.94	3.67	4.05	3.41	3.75	3.35	3.74	3.73	3.59	4.56
10701181	11.94	12.18	11.86	11.92	11.85	11.8	11.84	11.72	11.58	11.78	12.08	11.95	11.87	11.88	11.9	11.81	11.74	11.53	12.26	12.27	12.19	12.35	12.26	12.3	11.8	11.7	11.98	11.8	11.84	11.87	11.95	11.71	12.26	12.14	12.49	12.35	12.34	12.15	12.38	12.28	12.23	12.38	12.26	12.25	12.34	12.46	12.39	12.37	12.11
10701182	2.62	3.12	2.76	2.9	2.65	2.83	2.56	2.5	2.62	2.67	2.7	2.38	2.57	2.46	2.76	2.56	2.63	2.63	2.69	3.26	2.77	2.67	3.07	2.66	2.44	2.58	2.3	2.38	2.42	2.49	2.66	2.5	2.76	2.69	2.96	2.6	2.51	3.28	2.52	2.7	2.62	2.71	2.92	2.5	2.88	2.77	2.54	2.76	2.5
10701183	2.79	2.74	2.67	2.6	2.73	2.6	3.04	2.7	2.85	2.63	2.6	2.46	2.73	2.56	2.41	2.97	2.59	2.47	3.35	3.1	3.39	2.82	2.84	2.56	2.67	2.88	2.41	2.56	2.52	2.63	2.39	2.57	3.12	2.59	2.89	3.45	2.61	3.24	3.13	2.69	2.6	2.72	2.79	2.86	2.85	2.89	3.44	2.88	2.52
10701184	4.32	4.52	4.55	4.88	4.58	4.58	4.13	4.29	4.42	4.92	4.79	4.53	4.91	4.61	4.99	4.57	4.17	4.76	4.43	4.15	4.59	4.66	4.24	4.69	4.97	5.02	4.99	5.68	4.8	5.08	5.39	4.86	4.66	4.01	4.54	4.22	4.72	4.42	4.82	4.57	4.62	4.52	4.11	4.44	4.2	4.24	4.42	4.61	4.03
10701185	4.62	4.69	5.6	5.15	4.19	4.8	4.45	5.76	4.17	4.08	4.39	4.26	4.43	4.39	4.55	5.53	4.04	4.33	4.37	4.1	4.37	5.06	4.5	4.29	4.43	5.43	4.85	5.1	4.55	4.97	4.64	4.49	4.39	5.85	3.67	3.74	4.08	4.89	3.86	3.27	4.24	4.33	4.51	3.78	3.68	3.96	3.53	4.91	4.18
10701186	4.05	3.7	4.88	4.43	4	3.67	3.5	3.22	4.02	4.39	3.9	4.27	4.09	3.72	4.07	4.4	3.51	3.55	3.55	3.44	2.96	3.84	2.9	2.82	3.47	4.2	3.42	4.65	4.75	4.06	3.57	3.32	3.72	3.62	4.23	4.85	4.2	3.74	3.06	3.31	2.8	3.64	3.52	3.2	3.36	3.23	3.14	3.36	3.62
10701187	5.58	5.64	5.8	5.7	5.96	6.05	5.6	4.14	6.67	5.55	6.14	6.57	4.99	7.73	6.55	5.31	5.11	6.22	4.54	4.04	3.82	4.06	3.95	4.33	6.26	6.18	6.24	6.74	6.35	6.74	6.54	6.76	5.04	5.64	6.42	4.85	5.73	5.91	5.27	5.18	4.79	5.68	4.21	3.94	5.77	5.27	4.47	4.47	4.93
10701188	10.66	10.38	10.96	10.8	11.02	10.97	11.15	11.24	10.99	11.09	10.99	10.86	10.95	10.93	10.94	11.02	11.06	10.93	10.77	10.84	11.06	10.92	10.91	10.81	10.8	10.96	10.88	11.02	10.9	10.72	10.85	10.91	10.78	10.97	10.65	10.77	10.89	10.95	10.84	11.07	11	10.91	11.04	11.11	11.02	10.8	10.62	10.97	10.82
10701189	7.55	8.01	7.56	7.4	7.7	7.53	7.41	8.03	7.2	7.76	7.63	7.8	7.54	7.03	7.17	7.43	7.06	7.88	7.64	7.94	7.89	7.72	7.59	7.4	6.9	7.28	7.2	7.17	7.13	6.99	7.38	7.22	7.57	7.64	7.95	7.29	7.47	7.28	7.85	7.5	7.25	7.82	7.5	7.98	7.59	7.93	7.89	7.94	8.05
10701190	6.44	7.27	6.76	6.88	6.8	6.86	6.94	7.39	7.14	6.94	6.63	6.79	6.8	6.73	6.74	6.77	7.08	6.93	6.92	6.7	7.1	7.17	6.8	6.96	7.06	7.13	6.7	7.25	6.86	6.68	6.9	6.59	6.75	6.69	6.54	7.05	6.62	6.94	6.56	6.87	6.63	6.7	7.21	7.65	6.97	6.64	6.78	7.21	6.81
10701191	5.12	4.62	5.46	5.3	5.11	5.23	4.69	6.02	6.08	5.18	6.29	6.64	5.42	7.87	6.38	5.58	4.51	6.37	4.22	4.39	4.77	4.26	4.24	4.41	6.06	6.63	5.8	7.27	6.23	7.28	6.68	6.7	5.28	4.46	4.39	4.11	4.56	4.58	4.95	5.11	3.68	5.02	4.12	5	5.11	4.68	7.16	4	4.61
10701192	2.96	3.32	4.12	3.31	2.77	3.33	3.05	3.43	3.33	3.56	3.57	3.56	3.03	3.38	4.04	3.48	3.36	3.33	3.48	3.07	2.92	3.49	3.33	3.18	3.23	4.02	3.89	4.37	4.07	4.26	3.79	3.63	3.77	2.92	3.38	3.94	3.07	2.62	2.73	2.78	2.87	2.93	2.96	2.98	3.68	3.36	3.06	3.43	3.22
10701193	4.99	5.44	5.11	4.7	4.52	5.25	4.5	5.02	5.83	5.06	4.56	4.52	4.71	4.95	4.53	5.07	4.78	4.42	4.74	4.54	4.05	4.1	4.13	4.59	5	5.32	4.99	5.19	4.78	5.02	4.61	5.36	4.73	4.64	4.07	4.65	4.19	4.12	3.67	4.53	4.17	3.97	4.77	4.5	4.54	3.99	4.72	4.14	4.26
10701194	10.17	10.13	9.36	9.44	9.67	9.62	9.81	9.54	9.65	9.69	9.82	9.94	10.1	9.5	9.7	9.81	9.7	9.8	9.58	9.36	9.24	9.42	9.33	9.39	9.78	9.36	9.6	9.6	9.64	9.38	9.2	9.14	9.41	9.79	9.64	9.49	9.67	9.36	9.34	9.3	9.25	9.17	9.5	9.1	9.2	9.42	9.25	9.34	9.73
10701195	2.99	2.95	2.61	2.76	2.59	2.67	2.46	2.77	2.46	2.62	2.58	2.46	2.79	3.28	2.44	2.5	2.53	2.55	2.83	2.44	2.89	2.62	2.46	2.64	2.54	2.63	2.49	2.23	2.89	2.63	2.89	2.82	2.49	2.46	2.7	2.71	2.51	3.47	2.64	2.6	2.44	2.7	2.54	2.6	2.72	2.6	2.73	2.58	2.59
10701196	3.03	3.48	3.39	2.75	3.39	2.93	3.17	3.62	2.84	3.78	3.38	3.96	3.92	3.51	3.67	3.01	3.04	3.45	2.95	3.9	3.57	4.03	3.43	3.61	3.59	3.16	3.43	3.53	3.22	3.85	2.97	3.04	3.16	3.25	4	3.14	3.39	3.98	3.52	3.06	2.79	2.89	3.18	3.69	3.14	2.57	2.99	3.41	3.62
10701197	6.44	6.69	6.69	6.69	6.72	6.54	6.88	6.88	7.02	5.99	6.96	6.09	7.07	6.49	6.56	6.09	6.83	6.77	7.2	6.87	7.59	7.37	7.44	7.61	6.48	6.32	6.11	6.73	6.68	6.24	6.63	6.5	7.32	7.64	7.45	7.38	7.42	7.62	7.5	7.53	7.44	7.57	7.34	7.32	7.5	7.26	7.19	7.41	6.17
10701198	11.61	11.64	10.87	10.86	11.06	10.86	11	10.92	10.69	10.81	11.28	11.26	11.15	11.18	11.12	11.03	11.13	11.42	11.99	11.7	12	11.72	11.77	11.85	11.26	11.16	11.13	10.92	11.1	11	11.2	11.01	12.01	11.63	12.03	11.9	12	11.85	12.01	11.56	11.72	11.86	11.7	11.93	11.82	11.68	11.76	11.81	11.21
10701199	3.92	4.55	5.31	5.14	4.43	4.1	4.36	3.71	4.62	4.51	4.64	4.22	4.45	5.04	5.42	3.86	4.42	4.22	4.76	4.07	3.69	4.25	4.32	4.63	4.78	4.64	4.99	4.79	5.08	5.27	4.39	4.98	4.29	4.69	3.96	3.31	4.09	3.73	4.32	4.4	3.67	4.12	4.29	5.01	3.66	3.69	3.81	4.06	4.35
10701200	5.91	4.92	5.72	4.98	4.03	4.35	4.27	3.43	5.02	4.1	4.67	5.31	4.78	5.11	4.63	4.79	3.68	5.27	5.8	4.58	5.32	4.1	4.64	4.47	3.84	5.49	5.15	5.46	4.99	4.76	4.93	4.7	4.9	4.43	4.54	4.65	5.52	4.31	4.88	4.98	4.89	5.32	4.83	4.65	5.6	4.62	5.47	4.25	4.39
10701201	3.49	3.94	4.22	3.48	4.51	3.75	3.74	4.57	4.73	3.21	5.68	4.56	4.63	4.56	4.84	3.64	3.95	4.66	3.82	2.68	3	3.16	2.99	3.52	3.72	4.74	4	4.3	4.21	4.82	5.5	4.44	3.31	2.79	3.62	4.39	3.35	4.02	3.03	3.51	2.81	3.97	2.94	2.76	3.14	2.86	2.8	3.7	3.82
10701202	4.35	4.43	4	3.89	4.31	4.66	4.2	5.58	4.76	4.11	4.08	3.91	4.19	5.52	3.68	4.87	3.62	4.85	3.51	3.93	3.12	3.44	2.63	2.83	5	4.26	4.32	4.82	4.76	4.29	4.47	4.38	3.19	3.52	3.27	3.58	4.34	3.54	3.46	4.25	2.55	4.79	3.03	3.34	3.71	3.66	3.21	3.64	4.42
10701203	4.9	4.23	5.13	5.05	4.54	4.48	4.19	5.17	4.62	5.12	4.46	4.91	4.27	4.46	4.2	4.88	4.57	4.91	4.69	3.98	4.47	4	3.95	4.15	5.14	4.52	4.84	5.73	4.56	4.47	4.46	4.15	4.15	3.96	3.92	3.8	4.31	4.21	4.12	4.49	4.49	4.64	4.27	3.94	4.74	4.21	4.14	4.08	4.31
10701204	4.07	3.45	2.47	2.66	2.84	2.71	3.27	2.75	2.78	3.04	3.14	3.6	2.7	3.32	2.75	2.83	3.24	3.3	3.39	3.05	2.72	3.08	3.85	2.57	2.98	2.64	2.78	3.17	2.86	2.81	2.97	2.57	2.96	2.58	3.37	3.36	3.11	2.91	2.8	3.46	2.82	3.1	2.92	3.31	3.5	2.97	3.87	2.62	3.05
10701205	3	3.51	3.62	3.47	3.59	3.87	3.95	3.9	3.65	3.67	3.68	3.23	3.85	3.45	4.32	3.84	3.75	3.31	3.53	2.77	2.93	3.32	2.79	3.23	3.36	3.15	3.29	4.04	3.34	3.46	3.35	3.7	3.26	2.93	3.07	2.5	3.04	3.1	2.97	2.96	3.42	2.98	3.1	2.91	3.14	2.96	3.29	3.21	3.28
10701206	5.74	6.41	6.15	6	5.62	6.03	5.38	6.66	6.33	6.2	6.21	5.63	5.43	6.19	5.72	5.61	5.59	5.72	6.22	6.06	5.63	5.82	6.02	5.45	5.17	6.27	5.29	6.12	5.67	6.07	5.3	5.9	6.07	4.83	5.07	6.15	5.84	5.2	6.08	5.92	6.06	5.68	5.85	6.23	5.49	4.89	5.44	5.6	5.4
10701207	5.06	6.63	6.48	5.57	5.87	6.5	5.38	5.77	6	5.28	6.65	6.4	5.6	7.26	7.01	5.27	5.26	5.71	4.41	4.35	3.95	4.43	4.76	4.6	6.58	6.65	6.47	7.57	6.66	7.74	7.23	7.02	5.28	5.72	5.24	4.83	4.55	3.92	4.65	4.46	4.12	5.66	4.56	4.53	5.22	4.73	4.42	3.87	4.75
10701208	3.29	3	3.22	3.21	3.27	2.6	3.53	2.92	3.17	3.32	3.08	3.06	2.97	3.68	2.94	3.15	3.02	2.79	2.55	2.43	2.89	3.79	2.52	2.83	3.24	2.94	2.84	4.37	3.79	2.78	2.93	2.89	2.84	2.61	3.11	2.51	2.72	2.76	3.46	3.11	2.57	3.73	3.47	2.99	3.5	3.09	2.65	3.31	3.23
10701209	5.82	5.97	5.2	5.14	4.56	4.88	4.92	4.17	5.29	5.02	5.43	5.51	5.44	4.84	5.22	5.44	5.14	5.46	5.89	5.82	5.66	6.5	5.67	6.32	5.06	4.82	4.92	5.25	5.39	4.78	5.1	4.65	5.7	4.94	5.71	6.15	5.76	5.38	6.14	5.66	6.07	6.17	5.48	5.33	5.53	5.69	5.9	5.83	5.66
10701210	4.63	4.14	5.11	3.91	3.57	4.42	3.74	4.76	4.68	4.84	5.24	5.83	4.4	4.7	4.55	3.63	3.41	4.77	4.03	2.92	3.5	3.86	3.92	3.26	3.7	4.45	3.31	5.18	5.65	5.05	4.6	4.35	3.41	3.41	4.09	3.28	3.39	3.81	2.9	3.57	2.7	3.4	3.58	4.12	3.83	3.12	3.59	3.43	3.93
10701211	2.46	2.44	2.33	2.36	2.29	2.27	2.38	2.39	2.29	2.32	2.26	2.34	2.27	2.28	2.36	2.23	2.48	2.57	2.19	2.38	2.14	2.44	2.43	2.43	2.28	2.75	2.26	2.56	2.6	2.38	2.15	2.42	2.21	2.37	2.49	2.54	2.15	2.33	2.41	2.14	2.21	2.39	2.22	2.19	2.54	2.24	2.33	2.32	2.27
10701212	5.17	5.82	5.33	5.15	5.13	6.13	5.54	5.6	5.05	4.97	5.81	5.77	4.88	5.68	5.76	4.89	4.46	5.41	6.12	5.73	5.95	4.84	4.85	5.58	5.3	5.23	4.7	6.43	5.44	5.56	5.51	5.37	5.49	5	4.96	4.61	5.38	5.69	5.56	5.73	5.87	5.41	4.93	5.13	5.74	5.12	5.11	5.32	4.48
10701213	2.68	3.37	3.19	3.06	3.83	3.83	3.21	3.34	2.98	3.65	3.96	3.71	3.65	2.82	3.29	3.43	2.55	3.15	2.82	2.45	2.65	2.71	2.78	2.23	3.95	3.69	3.3	3.89	3.12	3.03	3.38	2.52	2.58	3.61	2.8	2.85	2.46	2.52	2.35	2.36	2.63	3.03	2.41	2.25	3.03	2.88	2.58	2.46	2.73
10701214	7.26	7.89	8.47	8.12	7.46	8.09	6.78	8.7	8.4	7.29	8.31	7.27	7.94	8.1	8.32	7.87	7.64	7.85	7.21	6.55	5.38	6.94	6.02	6.52	7.81	7.79	8.16	8.31	8.07	8.2	7.91	8.64	7.04	7.16	6.37	6.15	7.53	7.12	7.19	6.62	6.5	6.85	5.5	6.18	6.85	6.67	6.96	6.91	6.64
10701215	7.37	7.6	7.9	7.93	7.91	8.15	8.12	7.43	7.64	8.25	7.17	7.54	7.77	7.81	7.66	7.66	7.92	7.63	8.42	8.32	8.54	8.56	8.46	8.42	7.5	7.97	7.72	7.6	7.9	7.82	7.68	7.95	8.51	8.42	8.66	8.04	7.87	8.44	8.55	8.51	8.24	8.42	8.39	8.34	8.38	7.85	8.25	8.32	7.88
10701216	4	4.44	3.83	4.21	4	3.94	3.87	2.88	4.16	3.62	3.61	4.77	3.91	3.8	4.79	3.34	3.46	4.15	3.87	4.03	3.21	4.17	4.03	3.9	3.94	3.85	3.62	4.81	3.93	4.08	4.66	4.18	3.82	4.51	3.46	4.69	3.45	4.05	3.86	3.49	3.36	4.13	3.6	4.01	3.84	3.24	2.86	3.38	3.59
10701217	7.53	7.81	7.05	7.24	7.64	7.7	7.97	7.87	7.22	7.49	7.27	7.65	7.88	7.19	7.42	7.43	7.56	7.74	7.64	7.77	7.13	7.32	8	7.98	7.27	7.2	7.3	7.22	7.4	6.87	7.27	7.26	7.18	7.58	7.53	7.84	7.09	7.83	7.69	7.64	7.46	7.74	7.58	7.74	7.71	7.31	7.75	7.82	7.24
10701218	4.71	4.36	4.15	3.75	4.38	4.37	4.19	5.06	5.14	4.57	5.12	4.2	3.84	4.52	5.74	3.65	3.92	4.76	5.26	3.64	3.47	4.11	3.39	4.22	4.57	4.23	3.98	6.08	4.71	4.1	3.91	3.92	3.9	3.55	3.7	4.52	3.6	4.43	3.79	4.1	3.11	3.68	4.23	4.48	4.43	3.93	4.75	3.97	3.85
10701219	9.55	9.53	9.46	9.95	9.51	9.54	9.63	9.66	9.76	9.8	9.61	9.71	9.65	9.59	9.88	9.6	9.57	9.47	11.01	11.02	11.1	11.3	11.29	11.05	9.54	9.19	9.72	9.61	9.59	9.37	9.83	9.71	11.04	10.79	11.18	11.04	11.11	10.95	11.06	11.27	10.98	11.17	10.91	10.92	11.02	10.88	10.81	11.08	10.1
10701220	9.37	10.59	8.89	8.77	8.76	8.77	8.64	9.06	8.71	8.68	9.13	9.08	9.1	8.91	8.9	9.09	8.84	9.08	9.49	9.26	9.28	9.03	9.23	9.3	8.9	9.18	8.91	9.03	8.96	8.97	9.25	8.65	9.32	9.44	9.4	9.52	9.39	9.55	9.45	9.27	9.25	9.64	9.23	9.41	9.37	9.24	9.05	9.14	9.2
10701221	5.12	5.8	5.66	5.16	5.63	5.41	5	5.72	5.67	5.77	5.7	5.96	5.75	5.89	5.8	5.7	5.54	5.96	6.28	6.07	5.89	5.12	5.74	5.47	5.31	5.85	5.8	5.84	5.96	5.38	4.89	4.39	5.17	5.07	5	5.29	4.38	4.93	5.19	5.37	5.01	5.11	4.61	5.02	5.05	4.96	4.99	5.13	4.82
10701222	4.44	5.27	4.57	4.86	3.88	4.92	4.29	5.28	4.87	5.32	4.57	4.49	3.8	4.44	4.69	4.05	4.17	4.38	5.05	4.81	4.45	5.09	4.1	5.1	4.55	4.61	4.75	5.33	4.68	5.12	4.5	4.84	5.29	5.36	5.04	4.64	5.01	4.32	4.8	5.28	4.67	4.63	5.33	4.9	5.26	4.52	5.57	4.7	4.43
10701223	3.55	4.32	2.57	3.16	3.45	4.43	2.5	4.47	3.43	2.97	2.58	3.14	3.22	3.32	2.79	2.78	3.13	3.13	3.05	3.02	2.74	3.04	3.5	2.69	3.25	3.6	2.74	4.16	3.51	3.88	4.04	3.07	2.59	3.14	2.9	3.8	4	3.35	3.37	3.24	3.21	2.95	2.4	2.98	4.6	2.87	3.51	4.26	3.75
10701224	4.91	4.74	5.24	4.81	4.52	4.77	4.52	5.9	4.85	4.7	4.83	4.74	4.58	4.46	4.81	4.93	4.66	4.63	5.35	5.53	5	5.61	4.81	5.16	4.55	4.99	4.41	5.28	4.7	4.94	4.24	4.76	4.52	5.26	4.97	4.68	4.97	5.36	4.86	4.73	4.96	4.53	4.89	4.41	4.49	4.94	4.62	4.79	4.82
10701225	2.52	3.13	3.68	2.99	2.66	3.02	2.63	3.02	2.89	2.74	3.4	2.85	3.82	3.25	2.84	2.81	2.5	3.42	2.42	2.35	2.72	2.54	2.33	2.54	2.61	3.12	2.84	3.36	2.92	2.83	3.37	2.72	2.58	2.24	2.35	2.52	2.25	2.89	2.62	2.41	2.32	2.22	2.3	2.8	2.5	2.31	2.66	2.64	2.72
10701226	4.61	4.55	4.83	4.72	5.1	4.79	4.82	4.89	5.31	5.15	4.92	4.73	4.45	4.63	4.85	4.65	4.5	5.36	5	5.16	5.31	4.78	4.95	4.77	4.41	5.14	5.11	5.93	4.76	5.2	4.47	4.78	5.17	4.92	5.41	4.27	5.14	5.22	4.86	5.28	4.69	5.28	4.76	5.27	5.21	4.68	4.94	4.74	4.18
10701227	5.41	5.55	6.59	6.96	6.24	6.45	6.24	6.69	6.73	5.62	6.73	6.24	6.25	6.62	7	6.18	5.96	6.3	5.56	5.29	5.18	5.86	5.03	6.26	6.77	7.16	7.12	6.96	7.35	7.7	7.21	7.14	5.45	4.84	5.23	5.87	5.7	5.61	5.31	5.9	5.4	5.71	4.89	5.63	6.07	5.01	5.98	5.02	5.9
10701228	3.66	4.04	4.91	4.68	4.12	4.72	4.25	4.56	3.91	4.27	4.77	5.1	5.11	3.87	4.65	4.39	3.77	3.89	3.94	3.33	5.14	4.1	4.45	4.48	4.42	5.2	5.39	4.97	4.12	4.6	4.73	4.45	3.95	3.79	4.04	3.78	3.12	3.95	3.54	4.12	3.86	3.65	3.55	4.22	4.1	3.64	4.02	4.67	4.04
10701229	3.03	2.77	3.19	3.02	2.68	2.71	3.19	3.54	2.78	3.53	2.67	2.91	3.02	3.41	3.63	3.71	2.91	3.03	2.72	2.75	2.8	2.73	2.83	2.61	3.19	3.39	2.99	4.37	2.78	3.73	3.29	3.45	2.61	2.67	3.03	2.82	2.74	2.85	2.87	2.66	2.57	2.71	2.6	2.2	2.48	2.8	3.07	3.02	2.5
10701230	2.71	2.64	2.88	2.49	2.55	3.57	2.63	3.41	2.64	2.7	3.04	2.64	2.51	2.73	2.66	2.5	2.58	2.77	2.61	2.76	2.66	2.54	2.68	2.95	2.94	2.51	2.39	3.49	3.17	2.8	2.55	3.07	2.4	2.77	2.57	2.76	2.68	2.87	2.53	2.82	2.38	2.57	2.56	2.7	2.69	2.87	2.58	3.41	2.85
10701231	3.96	4.81	6.04	5.65	6.4	6.46	5.65	4.98	6.51	5.66	6.16	5.75	6.2	5.09	6.65	6.39	4.14	6.12	5.44	5.38	4.02	5.1	4.98	5.47	6.67	6.43	5.99	7.49	6.42	7.04	6.83	5.69	5.2	4.76	4.95	5.36	5.23	5.33	5.37	5.75	4.59	5.24	5.45	5.6	5.7	5.5	5.2	4.74	4.33
10701232	3.58	3.66	4.57	2.61	3.56	2.91	2.86	3.67	2.79	3.51	3.85	3.45	3.22	3.83	3	3.35	3.02	3.41	3.57	3.34	3.1	3.53	3.15	3.38	3.2	3.5	3.13	3.79	4.12	3.66	3.46	3.99	2.96	3.86	3.25	2.93	3.3	3.6	2.98	2.88	2.85	3.33	3.04	3.22	3.03	3.38	2.82	3.56	2.93
10701233	5.21	4.85	4.85	4.94	5.3	5.4	4.91	4.96	5.04	5.16	5.09	5.11	5.12	5.41	5.25	4.95	4.9	4.95	5.36	4.72	4.67	4.45	3.54	4.89	5.07	5.3	5.17	5.79	5.65	5.21	5.17	5.68	4.85	4.49	4.99	4.8	4.58	4.18	5.07	4.7	4.56	5.05	4.03	5.06	4.61	4.78	5.03	5.07	5.2
10701234	2.9	3.12	3.11	2.62	2.75	2.99	2.82	3.04	2.88	3.09	2.89	3.24	2.78	3.31	2.95	2.73	2.71	3.24	2.95	2.82	3.13	3.03	2.67	3.18	2.97	2.8	2.77	2.99	2.96	3.45	3.02	2.87	2.82	2.82	3.66	3.17	2.88	3.04	2.95	3.05	3.05	2.74	2.74	3.05	3.16	2.83	2.92	2.72	2.87
10701235	4.5	3.86	4.5	3.65	3.01	3.97	3.22	3.14	3.39	3.96	4.95	4.44	4.34	4.13	4.36	4.76	2.97	4.17	3.5	2.82	4.21	3.42	4.22	4.33	4.02	4.12	3.48	6.66	4.69	4.62	3.04	5.04	4.19	3.97	3.85	4.65	3.51	4.39	3.11	4.08	3.35	4.01	3.62	4.12	4.12	3.81	3.51	3.41	3.77
10701236	4.15	5.47	4.3	4.83	5.06	4.7	4.13	4.93	4.99	3.66	5.03	5.38	4.56	5.17	5.4	4.7	4.68	4.25	3.44	3.94	4.22	3.89	4.49	4.79	4.8	4.91	5.41	5.62	4.73	5.47	4.79	4.57	4.03	3.78	4.51	3.68	4.6	3.9	4.17	4.35	3.97	5.03	3.84	4.32	3.81	4.19	4.59	4.08	4.38
10701237	5.03	5.29	5.35	4.86	5.6	5.06	5.48	6.04	5.49	4.74	5.3	5.46	4.8	5.14	4.79	5.17	5.16	5.92	5.3	5.54	5.51	5.69	5.19	5.11	5.99	5.3	5.79	4.78	5.71	5.15	4.47	5.69	5.36	4.96	5.52	5.29	5.31	5.74	5.11	5.96	5.46	5.46	5.13	4.79	5.47	5.34	5.8	5.51	4.58
10701238	4.75	5.21	4.87	3.76	4.62	4.86	4.57	4.4	4.82	4.59	5.31	5.92	4.39	5.84	5.39	5.32	4.47	5.79	4.53	3.77	5.21	4.4	3.56	5.16	5.24	5.26	4.76	6.76	4.66	6.21	4.84	5.07	3.36	3.58	4.02	4.94	3.75	4.32	3.5	3.91	4.08	3.29	3.43	2.95	3.34	3.32	3.61	4.66	4.51
10701239	11.5	11.64	10.91	10.58	10.78	10.53	10.94	10.85	10.73	10.44	10.54	10.74	10.65	10.93	10.87	10.55	10.87	10.97	11.67	11.38	11.31	11.36	11.45	11.54	10.81	10.76	10.73	10.65	10.83	10.54	10.89	10.88	11.74	11.64	11.58	11.67	11.74	11.75	11.79	11.49	11.62	11.32	11.65	11.45	11.68	11.39	11.79	11.62	10.71
10701240	5.12	5.82	5.04	4.74	5.32	4.89	6.23	5.68	4.84	5.44	5.37	5.84	5.61	5.34	4.5	5.34	5.82	5.94	5.28	4.85	4.52	4.77	5.95	4.33	5.18	5.85	5.17	5.81	5.92	4.65	5.72	4.81	4.63	4.05	4.27	4.51	4.12	3.8	4.89	4.64	3.96	4.57	3.42	3.03	4.72	4.56	5.72	4.95	4.64
10701241	3.42	3.59	3.34	3.31	3.11	3.92	3.31	3.37	4.07	3.66	4.92	4.15	3.64	3.77	4.58	4.43	2.93	3.12	2.85	4.23	3.13	4.27	3.21	4.01	3.48	4.62	3.75	4.8	3.58	3.43	3.09	4.01	3.42	4.23	4.05	4.04	3.56	3.71	3.3	3.47	3.15	3.72	3.43	3.93	3.49	3.11	3.95	3.41	4.28
10701242	10.14	10.02	9.63	9.06	9.24	9.43	9.26	9.74	9.09	9.17	9.38	9.46	9.64	9.15	9.19	9.05	9.44	9.7	9.34	9.11	9.22	9.19	9.15	9.45	9.02	9.18	9.15	9.08	9.11	9.29	9.34	9.25	9.7	9.47	9.69	9.61	9.66	9.73	9.94	9.56	9.46	9.31	9.24	9.46	9.59	9.56	9.7	9.62	9.75
10701243	4.89	6.02	5.82	5.18	4.24	5.47	4.76	5.88	5.49	4.67	6.1	6.04	5.26	6.24	6.48	6.18	4.5	5.28	5.13	3.77	4.27	3.27	3.98	4.01	6.49	6.5	5.96	7.07	6.54	6.88	6.72	6.61	5.02	4.65	3.9	5.33	3.87	4.77	3.51	3.88	3.06	4.81	3.16	3.9	4.48	4.12	4.76	3.94	4.28
10701244	3.86	3.79	4.77	4.42	4.56	3.86	4.4	4.6	4.46	4.38	4.33	4.37	4.13	3.92	4.41	4.16	4.17	4.61	4.89	4.27	3.98	4.43	4.16	3.71	3.81	4.67	4.28	4.39	4.3	4.21	3.69	4.54	3.88	4.23	4.02	4.03	3.87	4.11	4.11	4.09	4.04	4.34	4.02	3.65	4.11	3.92	4.37	3.92	3.42
10701245	9.84	9.93	9.35	9.43	9.41	9.32	9.31	9.2	9.4	9.62	9.51	9.56	9.55	9.5	9.27	9.58	9.2	9.53	8.2	8.25	8.26	8.12	8.06	8.06	9.09	9.03	9.51	9.29	8.99	8.99	8.71	8.75	8.05	8.06	7.77	8.13	8.33	8.09	8.01	7.9	8	8.05	7.91	7.73	8.09	8.48	7.43	8.45	9.95
10701246	5.68	6.63	4.68	5.91	5.38	5.19	5.2	5.13	4.52	3.88	5.11	5.28	5.03	5.24	5.77	5.73	5.9	5.43	4.98	5.18	5.83	5.43	4.94	4.86	5.4	5.94	5.94	4.22	5.78	6.28	5.88	6.68	4.4	5.59	5.64	4.52	4.5	4.54	5.19	5.36	4.24	5.68	4.92	5.38	5.19	5.61	5.35	4.81	5.07
10701247	4.45	4.16	4.8	4.85	4.95	5.23	4.43	5.2	4.58	4.72	4.48	4.74	4.94	4.73	4.54	5.35	3.99	4.87	4.22	5.44	5.09	4.85	5.13	4.94	4.13	4.66	4.39	5.3	4.69	4.78	5.33	5.31	4.55	4.46	4.77	4.71	4.55	4.75	5.39	4.75	4.04	4.12	3.88	3.63	4.83	4.41	5.3	4.31	4.19
10701248	6.35	5.85	6.42	5.61	6.05	6.22	6.18	5.97	6.41	6.58	5.98	6.1	5.57	6.26	6.56	6.41	6.29	5.93	6.64	6.12	5.64	6.36	5.34	5.58	6.09	6.06	6.08	7.15	6.61	6.18	6.16	6.09	5.67	6.41	5.66	5.67	5.36	5.53	5.97	5.35	5.39	5.31	5.32	6.25	5.92	5.76	5.61	5.72	5.31
10701249	2.8	2.31	2.83	2.63	2.52	2.92	2.96	2.96	2.81	3.88	2.76	2.84	2.52	2.85	2.75	3.2	2.82	2.9	2.51	2.48	2.8	2.51	2.79	2.47	3.15	2.8	3.2	2.6	2.87	2.84	2.44	2.79	3.07	2.47	2.72	2.41	2.58	2.51	2.69	2.62	3.08	2.85	2.47	3	2.48	2.77	3.22	2.65	3.32
10701250	8.78	8.73	8.38	8.74	7.68	8.17	7.86	8.54	8.18	8.17	9.01	8.87	8.76	8.23	8.55	8.62	8.25	8.42	8.99	9.16	9.72	9.98	9.68	9.69	7.93	8.17	8.92	8.32	8.39	8.8	8.74	8.3	9.44	9.16	9.6	9.24	9.6	9.27	9.37	9.42	9.15	9.42	9.53	9.14	9.37	9.37	9.68	9.18	9.57
10701251	3.56	3.82	3.76	3.78	3.48	3.3	3.74	3.52	3.8	3.36	3.6	3.4	3.51	4.2	4.22	3.68	3.35	3.62	3.81	4.11	3.83	3.73	4.13	3.8	3.49	3.85	4.02	4.92	3.47	3.77	3.75	4.31	3.68	3.52	3.63	3.92	3.61	3.36	3.85	4.01	3.64	3.72	3.57	3.65	3.56	3.46	3.4	3.73	3.36
10701252	3.22	3.23	3.23	3.66	3.8	3.04	2.58	2.54	2.91	2.7	2.8	3.07	2.76	3.15	2.99	3.29	3.01	3.3	2.7	2.58	2.99	2.95	2.44	3.97	3.07	3.24	2.96	3.43	4.14	2.7	2.7	2.67	2.71	2.53	2.97	2.95	2.87	2.69	3.24	3.05	2.99	2.82	2.84	2.63	2.94	2.94	3.11	2.86	2.9
10701253	2.69	2.51	3.1	2.59	2.42	2.33	2.58	3.07	2.35	2.49	3.51	2.47	2.33	2.69	2.38	2.92	2.3	2.7	2.65	2.88	2.31	2.57	2.44	2.57	2.62	2.52	2.28	2.75	2.73	2.52	2.51	2.65	2.81	2.67	2.84	2.46	2.46	2.48	2.49	2.53	2.55	2.41	2.44	2.44	2.55	2.69	2.52	2.7	2.5
10701254	4.71	4.24	3.85	3.35	4.49	4.82	4.39	5.53	3.87	3.7	3.6	3.75	3.82	4.3	4.31	3.85	3.85	4.17	3.9	3.01	4.07	3.83	3.58	4.28	4.32	4.22	4.03	4.8	4.12	4	3.99	4.33	3.97	3.24	4.02	4.13	3.15	3.91	3.89	4.02	3.84	4.25	3.91	3.92	3.11	4.14	5.41	3.46	4.21
10701255	3.33	3.04	3.49	3.35	3.04	3.96	3.66	3.28	3.26	4.27	3.61	2.94	3.06	4.26	3.48	3.11	2.95	3.64	3.28	2.76	2.89	3.29	2.7	3.08	3.77	3.54	3.49	3.94	3.63	3.92	3.47	3.97	2.98	2.94	2.88	2.74	3.06	3.59	2.54	2.86	2.56	2.85	2.88	2.95	2.95	3.09	2.91	3.1	3.24
10701256	5.19	6.31	5.62	5.8	5.2	6.21	4.67	4.97	5.67	6.01	6.46	6.09	5.18	5.7	6.16	5.66	4.88	5.82	5.83	5.1	6.49	5.36	5.08	5.92	5.61	6.1	6.2	6.91	6	5.94	6.24	6.08	5.8	4.89	5.16	6.28	5.03	5.43	5.82	5.09	4.68	5.76	4.81	5.2	5.93	5.67	5.35	5.09	4.96
10701257	7.37	8.23	8.1	7.85	8.28	8.5	8.52	8	7.7	8.03	8.03	8.37	8.04	8.29	8.14	8	8.24	8.09	8.36	8.04	8.4	7.47	8.25	8.57	7.85	8.18	8.44	7.91	8.05	8.17	8.15	8.4	8.08	8.44	8.52	7.67	8.26	8.14	8.05	7.96	7.92	8.11	7.59	8.24	8.27	7.89	7.42	8.1	8.03
10701258	4.93	3.87	5.17	4.64	4.1	4.54	4.87	5.91	5.17	6.12	4.54	4.68	4.17	5.49	5.37	4.02	5.19	4.35	4.48	3.51	4.05	5.03	4.47	3.86	4.47	4.61	4.51	5.46	4.59	5.12	4.25	4.6	4.17	4.39	3.15	3.92	3.83	4.78	4.1	4.83	3.73	4.07	3.78	4.27	4.05	4.01	4.6	3.71	4.05
10701259	8.74	8.35	8.46	8.36	8.31	8.23	8.32	8.39	8.76	8.71	8.04	8.04	7.95	8.15	8.26	8.4	8.5	8.09	6.84	7.52	7.83	7.47	7.54	7.84	8.25	8.31	8.44	8.67	8.28	8.41	8.44	8.36	7.74	7.58	7.03	7.72	7.3	7.86	7.74	7.63	7.63	7.73	8.04	7.49	7.69	7.88	8.16	7.67	8.19
10701260	5.21	5.76	5.06	4.34	4.16	5	3.72	4.52	5.28	4.27	5.27	5.36	4.18	5.33	5.03	4.45	4.34	3.63	3.22	3.16	3.92	4.37	4.2	3.76	5.28	5.98	4.86	5.54	4.92	5.13	5.7	6.4	4.66	4.21	3.71	4.23	4.24	4.29	4.55	3.98	4.52	4.25	3.71	2.83	4.74	4.59	3.95	3.74	5
10701261	11.81	11.69	11.37	11.16	11.41	11.38	11.5	11.53	11.35	11.47	11.36	11.34	11.61	11.39	11.39	11.44	11.49	11.58	11.14	11.09	11.32	11.35	11.41	11.23	11.43	11.36	11.3	11.5	11.33	11.29	11.18	11.18	11.32	11.54	11.2	11.36	11.09	11.4	11.18	11.15	11.12	11.12	11.29	11.32	11.16	11.17	11.23	11.23	11.48
10701262	10.74	10.42	9.6	9.53	9.73	9.56	9.78	9.89	9.32	9.74	10.05	10.3	9.89	9.88	9.93	10.03	9.82	10.2	10.87	11.02	10.99	11.09	10.86	10.98	9.74	9.89	9.76	9.94	9.91	9.88	9.91	9.68	10.89	10.92	11.03	10.82	10.92	10.95	10.95	10.98	10.8	10.86	10.93	10.82	10.87	10.73	10.77	10.72	10.49
10701263	4.28	3.5	3.57	3.82	3.71	3.61	4.18	3.74	3.39	4.05	3.69	3.96	3.39	3.54	3.51	3.76	3.53	3.28	4.25	3.83	3.42	3.42	3.57	3.64	3.6	3.69	3.29	3.64	3.34	3.03	4.12	3.42	3.72	3.93	3.34	3.55	3.52	3.38	3.89	3.89	3.34	3.56	3.33	3.29	3.79	3.31	3.73	3.08	3.34
10701264	4.71	5.39	5.18	3.7	5.16	4.21	4.69	5.86	4.3	4.23	4.17	4.35	4.47	4.13	4.99	4.64	4.33	4.71	3.6	4.59	3.6	4.28	3.05	3.72	4.07	4.3	3.68	4.34	4.26	5.26	4.61	4.79	3.17	3.6	3.82	3.51	4.2	4.33	5.04	4.38	3.46	5.22	4.07	4.03	4.01	4.09	3.59	4.02	4.67
10701265	3.02	3.65	3.01	3.61	3.87	3.12	2.84	3.38	3.16	3.15	3.6	3.27	2.99	3.26	3.03	3.16	2.86	3.01	3.45	2.77	3.98	2.83	3.22	3.26	3.11	3.09	3.26	3.54	3.52	3.64	3.15	3.47	3.72	3.07	3.26	3.45	2.92	2.97	2.77	3.18	2.92	2.81	2.79	3.24	3.6	3.16	2.88	3.25	2.94
10701266	4.1	4.55	3.94	4.1	3.96	4.01	3.98	4.07	3.6	4.02	4.61	4.43	4.34	3.99	3.93	4.76	3.98	3.97	4.14	4.07	3.52	3.4	3.74	3.68	4.1	4.21	3.93	3.67	4.09	4.13	3.91	3.95	4.16	3.56	3.77	3.93	4.38	3.62	4.24	3.6	3.45	3.83	3.78	3.45	3.51	4.34	4.25	4.17	3.99
10701267	6.68	6.6	6.53	4.98	5.65	6.01	5.68	6.88	6	6.27	6.54	5.7	6.27	5.94	6.45	6.03	6.06	5.95	6.19	5.79	6.26	5.8	6.41	6.2	6.44	7	6.39	6.29	5.99	6.1	5.72	5.94	6.46	6.33	5.57	6.02	6.13	6.04	6.05	6	5.79	5.6	6.38	6.37	6.36	5.99	6.1	5.53	5.87
10701268	4.8	5.38	4.73	4.46	4.1	5.07	4.26	4.87	4.78	4.91	4.59	4.78	4.11	5.72	4.74	5.42	4.65	4	4.02	3.8	4.02	4.09	4.17	3.95	5.23	4.88	4.59	6.72	6.22	5.11	4.5	5.44	4.59	5.27	4.1	4.51	3.91	4.21	3.66	4.03	3.95	4.82	4.36	3.57	4.34	4.28	3.72	3.94	3.86
10701269	9.09	9.48	9.63	9.3	9.31	9.24	9.47	9.21	9.55	9.33	9.65	9.59	9.66	9.82	9.52	9.41	9.73	9.5	9.53	9.38	9.4	9.58	9.43	9.33	9.59	9.63	9.57	9.57	9.33	9.83	9.66	9.4	9.52	9.49	9.42	9.41	9.45	9.41	9.51	9.41	9.51	9.46	9.75	9.38	9.39	9.39	9.5	9.38	8.93
10701270	3.94	3.79	4.48	4.46	3.54	4.51	3.97	4.35	4.23	4.2	3.63	3.97	4.17	4.07	4.02	3.84	3.92	3.75	3.25	4.44	3.65	3.59	4.5	3.31	3.56	5.09	4.32	4.76	3.61	3.81	4.15	3.65	3.69	4.12	3.88	3.58	3.52	4.31	3.87	4.11	3.6	3.75	3.53	4.37	4.38	3.72	3.92	3.79	3.64
10701271	11.33	11.04	11.08	10.9	11.12	10.95	10.97	10.92	11.18	10.87	11.1	11.16	11.21	11.01	10.95	10.93	10.87	11.1	10.49	10.82	10.67	10.89	10.79	10.78	10.83	10.72	11.01	10.78	10.81	10.93	10.94	10.84	10.71	10.61	10.88	10.7	10.95	10.66	10.85	10.95	10.69	10.85	10.91	10.66	10.81	10.86	11.04	10.77	11.15
10701272	7.72	8.25	7.84	8.03	7.51	8.16	7.67	7.91	7.63	8.11	7.98	8.15	7.94	7.62	7.77	7.96	7.73	7.76	7.46	7.75	7.37	7.48	7.62	7.7	8	7.7	7.78	7.84	8.06	8.06	7.72	7.59	7.53	8.15	8.2	7.39	7.85	8.01	7.69	7.45	7.35	7.72	7.52	7.55	7.88	7.86	8	8.02	8.01
10701273	5.75	5.57	5.25	4.11	3.33	3.33	3.68	5.45	4.23	3.68	4.48	5.03	5.02	5.55	4.91	4.65	3.78	4.31	4.71	4.26	3.67	3.05	3.34	3.94	4.47	5.5	5.08	5.99	5.06	6.22	5.26	4.1	4.05	5.05	4.49	4.82	4.25	4.5	4.12	3.86	3.57	3.6	3.38	3.96	3.64	3.81	3.26	3.23	4.25
10701274	3.12	3.22	3.08	3.28	3.81	3.1	3.23	2.75	3.48	3.09	2.96	3.4	3.75	3.27	3.45	3.17	3.59	3.19	3.8	3.68	3.46	3.05	3.69	3.31	3.64	3.45	3.3	4.67	3.5	3.58	3.09	4.31	3.53	3.74	3.17	4.23	4	3.62	3.64	3.82	4.48	3.18	4.27	3.46	3.43	3.03	4.02	2.9	3.57
10701275	3.77	3.55	2.98	2.86	2.54	2.77	2.64	2.46	2.71	2.48	2.5	2.69	2.66	2.68	2.62	2.75	2.64	2.49	2.52	2.61	2.6	2.67	2.34	2.72	2.5	2.82	2.53	2.58	2.52	2.54	2.69	2.57	2.51	2.57	2.88	2.41	2.42	2.72	2.94	2.58	2.77	2.66	2.61	2.65	2.57	2.64	2.47	2.68	2.67
10701276	2.69	2.97	3.84	2.84	2.7	4.08	2.65	3.17	3.23	3.09	3.28	2.74	2.66	2.85	3.25	3.06	2.54	3.04	2.93	2.43	2.51	2.73	4.06	2.59	2.99	3.82	3.1	3.69	3.6	3.78	3.75	2.71	2.98	3.09	2.42	3.3	2.62	2.56	2.74	2.56	3.26	3.14	2.57	2.54	3.04	3.12	2.81	2.81	2.69
10701277	3.65	3.88	4.82	4.02	3.76	3.91	4.41	4.48	4.5	3.85	4.36	4.88	4.1	3.89	4.71	4.84	3.39	4.81	4.82	4.05	5.14	3.95	4.9	3.44	4.13	4.69	4.83	4.88	5.43	4.26	4.76	4.47	3.46	4.18	3.8	3.81	3.4	4.34	4.24	4.42	2.4	5.1	3.77	3.64	4.11	4.01	3.81	3.52	3.43
10701278	2.91	2.91	3.66	3.11	3.48	3.1	4.5	3.59	3.4	3.83	4.07	4.41	3.05	3.88	4.02	3.84	2.72	3.57	3.57	2.55	2.8	2.52	3.08	2.83	3.53	3.9	3.43	5.48	4.27	3.6	3.84	3.81	3.17	2.93	3.03	2.88	3.24	2.42	3.42	2.64	2.95	2.7	2.46	2.96	3.06	2.78	2.97	3.4	2.55
10701279	8.66	8.7	8.17	8.44	8.45	8.84	8.66	8.72	8.4	8.65	8.64	8.84	8.63	8.85	8.42	8.69	8.51	8.49	9.57	9.52	9.49	9.64	9.62	9.53	8.72	8.59	8.53	8.34	8.47	8.46	8.28	8.22	9.18	9.38	9.5	9.54	9.41	9.35	9.4	9.41	9.25	9.39	9.4	9.36	9.48	9.53	9.58	9.51	9
10701280	3.15	3.07	3.76	3.3	2.67	3.25	2.66	2.54	2.92	3.08	2.67	2.89	3	2.5	3.29	2.97	2.63	2.86	2.91	3.03	2.95	3.77	2.54	2.59	2.7	2.77	2.88	3.15	2.79	2.7	3.23	3.4	3.18	2.84	3.41	3.12	3.23	3.15	3.72	3.34	3.01	3.7	4.08	2.94	2.67	3.22	3.96	3.37	3.18
10701281	5.13	3.81	4.97	4.98	4.77	4.2	4.17	3.83	4.86	5.05	4.98	5.37	4.95	4.74	5.55	5.16	3.63	5.8	4.73	4.33	5.75	4.37	4.19	4.83	4.82	5.72	4.06	5.4	5.71	5.55	4.24	4.59	4.31	4.19	4.65	3.42	4.43	4.54	4.69	4.25	3.51	3.83	3.96	4.07	4.58	4.45	3.35	3	4.1
10701282	4.31	5.14	4.38	3.86	5.11	4.55	4.17	5.07	4.1	4.46	4.2	4.84	5.22	4.56	3.87	4.92	3.81	4.67	4.2	3.94	4.38	4.46	4.09	4.5	4.25	4.58	4.14	4.91	4.88	4.81	4.22	4.45	4.36	5.05	4.45	4.82	4.11	4.84	4.21	4.7	4.62	4.69	3.67	4.86	4.68	3.5	4.7	4.76	3.82
10701283	3.61	3.22	3.36	2.89	2.95	3.45	2.98	3.22	2.84	3.4	3.42	2.93	3.01	3.13	2.81	2.82	3.5	3.89	3.39	2.95	2.82	3.14	3.09	2.99	3.48	3.01	2.91	3.21	3.19	3.41	3.78	2.93	2.89	2.89	3.8	3.07	3.24	2.68	2.8	3.04	2.77	2.95	2.83	2.67	3.17	2.8	2.78	2.6	2.91
10701284	2.95	2.97	3.83	2.56	3.78	3.23	2.72	3.96	3.98	3.16	4.04	2.84	3.49	2.96	4.26	3.77	2.68	3.62	3.2	2.44	2.72	2.86	3.91	2.61	4.1	3.17	2.91	2.94	3.83	3.4	4.14	3.79	2.81	3.02	2.87	2.83	2.7	2.64	2.74	2.82	2.52	3.1	2.78	2.59	3.13	2.76	2.68	3.1	3.4
10701285	2.62	2.72	3.51	2.61	2.91	3.35	2.43	2.55	2.72	3.18	2.37	3.49	2.96	3.45	3.47	2.81	2.44	2.83	2.82	2.65	3.13	2.43	2.7	2.73	3.04	4.13	2.77	5.06	3.35	3.12	3.76	3.3	3.58	3.32	2.65	2.65	2.5	2.61	2.73	2.52	2.34	3.32	2.39	3.16	3.45	3.19	2.71	2.53	2.98
10701286	3.38	4.01	3.43	3.3	3.24	4.04	3.32	3.3	3.07	2.79	4.56	3.35	3.82	2.61	4.89	3.52	2.83	3.4	3.14	2.97	3.08	2.92	3.13	3.25	3.37	3.57	3.89	5.06	3.9	4.4	4.81	4.82	3.32	2.66	3.08	2.66	2.81	2.85	2.66	2.82	2.68	4.39	2.72	2.86	3.05	3.63	2.9	2.91	2.21
10701287	5.14	5.23	5.46	4.96	5.1	5.2	4.84	5.29	4.86	5.22	4.95	5.45	5.53	4.35	5.12	5.61	5.61	5.64	4.61	4.81	4.94	5.76	4.57	4.51	4.66	4.48	4.93	5.21	5.41	4.65	4.63	4.84	4.56	4.89	4.68	5.26	4.74	4.92	4.54	5.03	4.85	4.48	4.96	4.32	4.47	4.82	4.77	4.33	4.63
10701288	4.21	4.21	3.67	3.88	3.54	4.03	4.81	4.39	4	3.8	3.74	3.6	4.29	3.77	3.89	3.65	4.06	4.13	4.45	3.85	4.45	4.31	3.48	4.93	3.67	3.74	3.73	4.5	3.94	3.96	3.71	3.65	3.61	3.58	3.9	4.1	3.47	3.58	3.97	3.67	3.28	3.54	3.96	3.51	4.32	3.55	4.37	4.16	4.06
10701289	5.49	5.1	5.79	4.29	5.16	4.81	4	3.62	5.82	5.25	5.11	5.34	5.28	4.61	5.95	5.23	3.76	5.38	5.85	3.69	4.94	4.71	3.96	5.07	4.92	4.9	4.83	6.33	5.49	4.92	4.07	4.45	4.43	4.07	4.16	5.17	4.55	4.26	4.92	4.2	3.91	3.9	4.82	4.08	4.3	4.35	4.02	4.04	4.64
10701290	5.41	4.54	5.49	6.09	5.39	5.38	4.81	5.68	5.06	5.72	4.46	4.34	4.85	5.27	4.74	5.04	4.95	4.96	4.99	6.33	5.59	6.71	5.46	4.73	4.75	4.28	5.63	5.85	4.53	4.78	4.86	4.39	4.41	5.6	5.6	4.76	6.23	6.27	5.24	4.24	5.48	4.4	4.62	5.02	5.01	3.92	4.48	5.14	4.85
10701291	5.53	6.42	5.77	4.82	4.95	5.06	4.63	5.67	5.22	5.04	5.87	5.15	4.67	4.86	5.35	5.2	5.37	5.21	5.64	5.08	5.38	4.52	5.55	4.88	5.57	5.47	5.12	6.19	5.87	5.44	5.2	5.27	5.33	5.7	5.56	4.94	4.91	5.55	5.41	4.9	4.21	5.46	4.01	5.68	5.86	5.49	5.52	4.83	5.12
10701292	7.33	7.02	6.43	6.24	6.34	7.09	6.46	6.46	6.11	6.66	6.92	6.88	6.44	6.46	6.28	6.45	6.35	6.94	9.2	8.83	9.02	8.76	8.65	8.99	5.68	6.05	6.12	6.19	5.82	5.82	5.9	5.78	8.9	8.85	9.08	8.86	9.01	9.15	9.04	8.82	8.72	8.95	8.53	8.82	9.27	8.47	8.99	9.24	7.66
10701293	3.76	3.84	3.4	3.57	3.68	4.08	3.3	3.36	3.33	3.55	4.39	3.58	4.31	4.91	3.76	3.12	3.39	4.07	4.03	3.14	3.04	3.92	3.38	3.77	4.11	3.13	3.88	4.88	3.04	4.45	3.13	4.19	3.55	4.33	4.04	3.86	3.81	3.34	3.57	4.11	3.15	4.81	3.33	4.1	3.54	3.32	4.02	3.92	3.46
10701294	3.26	2.95	3.9	2.9	2.72	3.23	2.58	3.74	2.63	3.1	3.33	2.93	2.73	3.2	3	2.92	2.93	2.87	2.94	2.77	2.69	2.99	2.82	2.8	2.9	3.18	2.94	3.15	2.95	3.68	3.3	2.85	2.67	2.81	2.83	3.31	2.89	2.58	2.79	2.74	2.68	3.25	2.83	2.81	2.95	2.43	4.66	3.15	2.85
10701295	6.81	7.05	5.69	5.5	5.8	5.97	6.18	5.79	6.28	6.26	6.06	6.19	6.45	6.91	5.22	6.3	5.6	6.37	4.91	5.98	6.03	5.85	6.64	6.07	5.21	6.47	6.25	7.3	6.12	6.51	4.26	6.37	6.16	5.25	5.75	5.84	5.6	5.97	5.95	5.45	5.97	5.67	4.87	6.68	5.07	4.93	5.33	5.01	5.38
10701296	12.73	12.64	12.62	12.6	12.65	12.68	12.69	12.55	12.76	12.7	12.71	12.67	12.66	12.68	12.67	12.66	12.69	12.7	12.81	12.73	12.61	12.89	12.72	12.66	12.77	12.72	12.76	12.72	12.69	12.65	12.71	12.63	12.82	12.6	12.71	12.79	12.82	12.67	12.87	12.91	12.75	12.65	12.79	12.67	12.83	12.78	12.91	12.85	12.73
10701297	6.13	5.92	6.38	6.17	5.96	5.82	5.76	7.05	5.84	5.82	6.33	6.23	6.29	6.46	6.63	6.28	5.86	5.58	5.28	5.91	5.34	5.26	5.18	6.02	5.96	6.61	6.53	7.35	6.14	6.32	6.38	6.44	5.23	5.97	4.64	5.86	5.11	6.22	5.59	4.45	4.75	5.57	4.72	6.07	5.36	5.22	5.55	4.89	4.96
10701298	7.2	6.91	6.87	7.08	6.77	6.46	6.71	7.18	6.19	6.83	6.68	6.8	6.07	6.99	6.46	6.68	6.21	6.77	6.31	6.08	5.83	5.92	6.43	6.28	6.56	7.2	6.34	6.94	6.62	6.92	7.04	6.87	6.08	6.34	6.38	5.99	6.49	6.42	6.13	6.68	6.34	6.69	6.23	5.73	6.47	5.95	6.83	6.09	6.33
10701299	5.73	4.78	5.95	4.96	5.04	5.48	5.25	4.72	5.42	4.78	5.88	5.43	5.66	5.54	5.34	5.33	5.27	5.62	5.21	4.42	5.52	4.77	5.67	4.73	5.29	5.71	5.01	5.47	6.09	5.93	5.38	5.85	4.94	4.39	4.3	4.65	4.74	4.73	5.5	5.49	4.03	4.85	4.71	4.79	5.21	4.5	4.75	4.2	4.22
10701300	4.28	4.07	5.26	4.06	4.47	4.03	4.6	4.31	4.65	5.13	4.4	4.95	4.33	5.32	4.83	4.21	4.19	5.13	4.87	4.61	4	4.5	4.13	4.04	4.69	4.58	4.17	5.42	4.85	4.72	4.03	4.65	4.56	4.16	4.5	4.25	3.97	4.06	4.2	4.08	4.1	4.09	4.13	4.7	4.33	3.94	3.7	4.51	4.34
10701301	3.04	2.91	2.8	2.79	3.04	3.25	2.62	2.81	3.44	2.91	3.04	2.98	2.68	3.81	3.32	3.09	3	2.48	2.89	2.59	2.81	2.98	3.38	2.52	3.31	3.1	3.21	3.17	3.31	3.36	3.39	3.6	3.29	3.08	2.9	3.59	2.88	3.07	2.77	2.32	2.62	3.18	2.41	2.66	2.84	2.57	2.73	2.73	2.87
10701302	5.34	6.33	6.71	6.3	6.32	6.64	5.77	6.14	6.59	5.18	7.09	6.92	5.84	6.89	7.17	6.36	5.43	6.56	5.81	5.5	5.24	5.11	5.12	6.05	6.91	7.13	7.11	7.81	6.44	7.04	6.17	7.16	5.45	5.84	5.16	5.69	5.77	5.22	5.36	5.32	5.15	6.22	5.05	5.38	6.14	5.56	5	4.55	5.76
10701303	8.23	8.48	9.08	8.89	9.05	8.96	9.16	9.35	8.73	8.86	8.8	8.93	8.88	8.7	9.1	8.81	8.92	8.69	9.01	8.99	9.45	8.64	9.09	9.29	9	8.98	9.1	8.84	8.97	8.88	8.49	8.19	8.15	7.94	8.37	8.18	7.75	8.49	8.38	7.94	8.09	8.5	8.34	8.62	8.59	8.27	7.82	8.51	8.16
10701304	5.48	5.74	5.12	5.71	5.06	4.74	4.24	6.23	5.88	5.06	5.87	4.97	5.02	5.53	5.88	4.94	4.83	5.22	4.4	4.08	5.49	5.14	4.76	4.94	5.28	5.4	5.43	5.62	5.92	5.8	5.11	5.68	5.31	4.22	4.59	4.38	4.82	3.37	4.03	4.95	4.29	5.02	4.79	4.4	3.97	4.67	4.01	4.32	4.79
10701305	5.96	5.88	6.08	6.44	6.32	5.94	5.8	6.61	5.83	5.82	6.29	6.23	6.23	6.01	7.09	6.42	5.68	6.22	5.85	5.72	5.42	6.29	5.92	6.09	6.48	6.77	6.03	6.43	6.5	6.13	6.35	5.88	5.72	6.11	6.03	5.51	5.31	5.5	6.41	6.1	4.8	6.04	5.52	5.64	5.81	5.01	5.62	5.47	4.74
10701306	3.08	2.87	3.09	2.87	3.27	3.55	2.79	4.05	3.09	3.11	3.15	3.13	2.75	3.18	3.68	2.96	3.46	2.96	3.02	3.02	2.69	2.7	2.75	2.53	2.84	4.04	3.26	3.28	3.38	2.96	2.81	2.83	2.88	2.46	3.28	2.7	2.62	3.07	2.85	2.64	2.58	3.16	2.78	3.04	2.92	2.73	3.01	2.59	2.48
10701307	8.81	8.62	9.65	9.56	9.45	9.52	9.51	10.02	9.63	10.02	9.23	9.23	9.26	9.6	9.35	9.42	9.25	9.33	9.88	9.84	10.06	10.06	10.16	10.07	9.21	9.48	9.44	9.67	9.37	9.59	9.22	9.39	9.75	10.05	9.65	9.64	9.48	9.95	9.87	9.68	9.51	9.76	9.71	9.8	9.63	9.56	9.82	9.81	9.14
10701308	5.22	5.19	3.69	3.97	3.65	4.3	3.9	3.86	4.14	3.78	5.14	4.36	4.33	4.56	4.43	3.89	4.34	4.37	4.54	4.03	3.5	4.67	4.29	4.31	3.87	4.52	3.97	5.33	4.72	4.34	3.85	4.34	4.6	3.63	4.91	4.42	4.64	5.14	3.67	4.07	5.03	5.18	4.06	4.12	5.26	4.58	4.41	4.31	4.45
10701309	6.85	7.07	7.6	7.83	7.86	7.76	7.49	7.85	7.39	6.7	7.33	6.82	7.1	7.2	7.44	7.24	7.36	7.7	7.46	7.79	7.31	6.46	8.18	8.03	7.31	6.86	7.84	5.94	7.19	7.23	7.29	6.94	7.62	7.9	7.71	7.54	8.26	8.12	7.62	7.8	7.98	7.23	7.44	7.79	6.97	7.4	7.7	7.43	6.77
10701310	9.78	9.29	9.65	8.97	9.28	9.26	9.45	9.54	9.34	9.29	9.22	9.22	9.11	9.25	9.39	9.46	9.56	9.49	10.19	10.42	10.36	10.23	10.42	10.51	9.45	9.59	9.47	9.24	9.38	9.53	9.28	9.31	10.11	10.19	10.28	10.28	10.26	10.35	10.18	10.22	10.36	10.26	10.19	10.28	10.34	10.2	9.91	10.14	9.65
10701311	4.54	4.96	5.64	3.67	4.87	4.4	4.44	5.13	4.77	4.82	5.64	4.94	4.49	5.54	5.94	5.08	4.4	4.67	4.94	4.39	3.35	4.36	4.09	3.09	5.45	5.6	5.22	5.98	5.63	5.01	4.7	6.03	4.88	4.09	4.01	5.45	3.45	3.41	4.86	4.94	3.79	4.18	4.32	4.46	4.48	4.18	4.49	4.22	4.57
10701312	11.82	11.95	11.74	11.38	11.57	11.42	11.54	11.46	11.44	11.54	11.55	11.66	11.58	11.58	11.51	11.48	11.55	11.76	12.21	12.16	12.26	12.15	12.13	12.36	11.59	11.56	11.69	11.63	11.52	11.82	11.84	11.86	12.31	12.14	12.31	12.39	12.25	12.3	12.34	12.25	12.28	12.29	12.16	12.24	12.17	12.13	12.3	12.22	11.79
10701313	9.42	8.97	8.16	7.84	8.1	8.01	8.12	7.75	7.96	7.68	7.91	7.86	7.78	8.18	8.34	8.03	8.03	8.18	9.87	9.35	9.53	9.48	9.67	9.87	8.2	8.25	8.39	8.27	8.38	8.23	8.91	8.48	9.98	9.56	9.95	9.88	9.8	9.7	10.01	9.8	9.77	9.89	9.92	9.82	9.83	9.59	10.15	9.88	9.01
10701314	4.69	3.58	3.88	3.3	3.66	3.17	3.65	3.32	4.07	4.26	4.34	3.57	3.36	4	3.84	3.52	3.85	3.89	3.44	3.45	3.01	3.21	3.2	3.68	3.16	4.17	3.63	3.63	3.6	3.76	4	3.5	3.47	2.81	3.19	3.38	3.2	3.03	3.16	3.36	3.18	3.46	3.14	3.12	3.27	3.23	3.85	3.56	3.73
10701315	10.56	10.44	10.49	10.1	10.47	10.32	10.3	10.22	10.45	10.21	10	9.93	10.07	10.56	10.34	10.06	10.36	10.41	10.06	9.92	10.11	10.17	10.21	10.24	10.28	10.37	10.38	10.38	10.37	10.58	10.8	10.66	10.42	10.42	10.61	10.35	10.35	10.38	10.63	10.57	10.34	10.15	10.47	10.25	10.24	10.25	10.21	10.26	9.41
10701316	7.19	7.53	8.3	7.79	7.62	8.16	7.56	8.07	8.33	7.97	8.84	8.46	7.89	9.94	8.58	8.32	7.46	8.14	6.47	6.94	6.8	6.75	6.75	6.88	8.31	8.75	8.47	9.71	9.05	8.47	8.12	8.53	7.44	7.34	7.37	7.28	7.5	7.2	7.31	7.35	6.72	7.43	6.66	7.57	7.39	7.12	6.14	6.6	7.14
10701317	3.6	3.51	3.07	3.01	3.18	3.5	3.15	3.01	3.03	2.66	3.33	3.17	3.42	3.69	2.79	3.94	2.82	3.54	3.51	3.95	4.84	4.01	3.57	4.11	3.21	3.92	3.09	4.1	3.09	3.53	3.04	3.33	4.02	3.83	3.51	4.37	3.33	3.31	3.3	3.83	3.12	3.15	3.94	3.53	3.44	3.31	3.36	3.7	3
10701318	3.27	4.01	4.14	4.05	3.58	4.11	3.31	4	4.42	3.88	3.84	3.57	3.65	3.81	4.14	3.5	3.68	3.31	3.45	3.82	3.58	3.96	4.64	3.55	3.89	4.29	4.06	4.37	4.93	3.8	3.88	4.08	3.89	3.38	4.41	3.93	4.1	3.67	3.57	3.63	3.64	3.78	3.88	4.39	3.69	3.7	3.87	4.04	3.65
10701319	5.88	5.87	4.87	5.12	4.98	4.78	5.45	4.75	5.13	4.91	4.71	5.08	5.18	5.04	5.65	5.85	5.66	5.42	6.26	5.52	6.49	5.6	6.41	6.28	5.29	5.18	4.56	5.53	5.34	5.42	6.25	6.14	6.61	6.22	6.53	6.6	6.35	6.25	6.58	6.2	6.41	6.03	5.99	6.16	6.71	6.29	6.54	6.38	5.44
10701320	3.24	4.39	3.88	4.53	4.14	3.37	4.69	4.63	4.37	4.25	3.98	3.19	4.11	3.59	4.27	3.86	4.4	3.72	4.01	3.22	2.93	3.48	3.71	3.32	4.09	3.93	4.2	4.38	3.89	4.41	4.03	3.47	3.3	3.47	3.51	3.78	3.71	4.29	3.11	3.07	4.38	2.8	2.89	3.32	3.76	3.99	3.25	3.03	3.18
10701321	9.69	9.59	9.03	8.78	8.98	8.76	8.74	9.41	8.65	8.79	8.65	9.04	9.15	9.03	8.79	8.84	8.52	8.96	8.89	9.31	9.65	9.62	9.77	9.66	8.35	8.53	8.76	8.92	8.54	8.93	8.9	8.69	9.02	9.23	9.43	9.09	9.12	9.24	9.45	8.9	9	9.36	9.47	9.08	8.84	9.39	9.72	8.99	9.21
10701322	2.62	3.06	4.29	3.34	3.15	3.95	3.28	3.77	3.11	2.89	4	3.14	3.08	3.61	4.51	3.17	3.19	2.99	2.71	2.54	3.11	2.82	3.23	3.51	3.43	4.59	2.76	3.45	3.14	3.62	2.82	3.32	3.02	2.59	2.77	2.56	2.72	2.7	2.65	3.28	3.23	3.56	2.66	3.02	3.14	2.82	2.75	2.54	3.15
10701323	8.6	8.58	9.56	9.69	9.35	9.6	9.31	9.36	9.47	9.77	9.55	9.27	9.6	9.24	9.55	9.6	9.25	9.41	10.16	9.84	10	9.92	10.1	9.99	9.3	9.38	9.36	9.62	9.45	9.33	8.81	9.19	9.79	9.68	9.76	9.65	9.79	9.76	9.78	9.52	9.51	9.73	9.61	9.67	9.6	9.63	10.25	9.95	9.38
10701324	3.72	4.55	3.63	3.59	3.23	4.42	4.05	3.22	4.3	4.17	4.23	4.17	4.13	4.3	4.09	4.8	3.8	4.85	3.99	3.59	3.58	3.2	4.35	4.67	4.6	4.25	4.03	5.21	5.13	3.91	3.9	4.22	3.9	3.43	4.19	3.54	3.76	4.1	3.46	3.29	3.68	3.9	4.17	4.11	4.46	3.66	3.85	3.22	3.67
10701325	4.1	5.21	5.22	4.51	4.49	4.94	5.48	4.82	4.45	5.19	5.67	5.07	4.77	5.45	4.67	4.8	4.09	4.79	4.78	4.09	3.58	4.1	4.51	4.24	4.81	5.24	4.77	5.54	4.87	4.58	4.56	4.23	4.14	4.46	3.74	3.85	4.49	4.15	3.89	4.09	3.88	4.34	3.84	4.06	4.71	3.99	3.94	3.52	3.74
10701326	7.39	8.62	7.35	7.52	7.58	7.11	7.64	8.26	7.38	7.75	7.06	7.24	7.43	7.83	7.11	6.79	7.41	7.51	7	6.87	7.51	7.11	7.04	6.59	7.31	7.53	7.27	7.5	7.68	7	7.38	7.77	6.84	7.48	7.2	7.05	7.21	7.43	7.34	6.79	7.18	7.26	6.71	7.36	6.97	7.15	6.56	7.33	6.38
10701327	9.92	10.13	10.64	10.85	10.59	10.69	10.69	10.49	11.09	10.15	10.8	10.41	10.42	11.23	10.93	10.72	10.36	10.37	10.03	10.42	10.1	10.14	10.06	10.19	10.37	10.76	10.87	10.56	10.75	11.13	11.05	11.21	9.95	9.7	10.41	9.99	10.56	10.21	10.29	10.49	10.22	10.28	10.21	10.07	10.17	10.34	9.72	9.93	10.29
10701328	10.7	11.13	11.96	12.09	11.64	11.97	11.47	11.59	11.83	11.49	12.09	11.62	11.54	12.15	12.19	11.79	11.58	11.53	11.42	11.46	11.32	11.34	11.41	11.65	11.8	11.99	12.06	12	12.09	12.29	11.99	11.94	11.5	11.38	11.42	11.31	11.52	11.32	11.46	11.4	10.97	11.8	11.17	11.29	11.43	11.59	11.31	10.86	11.29
10701329	3.91	3.93	3.65	3.87	3.42	4.27	4.17	3.48	3.5	3.98	4.41	3.97	3.19	3.66	3.42	3.68	3.83	3.63	4.74	4.16	4.39	3.59	4.68	3.44	3.33	4.08	3.2	4.38	3.57	3.46	4.39	3.74	3.01	3.66	4.64	3.52	3.89	3.18	3.69	4.21	3.31	3.56	3.88	2.95	3.05	3.42	2.94	3.48	3.46
10701330	3.41	4.58	3.86	3.28	3.34	3.33	3.02	2.68	3.3	3.75	3.35	3.49	3.21	3.86	3.39	3.83	3.32	3.48	3.64	3.29	3.13	2.97	3.44	3.37	3.28	3.44	3.4	3.96	3.93	3.84	3.3	4.42	3.64	3.69	3.11	3.44	3.26	3.3	3.68	3.13	3.39	3.62	3.38	3.26	3.79	3.28	3.25	3.59	3.03
10701331	2.52	3.09	3.37	3	3.18	3.14	3.11	3.49	4.25	3.28	3.01	3.12	3.01	3.28	3.49	3.08	3.26	3.59	2.39	3.08	2.6	3.12	2.36	3.3	3.59	3.43	4.49	3.34	3.26	3.97	3.35	3.69	2.61	2.56	3.11	2.85	2.67	2.57	2.71	3.29	3.05	3.22	2.85	2.68	2.22	2.61	2.92	2.79	2.85
10701332	9.55	9.19	9.3	9.45	9.42	9.54	9.42	9.46	9.57	9.4	9.36	9.38	9.88	9.4	9.13	9.32	9.22	9.53	9.21	9.26	9.31	9.34	9.3	9.25	9.15	9.37	9.19	8.67	8.99	9.04	9.23	9.48	9.18	9.08	9.45	9.11	9.48	9.53	9.35	9.57	9.46	9.41	9.45	9.4	9.29	9.28	9.16	9.43	9.38
10701333	11.43	11.04	10.97	10.54	10.68	10.64	10.73	10.62	10.55	10.52	10.94	11.04	10.75	10.77	10.69	10.67	10.71	11.03	11.74	11.63	11.77	11.68	11.72	11.79	10.67	10.67	10.61	10.87	10.74	10.76	10.93	10.89	11.86	11.5	12.06	11.9	11.85	11.63	11.88	11.77	11.69	11.79	11.65	11.59	11.81	11.72	11.57	11.54	11.26
10701334	10.45	10.78	10.44	10.25	10.32	10.64	10.33	10.62	10.35	10.51	10.56	10.63	10.63	10.13	10.34	10.42	10.11	10.65	10.21	10.27	10.25	10.13	10.12	10.53	10.14	10.04	10.32	10.29	10.09	10.25	9.97	9.99	10.23	10.13	10.44	10.22	10.44	10.38	10.48	10.22	10.04	10.25	10.17	10.3	10.21	10.58	9.69	10.27	10.59
10701335	2.57	2.4	3.25	2.76	2.43	2.53	2.45	3.44	2.57	2.59	2.69	2.61	2.49	2.46	2.45	2.66	2.58	2.48	2.44	2.53	2.47	2.64	2.94	2.65	2.4	2.99	2.78	3.86	2.47	2.59	2.44	2.51	2.39	2.49	2.73	2.54	2.42	3.02	2.5	2.68	2.58	2.39	2.33	2.5	2.84	2.37	2.27	2.71	2.86
10701336	10.29	10.42	10.12	10.28	9.83	10.28	9.75	9.7	10.12	9.62	9.88	9.45	9.51	9.98	10.03	9.66	9.32	9.66	9.43	9.47	9.15	9.22	9.23	9.8	9.49	9.9	9.83	9.46	9.96	10.22	9.96	9.91	9.26	8.76	9.37	9.18	9.56	9.17	9.39	9.31	8.82	9.66	8.96	8.96	9.28	9.67	9.14	9.09	10.06
10701337	3.35	3.64	2.98	2.84	2.89	3.71	3.3	4.09	3.04	2.95	3.49	3.63	2.62	3.39	3.61	2.87	3.31	2.8	3.26	2.88	3.07	2.92	2.77	3.33	2.95	3.94	3.24	3.7	3.36	3.63	3.29	3.2	3.88	3.74	3.05	2.93	3.09	3.31	3.38	2.73	2.96	3.35	2.71	2.99	2.89	3.24	3.23	4.14	2.96
10701338	3.35	3.16	3.88	3.3	3.3	3.34	3.13	3.08	3.55	3.39	4.32	3.71	3.5	4.01	3.32	3.06	3.31	2.79	3.33	3.18	3.63	3.49	3.16	3.17	3	3.23	3.59	3.58	3.32	4.03	3.67	3.92	3.77	4.63	3.78	2.94	3.58	3.14	3.46	2.95	3.77	3.53	2.71	3.8	3.19	3.21	3.34	3.03	3.27
10701339	3.48	4.37	3.66	3.37	3.3	3.58	3.2	4.17	3.69	3.52	3.44	3.53	3.17	3.56	4.58	3.65	3.36	3.58	3.22	2.99	2.9	3.58	3.48	3.59	3.46	3.36	3.57	3.84	3.34	4.41	3.8	4.33	3.33	3.46	3.28	3.4	3.31	3.63	3.5	3.48	2.91	3.13	3.02	3.23	3.48	3.48	3.34	3.24	3.24
10701340	4.71	5.17	5.03	4.71	4.39	4.8	4.61	4.35	4.22	5.36	4.85	4.36	4.9	4.45	4.74	4.76	4.62	5.1	4.34	4.29	4.72	3.95	4.22	5.2	4.88	4.64	5.16	4.74	4.5	4.75	4.23	4.54	4.65	4.84	4.12	3.75	4.82	5	4.52	4.31	4.07	4.38	4.57	4.76	4.26	4.13	3.69	4.76	4.55
10701341	5.34	4.19	3.52	4.13	3.89	4.73	4.19	3.37	4.04	3.34	4.23	4.25	3.88	5.16	4.16	4.37	3.54	4.12	4.85	3.78	4.54	4.57	3.69	3.68	3.67	4.23	4.33	5.32	4.74	5.18	4.03	3.91	3.91	4.33	4.32	3.96	4.51	3.96	4.12	4.52	3.74	4.84	4.4	3.71	4.2	4.57	4.77	3.5	4.26
10701342	4.65	5.12	4.59	4.91	4.68	4.47	4.33	3.88	5.12	4.08	6.02	4.95	4.91	4.51	4.94	3.75	4.02	3.98	4.11	4.42	4.14	4.58	3.63	4.76	4.55	5.38	4.62	4.55	5.11	5.05	5.01	5	4.55	4.16	4.14	3.81	4.79	3.35	4.3	5.19	4.5	4.48	4.36	4.01	4.12	4.31	3.93	4.28	4.42
10701343	2.65	2.69	2.54	2.48	2.39	2.58	2.31	2.62	2.62	2.52	2.98	2.5	2.49	2.56	2.69	2.48	2.41	2.62	2.37	2.8	2.48	2.71	2.68	2.62	2.74	2.6	2.54	3.02	2.71	3.22	2.6	2.35	2.53	2.49	2.31	2.68	2.29	2.47	2.78	2.47	2.32	2.44	2.55	2.28	2.58	2.44	2.75	2.36	2.6
10701344	3.53	3.82	3.1	3.72	2.64	2.77	3.48	2.78	3.07	3.76	3.54	3.45	3.24	3.21	3.58	3.54	3.11	3.42	3.52	2.72	2.9	3.47	3.25	3.35	3.28	3.6	3.08	3.86	3.14	3.44	2.95	3.72	3.69	3.7	3.98	3.93	3.66	3.1	3.39	3.34	3.33	3.55	2.76	2.84	3.29	3.64	3.47	3.22	3.16
10701345	3.83	5.07	5.92	5.05	4.2	5.07	4.02	5.97	5.35	4.8	5.4	5.64	4.98	5.96	5.66	5.24	5.11	5.19	4.52	3.39	4.6	3.65	3.19	4.28	5.55	5.85	5.74	6.58	5.4	6.27	6.63	5.13	4.32	3.77	3.76	3.74	4.55	2.86	3.84	3.53	3.64	3.95	4.01	3.39	3.45	4.23	4.62	3.27	4.16
10701346	5.72	5.24	5.1	3.87	4.96	4.49	4.61	4.95	5.39	4.44	6.04	5.65	5.55	6.49	5.81	5.73	3.34	5.96	4.33	5.48	4.79	4.49	5.07	4.98	5.79	5.59	5.26	7.07	5.3	5.8	5.41	5.58	4.83	5.35	4.1	4.58	4.87	4.21	4.16	5.22	4.36	5.09	5.18	5.02	4.38	4.26	3.7	3.49	4.89
10701347	3.98	4.76	4.79	4.15	3.98	3.58	3.52	3.11	3.66	3.16	4.82	4.33	3.73	4.82	4.22	3.77	3.55	3.83	3.02	3.07	3.27	3.47	2.62	3.63	3.75	3.98	4.01	5.84	4.61	4.16	3.89	3.71	4.11	3.61	2.73	3.74	3.89	2.95	3.52	3.46	2.97	3.54	3.23	3.43	3.61	3.34	3.93	3.11	3.18
10701348	11.07	11.17	11.22	11.13	10.79	11.09	10.79	11.39	10.98	10.98	11.37	11.17	11.18	11.15	11.08	11.18	10.8	11.24	11.56	11.58	11.66	11.4	11.52	11.73	10.62	10.87	11.06	11.14	11.14	10.94	10.88	10.79	11.53	11.63	11.71	11.42	11.7	11.73	11.63	11.74	11.6	11.72	11.74	11.52	11.64	11.65	11.28	11.54	11.64
10701349	3.04	2.6	2.56	2.7	2.73	2.65	2.63	3.25	2.46	2.45	2.39	2.82	3.79	2.7	2.47	2.51	3.11	2.75	3.64	3.42	2.38	2.72	2.43	3.01	2.92	2.49	2.46	3.99	3.5	2.34	2.46	2.49	2.48	2.56	2.7	2.83	2.34	2.73	2.63	2.51	2.48	2.44	2.44	2.62	2.57	2.52	2.4	2.76	2.54
10701350	4.5	5.54	5.46	4.71	5.11	5.71	5.1	6.28	5.8	5.64	5.93	6.11	6.11	5.64	5.58	5.6	4.53	5.68	4.91	3.92	4.91	4.74	4.95	4.83	5.47	5.94	5.64	7.1	5.55	6.16	6.47	5.42	4.33	4.24	4.36	3.97	4.68	5.32	4.01	4.96	3.68	4.88	3.89	4.02	4.89	4.12	4.76	3.99	4.09
10701351	3.3	3.08	4.04	3.86	3.53	3.69	3.58	4.13	3.87	4.07	4.21	4.03	3.78	3.52	4.03	3.57	4.02	3.65	3.85	3.17	3.13	3.43	3.93	3.48	3.65	3.55	3.6	4.18	3.47	3.47	4.05	3.72	4.1	3.05	3.33	3.41	3.35	3.24	4.14	3.81	3.61	4.56	3.61	4	3.09	3.3	4.03	3.99	3.61
10701352	2.27	2.14	2.21	2.36	2.29	2.04	2.15	2.15	2.17	2.39	2.18	2.06	2.32	2.26	2.3	2.25	2.18	2.27	3.14	2.51	2.39	2.82	2.62	2.2	2.34	2.25	2.35	2.57	2.46	2.4	2.17	2.04	2.3	2.11	2.17	2.62	2.28	2.23	2.78	2.39	2.12	2.13	2.14	2.35	2.52	2.35	2.22	2.31	2.14
10701353	4.05	4.87	4.55	3.87	4.35	4.38	3.75	4.27	3.39	3.46	3.55	3.76	3.43	4.23	4.42	4.07	3.06	4.13	3.33	3.98	3.19	3.09	3.68	3.61	3.39	3.52	3.66	4.38	3.92	3.68	4.72	4.4	3.27	3.25	4.03	3.98	3.43	3.42	4.08	4.02	3.22	4.47	3.76	3.46	3.83	3.72	3.43	3.46	3.64
10701354	6.09	6.31	6.71	6.3	5.95	6.02	5.67	6.88	6.25	6.1	6.5	6.3	6.2	6.23	6.35	6.8	6.12	5.94	6.09	5.74	6.19	6.32	6.99	6.61	6.29	6.22	6.18	6.81	6.95	6.71	7.24	6.72	6.01	6.28	6.26	5.64	5.92	6.6	5.73	6.47	5.64	5.73	5.9	6.32	6.43	5.01	6.47	5.48	5.82
10701355	3.89	4.2	5.24	3.67	3.22	4.36	3.62	4.54	5.05	3.53	4.45	3.59	3.32	3.62	5.08	4.18	3.64	4.43	2.94	3.11	2.92	4.02	2.76	3.49	4.22	6.04	4.57	5.69	4.6	5.38	5.24	5.25	3.57	3.42	4.47	3.96	2.8	3.04	3.68	3.36	3.17	3.77	3.33	3.96	2.84	3.57	4.11	3.07	4.25
10701356	4.97	5.57	5.39	5.18	5.84	5.35	5.25	5.26	5.13	4.46	5.04	5.27	5.09	4.8	5.37	4.77	5.63	6.13	5.24	4.55	4.03	3.28	4.8	4.27	5.39	5.45	5.95	5.27	5.85	5.1	5.54	5.56	4.06	3.26	4.72	4.12	4.69	4.09	3.86	4.59	4.12	4.58	4.24	4.08	4.37	3.79	4.02	5.45	4.71
10701357	3.51	3.6	3.6	3.95	3.55	3.66	3.78	3.45	4.14	3.8	4.1	3.64	4.68	4.01	4.56	3.59	3.33	4.37	3.62	3.35	3.01	3.81	3.47	4.08	3.96	3.66	4.64	4.73	3.95	3.8	3.91	3.74	3.27	3.87	3.47	4.43	3.72	3.57	3.46	4.24	3.83	3.84	4.3	3.33	3.35	4.17	3.36	3.84	3.39
10701358	4.37	5.58	5.54	5.16	3.93	4.48	4.09	4.68	4.65	5.1	4.93	4.33	4.63	5.06	5.76	4.33	4.44	4.31	5.45	3.25	3.59	4.39	4.43	3.54	5.45	5.21	4.77	6.39	6.01	5.32	6.74	6.17	4.18	4.1	4.19	4.83	4.05	4.04	4.22	3.92	3.64	4.36	4.03	4.53	3.93	3.95	4.57	3.77	4.05
10701359	7	7.14	7.18	6.38	6.02	7.14	6.35	6.96	6.58	6.52	7.38	7.09	6.83	7.42	7.07	7.03	6.31	7.25	6.49	5.5	5.78	5.58	5.64	6.67	6.63	7.58	7.01	8.31	7.3	7.31	6.99	7.42	6.84	6.77	6	6.01	5.92	6.18	6.48	5.96	4.64	6.69	5.7	6.35	6.28	6.07	5.9	5.62	5.75
10701360	5.66	5.15	5.1	5.1	4.94	5.2	5.05	5.83	5.37	4.75	4.67	5.23	5.2	5.64	5.64	5.18	5.22	5.17	5.19	5.78	4.66	5	5.13	4.8	4.66	5.1	4.84	5.94	5.03	5.36	5.11	5.85	4.54	5.4	5.28	4.59	4.71	5.03	5.23	4.77	4.95	5.32	4.93	4.98	4.76	4.43	5	4.19	4.44
10701361	9.76	10.12	10.15	9.73	9.66	9.66	9.72	10.37	9.31	9.81	10.32	10.21	10.21	9.56	10	10.19	9.8	10.18	10.08	9.88	10.23	9.98	9.99	10.26	9.58	9.65	9.92	9.76	9.78	9.79	9.61	9.43	10.23	10.27	10.33	10.43	10.21	10.32	10.39	10.01	10.09	10.57	9.91	10.39	10.49	10.19	10.19	10.48	10.3
10701362	4.13	4.64	4.12	3.93	3.35	4.66	3.55	4.01	3.66	3.94	3.66	4.05	3.74	3.15	4.26	3.71	3.38	4.06	4.35	4.2	4.08	3.62	4.25	3.65	3.54	3.77	4.08	3.83	3.07	3.67	3.75	4.17	4.42	4.26	3.56	3.73	4.33	4.53	4.23	4.61	4.08	4.13	4.37	4.81	4.02	4.08	4.23	3.94	3.45
10701363	4.52	3.17	3.97	3.83	3.37	3.65	3.37	4.11	4.2	3.49	3.91	3.51	3.36	3.68	3.73	3.97	3.65	3.78	3.2	3.73	3.25	3.58	2.94	3.37	3.69	4.05	3.44	4.67	3.6	3.33	3.49	4.04	3.37	3.56	3.36	3.46	3.34	3.53	3.34	3.79	3.33	3.45	3.37	3.88	3.34	3.59	3.77	3.37	3.44
10701364	3.16	3.77	3.64	3.79	3.41	3.45	3.31	4.42	3.17	2.82	3.49	3.11	3.34	4	2.79	2.98	4.13	3.82	3.26	4.17	3.57	4.48	3.64	4.17	3.02	4.03	3.46	4.66	3.56	3.9	3.46	3.38	4.14	4.23	3.84	4.41	3.86	4.44	4.04	4.85	3.51	4.02	4.12	3.74	3.4	3.43	4.63	3.48	3.85
10701365	7.03	7.14	7.87	6.86	7.31	6.52	6.95	7.56	7.65	7.26	7.54	7.72	7.79	7.8	7.45	7.1	6.54	7.25	6.97	5.84	6.55	6.71	5.89	6.17	6.88	7.52	7.34	8.59	7.82	7.66	7.29	7.57	6.72	6.88	6.5	6.95	6.47	6.26	6.32	6.63	5.86	5.95	5.92	6.1	6.15	6.04	6.59	6.12	6.18
10701366	3.16	2.67	2.86	3.41	3.55	3.33	2.89	3.81	2.96	3.4	3.17	3.11	3.21	3.38	2.81	3.1	3.16	2.84	2.95	2.89	3.25	3.94	3.12	3.1	3.79	3.22	2.83	2.85	3.09	3.15	2.73	2.98	3.48	2.95	4.08	3.09	3.33	3.77	3.44	3.42	3.11	3.13	2.66	2.72	3.46	2.94	4	4.04	3.34
10701367	2.7	3.07	2.96	2.82	3.56	3.72	3.47	2.84	3.28	3.69	3.22	3.1	3.64	3.41	3.06	3.51	2.87	3.07	2.48	2.53	3.65	2.84	3.06	2.87	3.78	3.62	2.78	3.53	3.96	3.43	3.27	3.83	3.01	3.77	3.36	3.5	2.51	2.98	3.14	2.93	3.65	3.05	2.93	2.96	3.51	2.7	3.14	2.57	3.28
10701368	3.19	2.77	2.78	2.62	2.7	2.68	2.96	2.66	2.79	2.78	2.75	3.06	2.9	2.85	2.62	2.57	2.59	2.53	3.09	2.93	3.5	2.76	3.43	2.42	2.83	3.71	3.05	4.16	2.89	2.98	3.28	3.25	3.05	2.48	2.6	2.94	2.74	2.71	2.64	2.66	2.52	2.79	2.64	2.78	2.63	2.71	2.71	3.28	2.73
10701369	5.45	4.31	4.84	5.44	4.73	4.88	4.62	4.83	5.56	4.82	5.15	4.37	5.05	5.03	5.79	4.53	4.26	4.96	5.39	4.45	5.29	5.36	4.69	5.04	5.31	5.37	4.74	6.08	4.55	5.85	5.75	5.78	5.41	3.98	5.33	4.77	4.67	4.32	4.71	4.44	4.64	4.68	4.6	5.21	4.09	4.83	5.12	4.45	5.1
10701370	4.5	4.42	4.26	3.45	3.74	3.69	4.01	5.82	3.71	4.7	3.7	4.63	4.59	4.63	3.78	3.49	4.34	4.97	5.23	4.52	4.3	4.19	4.01	3.39	6.08	3.31	3.35	5.46	3.64	3.83	4.88	4.26	4.7	3.27	4.37	4.1	4.01	3.68	4.16	4.19	3.75	5.25	4.11	3.99	4.05	3.51	4.24	4.28	3.91
10701371	5.78	6.14	5.86	6.2	5.51	6.28	6.02	5.71	5.89	5.89	6.27	6.42	5.98	6.05	6.27	5.89	5.56	5.92	5.95	6.02	5.52	5.4	6.32	6.13	6.05	5.74	6.09	6.49	5.98	5.66	5.82	6.17	5.98	6.31	6.38	5.29	5.98	4.78	5.34	6.01	5.61	6.36	5.5	6.24	6.2	5.81	5.05	5.42	5.35
10701372	8.92	9.02	8.85	8.62	8.26	8.88	8.64	8.85	8.96	8.82	8.82	8.84	8.87	8.69	8.83	8.92	8.64	9	9.26	9.56	9.46	9.6	9.35	9.63	8.69	8.38	8.43	8.26	8.67	9.04	8.49	8.53	9.24	9.21	9.5	9.04	9.55	9.36	9.34	9.46	9.22	9.23	9.22	9.17	9.51	9.51	9.52	9.37	9.12
10701373	4.31	5.38	5.71	4.53	4.98	5.19	3.97	4.47	5.13	4.83	5.42	5.03	5.1	5.31	5.48	4.64	3.65	4.79	5.31	4.32	5.4	3.97	4.74	4.86	5.17	5.32	4.81	6.36	5.77	5.07	4.78	4.72	4.2	4.17	3.73	5.13	3.41	4.24	3.86	4.34	3.31	4.41	3.67	4.34	5	4.21	3.66	4.04	4.27
10701374	9.95	10.06	10.48	10.3	10.16	10.33	10.1	10.56	10.64	10.36	10.5	10.26	10.33	10.02	10.24	10.31	9.75	10.46	10.64	10.58	10.64	10.92	10.51	10.8	9.53	9.77	9.78	10.1	10.21	9.9	9.68	9.91	10.53	10.48	10.41	10.48	10.5	10.5	10.65	10.64	10.49	10.7	10.82	10.49	10.68	10.38	10.82	10.73	10.61
10701375	3.06	2.85	2.49	2.31	2.44	2.38	3	3.25	2.65	2.78	2.6	2.52	2.29	2.86	2.49	2.62	2.45	2.67	2.68	2.33	2.39	2.69	2.3	2.65	2.78	2.5	2.56	2.57	2.47	2.46	2.42	2.54	2.51	2.5	2.45	2.97	2.6	2.73	2.41	2.39	2.45	2.4	2.93	2.25	2.31	2.53	2.31	2.77	2.98
10701376	3.58	3.43	5.37	3.9	3.62	3.88	3.49	5.36	3.71	4.16	3.74	4.06	4.09	3.37	4.32	4.59	4.03	4.85	3.98	3.32	4.28	4.07	3	3.72	4.23	3.42	4.14	4.84	4.55	4.75	4.19	4.68	3.53	3.37	3.81	2.84	4.67	2.86	3.36	3.61	3.47	4.05	3.14	3.69	3.68	3.88	4.68	3.05	4.48
10701377	4.53	5.74	6.13	5.34	5.53	4.92	5.61	5.81	5.65	5.24	5.48	5.65	5.89	5.82	6.66	5.38	5.1	5.02	5	4.17	3.56	4.11	4.12	4.16	5.59	6.34	5.12	6.82	5.73	5.87	5.55	5.18	4.51	4.8	4.6	4.64	5.17	4.18	4.51	4.41	4.17	4.72	3.76	4.69	4.65	4.46	4.13	5.27	4.34
10701378	3.19	3.37	2.62	2.75	3	3.83	2.89	3.21	2.77	2.69	2.88	2.74	2.88	3.05	3.3	2.93	3.09	2.97	3.34	3.09	2.96	3.25	3.66	3.19	2.85	2.66	2.75	3.87	3.51	3.35	2.91	3.33	2.78	3.25	2.73	3.56	3.88	2.87	3.04	2.93	3.36	3.25	3.1	3.14	3.61	2.85	2.93	3.17	3.3
10701379	5.48	5.65	6.38	5.78	6.35	6.33	5.49	5.65	6.82	6.17	6.84	5.92	6.26	7.7	6.66	5.98	5.57	6.12	5.13	5.26	4.55	4.24	4.51	5.66	6.28	6.9	6.29	7.85	6.11	7.02	6.7	7.33	5.44	5.49	5.16	5.38	5.39	4.41	5.87	5.61	4.15	5.09	4.67	5.87	5.29	4.86	4.64	4.44	5.17
10701380	3.07	3.17	2.48	2.69	2.72	2.82	2.45	3.43	2.61	2.61	3.05	2.76	2.99	2.88	2.91	3.09	2.37	2.72	2.7	2.97	2.91	3.1	2.91	2.49	2.49	3.08	2.74	3.15	3.27	2.84	3.37	2.61	2.64	2.99	3.15	3.36	2.73	2.69	2.78	2.96	2.63	2.61	2.75	2.44	3.02	2.71	2.77	2.45	2.93
10701381	11.03	10.55	9.85	9.68	10.02	9.88	10.04	9.98	9.71	9.85	10.3	10.53	10.2	10.24	10.2	10.28	10.05	10.48	11.31	11.17	11.26	11.35	11.2	11.19	10.2	10.28	9.87	10.07	10.13	9.91	9.94	9.95	11.18	11.1	11.13	11.22	11.13	11.12	11.2	11.13	11.14	11.17	11.12	11.12	11.16	10.84	10.9	11.07	10.57
10701382	4.67	4.77	5.12	5.04	5.03	3.98	4.21	4.45	4.28	4.43	5.17	4.65	4.5	5.41	4.95	5.21	5.29	4.77	3.77	3.43	4.07	4.2	3.32	4.57	4.92	5.18	5.77	5.98	5.74	6.18	5.88	5.79	3.89	3.1	3.23	3.63	4.09	3.48	4.16	4.44	3.03	4.45	3.62	3.8	3.5	3.72	4.31	3.42	4.12
10701383	3.46	3.44	3.08	3.19	2.96	3	3.3	2.94	3.07	3.52	3.31	3.25	3.19	2.95	2.76	3.09	2.86	3.15	3.53	3.35	2.98	3.16	3.15	3.21	3.31	2.96	2.86	2.6	3.47	3.29	3.18	2.97	3.08	3.55	3.42	4.07	3.32	3.54	3.36	3.13	3.11	3.43	3.06	3.12	3.4	3.15	3.18	3.21	3.04
10701384	4.46	4.67	4.46	3.55	3.62	3.62	3.7	4.06	4.03	3.17	3.94	4.12	4.02	5.02	4.15	3.7	3.37	4.14	2.64	3.31	3.29	2.88	3.6	3.38	3.83	4.46	3.59	5.43	4.53	4.04	3.47	3.71	3.37	3.41	3.42	4.27	3.66	3.32	3.87	3.68	3.28	3.47	3.09	3.87	3.9	2.92	3.41	3.01	3.06
10701385	3.37	3.32	3.02	2.85	2.6	3.18	2.56	3.27	2.93	2.58	3.08	3.16	3.04	2.68	2.74	2.85	2.54	3.05	3.66	3.01	2.72	3.34	2.56	2.88	3	2.91	2.78	3.18	2.89	3.23	3.07	2.84	2.72	3.27	3.05	2.92	2.97	2.98	3.21	2.94	3.26	3.4	3.04	3.03	2.86	2.94	2.86	2.75	2.75
10701386	3.47	3.62	3.55	3.64	3.67	3.39	2.75	3.44	3.27	4	4.13	4.24	3.88	4.18	4.55	3.16	3.18	3.97	4.27	3.05	4.64	3.53	2.88	3.73	4.08	3.58	3.34	5.47	4.89	4.33	4.57	3.37	3.45	3.93	3.31	3.29	3.46	3.19	2.64	3.42	2.9	4.03	3.18	2.84	3.08	3.47	3.47	3.19	3.6
10701387	13.01	13.02	12.2	12.14	12.42	12.49	12.37	12.2	12.46	12.45	12.35	12.44	12.66	12.65	12.41	12.55	12.45	12.65	12.93	12.92	12.7	12.53	12.91	12.78	12.56	12.56	12.4	12.31	12.3	12.3	12.31	12.4	13.01	12.97	12.95	12.78	12.97	13.03	12.9	12.84	13.06	12.84	12.94	12.96	12.84	12.62	12.89	12.75	12.65
10701388	4.24	3.85	3.87	3.21	4.14	4.97	4.1	3.18	4.02	5.53	4.64	4.64	4.37	5.65	4.93	4.44	4.31	5.02	4.14	3.9	3.84	3.99	2.53	4.06	5	4.59	4.45	5.57	4.96	4.24	3.48	4.67	4.61	4.04	3.98	5.03	3.64	2.86	3.89	4	3.29	3.13	2.52	3.04	3.27	3.43	2.77	3.24	3.69
10701389	10.59	10.39	9.54	9.78	9.78	9.72	9.69	10.14	9.99	9.71	9.93	9.81	10.16	9.56	9.89	9.95	9.82	10.22	9.65	9.65	9.45	9.76	9.82	9.66	9.65	9.63	9.63	9.11	9.47	9.56	9.54	9.57	9.84	9.97	9.87	9.89	10.02	10.1	9.98	9.89	9.78	9.87	10.11	9.92	9.89	9.92	10.25	9.92	10.12
10701390	10.51	10.2	10.36	10.55	10.7	10.63	10.48	10.29	10.48	10.58	10.59	10.61	10.67	10.36	10.68	10.55	10.54	10.6	10.02	10.22	9.94	9.86	10.25	10.2	10.63	10.63	10.55	10.28	10.35	10.39	10.72	10.6	10.41	10.5	10.28	10.49	10.47	10.23	10.48	10.43	10.72	10.53	10.69	10.66	10.59	10.68	10.47	10.67	10.58
10701391	5.94	6.78	6.54	6.43	5.88	6.62	5.84	7.78	6.37	6.44	6.46	6.23	5.91	6.11	6.25	6.9	5.95	6.27	6.98	6.05	6.63	7.02	6.6	6.39	6.46	6.33	6.08	6.89	6.27	6.13	6.4	6.44	6.24	6.85	6.29	6.22	6.14	6.54	6.37	6.02	5.84	6.2	6.29	6.02	6.29	5.99	6.66	6.56	5.85
10701392	5.02	5.73	6.38	5.92	6.22	5.5	4.65	5.83	5.63	5.04	6.17	5.62	5.71	6.03	6.42	6.4	5.1	5.76	5.23	4.69	4.37	4.31	4.5	5.74	5.82	6.32	5.65	7.07	5.76	5.98	5.07	5.92	4.96	5.42	4.3	4.53	4.58	3.98	4.76	4.86	4.59	5.18	4.22	5.67	5.18	4.34	4.35	3.94	5.21
10701393	4.7	4.9	5.98	6.19	5.43	5.68	4.83	5.05	4.92	5.33	5.25	5.47	5.2	6.49	6.2	5.6	4.89	4.76	4.15	4.09	3.91	3.5	5.13	4.5	5.58	6.76	5.52	6.14	6.1	6.78	6.39	5.99	5.67	3.99	4.17	3.77	4.23	4.25	4.46	4.09	3.35	4.23	3.94	4.53	4.38	4.29	4.41	3.63	3.73
10701394	4.32	4.58	4.6	4.09	3.81	3.86	4.34	3.9	4.39	3.31	4.82	4.43	3.84	4.53	4.15	3.98	4.01	4.04	3.72	4.97	4.53	4.64	4.38	4.84	3.96	4.56	4.03	3.76	3.77	3.76	4.5	4.43	4.08	3.75	4.98	4.02	4.42	4.68	4.46	5.3	5.07	4.94	5.03	5.15	4.67	4.93	5.37	3.59	4.73
10701395	5.92	5.39	5.43	4.03	3.99	4.83	3.46	4.38	4.9	4.17	5.85	6.11	5.9	6.04	5.34	5.2	3.97	6.3	4.91	5.16	4.76	3.74	5.35	5.3	5.47	5.34	5.22	6.55	5.56	5.39	4.75	5.1	4.8	4.34	5.15	5.83	4.56	5.07	5.19	4.19	4.23	4.59	3.75	4.86	4.88	4.85	3.75	3.85	4.95
10701396	3.2	3.47	2.61	2.26	2.44	2.64	2.15	2.48	2.72	3.04	2.41	2.41	2.55	2.64	2.9	2.67	2.23	2.63	2.09	2.5	2.34	2.36	3.25	2.21	2.95	2.82	2.75	3.79	2.88	2.66	2.55	2.6	2.32	2.39	2.09	2.62	1.98	2.91	2.16	2.31	2.36	2.52	2.16	2.03	2.65	2.88	2.88	2.61	2.33
10701397	3.9	4.46	3.95	3.26	3.45	3.58	3.49	3.38	3.74	3.74	3.92	4.2	3.41	3.81	4.29	4.54	2.89	4.67	2.92	2.6	3.56	3.05	2.94	3.36	3.58	3.72	3.96	4.69	4.19	4.08	4.23	3.52	3.44	3.24	3.32	3.18	3.32	3.05	4.06	3.7	2.98	3.68	2.96	3.13	3.24	3.33	2.92	3.5	3.38
10701398	5.11	5.61	6.63	6.19	6.1	6.65	5.18	5.72	6.5	4.96	6.65	6.51	5.81	6.9	6.68	5.98	5.26	6.53	5.57	4.51	4.51	5.2	5.01	5.94	6.33	6.78	5.92	7.2	6.16	6.79	6.61	6.36	5.39	6.08	4.92	5.08	5.47	5.02	4.98	4.84	4.75	4.97	4.89	4.33	4.66	4.98	4.55	4.79	5.21
10701399	4.79	4.63	4.06	4.03	4.42	4.53	4.26	4.29	4.49	4.52	4.79	4.38	4.45	5.14	4.53	4.56	3.95	4.7	5.29	3.96	4.17	4.08	4.07	4.18	4.2	4.51	4.16	4.57	4.51	4.77	4.83	4.62	3.82	4.27	4.29	4.63	4.06	3.8	4.29	4.7	4.1	4.11	4.05	4.16	4.78	3.63	4.3	3.89	4.66
10701400	3.62	3.77	3.33	3.18	2.79	3.25	3.41	2.94	2.99	3.14	2.98	3.35	3.13	3.82	3.27	2.91	3.22	3.11	2.65	3.47	2.92	3.17	3	2.79	3.57	3.4	3.14	3.86	3.24	3.21	3.31	3.55	2.85	3.52	2.91	3.1	3.38	2.79	2.79	3.11	2.87	3.65	3.23	3.1	3.22	3.42	4.17	3.4	3.33
10701401	5.06	5.38	5.04	5.28	4.86	5.01	4.39	4.88	5.31	4.69	5.09	4.49	4.99	4.97	5.2	4.56	5.18	4.93	4.94	5.36	4.61	4.91	5.1	5.13	4.91	4.56	5.12	4.61	4.84	4.94	4.47	4.67	5.39	5.26	4.7	4.51	5.58	4.4	4.3	4.6	4.88	4.86	4.59	5.08	4.68	4.9	5.17	4.75	4.49
10701402	3.33	2.94	3.18	2.84	2.5	3.05	3	3.07	2.87	2.98	3.34	3.01	3.42	2.89	3.27	2.93	3	3.29	3.11	2.89	3	3.25	3.8	3	2.75	3.22	3.22	2.85	3.15	3.33	3.46	2.98	3.14	3.73	3.04	2.97	3.17	3.77	3.03	2.97	3.21	3.98	3.62	3.14	3.36	3.17	3.52	3.48	3.38
10701403	3.93	3.84	3.75	2.79	2.88	2.57	2.78	2.93	2.74	3.16	2.8	3.55	2.89	3.08	3.36	2.83	3.15	3.06	3.11	3.05	2.6	3.15	4.11	3.36	2.84	3.2	2.9	3.92	3.22	3.06	2.73	2.96	2.94	4.32	2.65	3.33	2.66	3.34	3.01	3.07	3.19	3.55	3.69	3.41	2.97	3.07	2.75	2.91	3.06
10701404	11.02	11.21	12.27	12.3	12.04	12.2	12.23	12.04	12.44	11.98	12.24	11.93	11.95	12.33	12.37	12.17	12.11	11.9	11.92	11.96	11.85	12.21	12.01	12.01	12.19	12.37	12.23	12.46	12.36	12.33	12.23	12.37	12.05	11.95	11.79	12.02	12.07	11.92	11.88	12.1	11.88	11.99	12.17	12.07	11.97	11.92	12.45	11.87	11.25
10701405	5.15	4.97	4.48	5.03	4.4	4.6	4.45	4.07	4.66	4.23	5.04	4.34	3.84	4.59	5.08	4.16	4.25	4.63	5.08	4.9	4.31	4.32	3.56	4.75	4.6	4.67	3.58	4.14	5.33	3.93	4.28	4.16	4.9	5.52	4.64	4.1	4.77	5.14	4.88	4.42	4.76	4.29	4.73	4.47	4.09	4.08	5.5	5.19	4.5
10701406	5.18	5.91	5.63	4.48	4.75	4.94	4.91	5.12	5.23	4.93	5.2	5.04	5.28	5.61	5.87	5.35	3.93	5.1	3.9	3.29	3.07	2.93	3	4.27	5.44	5.66	5.86	6.95	5.93	5.82	4.84	5.65	4.18	4.07	3.85	3.82	3.9	3.85	3.95	4.35	2.7	3.74	3.36	3.68	4.15	3.86	3.6	3	4
10701407	6.77	7.08	8.49	7.5	8.35	8.45	8.19	8.13	8.08	7.96	7.92	8.03	8.15	8.42	8.35	8.1	7.87	7.83	7.63	7.34	7.68	6.79	7.97	7.89	8.18	8.54	8.65	8.99	8.35	8.93	9.15	8.52	8.05	7.62	8.11	8.07	7.31	7.65	7.85	7.47	7.8	7.64	7.5	7.57	7.59	7.48	7.21	7.38	7.09
10701408	12	11.86	11.83	11.65	11.9	11.87	11.89	12.15	11.69	11.94	11.81	11.86	11.94	12.04	11.66	11.86	11.88	11.87	11.64	11.65	11.73	11.67	11.67	11.62	11.95	11.9	11.83	11.83	11.76	11.77	11.72	11.8	11.67	11.91	11.81	11.59	11.65	11.92	11.68	11.5	11.65	11.5	11.52	11.72	11.62	11.74	11.27	11.66	12
10701409	4.23	4.83	4.42	4.47	4.58	4.09	4.65	4.74	4.32	4.53	4.34	4.17	4.58	4.61	4.1	4.18	4.17	4.4	4	3.75	3.88	4.08	3.95	3.95	4.46	4.05	4.65	5.6	4.66	4.82	4.34	4.93	4.24	3.79	3.91	3.8	4.4	4.21	4.03	4.18	4.25	4.02	3.97	4.27	5.07	4.35	4.01	4	3.88
10701410	4.08	4.46	5.12	4.34	4.37	4.57	4.19	4.98	4.65	4.56	4.54	4.62	4.19	4.55	4.49	4.04	3.93	4.51	4.37	4.59	3.8	4.1	4.26	4.31	4.4	4.98	4.49	6.26	4.54	6.03	4.72	4.77	4.24	4.23	4.16	3.71	4.45	4.39	4.29	4.22	4.05	4.56	4.12	4.96	4.21	3.92	6.29	4.03	4.26
10701411	8.74	8.79	8.41	8.07	8.16	8.22	7.91	7.63	8.86	8.25	8.3	8.66	8.32	8.27	8.32	8.94	8.52	8.54	8.8	8.44	8.63	9.16	8.74	8.74	7.76	7.81	7.94	8.2	8.23	7.99	7.55	7.37	8.18	8.33	8.68	8.13	8.06	8.41	8.26	8.36	8.26	8.62	8.64	8.33	8.39	7.88	7.69	7.94	7.64
10701412	5.96	5.81	6.08	6	5.7	6	5.92	6.58	6.33	6.29	6.05	5.4	5.65	6.13	6.08	6.03	6.1	5.84	7.02	6.39	6.51	6.89	6.37	6.12	5.73	5.82	5.43	6.47	5.09	5.91	6.21	5.6	6.08	6.28	5.74	5.77	6.08	5.97	5.96	6.05	5.99	6.16	5.98	6.2	6.34	5.75	5.67	6.1	6.07
10701413	10.47	9.76	8.44	8.77	8.23	8.61	8.67	8.14	7.93	8.21	9.37	9.59	8.97	9.06	8.5	8.78	8.5	9.05	10.33	10.17	9.95	10.03	9.87	9.74	8.64	8.73	8.55	8.64	8.7	8.19	8.6	8.41	10.49	10.28	10.38	10.48	10.43	10.28	10.28	10.2	10.31	10.34	10.09	10.21	10.3	9.76	10.44	10.15	9.93
10701414	2.75	2.66	2.48	2.75	2.19	2.57	2.77	3.2	2.81	3.24	2.64	2.77	2.44	3.09	2.57	2.57	2.2	2.88	2.99	2.87	3.03	3.08	2.85	2.9	3.16	2.97	2.91	2.82	3.25	3.54	2.39	2.83	2.71	2.57	3.12	2.8	3.13	2.64	3.15	2.8	2.73	3.12	2.51	2.45	2.72	2.76	3.57	2.61	2.33
10701415	2.95	3.15	2.89	2.72	2.78	3.06	3.01	2.83	3.34	2.95	2.98	3.07	3.86	3.75	3.59	2.79	3.53	3.76	2.89	2.84	3.23	2.66	2.86	3.05	2.68	3.64	3.48	4.05	3.2	3.05	2.89	4.24	2.92	3.02	3.12	2.71	3.14	2.85	2.73	3.64	3.17	3.54	2.72	2.83	2.67	2.54	2.86	2.71	2.75
10701416	9.89	9.78	9.44	9.25	9.62	9.37	9.46	8.79	9.67	9.39	9.4	9.59	9.51	9.44	9.71	9.6	9.33	9.35	9.97	10.03	9.65	9.7	9.8	9.86	9.73	9.2	9.78	9.05	9.51	9.58	9.68	9.51	9.88	9.76	9.97	10.04	10.09	9.92	10.06	9.8	9.9	9.95	9.43	9.7	9.87	9.71	9.97	9.81	9.43
10701417	3.36	3.36	3.79	2.99	3.21	3.71	3.73	3.61	3.77	3.91	3.64	3.61	3.44	3.61	4.16	2.51	3.72	2.65	6.22	5.27	6.48	6.05	5.9	5.29	4.29	3.64	3.62	4.23	3.76	3.29	3.71	4.03	6.35	5.94	6.55	5.29	6.41	4.43	6.31	6.73	6.05	5.79	5.56	6.34	6.69	5.22	4.44	5.78	4.04
10701418	7.5	8.1	8.45	8.49	7.95	8.29	7.87	8.3	8.83	7.64	8.57	8.2	7.72	8.62	8.85	8.17	7.49	7.98	7.46	7.51	7.36	7.79	6.73	7.9	8.17	8.42	8.32	8.58	8.42	8.69	8.39	8.64	7.63	7.6	7.76	7.65	7.81	7.67	7.44	8.05	7.08	7.89	7.69	7.17	7.44	7.56	8.05	7.41	7.51
10701419	4.77	5.55	5.46	5.55	5.53	6.17	5.41	4.55	6.94	5.88	7.18	6.47	5.98	7.81	7.04	6.41	5.11	6.25	5.01	4.67	3.67	4.49	4.49	4.52	6.43	6.61	6.05	7.84	6.93	6.23	5.59	5.9	4.95	4.64	4.71	5.09	5.28	4.83	5.01	4.9	4.88	5.09	5.22	4.72	4.9	4.96	4.21	4.93	4.63
10701420	4.41	3.84	3.12	4.27	3.14	3.23	2.9	2.11	2.95	2.78	2.8	3.14	3.69	3.43	3.19	4.72	3.16	2.62	3.29	5.04	3.68	4.5	2.58	5.14	3.07	2.6	2.78	3.6	3.89	2.38	3.6	2.82	3.1	3.2	5.09	4.07	3.59	2.8	3.4	3.9	4.28	3.87	5.45	3.17	4.54	2.86	3.52	3.21	3.39
10701421	7.46	6.98	7.43	6.86	6.88	6.68	7.23	6.96	7.21	7.53	6.4	6.68	6.73	7.03	6.83	6.79	7.06	6.15	6.25	5.16	6.7	7.11	6.8	6.87	7.17	7.28	7.48	7.45	6.94	7.26	6.71	7.41	6.1	6.58	6.81	6.58	6.31	6.29	6.42	6.67	6.61	6.9	6.94	6.62	6.92	6.32	6.21	6.59	6.99
10701422	10.79	10.23	10.16	10.02	10.16	9.93	10.03	9.73	9.72	9.68	10.2	10.24	10.17	9.9	10.09	9.98	10.05	10.17	10.45	10.33	10.23	10.39	10.2	10.37	10.03	9.96	9.93	9.83	9.96	9.88	9.84	9.84	10.48	10.16	10.43	10.43	10.28	10.35	10.6	10.53	10.4	10.38	10.55	10.33	10.49	10.45	10.75	10.41	10.24
10701423	8.75	7.83	7.67	8.09	7.94	8.06	8.17	7.34	8.37	8.77	7.93	7.99	8.14	8.17	7.95	8.06	7.95	8.19	10.13	9.99	10.2	9.84	9.94	10.4	7.37	7.64	7.86	7.93	7.57	7.68	7.32	7.42	10.03	10.24	10.26	10.12	10	10.17	10.06	10.09	9.94	9.95	9.61	10	10.28	9.68	10.09	10.16	9.04
10701424	4.16	4.02	4.88	3.37	3.77	4.29	3.85	3.83	4.64	3.31	4.41	3.77	3.86	3.22	4.28	3.53	3.32	3.28	4.25	3.9	3.67	3.53	3.3	3.35	3.95	4.16	3.77	4.4	3.71	3.75	4.35	4.12	3.81	3.5	3.11	3.95	4.03	3.69	3.72	3.43	3.18	3.57	3.83	3.8	3.92	3.67	3.7	3.65	3.82
10701425	3.07	3.32	3.89	3.01	3.18	3.82	2.88	3.34	3.03	3.05	3.61	2.97	3.28	3.82	3.33	3.39	2.86	3.09	3.53	3.46	2.84	3.07	4.61	3.67	3.33	3.72	4.17	4.49	3.77	4.06	3.06	4.19	3.57	2.83	3.13	4.16	3.34	3.06	3.1	2.84	2.98	4.19	2.82	3.25	3.31	3.41	2.94	3.21	2.83
10701426	3.54	4.26	3.95	3.51	3.23	3.83	3.84	3.83	3.4	3.93	3.74	3.95	3.65	4.11	3.66	4.1	3.83	4.26	3.75	4.26	4.25	4.12	4.17	3.67	3.77	3.86	3.93	4.36	3.53	3.87	3.7	4.02	3.52	3.79	3.52	3.84	3.66	4.21	3.55	3.66	3.46	3.54	3.42	3.47	3.68	3.53	3.71	3.28	3.49
10701427	3.07	3.15	2.81	3.28	2.81	2.99	3.01	2.69	3.19	3.16	3.63	3.42	3.74	2.66	3.45	3.18	3.15	3.51	2.63	2.57	2.68	3.12	2.77	2.63	3.56	3.28	3.72	2.99	3.45	3.42	3.95	3.24	3.21	2.71	2.82	3.14	2.81	3.82	3.27	2.51	3.57	3.28	3.37	3.26	2.88	3.03	2.93	3.3	3.47
10701428	3.37	4.93	4.94	3.78	4.74	4.63	4.41	4.14	4.07	4.34	5.07	4.39	4.06	4.41	4.42	4.03	4.07	4.83	4.33	4.45	5.16	4.46	3.95	4.04	4.29	5.75	4.83	5.67	5.17	4.91	4.27	4.32	3.06	3.81	4.42	5.16	4.39	4.98	3.66	3.79	3.98	5.05	4.14	4.07	3.91	4.51	5.06	5.17	3.28
10701429	3.42	3.55	3.55	2.79	2.91	3.38	3.44	3	3.18	3.42	3.26	3	2.44	3.02	2.87	3.52	2.95	2.82	3.17	2.68	3.36	2.91	4.35	3.03	2.79	2.37	2.94	4.17	3.28	3.33	3.08	2.93	3.44	3.29	4.09	3.45	3.34	3.79	4.02	3.07	3.6	2.86	2.72	3.11	3.07	2.94	3.08	3.68	3.3
10701430	2.53	3.07	2.68	2.62	2.79	2.74	2.49	2.78	2.68	3.33	2.95	2.63	2.6	3.38	3.44	2.47	2.72	2.58	2.6	2.38	2.69	2.54	2.64	2.71	3.27	4.06	3.02	2.7	3.24	2.79	2.38	2.51	2.27	2.59	2.56	2.7	2.47	2.86	2.46	2.49	2.3	2.54	2.42	2.48	2.27	2.54	2.5	2.39	2.57
10701431	8.2	8.66	7.56	7.11	7.51	7.82	7.67	7.69	7.96	8.03	8.24	8.4	7.97	8.33	7.56	7.87	7.43	8.04	7.8	8.05	8.17	8.18	7.98	8.23	7.57	7.94	7.96	7.8	7.65	8.07	7.87	7.38	8.19	7.42	7.81	7.49	8.08	7.49	7.98	7.83	7.48	7.61	8.03	7.67	7.78	7.45	6.11	7.6	8.1
10701432	3.37	3.83	5.04	4	3.79	3.95	3.76	4.51	4.39	4.09	4.92	3.75	3.64	3.58	4.81	3.37	3.11	4.57	2.89	2.4	2.31	3.37	2.27	3.24	5.16	4.75	3.33	5.67	5	5.23	4.68	4.5	3.96	2.8	2.64	3.89	2.63	2.96	3.03	2.93	2.67	3.12	2.86	2.68	3.01	2.6	2.71	2.93	3.45
10701433	5.08	5.89	5.36	6.07	5.7	5.17	5.93	6.11	5.72	5.23	5.64	5.55	6.03	5.57	5.12	5.93	5.45	5.73	5.63	5.59	5.23	5.6	6.12	5.34	5.81	5.25	5.63	4.87	5.13	5.54	5.29	4.78	5.59	5.84	6.57	5.02	5.89	6.12	5.49	5.88	6.37	5.42	6.28	5.44	5.56	5.97	6.44	5.17	5.96
10701434	4.52	4.35	4.38	4.33	4.06	4.57	4.53	3.64	3.93	4.01	4	3.89	3.99	4.06	4.16	4.1	4.17	3.92	4.51	4.19	4.05	4.42	3.29	4.43	4.2	4.31	3.99	4.63	4.44	3.99	3.77	3.91	4.24	3.92	3.92	4.21	4.08	3.73	3.84	3.84	3.54	3.39	3.78	3.88	3.84	4.1	4.25	3.77	4.21
10701435	5.39	4.79	5.21	5.02	5.23	4.99	4.77	4.37	4.7	4.83	5.24	5.05	5.09	4.65	5.28	4.67	5.16	4.68	5.37	4.86	5.75	5.16	5.27	4.66	5.3	4.92	4.53	5.33	5.66	4.96	4.08	5.61	5.26	4.84	4.93	5.03	5.59	5.07	5.15	5.07	5.32	5.82	5.67	5.53	5.57	5.23	4.63	5.93	4.5
10701436	8.2	8.37	7.91	7.56	7.68	7.97	7.58	7.97	7.81	7.99	7.99	8.77	8.25	7.56	7.66	7.89	7.84	7.94	8.57	8.86	9.29	8.93	8.45	9.31	7.76	7.48	7.73	7.3	7.64	7.09	7.25	6.66	8.58	8.56	9.12	8.84	8.65	8.65	8.58	8.61	8.43	8.6	8.71	8.35	8.88	8.73	8.21	8.69	8.41
10701437	3.62	3.41	3.77	3.1	4.01	3.78	3.27	4.83	3.68	3.62	3.65	3.52	3.15	4.22	3.64	3.67	3.1	3.79	4.46	3.83	3.1	3.71	3.02	3.94	3.71	4.07	3.51	3.88	3.45	4.04	4.19	4.12	3.29	3.16	3.11	4.08	3.76	3.89	3.29	3.62	3.83	3.68	3.15	3.21	3.53	3.41	3.63	4.34	3.33
10701438	3.26	3.03	4.41	3.52	3.05	4.47	3	3.08	3.06	3.05	3.8	3.18	4.05	4.01	3.53	3.25	3.41	3.2	2.99	4.28	3.19	4.19	3.34	4.58	4.23	3.39	3.39	3.88	3.79	3.4	3.59	3.44	3.7	3.74	3	3.4	3.11	4.34	2.87	3.79	3.05	3.25	3.02	3.22	3.73	2.61	3.35	2.51	3.33
10701439	7.64	8.66	8.54	7.99	8.31	8.53	8.27	8.27	7.9	8.4	8.09	8.33	8.37	8.13	8.59	8.32	7.91	8.11	8.33	8.36	8.46	8.22	8.1	9	8.16	8.32	8.55	8.29	8.35	8.3	8.51	8.51	8.13	7.86	8.42	8.52	8.05	8.34	8.29	8.25	7.89	8.34	8.02	8.28	8.49	8.34	8.66	8.34	7.76
10701440	8.91	9.28	9.22	9.1	8.99	9.11	9.15	9.43	9.15	8.96	9.23	9.14	9.36	8.21	8.97	9.17	9.06	9.28	8.99	9.09	9.28	9.18	9.19	9.49	8.7	8.57	8.69	8.69	8.95	8.56	8.55	8.28	9.25	9.34	8.87	9.22	9.13	9.06	9.47	9.25	9.09	9.33	9.47	9.26	9.33	9.02	9.52	9.42	9.23
10701441	3.5	4.16	3.64	3.48	3.38	3.14	3.63	3.81	3.43	3.33	3.43	3.54	3.8	3.25	3.54	3.37	3.37	3.42	3.79	3.48	3.25	3.23	3.29	3.37	3.71	4.02	3.47	3.78	3.48	3.56	3.36	3.3	3.37	3.45	3.57	3.62	3.15	3.21	3.02	3.53	3.3	3.26	3.33	3.21	3.62	3.22	3.19	3.39	3
10701442	3.87	4.01	3.83	3.39	3.72	4.07	3.68	3.23	4.64	3.5	3.94	4.89	4.15	3.82	4.61	4.56	3.22	4.56	3.79	4.12	4.61	3.9	4.41	5.14	3.57	3.65	3.97	4.12	5.18	4.05	3.66	3.47	5.15	5.28	5.07	4.42	4.45	5.04	4.33	5.52	4.04	5.66	4.06	4.25	5.08	3.94	4.36	3.54	3.99
10701443	4.82	4.63	5.29	4.27	5.4	4.25	4.36	5.61	5.23	5.32	4.83	4.51	4.34	5.62	5.39	4.38	3.86	5.56	3.94	4.74	4.23	4.27	4.56	4.48	4.48	5.51	4.67	6.87	5.1	5.99	6.09	5.9	5.07	4.09	4	4.31	4.36	4.05	4.75	4.28	3.62	4.72	3.34	3.74	4.58	3.67	3.88	4.05	4.29
10701444	2.65	2.78	2.56	2.52	2.52	2.5	2.6	2.8	2.73	2.63	2.66	2.66	2.5	2.61	2.83	2.53	2.49	2.57	2.92	2.37	2.45	2.82	3	2.84	2.64	2.67	2.74	3.89	3.1	2.69	2.5	2.51	2.72	2.52	2.29	2.57	2.64	2.45	2.63	2.56	2.71	2.84	2.43	2.89	2.49	2.61	2.72	2.52	2.56
10701445	9.01	9.14	7.62	8.09	8.24	8.24	8.19	7.68	8.75	8.35	8.06	8.54	8.17	7.82	7.75	8.08	7.89	8.73	9.14	8.81	9	8.85	9.03	9.15	7.93	8.07	7.96	7.59	8.12	7.69	7.92	8.2	9.1	8.78	9.34	9.25	9.35	9.13	9.43	9.51	8.96	9.04	9.06	9.15	9.29	8.9	8.91	9.15	9.14
10701446	3.53	4.72	3.81	4.63	4.04	3.44	3.77	4.54	4.28	3.62	3.73	4.15	3.72	4.4	3.46	4.05	3.53	3.65	4.21	4	3.65	3.29	3.12	3.41	4.07	4.3	3.67	4.81	4.28	4	4.94	4.73	3.67	3.76	3.73	3.42	3.81	3.42	3.5	3.51	3.39	2.81	4.07	3.1	3.45	4.32	4.1	3.92	3.5
10701447	4.39	4.86	4.76	4.05	4.01	4.38	4.18	4.25	4.18	3.95	4.55	4.77	3.98	3.96	4.1	4.12	4.23	4.1	4.83	4.27	3.89	3.97	4.35	3.88	3.96	4.08	4	4.82	4.25	4.3	4.01	3.87	4.02	4.09	4.17	3.96	4.11	3.82	4.01	4.2	4.15	3.95	3.84	4.11	4.04	4.82	4.25	4.49	3.93
10701448	4.63	4.38	4.65	4.69	4.32	3.81	4.44	5.32	4.32	5.31	4.92	4.54	4.54	5.54	5.09	4.66	4.97	5.03	4.19	4.09	4.04	3.81	4	3.79	5.06	4.97	5.14	6.48	4.27	4.66	4.26	3.96	3.22	3.61	4.29	4.61	4.7	3.62	4.89	4.98	4.55	4.53	3.77	4.86	5.4	3.52	4.06	3.93	4.2
10701449	4.33	4.28	4.06	3.97	4.52	4.54	4.34	4.61	4.95	3.63	3.97	4.19	4.24	4.82	3.92	4.93	4.21	4.11	3.65	3.72	3.87	3.45	4.03	4.09	4.25	4.3	4.04	4.65	4.04	4.97	4.06	4.97	3.42	4.1	3.95	3.99	3.63	4.15	3.82	3.13	3.45	3.68	3.93	3.5	4.04	3.74	3.32	3.62	4.14
10701450	4	3.9	5.21	4.52	4.41	4.65	4.73	4.81	4.97	5.12	4.43	4.37	4.64	4.55	4.37	4.27	4.51	4.18	4.56	4.65	4.21	4.01	3.53	5.35	4.47	5.08	5.18	6.02	4.99	4.44	4.88	4.83	4.96	3.92	3.98	4.43	3.89	4.25	4.39	4.4	4.61	4.84	4.13	4.14	4.76	4.2	4.31	3.85	3.98
10701451	2.78	2.72	3.32	2.87	3.2	3.14	3.34	3.47	3.38	2.74	2.63	2.93	3.22	3.46	2.65	3.17	2.71	2.94	3.64	3.12	3.5	2.69	2.73	3.19	2.94	2.86	3.06	3.04	3.05	2.88	2.95	2.86	3.1	3.13	2.92	2.97	2.66	2.62	3.11	3	2.94	2.88	2.82	2.94	3.12	2.64	3.31	3.38	2.53
10701452	2.56	2.55	2.4	2.39	2.42	2.65	2.29	2.46	2.89	2.54	3.08	2.62	2.31	2.24	3.06	3.14	2.6	2.84	2.53	2.52	2.46	2.75	2.15	2.55	2.49	2.92	2.75	2.76	2.48	2.32	4.12	2.56	2.35	2.5	2.76	3.12	2.74	2.35	2.27	3.01	2.46	2.2	2.57	2.43	2.43	2.3	2.48	2.39	2.54
10701453	5.11	5.42	4.91	4.35	4.07	4.08	4.32	4.68	4.57	4.11	4.41	4.83	5.06	4.67	4.05	4.22	3.91	4.85	3.51	3.15	2.82	4.8	3.95	3.44	4.86	4.46	4.55	5.14	4.73	4.89	4.29	4.3	3.37	3.5	4	3.84	3.81	3.52	3.71	4.32	3.64	3.6	4.17	4.19	3.94	3.91	3.83	3.81	3.69
10701454	8.95	9.67	9.12	9.17	9.1	9.1	9.06	9.25	9.33	9.36	9.18	9.46	9.15	9.4	9.24	9.39	9.41	9.46	9.76	9.94	9.8	9.67	9.73	9.62	9.14	9.23	9.3	9.17	9.01	9.24	8.91	9.05	9.56	9.84	10.05	9.66	9.41	9.95	9.74	9.98	10	9.66	9.83	9.62	9.64	9.36	9.23	9.77	8.95
10701455	6.19	6.6	6.63	6.11	6.51	6.79	6.45	6.46	5.99	6.4	6.57	6.52	6.87	6.59	6.09	6.62	6.65	6.55	5.41	6.6	6.33	6.28	6.12	6.22	6.39	6.48	6.5	6.39	6.54	6.45	6.54	6.2	6.54	6.15	6.21	6.27	6.46	6.27	6.24	6.29	6.09	6.37	5.72	6.08	6.23	6.11	5.6	6.46	6.16
10701456	3.25	3	3.51	3.56	3.15	2.97	2.84	3.21	3.11	3.7	2.83	3.02	3.04	2.83	3.31	3.13	3.34	3.32	2.57	3.48	2.76	3.25	2.92	3.33	2.82	2.96	3.27	3.16	3.35	2.73	2.91	3.04	3.07	2.97	2.78	2.95	2.98	3.59	2.96	2.75	2.37	2.62	2.95	3.07	3.38	3.48	3.32	3.54	2.73
10701457	3.15	2.91	2.71	2.54	2.66	2.96	2.53	2.79	2.56	2.49	2.95	2.6	2.48	2.74	2.64	2.8	2.65	2.52	2.51	2.53	2.63	2.74	2.76	2.85	2.96	2.89	2.59	3.04	3.52	2.99	3.54	2.97	2.81	2.48	3.04	2.59	2.5	2.61	2.48	2.96	2.65	2.46	2.56	2.7	2.6	2.89	3.01	2.76	2.76
10701458	3.11	3.71	4.29	3.65	3.26	3.5	3.76	3.62	3.56	3.85	4.34	3.92	3.13	5.1	4.49	3.55	2.85	3.91	4.35	2.98	2.43	2.62	2.35	2.58	4.14	4.28	3.19	5.2	4.86	3.78	3.43	3.69	3.51	3.59	2.6	2.94	3.2	2.84	3.9	2.73	3.08	3.3	2.68	2.62	3.75	2.88	3.08	2.59	3.34
10701459	4.84	5.53	5.22	5.47	4.02	5.16	4.85	6.17	5.13	5.22	5.67	5.59	3.91	4.2	5.44	5.1	4.68	4.99	6.07	5.62	5.59	5.87	5.63	5.23	4.43	5.24	4.82	5.34	4.85	5.09	5.25	4.84	5.25	5.83	4.68	5.45	5.29	5.13	4.63	4.23	5.27	4.67	5.61	5.27	4.66	5.35	4.01	5.08	5.04
10701460	3.52	3.96	3.55	3.58	3.47	3.83	4.19	3.34	3.68	3.15	3.64	3.61	3.26	3.42	3.7	3.51	2.91	3.19	3.54	3.76	3.02	3.28	2.89	3.47	3.42	3.26	3.98	4.35	3.78	4.2	3.72	3.11	3.26	3.86	3.09	3.34	3.06	3.73	3.56	3.58	3.12	3.07	3.55	3	3.48	3.22	3.58	3.28	4.11
10701461	3.96	4.89	4.94	4.91	5.08	5.47	4.26	5.71	4.48	4.63	5.36	5.44	4.47	5.09	5.66	4.6	3.85	4.84	4.19	4.73	4.41	4.22	3.37	4.13	5.28	5.54	4.96	6.49	5.01	5.26	5.38	5.57	4.77	3.77	3.71	4.31	4.22	3.16	3.51	4.15	4.2	3.25	4.26	3.55	4.29	4.26	3.93	3.57	4.7
10701462	2.79	3.14	2.97	2.9	2.36	3.51	2.76	2.98	2.7	2.74	3.06	2.69	2.82	3.47	2.71	2.99	2.85	2.72	2.82	2.69	2.67	2.87	3.1	2.5	2.61	3.02	2.78	3.6	2.8	2.78	3.09	2.73	2.51	2.51	2.48	2.6	2.71	2.94	2.87	2.5	2.5	2.76	3.13	2.76	3.02	2.61	2.53	2.73	2.46
10701463	2.84	3.05	3.48	3.5	2.93	3.04	2.81	2.99	3.34	2.86	3.51	3.43	3.48	3.95	4.69	3	2.9	3.3	3.31	2.66	3	2.66	3.59	2.75	3.38	4.14	3.11	4.22	3.11	3.96	3.64	3.54	2.59	2.72	2.46	2.73	2.56	3.17	2.98	2.71	3.15	2.84	2.86	2.91	2.76	2.93	2.89	2.61	3
10701464	4.87	4.72	4.91	5.01	4.91	5.06	4.99	5.94	5.18	4.66	5.03	4.79	4.62	4.85	4.67	4.99	4.79	4.83	4.93	4.89	5.15	5.37	5.08	4.93	4.68	4.81	5.14	5.23	5.03	5.35	4.8	5.13	4.51	4.6	4.72	5	5.17	4.67	4.96	4.83	4.88	4.38	4.51	4.95	4.67	4.75	4.69	4.65	4.59
10701465	3.13	2.92	2.87	3.13	2.85	2.88	2.8	2.89	2.77	3.34	2.77	3.01	2.92	3.06	3.39	2.89	2.58	2.67	2.98	2.79	2.68	3.19	3.41	3	3.06	3.13	3.3	3.1	3.29	2.92	2.82	2.89	2.92	2.69	3	2.79	2.82	3.2	2.97	2.89	2.67	3.1	3	2.91	2.88	3.42	2.98	2.9	2.7
10701466	5.97	6.37	6.46	5.91	6.17	5.83	5.34	7.07	5.95	5.92	6.2	6.16	6.26	6.27	6.31	6.31	5.41	6.46	5.83	5.92	5.92	5.3	5.33	5.96	5.98	5.53	5.95	6.76	6.21	6.04	6.04	5.71	5.39	5.34	6.04	5.63	5.51	5.59	5.91	5.54	5.51	5.2	5.74	5.72	5.54	5.82	5.6	5.92	6.2
10701467	5.15	4.88	5.59	5.6	6.04	5.78	5.48	6.06	5.9	5.33	5.89	6.28	5.69	5.85	5.86	5.81	6.35	5.5	4.38	5.93	5.67	5.35	5.6	5.51	6.06	5.97	6.07	5.39	5.9	6.3	5.7	6.5	5.62	5.18	5.35	5.04	5.86	5.56	5.64	6.05	5.75	5.76	5.61	6.03	5.43	5.22	5.47	5.3	4.76
10701468	2.87	3.78	2.64	3.03	2.81	3.09	2.51	2.66	2.69	3.23	3.54	3.75	3.13	3.25	3.87	2.9	2.89	2.77	2.98	2.66	2.5	2.82	2.7	2.6	3.25	4.14	3.38	3.78	3.07	3.38	3.34	2.91	3.08	3.1	2.6	3.02	2.35	2.97	2.6	2.71	2.9	3.18	2.52	2.28	3.46	2.75	2.51	2.59	2.88
10701469	3.45	4.72	4.8	4.24	4.29	4.55	4.01	5.6	4.64	3.95	4.84	4.89	4.05	4.66	5.33	3.48	3.59	4.03	4.24	4.46	4.19	3.89	3.43	3.67	3.83	5.33	4.82	5.92	4.56	5.07	4.89	4.38	3.62	3.63	4.03	4.11	3.82	3.99	3.98	3.96	3.59	5.39	3.89	3.41	3.84	3.41	4.61	3.56	3.57
10701470	3.11	3.07	3.22	2.88	3.01	2.73	2.86	3.06	2.86	2.84	2.81	2.89	2.62	2.66	2.7	2.79	3.07	3.44	2.57	3.29	3.15	3.27	2.56	2.64	3.21	2.75	2.96	3.27	3	3.06	2.63	2.65	3.02	2.58	2.91	2.85	2.58	3.73	2.91	3.18	3.15	3.16	2.52	2.53	2.79	2.8	2.89	2.77	2.97
10701471	4.69	4.42	4.62	5.07	4.05	4.44	4.22	5	5.06	4.58	4.87	3.8	4.1	5.2	4.82	4.3	4.27	4.6	4.63	4.64	5.23	4.71	5.23	4.78	4.41	5.01	4.54	4.82	4.7	4.84	5.14	5.47	4.75	4.37	4.49	5.46	4.19	4.07	4.79	4.58	4.88	5.03	4.29	4.65	4.4	4.33	4.21	3.9	4.34
10701472	6.37	6.62	6.64	6.15	6.4	6.27	6.52	7.19	6.81	6.04	6.44	6.8	6.58	6.93	6.78	6.43	6.3	6.94	6.9	6.48	6.27	6.55	5.97	6.56	6.69	6.26	6.51	7.5	6.47	6.9	6.34	6.77	6.53	6.39	6.29	6.11	6.31	5.86	6.71	6.33	5.7	6.76	6.71	6.28	6.31	6.21	6.14	5.62	6.29
10701473	3.03	3.5	3.15	3.06	3.17	2.78	2.73	3.62	2.81	3.09	3.26	3.02	2.93	3.54	3.54	3.7	2.65	2.87	3.01	2.64	3.39	2.79	2.41	2.7	3.02	2.85	3.22	4.29	3.38	3.35	3.06	3.44	2.68	2.89	3.39	3.11	2.65	3.1	3.07	3.33	2.62	3.38	2.83	3.24	3.17	2.94	2.67	3.35	2.49
10701474	6.13	6.2	6.32	6.57	6.03	6.12	5.63	5.55	6.45	6.33	6.04	6.12	5.95	6.41	6.19	5.5	5.76	6.76	6.48	6.2	5.33	6.07	5.95	5.63	5.68	6.13	5.98	6.02	6.21	6.27	5.93	6.42	6.01	5.89	6.24	6.19	5.89	6.04	5.88	5.88	5.89	6.25	5.27	5.89	6.09	6.39	5.86	6.26	5.94
10701475	4.51	5.06	5.11	5.12	4.74	5.01	4.23	5.24	3.58	4.61	4.64	4.77	5.02	3.79	4.39	4.78	4.76	4.77	4.75	5.06	4.84	4.62	5.28	4.42	4.13	4.46	4.62	3.97	3.83	4.47	4.09	4.34	4.55	5.33	3.45	4.19	4.75	4.63	5.1	4.14	4.62	4.15	4.69	5.33	4.26	3.84	4.87	3.91	3.6
10701476	4.37	3.89	3.19	3.67	3.59	3.27	2.88	3.5	3.36	3.42	3.4	3.44	3.78	3.27	3.47	4.53	3.25	4.31	4.03	2.78	2.88	3.26	4.23	3.54	3.29	3.85	3.28	4.5	3.39	3.71	3.59	4.07	3.76	3.41	3.48	3.28	4.09	4.28	3.25	3.12	3.29	3.42	3.47	3.32	3.2	3.27	3.29	3.7	3.42
10701477	4.01	5.08	5.09	3.98	3.66	4.29	4.27	3.93	4.33	4.18	4.78	5.4	4.33	5.07	4.86	4.35	4.09	4.19	4.53	4.25	4.07	3.73	4.08	3.56	4.39	4.68	4.59	5.34	5.51	5.05	4.84	5.28	4.34	3.76	4.33	4.65	4.06	3.86	4.57	4.14	3.55	5.17	4.17	4.39	4.79	3.77	4.1	3.17	3.9
10701478	6	6.31	7.39	6.96	6.9	7.71	6.98	7.22	6.91	7.49	7.32	6.75	7.07	7.21	7.53	6.82	4.98	7.05	6.05	5.07	5.1	4.22	5.04	4.35	7.49	7.23	6.8	8.15	7.62	7.25	7.35	6.97	5.94	3.49	3.72	5.21	4.83	4.54	5.09	4.67	3.02	5.87	3.66	4.3	5.94	4.82	4.21	3.63	5.54
10701479	12.79	12.67	12.35	12.13	12.37	12.43	12.34	12.28	12.2	12.47	12.15	12.33	12.51	12.41	12.26	12.39	12.38	12.58	13.01	12.87	12.86	12.85	12.97	12.91	12.36	12.39	12.27	12.32	12.31	12.26	12.31	12.42	12.98	12.99	12.92	13.04	12.94	12.97	12.87	12.98	13.04	12.98	12.58	12.98	13.04	12.83	12.98	12.96	12.55
10701480	2.6	2.6	2.42	2.57	2.48	2.86	2.44	2.71	2.52	2.39	2.42	2.46	2.49	2.73	3.08	2.67	2.3	2.75	3.21	2.36	2.46	2.3	2.28	3.02	2.43	2.72	2.47	2.99	2.53	2.56	2.62	2.37	2.66	2.6	2.45	2.86	2.45	2.26	2.34	2.63	2.67	2.36	2.61	2.53	2.9	2.4	2.32	2.49	2.68
10701481	4.54	4.27	5.42	4.15	3.96	4.17	4.16	5.61	4.98	3.59	5.29	4.98	4.26	4.88	5.67	5.15	3.96	4.59	5.21	3.82	5.16	3.92	4.44	5.12	4.58	4.07	4.61	6.35	4.65	5.5	3.86	5.03	4.91	4.24	3.46	4.31	4.42	4.42	4.42	4.83	4.39	5.54	3.58	3.22	3.45	4.24	4.22	4.41	3.62
10701482	9.65	9.84	9.43	9.26	9.3	9.44	9.34	9.64	9.53	9.62	9.3	9.52	9.37	9.48	9.06	9.33	9.46	9.52	7.67	8.2	8.24	8.07	7.71	7.93	9.1	9.14	9.35	8.95	9.08	9.3	8.85	9.08	7.85	8.09	7.92	7.87	7.96	8.18	7.8	7.92	8.06	7.9	7.98	7.95	8.19	8.35	7.07	8.04	9.66
10701483	4.58	4.52	3.76	3.97	3.9	3.87	4.01	4.36	3.65	3.34	3.85	4.08	3.74	3.25	3.23	3.61	4.02	3.98	4.61	3.95	3.64	3.93	3.87	3.77	4.13	3.68	4.24	2.99	3.6	3.86	3.47	3.52	4.07	3.12	4.09	4.11	3.18	3.15	3.87	3.44	3.52	4.34	3.12	3.15	3.82	4.04	3.8	3.86	3.69
10701484	6.88	7.13	8.25	7.77	7.87	8.24	7.75	7.97	8.13	7.96	8.49	8.1	7.8	7.64	8.92	8.14	7.6	8.05	7.54	7.56	7.33	7.37	7.37	7.64	8.45	8.29	8.28	9.13	8.52	8.44	8.11	8.15	7.52	7.16	7.03	7.39	7.43	6.56	7.11	7.06	6.58	7.52	6.67	7.49	7.28	7.14	7.51	7.07	7.03
10701485	12.09	12.02	11.71	11.65	11.65	11.8	11.65	11.74	11.5	11.88	11.74	11.85	11.87	11.72	11.76	11.89	11.77	11.86	12.49	12.45	12.32	12.17	12.46	12.55	11.62	11.68	11.77	11.69	11.6	11.65	11.51	11.63	12.29	12.3	12.34	12.37	12.29	12.3	12.22	12.15	12.27	12.37	11.99	12.43	12.4	12.41	12.41	12.41	11.95
10701486	2.31	2.46	2.35	2.34	2.29	2.36	2.35	2.31	2.21	2.32	2.33	2.17	2.3	2.21	2.21	2.14	2.16	2.25	2.48	2.3	2.42	2.74	2.63	2.44	2.34	2.45	2.09	2.19	2.18	2.2	2.2	2.25	2.19	2.29	2.33	2.44	2.6	2.27	2.37	2.18	2.34	2.18	2.2	2.53	2.34	2.23	2.32	3.16	2.76
10701487	4.1	4.17	4.87	4.14	3.84	4.79	4	5	3.93	4.43	5.23	4.94	4.17	5.05	4.86	4.75	3.53	4.14	4.69	3.82	3.69	3.12	4.7	3.68	4.61	4.86	4.39	5.53	4.76	5.22	4.67	5.33	3.75	3.68	3.86	3.94	3.54	3.96	4.39	3.45	3.04	3.89	3.18	3.49	4.08	3.71	3.52	4.42	3.76
10701488	7.47	8.14	7.13	6.64	6.87	6.92	6.97	7.1	7.02	6.34	7.08	7.06	7.11	7.22	7.2	6.8	6.37	6.73	7.01	6.75	6.34	6.7	7.12	6.52	6.8	7.14	7.32	7.78	7.51	7.57	6.68	6.77	7.06	7.26	6.95	6.92	7.2	7.08	6.65	6.9	6.65	6.83	7.07	6.91	7.2	7.08	7.27	6.62	6.37
10701489	4.25	4.18	4.64	4.02	3.99	4.03	4.05	4.44	3.84	4.05	4.06	4.05	4.14	4.13	4.53	4.02	3.61	4.36	5.21	4.58	4.49	4.12	4.11	4.5	4.07	4.42	4.27	4.96	4.71	4.56	4.21	3.92	4.15	3.53	3.91	4.44	3.86	4.1	4.07	3.83	3.93	4.12	3.86	3.67	4.23	4.19	4	3.9	3.78
10701490	6.5	5.88	5.19	5.46	6.01	5.99	5.72	5.57	6.31	5.27	5.99	5.91	5.72	6.23	6.55	5.39	5.49	5.94	6.43	5.31	5.66	5.04	5.66	5.25	6.1	6.12	5.64	6.16	5.92	6.15	5.21	6.46	5.71	5.19	5.37	4.84	4.94	4.89	5.99	5.55	5.13	5.15	5.01	4.82	5.43	5.16	5.19	4.78	4.9
10701491	6.01	6.66	6.79	6.86	6.25	6.61	6.98	6.88	6.7	6.39	6.85	6.71	6.52	6.95	7.03	6.37	6.54	6.49	5.3	6.24	6.65	6.55	6.04	6.66	6.72	7.05	6.59	7.37	7.13	7.12	7.04	6.65	6.04	6.73	6.82	6.81	6.7	6.82	6.57	6.39	6.11	6.77	6.23	7.06	6.63	6.35	6.16	6.7	6.1
10701492	8.96	9.53	8.71	8.8	8.4	8.71	8.9	8.41	8.15	8.61	9.05	9.08	8.73	8.64	8.51	8.52	8.76	9.26	10.35	9.82	10.19	10.04	10.07	10.49	8.87	8.88	9.04	9.13	8.97	9.5	9.87	9.15	10.25	10.31	10.1	10.13	9.92	10.32	9.99	9.74	9.73	10.29	9.77	9.88	10.12	9.96	10.28	9.98	9.18
10701493	7.52	6.98	6.7	6.14	6.88	6.68	6.77	6.76	6.68	6.84	7.04	6.84	7.35	6.9	7.25	7.44	7.09	6.85	7.43	7.22	7.32	6.94	7.62	6.64	7.33	6.93	7.02	6.93	7.06	6.69	6.66	6.46	7.29	7.65	7.46	7.93	7.52	7.12	7.38	7.38	7.22	7.62	7.05	7.67	7.63	7	6.76	7.85	7.07
10701494	4.16	4.95	4.88	4.45	5	4.29	3.81	5.07	4.02	4.24	5.42	5.11	4.66	5.29	4.68	5.2	4.01	4.9	4.08	3.14	4.48	4.11	4.58	5.23	4.83	5.01	4.68	5.95	4.72	5.59	4.63	4.68	4.39	3.82	4.36	3.76	3.44	4.05	4.26	4.63	3.73	4.02	3.95	4.21	3.62	3.79	4.55	3.91	4.44
10701495	3.67	3.62	3.84	4.12	3.82	4	3.14	3.93	3.98	3.26	4.25	3.62	3.69	4.39	3.76	4.23	3.58	3.91	4.16	4.64	3.98	4.04	3.36	3.5	3.81	3.99	3.71	4.99	3.74	4.05	4.24	3.89	3.83	3.81	3.18	3.2	3.44	3.6	4.21	3.58	3.55	3.78	4.07	4.19	4.02	3.52	3.34	3.22	3.89
10701496	4.26	4.04	4.34	4.14	3.61	4.81	4.21	4.57	4.04	4.62	4.45	4.07	4.4	3.81	4.14	4.82	4.28	4.72	5.01	4.73	5.01	4.9	4.62	4.33	4.16	4.26	4.01	4.78	3.7	4.03	4.39	3.94	4.21	4.82	4.59	4.4	3.96	4.3	4.3	4.28	4.6	4.36	4.29	4.58	4.26	4.14	3.98	4.6	4
10701497	3.63	4.15	3.58	3.24	3.76	3.87	3.25	3.54	3.41	3.64	3.72	4.06	3.81	4.07	3.19	3.85	3.93	3.11	3.36	3.96	3.18	3.84	3.12	3.33	3.44	3.55	3.75	3.37	4.08	4.27	3.5	3.76	3.67	3.64	3.8	3.59	3.43	4.06	3.06	3.29	3.39	3.31	3.28	3.75	3.54	3.46	3.21	3.1	3.33
10701498	4.78	5.83	6.06	4.9	5.38	6.14	4.59	6.16	5.99	5.95	5.37	5.97	5.5	5.73	5.73	5.09	4.88	5.72	4.79	5.38	5.44	5.36	5.18	5.82	6.15	6.16	5.22	6.44	6.04	6	6.03	5.57	4.71	4.93	4.96	5.02	4.92	5.78	4.77	4.55	4.12	4.74	4.48	4.96	4.51	4.2	5.12	4.31	5.3
10701499	3.95	5.85	4.57	4.91	3.84	4.27	4.4	5.19	4.56	5.33	5.43	5.29	4.97	4.68	5.17	5.16	3.75	4.39	4.31	3.77	3.89	3.84	3.94	3.76	4.56	4.34	4.41	5.06	5	4.55	4.79	4.82	4.74	3.52	3.44	4.71	4.57	4.25	4.17	3.66	3.82	4.79	4.36	5	4.03	4.45	3.52	3.67	5.07
10701500	10.42	10.59	10.6	10.51	10.15	10.45	10.29	10.74	10.39	10.25	10.79	10.73	10.72	10.07	10.57	10.6	10.36	10.67	10.63	10.46	10.8	10.84	10.6	10.92	10.25	10.26	10.37	10.27	10.4	10.4	10.16	10.04	10.57	10.81	10.55	10.79	10.88	10.77	10.91	10.73	10.45	10.69	10.85	10.76	10.88	10.72	10.93	10.91	10.73
10701501	3.06	3.99	2.97	3.14	2.87	3.79	3.03	3.54	3.11	2.94	3.31	2.65	2.6	2.95	3.37	2.81	2.53	2.99	3.16	3.55	3.47	3.18	3.92	3.49	3.12	2.94	3.33	3.48	3.27	3.73	3.39	2.71	3.52	2.74	3.5	3.06	2.99	4.34	3.88	3.48	2.63	3.35	3.16	2.66	3.79	3.57	2.92	3.58	2.49
10701502	2.76	3.34	4.35	2.87	3.39	2.92	3.24	4.79	2.83	3	3.75	3.26	3.39	3.07	3.4	3.06	2.95	3.14	3.62	2.44	3	2.46	3.55	2.7	3.21	3.3	3.69	4.97	4.15	3.93	3.77	3.58	3.81	2.87	2.68	2.8	2.5	3.15	2.94	2.81	2.9	2.67	2.36	2.87	2.59	2.59	3.19	2.41	2.82
10701503	5.46	5.46	5.81	6.04	5.76	5.48	5.66	6.15	6.14	5.87	5.38	4.97	5.02	6.62	5.93	5.45	4.98	5.2	5.29	5.4	5.14	5.22	5.7	5.07	5.22	5.43	6	6.31	5.83	6.01	5.55	6.01	4.51	6.57	5.19	4.63	5.12	4.91	4.6	5.32	4.56	5.71	5.05	5.28	4.92	5.27	5.45	4.57	4.84
10701504	3.4	3.95	3.14	3.42	3.41	3.13	3.08	3.24	3.05	3.4	3.38	3.34	3.62	3.57	3.86	3.65	3.11	2.9	3.22	3.45	3.62	3.54	3.5	3.6	3.2	3.45	3	3.9	3.72	2.85	2.87	3.37	3.26	4.05	3.61	3.63	3.14	3	3.25	3.76	3.41	3.09	3.23	3.49	2.81	3.27	3.46	3.42	3.18
10701505	10.04	9.77	10.09	10.09	9.83	9.81	9.81	10.55	10.14	10.03	10.39	10.3	10.47	9.78	9.99	10.13	9.88	10.2	9.4	9.51	9.82	9.71	9.69	9.75	9.59	9.68	9.77	9.84	9.89	9.82	9.48	9.41	9.09	8.8	9.05	9.22	8.92	9.46	9.14	9.55	9.16	9.4	9.5	9.37	9.52	9.45	9.31	9.04	9.7
10701506	6.26	6.09	6.38	5.81	5.96	5.73	5.85	7.05	6.13	6.15	6.39	6.49	6.06	6.09	6.08	6.29	5.61	6.73	6.13	5.77	6.31	6.19	5.43	5.89	5.84	5.9	6.29	7.5	5.9	6.94	6.51	5.17	6.16	6.39	4.92	6.4	4.67	4.74	5.65	4.57	3.99	4.46	4.2	5.91	6.02	4.87	5.06	5.91	4.8
10701507	3.37	4.73	4.43	3.12	3.8	3.89	3.22	3.66	3.53	2.59	4.3	3.43	3.05	3.81	3.37	3.74	3.28	2.91	2.65	2.67	3.13	3.2	2.97	3.16	2.95	4.19	3.43	3.94	3.13	3.47	3.89	4.69	3.64	2.35	3.1	2.91	3.42	3.27	3.28	3.16	3.03	3.61	2.65	2.91	3.46	4.11	3.27	2.7	3.92
10701508	3.71	2.77	2.99	3.17	2.97	2.84	2.76	3.23	2.84	2.98	3.16	2.65	2.94	2.79	3.39	3.45	2.89	3.02	3.48	2.77	2.95	2.92	2.7	2.85	3.07	2.74	2.96	3.49	2.83	3.69	2.69	2.76	3.38	3.56	2.91	3	2.8	2.85	3.04	2.99	2.73	3.32	2.74	2.88	3.04	2.87	2.91	3.14	2.86
10701509	5.71	6.49	7.03	7.62	7.05	7.46	6.62	6.19	6.98	6.53	8.18	7.6	7.45	7.68	8.19	7.81	7.01	7.54	6.32	6.76	6.38	6.08	6.01	7.49	7.57	8	7.86	7.4	7.74	8.6	7.93	7.63	6.48	6.25	6.29	6.34	6.22	5.38	6.67	6.31	5.29	6.5	5.94	6.28	6.31	6.39	5.74	6.24	6.55
10701510	3.62	3.84	3.99	3.37	3.69	3.95	3.26	3.47	3.39	3.69	3.96	3.47	3.9	3.64	3.66	3.67	3	3.89	3.64	3.71	4.01	3.3	3.85	3.86	3.5	3.79	3.61	4.24	3.84	4.06	3.81	3.32	3.96	3.33	3.72	3.34	3.73	3.75	4.18	3.51	4.04	3.81	3.59	3.37	3.4	3.71	3.86	3.64	3.42
10701511	3.36	3.1	2.98	3.18	3.69	2.79	3.27	3.41	3.19	3.27	3.04	3.63	3.89	3.57	3.07	3.44	3.09	3.09	2.58	2.87	2.86	3.09	2.99	3.35	3.74	3.59	3.57	3.39	2.69	4.4	3.62	3.88	3.19	3.04	2.86	2.68	2.92	2.43	3.53	2.83	2.92	2.66	2.97	3.02	3	3.15	2.49	2.95	3.2
10701512	5.19	4.68	5.12	4.85	4.51	4.55	4.93	4.78	4.95	5.1	4.87	4.56	5.16	5.04	4.25	4.61	5.22	5.17	5.6	4.65	4.85	6.3	5.58	4.86	5.12	4.96	4.18	5.25	5.17	4.57	4.73	4.9	5.26	4.52	5.31	5.12	4.8	5	4.46	4.87	4.83	4.35	4.44	4.86	5.46	4.21	4.89	4.4	4.55
10701513	6.59	6.54	6.88	6.59	5.91	6.7	6.1	6.64	6.3	6.45	6.66	6.32	6.34	6.31	6.58	5.71	6.17	7.17	6.18	6.49	5.78	6.13	6.28	5.84	6.49	6.56	6.6	7.43	6.41	6.58	5.73	6.24	5.97	5.77	6.28	6.18	5.92	5.96	5.81	5.91	5.61	5.48	5.61	5.79	6.25	5.82	6.25	5.71	6.15
10701514	5.2	5.08	5.34	4.3	4.05	4.28	4.13	4.77	5.08	4.39	4.52	4.83	4.68	5.36	4.46	4.04	3.93	4.61	4.07	4.77	4.98	3.15	4.72	3.55	4.41	3.95	4.62	6.52	5.11	5	5.14	5.16	4.91	3.63	4.78	4.38	4.45	3.93	4.39	3.79	4.07	4.81	4.07	4.28	4.59	3.68	3.94	4.24	3.84
10701515	9.49	9.82	9.1	9.37	9.57	9.2	9.43	8.8	8.95	8.94	9.62	9.05	9.13	9.2	9.41	8.92	9.13	9.19	10.29	9.92	9.82	9.74	10	10.31	9.3	9.26	9.21	9.05	9.33	9.19	9.58	9.07	10.19	9.9	10.07	10.29	10.22	9.91	10.15	10.14	9.96	10.23	10.1	10.18	10.15	10.06	10.33	10.32	9.24
10701516	6.66	6.74	6.96	7.11	6.33	6.86	6.47	7.32	6.89	6.99	7.3	6.96	6.61	7.39	7.34	7.02	6.78	7.09	6.97	6.24	6.28	5.83	5.47	5.89	7.28	7.18	7	7.62	7.15	7.37	7.29	7.18	6.54	6.45	6.02	6.62	6.38	6.16	7.18	6.17	5.56	6.71	6.26	6.01	6.25	6.29	6.61	6.49	6.28
10701517	11.96	11.8	11.46	11.31	11.62	11.54	11.59	11.58	11.43	11.47	11.55	11.62	11.8	11.58	11.44	11.41	11.64	11.62	11.3	11.14	11.31	11.05	11.15	11.18	11.67	11.44	11.37	11.4	11.5	11.32	11.53	11.4	11.42	11.44	11.31	11.24	11.47	11.42	11.21	11.05	11.23	11.22	11.04	11.27	11.24	11.17	10.84	11.26	11.67
10701518	4.46	4.84	4.9	4.73	4.58	4.4	4.43	4.27	4.76	4.71	4.64	5.02	4.54	4.69	4.93	4.91	4.04	5.09	4.12	4.58	4.1	4.08	4.81	4.01	4.32	4.6	4.34	5.26	5.19	4.79	4.64	4.95	4.68	4.04	4.18	4.23	4.24	4.72	4.69	3.97	3.93	4.78	3.88	4.05	3.93	4.39	4.41	4.05	4.16
10701519	8.09	7.94	8.02	7.14	7.83	7.75	7.8	8.34	7.69	7.63	7.6	7.34	8.04	7.28	7.31	7.68	7.22	7.73	7.89	7.13	7.8	8.5	7.76	8.4	7.44	7.92	6.84	6.86	6.85	7.05	7.06	7.18	7.65	7.65	7.65	7.55	6.94	8.03	7.47	7.35	6.85	7.25	7.33	7.23	7.58	6.72	7.08	7.57	7.1
10701520	4.09	4.28	5.49	4.75	4.7	4.71	5.19	5.15	5.16	4.84	5.5	5.09	4.88	5.08	5.63	5.47	3.98	5.17	3.31	3.46	5.05	3.78	3.94	4.47	5.1	5.11	5.02	6.31	5.49	5.29	5.1	5.2	3.76	3.59	3.47	3.44	3.56	4.18	4.59	4.09	3.72	4.18	3.56	4.04	4.16	3.47	4.09	3.18	4.4
10701521	6.13	6.2	6.49	6.05	6.26	6.15	5.87	6.62	5.57	6.16	6.08	5.67	5.77	5.78	6.47	6.41	6.3	6.33	5.74	4.92	6.48	5.76	5.4	6.09	6.05	6.37	6.16	6.73	5.73	5.83	5.85	6.3	6.16	5.78	6	5.26	5.37	6.3	6.53	5.46	5.81	5.56	5.35	5.97	5.55	5.36	5.37	6.39	5.89
10701522	3.52	4.52	4.22	3.94	3.65	3.61	3.68	4.59	3.92	4.72	3.85	3.81	3.56	3.81	4.18	3.47	3.62	3.79	3.74	3.82	4.27	3.41	3.67	4.27	4.09	3.85	3.66	4.32	3.77	4.1	4.52	3.84	3.39	4.18	3.89	3.94	3.81	4.27	3.9	3.76	3.53	3.85	4.7	3.44	3.95	3.47	3.33	3.93	4.26
10701523	3.82	4.69	4.03	4.38	3.64	4.47	3.93	4.68	4.32	3.41	3.57	3.44	4.48	4.32	3.55	4.13	3.62	4.52	3.03	2.67	3.5	3.28	2.74	3.86	3.65	4.02	3.62	4.54	4.45	4.88	3.19	3.83	3.67	4.13	3.56	3.17	3.42	3.44	3.71	3.42	3.14	3.5	3.08	2.92	3.39	2.85	2.98	3.2	2.79
10701524	4.2	4.87	4.76	4.83	4.46	4.85	4.72	5.14	5.01	4.87	4.45	4.5	4.73	4.32	4.97	3.85	3.99	4.75	4.76	4.53	5.43	4.09	4.73	4.13	4.6	4.44	4.23	5.24	4.47	4.41	4.44	4.55	4.32	4.13	4.19	4.96	4.77	4.6	4.84	4.85	4.41	4.17	4.59	4.69	4.22	4.23	4.49	4.34	4.05
10701525	4.29	4.44	4.85	3.98	4.54	4.32	4.01	4.13	4.08	4.29	4.68	4.59	4	4.29	4.76	4.53	4	4.6	4.78	3.45	3.01	3.46	4.15	3.74	4.7	4.93	4.71	5.76	5.29	4.74	5.02	4.72	4.21	4.06	4.38	4.14	4.16	4.5	4.64	3.98	3.83	3.86	3.57	3.96	4	3.81	3.38	4.04	3.95
10701526	4.92	5.44	5.81	5.68	4.52	5.75	5.05	5.89	5.73	5.36	5.35	4.93	5.31	5.75	5.53	5.53	5.51	5.52	5.17	5.86	5.39	6.09	6.36	5.53	4.76	5.13	5.64	5.6	5.5	5.65	5.4	5.39	5.4	6.14	5.18	5.15	6.12	6.01	5.67	5.38	5.4	5.9	5.66	5.74	5.73	5.82	5.83	5.78	4.67
10701527	9.56	9.53	8.35	8.46	8.28	8.35	8.63	8.98	8.14	8.37	8.91	8.96	8.96	8.66	8.46	8.84	8.1	8.69	8.94	9.02	9.11	8.87	9.42	9.03	8.68	8.75	8.5	8.49	8.7	8.64	8.98	8.5	9.05	9.18	9.18	8.94	9.07	9.21	8.79	8.63	8.74	9.17	8.96	8.88	8.96	9.02	9.23	8.81	9.14
10701528	3.95	3.72	4.09	3.6	3.73	3.09	3.15	4.16	3.83	3.61	4.57	4.32	4.45	4.53	4.45	3.97	4.08	3.88	3.24	3.47	3.64	3.07	2.97	3.16	5.19	5.03	4.66	5.9	5.19	4.08	4.45	4.21	4.06	3.44	2.93	3.21	2.74	3.33	3.44	3.8	2.97	3.56	3.11	3.22	3.88	3.19	3.41	2.82	3.79
10701529	6.98	7.33	7.78	7.08	6.91	7.35	6.86	7.78	7.38	7.08	6.99	6.52	6.62	7.57	7.61	7.31	7.03	7.14	6.44	6.78	6.66	5.75	6.69	6.15	7.24	7.46	7.23	7.31	7.29	7.88	7	7.35	7.03	6.51	7.03	6.07	6.59	6.27	6.5	6.99	6.58	6.81	6.35	6.61	6.8	6.98	6.5	6.75	6.45
10701530	5.21	4.37	6.22	5.99	5.43	5.57	5.62	4.79	5.97	5.69	5.76	5.3	5.25	5.1	6.42	5.42	4.95	5.36	5.18	4.04	4.21	5.21	4.56	4.11	5.52	5.84	5.2	6.53	5.65	5.74	5.42	5.56	4.1	3.95	3.97	4.38	4.75	4.77	4.46	4.34	3.99	4.73	4.29	4.1	5.09	4.6	4.1	4.58	4.74
10701531	5.26	4.74	5.13	4.89	5.06	4.94	4.5	4.64	4.28	4.53	4.24	4.68	4.6	4.59	5.03	5.02	4.87	4.57	4.45	5.32	3.95	4.17	3.3	3.86	4.71	4.53	5.04	6	5.25	5.03	3.89	4.98	4.03	3.85	3.8	4.04	3.87	4.14	4.13	4.15	4.21	3.9	3.94	3.62	4.27	4.52	3.82	4.1	4.25
10701532	5.23	5	5.42	5.42	4.04	4.97	4.9	5.08	5.1	5.43	5.03	4.55	5.08	4.73	5.22	4.41	4.43	4.69	5.17	5.11	4.94	5.74	4.7	4.75	5.16	5.72	5.22	5.86	5.7	5.12	4.44	5.28	5.35	5.01	5.17	5.76	5	4.45	4.73	4.93	4.91	4.82	4.84	4.43	4.69	5.06	5.1	4.74	4.81
10701533	4.05	4.33	3.22	2.87	3.1	4.53	3.77	5.12	3.46	3.59	3.35	4.43	3.33	3.49	3.36	3.7	3.32	4.07	4.25	3.66	3.36	3.22	3.19	3.7	3.51	3.45	3.3	3.36	3.06	3.5	3.24	3.76	3.91	3.32	4.06	3.58	3.44	3.44	4.17	3.6	4.02	4.15	3.41	3.46	4.01	3.81	3.54	4.09	3.23
10701534	2.36	2.45	2.86	2.44	2.53	2.57	2.56	3.21	2.57	2.85	2.82	2.95	2.59	2.55	2.95	2.32	2.35	2.99	2.52	2.43	2.49	2.57	2.29	2.72	2.57	2.95	2.62	2.65	3.06	3.03	2.72	2.85	2.35	2.43	2.28	2.66	2.53	2.78	2.46	2.49	2.56	2.83	2.63	2.55	2.22	2.34	2.55	2.24	2.52
10701535	5.26	6.17	6.48	5.46	5.94	5.95	5.47	5.66	6.27	6	6	5.66	5.44	5.55	6.5	6.26	5.61	5.73	3.11	3.72	3.5	4.12	3.43	4.72	5.73	6.46	6.65	7.33	6.6	6.46	6.91	6.95	5.15	4.9	4.08	4.69	4	3.32	4.1	4.39	3.18	5.26	3.22	4.08	4.05	4.89	3.91	4.33	4.01
10701536	6.04	5.99	5.29	5.87	4.9	5.08	5.23	6.03	5.85	5.71	5.65	5.44	5.57	5.99	5.67	5.07	5.04	5.53	5.75	5.04	5.24	5.65	5.13	5.34	5.97	6.38	5.64	6.51	5.9	5.92	5.93	5.88	5.13	5.04	5.04	5.02	5.26	5.08	5.2	5.11	4.92	5.82	5.39	5.8	5.39	4.04	5.58	5.54	5.25
10701537	3.26	2.99	3.19	3.51	2.94	3.18	2.85	3.31	3.21	3.63	4.13	3.88	4.02	4.18	3.77	3.26	3.2	3.62	3.76	3.54	3.54	3.94	3.4	3.37	3.28	3.96	3.44	4.3	3.46	3.5	3.2	3.83	5.05	4.25	4.86	3.8	4.91	4.78	3.69	4.68	3.55	4.13	4.09	3.93	4.5	3.39	3.13	2.89	3.6
10701538	3.99	3.81	4.34	3.56	3.57	3.75	3.47	3.85	3.73	4.41	3.38	3.75	3.62	3.74	3.91	3.44	4.01	3.65	4.09	3.74	3.79	3.37	3.82	3.69	3.6	3.99	3.45	4.53	3.74	3.72	3.58	4.09	3.52	3.63	4.03	3.32	3.97	3.7	3.48	3.69	3.55	3.1	3.51	3.17	3.67	3.35	3.91	3.6	3.28
10701539	9.56	10.04	9.95	10.13	9.83	10.01	10.02	10.37	10.13	10.23	9.81	9.8	9.84	9.88	10.18	9.86	9.6	9.73	10.08	10	10.26	10.22	10.26	10.18	9.72	9.89	9.86	10.23	10.14	9.81	9.5	9.83	9.98	10.21	10.08	9.85	10.16	10.07	9.93	9.99	9.76	9.85	9.93	10.12	10	10.07	10.26	10.24	9.79
10701540	3.14	3.33	3.32	3.72	3.4	3.1	3.42	3.45	3.64	2.85	3.64	3.32	3.18	3.48	3.61	2.8	3.19	3.25	3.36	3.74	3.05	3.14	3.08	2.78	3.13	3.62	3.07	3.43	3.22	3.42	3.54	3.33	2.74	2.67	2.62	2.78	3.02	3.3	2.91	2.76	3.17	3.3	2.86	3.23	3.2	3.08	3.51	3.26	3.49
10701541	7.73	7.69	8.43	8.54	8.5	8.5	8.38	7.73	8.87	8.75	8.5	8.71	8.52	8.4	8.64	8.39	8.43	8.31	9.09	8.81	9.25	9.1	9	9.14	8.36	8.72	8.12	8.82	8.49	8.75	8.08	8.15	9.09	8.53	9.04	8.99	9.01	8.47	8.97	9.01	8.8	8.94	9.01	8.67	8.89	8.72	8.95	9.19	8.52
10701542	5.28	5.45	5.83	5.61	5.2	5.87	5.64	6.93	6.54	5.27	6.73	5.89	5.84	5.61	6.34	6.7	5.3	5.54	4.61	3.8	4.55	5.09	4.76	4.85	6.35	6.1	6.09	6.53	6.52	6.58	6.45	6.7	4.54	5.21	5.2	4.93	4.95	3.7	4.14	4.76	4.86	5.06	5.4	4.71	5.72	4.98	4.69	4.61	4.53
10701543	10.04	9.73	9.76	9.24	9.33	9.58	9.45	9.68	9.52	9.53	9.5	9.64	9.66	9.5	9.31	9.49	9.39	9.71	10.28	10.33	10.35	10.48	10.04	10.39	9.35	9.09	8.99	9.19	9.32	9.29	9.15	9.2	10.14	10.01	10.3	10.21	10.2	10.25	10.23	10.52	10.06	10.18	10.12	10.18	10.23	10.13	9.77	10.31	9.95
10701544	3.83	3.38	3.13	3.3	2.98	3	2.94	3.09	3.34	2.94	2.97	2.95	2.81	3.65	3.44	2.87	3.33	3.34	3.36	2.87	2.58	2.98	3.45	3.13	3.2	3.01	3.16	3.54	3.36	3.41	2.98	2.99	3.1	2.69	2.75	3.15	2.86	2.8	2.83	2.73	2.75	3.24	3.65	2.81	3.3	3.16	2.9	3.51	3.08
10701545	4.27	4.23	4.64	4.28	4.58	4.09	3.93	4.38	4.62	3.82	4.65	4.19	4.12	5.07	4.44	4.78	4.17	3.65	3.73	4.45	4.21	3.98	4.45	3.78	4.17	4.79	4.26	4.61	4.28	4.49	4.09	5.14	3.62	4.1	4.07	4.04	4.57	3.48	4.54	4.01	4.01	4.04	4.21	3.88	4.3	3.79	3.98	4.33	4.32
10701546	5.28	4.55	4.29	4.56	3.89	4.2	4.63	4.41	4.05	4.4	5.45	4.94	4.13	5.57	4.81	4.5	3.61	4.64	4.95	4.99	4.34	4.33	3.5	4.99	5.23	5.55	4.64	6.44	5.35	5.53	4.68	4.82	4.77	3.92	3.78	4.32	3.83	3.78	5.03	4.54	3.31	4.12	3.75	4.39	4.49	4.78	4.57	3.59	3.78
10701547	4.17	4.73	4.6	3.84	4.57	4.4	4.24	3.22	4.73	4.3	4.56	4.79	4	4.83	4.37	4.3	3.5	4.49	4.44	3.45	2.81	3.62	3.26	3.92	4.42	3.92	3.85	4.7	5.19	3.95	4.78	4.78	4.32	4.12	3.24	3.99	3.86	3.94	3.48	4.03	3.57	5.3	3.72	3.61	2.97	3.65	3.58	3.99	4.4
10701548	4.13	4.01	3.89	3.52	4.44	4.23	3.89	3.54	4.07	3.77	4.48	4.1	4.12	4.21	4.95	3.8	4.05	4.95	3.22	3.65	3.87	3.9	4.01	4.03	3.44	3.92	4.31	5.38	4.72	4.75	3.05	3.8	4.26	4.77	3.75	3.82	3.48	4.06	4.55	3.84	3.61	3.71	3.29	4.03	3.4	3.51	3.64	3.6	4.41
10701549	7.1	7.73	8.33	7.82	7.19	8.3	7.61	8.55	8.47	7.9	8.2	7.73	7.61	8.49	8.13	7.51	7.61	7.31	7.56	7.24	7.85	7.42	7.24	7.35	8.02	8.7	8.08	9.03	8.38	8.21	7.73	8.06	7.36	7.79	7.74	7.09	7.95	6.54	7.03	7.52	6.5	7.24	7.25	5.88	7.31	7.14	7.14	7.13	7.24
10701550	3.03	3.17	4.78	3.51	2.84	3.82	2.89	3.37	3.4	3.76	4.1	2.88	3.27	4.04	3.55	3.66	3.42	3.86	3.25	3.99	3.19	3.35	2.92	3.61	3.68	4.48	2.95	5.84	3.56	3.62	3.09	3.52	3.44	3.67	2.91	2.65	3.23	3.4	3.04	3.18	3.14	2.68	2.86	3.05	3.97	2.64	3.19	3.13	2.42
10701551	3.34	3.7	3.87	3.85	3.34	4.12	3.93	4.19	3.66	3.56	3.06	3.21	3.18	3.17	3.1	3.6	3.2	3.86	3.27	3.57	3.29	3.11	2.62	3.05	4.2	3.82	3.35	3.01	3.15	3.27	4.03	3.19	2.89	2.83	3.44	3.04	3.43	3	3.36	3.09	3.46	3.33	3.53	3.3	3.71	3.27	4.42	3.21	3.53
10701552	3.17	3.88	3.84	4.02	4.75	4.66	3.66	4.23	4.51	4.28	3.81	3.6	4.37	3.56	4.22	4.2	3.93	4.39	4	4.48	4.47	4.52	3.97	4.14	3.93	4.82	4.02	5.31	4.35	3.74	3.41	4.46	3.66	3.61	3.47	3.93	3.71	4.22	3.6	4.2	3.46	3.45	3.67	3.54	3.3	3.89	3.62	3.56	3.67
10701553	3.59	3.94	4.08	3.54	3.47	4.17	3.26	4.92	4.06	3.52	4.87	4.73	3.5	4.17	4.51	3.89	3.59	4.69	4.44	3.63	3.53	3.4	3.26	3.66	4.31	3.86	3.93	5.14	4.41	4.52	3.89	4.33	3.15	2.84	3.87	3.84	3.91	3.97	4.47	3.84	3.06	3.89	3.51	2.66	3.69	3.74	3.88	4.03	3.41
10701554	12.96	13.01	12.68	12.69	12.81	12.78	12.89	12.69	12.84	12.76	12.75	12.9	12.97	12.86	12.75	12.79	12.77	12.94	13.25	13.19	13.17	13.25	13.13	13.22	12.92	12.77	12.79	12.77	12.73	12.71	12.65	12.71	13.02	13.17	13.06	13.22	13.18	13.15	13.15	13.26	13.24	13.05	13.3	13.16	13.07	13.15	13.26	12.84	12.91
10701555	6.76	7.47	5.32	5.68	5.34	5.61	5.68	3.83	5.64	5.02	6.9	6.96	6.55	6.85	6.18	5.67	4.77	6.73	4.91	4.6	4.03	4.38	3.72	4.4	6.04	6.48	5.5	6.94	6.56	6.07	4.64	6.2	4.36	3.93	3.72	4.65	4.87	4.32	5.25	4.99	3.72	4.47	4.54	4.38	5.01	4.66	3.57	4.08	5.2
10701556	5.37	5.86	6.51	5.1	5.3	5.51	5.58	6.54	5.74	5.62	5.55	5.46	5.21	5.82	6.39	5.94	5.33	5.6	4.74	5.1	5.2	4.55	5.52	5.4	5.71	6.15	5.86	5.81	6.14	6.35	5.45	5.72	5.17	4.89	5.31	5.79	5.01	4.37	4.74	5.58	5.05	4.98	4.96	5.63	5.11	5.15	5.21	5.39	4.81
10701557	10.7	10.85	10.72	10.54	10.64	10.67	10.49	10.9	10.68	10.54	10.81	10.99	10.77	10.17	10.57	10.54	10.34	10.8	10.47	10.42	10.61	10.64	10.55	10.51	10.48	10.23	10.48	10.42	10.39	10.37	10.32	10.14	10.43	10.64	10.44	10.24	10.56	10.59	10.53	10.43	10.3	10.41	10.54	10.29	10.4	10.73	10.36	10.39	10.74
10701558	3.93	3.23	3.08	3.66	2.77	3.01	3.39	3.89	3.15	3.42	3.63	4.09	4.29	3.42	2.91	3.31	3	3.63	3.81	4.02	3.97	2.82	3.58	3.06	3.46	3.58	3.91	3.19	3.54	2.95	3.84	2.55	3.17	2.69	3.17	3	2.96	3.15	3.09	2.69	3.18	3.53	3.58	2.78	3.85	3	3.32	2.99	2.9
10701559	8.95	8.76	8.7	8.81	8.46	8.44	8.44	8.28	8.88	8.29	8.63	8.83	8.94	8.71	7.22	8.69	8.45	8.68	8.25	8.74	8.51	8.32	8.19	8.21	8.23	8.53	8.7	7.93	8.38	8.26	8.5	8.4	8.38	8.83	8.79	8.52	8.77	8.88	8.57	8.71	8.58	8.48	9.03	8.66	8.86	8.47	8.47	8.64	8.61
10701560	4.11	4.16	5.37	4.15	4.69	4.23	4.42	4.48	4.5	4.62	5.02	4.62	4.25	4.28	4.37	3.79	3.8	4.27	4.3	4.46	3.67	4.45	4.58	4.39	4.32	4.86	3.72	4.88	4.63	4.5	4.15	4.79	4.03	4.03	4.21	4.56	4.24	3.56	3.74	4.56	3.9	4.84	3.83	3.98	3.6	3.98	4.58	3.68	4.29
10701561	3.53	3.43	3.17	3.36	3.12	3.68	3.11	3.43	3.22	3.04	3.44	3.68	3.66	3.15	2.99	3.1	3.09	3.06	3.12	2.53	3.16	2.65	2.85	3.12	3.28	3.34	2.85	3.49	3.15	3.03	3.19	3.35	2.86	3.88	2.88	3.26	2.76	3.12	2.81	2.75	3.02	2.78	3.5	3.44	3.16	3.08	2.84	2.8	3.37
[truncated: 27,654 more rows]
[truncated: 35 more columns]

## Sheet: Treatment groups
Sample name	Treatment group	Additional information
KS AT_1_F07.CEL	AT1 cell line
KS MLL_C09.CEL	MLL cell line
KS01_F05.CEL	AT1-LN
KS02_E2.CEL	AT1-LN
KS03_G09.CEL	AT1-LN
KS04_B07.CEL	AT1-LN
KS05_D09.CEL	AT1-LN
KS06_C05.CEL	AT1-LN
[truncated: 56 more rows]

## Sheet: Info
Data Summary
[truncated: 17 more rows]
