# Supplementary material for: Aggressive rat prostate tumors reprogram the benign parts of the prostate and regional lymph nodes prior to metastasis
Source: PLoS One. 2017 May 4;12(5):e0176679. doi: 10.1371/journal.pone.0176679 (PMC5417597; doi:10.1371/journal.pone.0176679)
Supplement: S3 Table — IPA core analyses were performed for each comparison (MLL vs. control, AT1 vs. control, and MLL vs. AT1). DEGs with FC ≥ 1.5 and p ≤ 0.05 were included in the analyses. The entire result of the sections Diseases and Functions, and Upstream Regulators are shown. MLL, n = 7; AT1, n = 8; control, n = 8. GO, Gene ontology; IPA, Ingenuity Pathway Analysis; DEG, Differentially Expressed Gene; FC, Fold Change. (XLSX) [file pone.0176679.s006.xlsx]

## Sheet: Tumor MLL vs. Control
© 2000-2016 QIAGEN. All rights reserved.
MLL-tumor vs. Control (MvsN)		Diseses and Bio functions row 21
		Upstream regulators row 533
Analysis Settings
Cutoff before duplicate resolution	true
Resolve duplicate on	Expression foldchange
Color using	Expression foldchange
Cutoff for Expression foldchange	1.5	and consider Both up/down regulated
Cutoff for Expression pvalue	0.05
Cutoff for Expression intensity	23
Reference set	Rat Gene 1.1 ST Array
Relationship to include	Direct and Indirect
Includes Endogenous Chemicals	Yes
Optional Analyses	My Pathways My List
Filter Summary
Consider only relationships where
confidence = Experimentally Observed
Diseases and Bio Functions
Categories	Functions	Diseases or Functions Annotation	p-Value	Predicted Activation State	Activation z-score	Notes	Bias-corrected z-score	Molecules	# Molecules
Cellular Growth and Proliferation	proliferation	proliferation of cells	2.88e-41	Increased	5.927		5.663	ST6GAL1,LRG1,ARNT2,LAMC1,GLB1,AJUBA,WWOX,ADA,GNA13,FIP1L1,SART3,ETS1,IL4R,NFKB2,MYL9,DOK1,TSC1,PIM3,DDIT3,TP53I11,VEGFB,CLDN4,PFN2,SLC12A6,APOBEC1,IL4I1,GPR183,MAD2L1,NOV,LY9,CBS/CBSL,TBC1D8,NR4A1,USP37,EYA1,EML4,HAVCR2,INSL6,SLC7A4,E2F6,PLCD3,TGFB1,KCNRG,EEF1E1,BIRC3,EPHA1,PIK3R3,IGF2,EREG,SCD,GPHN,HDGF,COL6A1,GATA6,PDK1,NFS1,ACE,TIMP3,TACC3,BTK,RRAS2,WWC1,MEF2C,BRPF1,CXCL2,SEPT6,ITGAX,HNRNPL,NC…	2374
Cellular Movement	migration	migration of cells	5.63e-40	Increased	6.134		5.822	ST6GAL1,GZMB,CCL20,FRMD6,mir-143,LAMC1,MRGPRX2,TRIM32,AJUBA,WWOX,ADA,GNA13,ETS1,IL4R,PEAK1,DDIT4,ANXA2,IGFBP5,NFKB2,CLEC5A,ZEB1,CORO1C,RCC2,THBS2,PCSK4,DOK1,THRB,TSC1,FHL1,LTBP2,CCDC141,PPIA,VEGFB,TUBB2B,SYNM,ARRDC3,CLDN4,PROS1,AMOT,LAMC2,ID3,NOSTRIN,GPR183,SEMA3A,NOV,PEX5,CBS/CBSL,NR4A1,PPARA,FOXO4,HAVCR2,CLDN7,CX3CR1,LIMK1,TGFB1,MAPK3,CEACAM1,TIAM1,EPHA1,MAPKAPK5,NCF4,GNAZ,ADI1,HAS3,TREM3,RHBDF…	1322
Cellular Movement	cell movement	cell movement	2.52e-39	Increased	5.434		5.11	ST6GAL1,TPBG,GZMB,CCL20,FRMD6,mir-143,LAMC1,MRGPRX2,TRIM32,AJUBA,WWOX,ADA,GNA13,ETS1,IL4R,PEAK1,DDIT4,ANXA2,IGFBP5,NFKB2,CLEC5A,ZEB1,CORO1C,RCC2,THBS2,PCSK4,DOK1,THRB,TSC1,FHL1,LTBP2,CCDC141,PPIA,VEGFB,NUAK2,TUBB2B,SYNM,ARRDC3,CLDN4,PROS1,AMOT,SLC12A6,LAMC2,ID3,NOSTRIN,GPR183,SEMA3A,NOV,PEX5,CBS/CBSL,NR4A1,PPARA,FOXO4,HAVCR2,CLDN7,CX3CR1,INSL6,LIMK1,RADIL,TGFB1,MAPK3,TUBA1C,JUND,CEACAM1,TIAM1,EPH…	1455
Cancer, Organismal Injury and Abnormalities, Reproductive System Disease	female genital tract serous carcinoma	female genital tract serous carcinoma	1.61e-31					SLIT3,COL14A1,SBSPON,HMMR,PIK3R1,IGF2BP3,CCNB2,EIF4A2,CP,SEL1L3,KRAS,IL6,HEPH,ELF3,GAL,KEAP1,PRSS8,LUM,TBL1XR1,TP53,PTGIS,ESPL1,MFAP5,SPOCK2,ANXA2,IGFBP5,ZEB1,PLLP,TFPI2,MAPK8IP1,KIAA1804,DES,CACNA1A,PCP4,MET,CDH1,RUNX1T1,ITPR3,THBS2,KCNK6,ESR2,HSD11B1,UBE2C,APOE,SERPING1,HN1,ITGB8,TTK,LAMP3,SYNM,DTNA,AR,CLDN4,DAB2,KIF2C,RAD21,EXO1,KLK10,PHF6,ABCB1,TXNIP,PTGS1,STON1,HBB,LAMC2,ISG15,BUB1,PTGES,CCN…	313
Cell Death and Survival	cell death	cell death	4.5e-31		-0.529		-0.379	ST6GAL1,ARNT2,WWOX,ADA,GNA13,FIP1L1,ETS1,IL4R,SUSD4,NFKB2,BRE,SEPN1,TSC1,PIM3,DDIT3,TP53I11,VEGFB,CLDN4,GSPT2,RNF19A,EXO1,SLC12A6,SLC39A7,SOAT1,KPNB1,MAD2L1,NOV,LY9,CBS/CBSL,NR4A1,EYA1,AP1G1,PINK1,HAVCR2,INSL6,IL18R1,E2F6,PLCD3,TGFB1,KCNRG,Gsta1,SNRPD1,EEF1E1,NSMAF,BIRC3,STX1A,ADI1,IGF2,SPATA2,EREG,MLKL,SCD,GPHN,HDGF,COL6A1,GATA6,CFH,PDK1,ACE,WBP1,TIMP3,TACC3,NLRP3,HERPUD1,BTK,RRAS2,TUBB6,MEF2C,C…	2149
Cancer, Organismal Injury and Abnormalities, Reproductive System Disease	uterine serous papillary cancer	uterine serous papillary cancer	1.07e-30					SLIT3,PRUNE2,COL14A1,THEMIS2,HTR2B,HMMR,IGF2BP3,CCNB2,SEL1L3,IL6,HEPH,MAPK13,SCNN1A,ITGA3,GAL,PRSS8,LUM,CDH13,ZBTB16,TP53,PTGIS,NFE2L3,SFRP4,ESPL1,ITM2A,FBLN5,GUCY1A3,MFAP5,SPOCK2,CACNA1C,CPA3,L1CAM,ANXA2,IGFBP5,ITPR1,HMGA1,ZEB1,UBE2S,PLLP,DES,CRABP1,PCP4,KCNB1,RUNX1T1,ITPR3,SPINT2,SFRP1,COL3A1,UBE2C,CA2,PTN,ITGB8,MEOX2,MYH11,TTK,PDZK1IP1,LAMP3,CDH11,SYNM,UCHL1,SLC16A3,CLDN4,IGF1,TFAP2A,F2RL1,HOX…	191
Cancer, Organismal Injury and Abnormalities	abdominal neoplasm	abdominal neoplasm	5.06e-30	Increased	2.046		2.1	ST6GAL1,PCLO,SERINC5,LRG1,GARS,ARNT2,LAMC1,KBTBD3,GLB1,AJUBA,STK10,WWOX,ADA,DTD2,GNA13,ZNF665,SART3,ETS1,IL4R,ACACB,MYL9,LRCH2,CORO1C,COG8,DOK1,BRE,SEPN1,TSC1,PIM3,LTBP2,DDIT3,SLC1A5,KIAA1211L,C1R,CLDN4,RBMX,CDK17,IBTK,LY6E,PFN2,GSPT2,SCNN1B,RNF19A,MYNN,EXO1,SLC12A6,APOBEC1,SOAT1,LAMC2,CDS2,IL4I1,GPR183,KPNB1,DENND6A,PDZD2,MAD2L1,NOV,KIF7,LY9,TBC1D8,NR4A1,USP37,GALNT4,EYA1,AP1G1,PINK1,PI15,TCTEX1…
								HD11,WDR24,TMCO2,NYNRIN,ALPK1,MRPL4,RIMS3,PADI3,ZNF592,HOOK2,FAM83H,LDLRAD4,TNFAIP8L3,TBC1D15,FH,VASH2,SUV39H2,GON7,SCO1,FAXDC2,SECTM1,EFCAB11,ZBTB10,MACC1,OSCAR,FAM46B,FBXO42,C11orf24,LUZP1,POF1B,C9orf142,RPF2,MCU,TRMT1,WDR72,ZC2HC1C,KIAA1755,CLN8,FNIP2,PCMTD1,COBL,CCNL1,USF3,MBNL3,SPATA5,TMEM150A,MAP9,TENM2,EIF1B,CCDC65,CENPQ,VTCN1,FIGN,LGR5,SRMS,ZNF131,VGLL3,HIST2H2AC,TM9SF1,ESRP2,TMEM154,PKNO…	5678
Cancer, Organismal Injury and Abnormalities	cancer	cancer	5.2e-30		-0.171		-0.17	ST6GAL1,PCLO,SERINC5,LRG1,GARS,ARNT2,LAMC1,KBTBD3,GLB1,AJUBA,STK10,WWOX,ADA,DTD2,GNA13,ZNF665,SART3,ETS1,IL4R,ACACB,NFKB2,MYL9,LRCH2,CORO1C,COG8,DOK1,BRE,SEPN1,TSC1,PIM3,LTBP2,DDIT3,SLC1A5,KIAA1211L,C1R,CLDN4,RBMX,CDK17,IBTK,LY6E,PFN2,GSPT2,SCNN1B,RNF19A,MYNN,EXO1,SLC12A6,SLC39A7,APOBEC1,SOAT1,LAMC2,CDS2,IL4I1,GPR183,KPNB1,DENND6A,PDZD2,MAD2L1,NOV,KIF7,LY9,TBC1D8,NR4A1,USP37,GALNT4,EYA1,AP1G1,PIN…
								L4B,GPATCH1,MIF,TNNI3K,NONO,PAFAH2,GGH,ENO2,SH3BP2,ZNF185,MALT1,IL24,SIPA1L1,STAMBP,BAG4,TIE1,OBSL1,STC1,KNL1,CD40,TUBE1,COL23A1,RPP38,BAZ1B,PHF8,RPL13A,OBFC1,PTGER3,TERF2IP,RBBP8,EGF,RARRES1,CHRNB4,MYLK,DLX4,HIF1A,SIL1,ACOT7,SLC16A14,LOXL2,LCA5,FKBP10,CPEB3,SOX17,ROR2,HMOX1,NFX1,GABRB3,CCDC88A,PPP3CB,GLI3,ASPM,ARHGAP29,HPGD,ACSM4,PTPRZ1,MMP11,NSMF,MATN4,HMGCS1,TFCP2L1,ATXN7L1,RSPH9,PEX11A,TAF6,C…	6096
Cancer, Organismal Injury and Abnormalities	abdominal cancer	abdominal cancer	1.57e-28		1.063		1.095	ST6GAL1,PCLO,SERINC5,LRG1,GARS,ARNT2,LAMC1,KBTBD3,GLB1,AJUBA,STK10,WWOX,ADA,DTD2,GNA13,ZNF665,SART3,ETS1,IL4R,ACACB,MYL9,LRCH2,CORO1C,COG8,DOK1,BRE,SEPN1,TSC1,PIM3,LTBP2,DDIT3,SLC1A5,KIAA1211L,C1R,CLDN4,RBMX,CDK17,IBTK,LY6E,PFN2,GSPT2,SCNN1B,RNF19A,MYNN,EXO1,SLC12A6,APOBEC1,SOAT1,LAMC2,CDS2,IL4I1,GPR183,KPNB1,DENND6A,PDZD2,MAD2L1,NOV,KIF7,LY9,TBC1D8,NR4A1,USP37,GALNT4,EYA1,AP1G1,PINK1,PI15,TCTEX1…
								,ZC2HC1C,KIAA1755,CLN8,FNIP2,PCMTD1,COBL,CCNL1,USF3,MBNL3,SPATA5,TMEM150A,MAP9,TENM2,EIF1B,CCDC65,CENPQ,VTCN1,FIGN,LGR5,SRMS,ZNF131,VGLL3,HIST2H2AC,TM9SF1,ESRP2,TMEM154,PKNOX2,NUDT15,CENPK,OLFML2B,SLC25A27,EPB41L2,SLC9A8,ADAMTS8,RPE,SEL1L3,GRAMD1B,ERICH1,PANX2,PHLDB3,CYHR1,ZNF521,ARID3A,AGPAT5,SEMA6B,ATP6V0D2,IGSF5,PLBD1,UFSP2,OSCP1,ARHGAP20,MPHOSPH9,FAM221A,CYP20A1,TMEM19,TASP1,NIPA1,WDR3,CHRDL2…	5637
Cancer, Organismal Injury and Abnormalities	malignant solid tumor	malignant solid tumor	7.6e-28		0.174		0.186	ST6GAL1,PCLO,SERINC5,LRG1,GARS,ARNT2,LAMC1,KBTBD3,GLB1,AJUBA,STK10,WWOX,ADA,DTD2,GNA13,ZNF665,SART3,ETS1,IL4R,ACACB,NFKB2,MYL9,LRCH2,CORO1C,COG8,DOK1,BRE,SEPN1,TSC1,PIM3,LTBP2,DDIT3,SLC1A5,KIAA1211L,C1R,CLDN4,RBMX,CDK17,IBTK,LY6E,PFN2,GSPT2,SCNN1B,RNF19A,MYNN,EXO1,SLC12A6,APOBEC1,SOAT1,LAMC2,CDS2,IL4I1,GPR183,KPNB1,DENND6A,PDZD2,MAD2L1,NOV,KIF7,LY9,TBC1D8,NR4A1,USP37,GALNT4,EYA1,AP1G1,PINK1,PI15,…
								P2L1,ATXN7L1,RSPH9,PEX11A,TAF6,CYP27A1,NEGR1,OXSM,HDAC1,NXPH4,PRDM5,GLUD1,METTL7A,USP1,RRS1,HDLBP,EXOC6B,XPA,TRIM69,DNM1,TYW5,UBQLN2,PBX3,MGST2,TSPAN1,ATRN,PNPT1,EDNRA,SLC27A3,CWH43,HDHD3,CP,LILRA5,MRGPRX2,TRIM32,PYGO1,SYT17,PEAK1,MASTL,TSPYL4,KCNK6,TRIAP1,RAB40C,RCN3,UTP18,DYRK2,VPS13B,TRIT1,KLHDC8A,CALML4,THNSL2,ZNF845,TDP1,UGT2B11,CEACAM1,KIAA0895L,RNASEH2B,RAPGEFL1,GID4,FXYD3,FAM189A2,PIWIL4,…	6022
Cell Death and Survival	necrosis	necrosis	1.01e-27		-1.335		-1.239	ST6GAL1,WWOX,ADA,GNA13,FIP1L1,ETS1,NFKB2,TSC1,PIM3,DDIT3,VEGFB,GSPT2,RNF19A,SLC39A7,SOAT1,KPNB1,MAD2L1,NOV,CBS/CBSL,NR4A1,PINK1,HAVCR2,E2F6,TGFB1,KCNRG,Gsta1,SNRPD1,BIRC3,NSMAF,STX1A,ADI1,IGF2,SPATA2,EREG,MLKL,SCD,HDGF,COL6A1,GATA6,CFH,PDK1,ACE,WBP1,TIMP3,TACC3,NLRP3,HERPUD1,BTK,RRAS2,TUBB6,MEF2C,CXCL2,GFPT1,MSRB2,GMDS,MSX1,ADIPOR1,CTSV,HIPK1,NAPA,ZBTB16,DNMT1,CACNA1G,SFT2D2,NOVA1,TFDP1,HBEGF,SLC…	1704
Cell Death and Survival	apoptosis	apoptosis	1.62e-27		-0.985		-0.845	ST6GAL1,ARNT2,WWOX,ADA,GNA13,FIP1L1,ETS1,IL4R,NFKB2,BRE,SEPN1,TSC1,PIM3,DDIT3,VEGFB,EXO1,SOAT1,MAD2L1,NOV,CBS/CBSL,NR4A1,EYA1,PINK1,HAVCR2,INSL6,PLCD3,E2F6,TGFB1,KCNRG,EEF1E1,BIRC3,NSMAF,STX1A,ADI1,IGF2,SPATA2,EREG,SCD,HDGF,GATA6,CFH,PDK1,ACE,WBP1,TIMP3,TACC3,NLRP3,HERPUD1,BTK,RRAS2,MEF2C,CXCL2,GFPT1,MSRB2,GMDS,UBR2,MSX1,CTSV,HIPK1,NAPA,ZBTB16,FRS2,DNMT1,SFT2D2,RAB27A,NOVA1,TFDP1,HBEGF,GRK5,NINJ1…	1696
Cancer, Organismal Injury and Abnormalities	neoplasia	neoplasia of epithelial tissue	2.92e-27		1.3		1.331	ST6GAL1,PCLO,SERINC5,LRG1,GARS,ARNT2,LAMC1,KBTBD3,GLB1,AJUBA,STK10,WWOX,ADA,DTD2,GNA13,ZNF665,SART3,ETS1,IL4R,ACACB,MYL9,LRCH2,CORO1C,COG8,DOK1,BRE,SEPN1,TSC1,PIM3,LTBP2,DDIT3,SLC1A5,KIAA1211L,C1R,CLDN4,RBMX,CDK17,IBTK,LY6E,PFN2,GSPT2,SCNN1B,RNF19A,MYNN,EXO1,SLC12A6,APOBEC1,SOAT1,LAMC2,CDS2,IL4I1,GPR183,KPNB1,DENND6A,PDZD2,MAD2L1,NOV,KIF7,LY9,TBC1D8,NR4A1,USP37,GALNT4,EYA1,AP1G1,PINK1,PI15,TCTEX1…
								F10,OGFRL1,HACE1,ZDHHC2,RNF39,SKIV2L2,HLA-DQA1,CTHRC1,TECR,KIAA2022,SLC31A2,CGNL1,LHFP,TMEM260,FAM187B,IRF2BPL,FHDC1,TIFAB,HCAR2,FBXO21,RSBN1,SLC9A6,MLLT11,JMJD4,WDR27,C1orf122,SDF2L1,MYOC,FAM114A1,ZDHHC23,GAPT,MMRN2,CEP41,ABCC10,SHC4,SNRPN,SHROOM3,VSTM4,WDPCP,FAM83B,SUCNR1,OXNAD1,C2CD4A,CNTN6,CD101,UBA6,TUSC3,OR4C11,GSE1,AGBL2,FAM83D,CCPG1,DPH5,FAM107A,MECR,SLC15A3,SLC38A1,CAMKMT,GPR19,ARSI,B3GA…	5766
Cancer, Organismal Injury and Abnormalities	tumorigenesis	tumorigenesis of tissue	1.28e-26		0.927		0.946	ST6GAL1,PCLO,SERINC5,LRG1,GARS,ARNT2,LAMC1,KBTBD3,GLB1,AJUBA,STK10,WWOX,ADA,DTD2,GNA13,ZNF665,SART3,ETS1,IL4R,ACACB,MYL9,LRCH2,CORO1C,COG8,DOK1,BRE,SEPN1,TSC1,PIM3,LTBP2,DDIT3,SLC1A5,KIAA1211L,C1R,CLDN4,RBMX,CDK17,IBTK,LY6E,PFN2,GSPT2,SCNN1B,RNF19A,MYNN,EXO1,SLC12A6,APOBEC1,SOAT1,LAMC2,CDS2,IL4I1,GPR183,KPNB1,DENND6A,PDZD2,MAD2L1,NOV,KIF7,LY9,TBC1D8,NR4A1,USP37,GALNT4,EYA1,AP1G1,PINK1,PI15,TCTEX1…
								,PLET1,TRIM59,SLIT3,SCFD2,MICALCL,C7orf31,IQCK,ABAT,GDAP2,DSN1,ASCC2,TSPAN13,ARL10,PPFIA2,TLR10,SRP54,SRPX2,ARID3B,HIGD2A,PLEKHO2,AMMECR1,CTU2,WDR47,OMA1,ZKSCAN1,MAGOHB,PDIA5,PAPD4,TIMM44,SEC23IP,RAB3IL1,BAHD1,MDM1,LGI4,AGPAT4,FRMPD4,TLDC1,LCA5L,TMEM41B,ST3GAL1,AACS,GCC1,CENPT,FAM3A,CHD1L,IGSF10,OGFRL1,HACE1,ZDHHC2,RNF39,SKIV2L2,HLA-DQA1,CTHRC1,TECR,KIAA2022,SLC31A2,CGNL1,LHFP,TMEM260,FAM187B,IRF…	5825
Inflammatory Response	inflammatory response	inflammatory response	5.63e-26	Increased	5.722		5.569	RAC2,SELL,CCL20,IL6,GPSM3,CD1D,ADA,GNA13,AIF1,ETS1,PTGIS,IL4R,ANXA2,NFKB2,CLEC5A,IL7,OGG1,THBS2,FANCA,BBS12,TSC1,SERPINB1,DDIT3,IL1RL1,SLC1A5,PPIA,GPSM1,ITGB7,PROS1,FCGR2A,DROSHA,CD69,CCL11,GIT2,GPR183,NOV,MSH2,CSF1,PROCR,SLC6A4,NMI,PPARA,SOCS3,RARRES2,HAVCR2,S100A4,CX3CR1,FCGR1A,LIMK1,TGFB1,BIRC3,TIAM1,STK39,GNAZ,HDAC5,TREM3,CRHBP,JAM3,SLC7A2,PTAFR,SLC11A1,ABCD1,FEM1A,MOK,PIK3R5,AOAH,NRG1,PRKAR1…	542
Cancer, Organismal Injury and Abnormalities	epithelial cancer	epithelial cancer	1.3e-25		1.223		1.246	ST6GAL1,PCLO,SERINC5,LRG1,GARS,ARNT2,LAMC1,KBTBD3,GLB1,AJUBA,STK10,WWOX,ADA,DTD2,GNA13,ZNF665,SART3,ETS1,IL4R,ACACB,MYL9,LRCH2,CORO1C,COG8,DOK1,BRE,SEPN1,TSC1,PIM3,LTBP2,DDIT3,SLC1A5,KIAA1211L,C1R,CLDN4,RBMX,CDK17,IBTK,LY6E,PFN2,GSPT2,SCNN1B,RNF19A,MYNN,EXO1,SLC12A6,APOBEC1,SOAT1,LAMC2,CDS2,IL4I1,GPR183,KPNB1,DENND6A,PDZD2,MAD2L1,NOV,KIF7,LY9,TBC1D8,NR4A1,USP37,GALNT4,EYA1,AP1G1,PINK1,PI15,TCTEX1…
								,ZDHHC23,GAPT,MMRN2,CEP41,ABCC10,SHC4,SNRPN,SHROOM3,VSTM4,WDPCP,FAM83B,SUCNR1,OXNAD1,CNTN6,CD101,UBA6,TUSC3,OR4C11,GSE1,AGBL2,FAM83D,CCPG1,DPH5,FAM107A,MECR,SLC15A3,SLC38A1,CAMKMT,GPR19,ARSI,B3GALT4,BMPR1A,OLFML2A,ZADH2,WDR1,ECHDC2,MSL3,ADTRP,KLHL2,CCDC173,TMEM175,P2RY13,MFSD7,RSPH1,HMBOX1,SLC33A1,FOXQ1,GLT8D2,VWA5A,ABHD11,WDR24,TMCO2,NYNRIN,ALPK1,MRPL4,RIMS3,PADI3,ZNF592,HOOK2,FAM83H,LDLRAD4,TNF…	5734
Cancer, Organismal Injury and Abnormalities	benign neoplasia	benign neoplasia	1.52e-25		-0.25		-0.165	RAC2,CBX7,AKAP8L,COL14A1,TPBG,RPE,PIK3R1,SBSPON,ASS1,CHRNB1,AFDN,CCNB2,EIF4A2,CP,NPAS2,mir-143,ESRRG,ELF3,AJUBA,SLC2A5,PTGIS,MAP3K9,IFIT3,DAPK1,CCNE2,SLC2A1,EZH1,ITGA6,ANXA2,IGFBP5,ZEB1,TCF3,CACNA1A,OGG1,DCLRE1A,PLAG1,FAM57A,CSF2RB,ARAF,THBS2,C3orf67,KCNK6,DOK1,THRB,CD34,FANCA,TSC1,KCNH1,FLNB,DYRK2,DDIT3,PRDX1,NUAK2,DTNA,IQGAP2,ANTXR2,LY6E,SLC9A3R2,MYNN,EXO1,KPNA3,SDHA,APOBEC1,TXNIP,DROSHA,ABCG2,…	756
Cellular Movement	cell movement	cell movement of tumor cell lines	1.83e-25	Increased	3.343		3.105	ST6GAL1,SELL,GZMB,GAS6,PIK3R1,CCL20,AFDN,IL6,GMFG,mir-143,DAB1,DSE,LCK,CSE1L,WWOX,GNA13,AIF1,ETS1,PEAK1,SLC2A1,ITGA6,ANXA2,ZEB1,THBS2,ARHGEF28,DOK1,THRB,ECT2,TSC1,FLNB,LTBP2,ARPC1B,ILK,PPIA,VEGFB,ANPEP,mir-34,SYNM,ARRDC3,CLDN4,SLC9A3R2,SLC12A6,HTR2A,KHDRBS1,DROSHA,CD69,GPR132,CCL11,LAMC2,SEMA3A,NOV,MAGI1,CSF1,SOX9,PPARA,SOCS3,RARRES2,SEPT9,NDRG2,HAVCR2,S100A4,HDAC10,CLDN7,LIMK1,RADIL,TGFB1,MAPK3,…	624
Cancer, Gastrointestinal Disease, Organismal Injury and Abnormalities	digestive organ tumor	digestive organ tumor	6.05e-25		1.376		1.441	ST6GAL1,PCLO,SERINC5,LRG1,GARS,ARNT2,LAMC1,KBTBD3,GLB1,AJUBA,STK10,WWOX,ADA,DTD2,GNA13,ZNF665,SART3,ETS1,IL4R,ACACB,MYL9,LRCH2,CORO1C,COG8,DOK1,BRE,SEPN1,TSC1,PIM3,LTBP2,DDIT3,SLC1A5,KIAA1211L,C1R,CLDN4,RBMX,CDK17,IBTK,LY6E,PFN2,SCNN1B,RNF19A,MYNN,EXO1,SLC12A6,APOBEC1,SOAT1,LAMC2,CDS2,IL4I1,GPR183,KPNB1,DENND6A,PDZD2,MAD2L1,NOV,KIF7,LY9,TBC1D8,NR4A1,USP37,EYA1,AP1G1,PINK1,PI15,TCTEX1D2,PIGU,IDI1,…
								A,SLC35B3,CD300LF,B4GALT4,CTNND2,SERPING1,ICAM1,EIF2B4,CHCHD10,PHLDA2,CNTF,MCC,GALNT2,ZNF827,TOM1L2,IGFBP7,FCGR2B,GLIPR1,LRRC20,MMS22L,LAMP3,LBR,CEP162,B4GALT7,AMN1,SHTN1,ACTR3,CHDH,BRWD3,TRIM27,CDH3,CDYL,ZNF467,OSBPL11,C1orf112,LURAP1L,C9orf152,FCGR3A/FCGR3B,DHX58,KIF26B,PRKDC,SRA1,CACNA1D,ECHS1,ZNF705A,MRPL12,POLG,SLCO2A1,COL4A3BP,TNKS2,FAM3D,INPP5D,DHX33,HECW2,FGGY,ABCB4,PFKFB4,ATP1A2,TAF1C,SP…	5353
Cancer, Gastrointestinal Disease, Organismal Injury and Abnormalities	digestive system cancer	digestive system cancer	3.13e-24		1.304		1.342	ST6GAL1,PCLO,SERINC5,LRG1,GARS,ARNT2,LAMC1,KBTBD3,GLB1,AJUBA,STK10,WWOX,ADA,DTD2,GNA13,ZNF665,SART3,ETS1,IL4R,ACACB,MYL9,LRCH2,CORO1C,COG8,DOK1,BRE,SEPN1,TSC1,PIM3,LTBP2,DDIT3,SLC1A5,KIAA1211L,C1R,CLDN4,RBMX,CDK17,IBTK,LY6E,PFN2,SCNN1B,RNF19A,MYNN,EXO1,SLC12A6,APOBEC1,SOAT1,LAMC2,CDS2,IL4I1,GPR183,KPNB1,DENND6A,PDZD2,MAD2L1,NOV,KIF7,LY9,TBC1D8,NR4A1,USP37,EYA1,AP1G1,PINK1,PI15,TCTEX1D2,PIGU,IDI1,…
								SBPL11,C1orf112,LURAP1L,C9orf152,FCGR3A/FCGR3B,DHX58,KIF26B,PRKDC,SRA1,CACNA1D,ECHS1,ZNF705A,MRPL12,POLG,SLCO2A1,COL4A3BP,TNKS2,FAM3D,INPP5D,DHX33,HECW2,FGGY,ABCB4,PFKFB4,ATP1A2,TAF1C,SPICE1,WFDC1,KMO,IGSF9,HDAC11,ANKIB1,IRX2,BRIP1,HEBP2,PPP1R15B,DDHD1,IPO11,CYB5RL,RBM22,ACD,SOBP,DIXDC1,CD248,PIK3AP1,DOCK6,CLIC1,NAP1L3,SFRP5,PLXNC1,FBLIM1,SLC9A3R1,SMOC1,EIF3J,AKAP6,GIT1,TAF1D,P2RY6,SLC19A2,GOLIM4…	5318
Cellular Assembly and Organization, Cellular Function and Maintenance	organization	organization of cytoplasm	3.7e-24	Increased	2.159		1.882	TPBG,PCLO,GZMB,mir-143,LAMC1,XRCC2,GLB1,AJUBA,GNA13,ETS1,LARP4,TMEM67,CORO1C,Dst,DOK1,ACTG1,SEPN1,TSC1,HEXA,VEGFB,Mbp,NUAK2,SYNM,PFN2,RNF19A,AMOT,AKAP5,BBIP1,KPNB1,MAD2L1,SEMA3A,PEX5,HAUS7,EYA1,PINK1,EML4,FCGR1A,LIMK1,SV2A,TGFB1,MAPK3,CASC1,TIAM1,NUMA1,CEP68,MAPKAPK5,HAS3,BRWD1,DZIP1L,RAB23,DACT1,CSRP1,HDGF,YBX1,PPARGC1B,BLOC1S6,DNAAF1,ACE,TIMP3,TACC3,NLRP3,COG3,PLAUR,BTK,STX17,Akap9,ITGA8,CTSV,P…	1067
Hematological System Development and Function, Tissue Morphology	quantity	quantity of leukocytes	6.03e-24	Increased	3.51		3.35	ST6GAL1,NPM1,RAC2,SELL,PIK3R1,CCNB2,CCL20,C1QA,IL6,CD1D,LCK,WWOX,ADA,CLEC4D,GNA13,ETS1,TNFRSF21,IL4R,SLC2A1,Cmah,ITGA6,NFKB2,ZEB1,TCF3,IL7,CACNA1A,CSF2RB,KAT6A,DOK1,CD34,BANK1,TSC1,SERPINB1,PIM3,DDIT3,IL1RL1,PRDX1,LIG4,PPIA,ANPEP,TAP1,ITGB7,HEXB,CD27,FUT4,APOBEC1,TXNIP,FCGR2A,CD69,ABCG2,GPR132,CCL11,SOAT1,ID3,BAK1,ARID3A,GPR183,BUB1,LY9,CBS/CBSL,MSH2,CSF1,NR4A1,AP1G1,LIG1,SOCS3,POU2AF1,HAVCR2,CX3…	642
Cellular Movement	cell movement	cell movement of blood cells	6.73e-24	Increased	5.603		5.391	NPM1,RAC2,SELL,GAS6,PIK3R1,CCL20,IL6,GPSM3,MRGPRX2,CD1D,LCK,ADA,GNA13,AIF1,ETS1,TNFRSF21,IL4R,ITGA6,ANXA2,NFKB2,CLEC5A,IRF5,IL7,OGG1,CSF2RB,THBS2,PLTP,CD34,TSC1,SERPINB1,IL1RL1,PRDX1,ILK,P2RX1,PPIA,GPSM1,ITGB7,PIK3C3,FUT4,UCP2,FCGR2A,CD69,GPR132,CCL11,GIT2,GPR183,SEMA3A,CSF1,NR4A1,PROCR,PPARA,SOCS3,RARRES2,POU2AF1,S100A4,CX3CR1,GPC3,LIMK1,TGFB1,CEACAM1,ITK,MAP3K14,TIAM1,S1PR5,NCF4,GNAZ,FYB,TREM3,…	614
Cellular Function and Maintenance	function	function of blood cells	1.09e-23		1.183		1.114	RAC2,ST6GAL1,SELL,GAS6,PIK3R1,IL6,STK10,ADA,TNFRSF21,ETS1,IL4R,Slfn2,Cmah,NFKB2,IRF5,IL7,CSF2RB,RASGRF2,DOK1,BANK1,IL1RL1,PPIA,TAP1,ANPEP,ITGB7,PIK3C3,CD27,FUT4,UCP2,FCGR2A,TXNIP,CD69,ID3,BAK1,SEMA3A,NOV,CSF1,HAVCR2,POU2AF1,S100A4,CX3CR1,CBX5,GPC3,FCGR1A,GATA2,IL18R1,TGFB1,BIRC3,NSMAF,CEACAM1,ITK,SAMSN1,TYK2,FYB,BCL2L1,IL12A,KIAA0101,LYL1,STAT1,NLRP3,SLA,PLAUR,Pirb,BTK,RRAS2,CTSC,SH2D1B,CCR5,LTB,…	393
Immunological Disease	systemic autoimmune syndrome	systemic autoimmune syndrome	1.16e-23		1.821		1.815	ST6GAL1,SELL,GZMB,POLA1,CCL20,C1QA,IL6,GPSM3,CD1D,LCK,ADA,CLEC4D,AIF1,FIP1L1,ETS1,PTGIS,TNFRSF21,IFIT3,IL4R,Slfn2,IGFBP5,IRF5,IL7,NCR1,CSF2RB,SYT6,HELZ2,CD300C,ITPR3,PPP2R2B,C3orf67,BANK1,PRDX1,HEXA,TAP1,ITGB7,mir-34,C1R,LY6E,ALPK2,CD27,HTR2A,OAS1,UCP2,FCGR2A,CD69,ZFP57,mir-196,SPATS2L,CCL11,MAGI1,LY9,CBS/CBSL,CSF1,MAZ,NR4A1,SLC6A4,CTH,ACTL6A,PPARA,SOCS3,RARRES2,RNASE6,MLLT6,HAVCR2,S100A4,IGSF5,C…	733
Cellular Movement	migration	migration of blood cells	1.29e-23	Increased	5.561		5.35	NPM1,RAC2,SELL,GAS6,PIK3R1,CCL20,IL6,GPSM3,MRGPRX2,CD1D,LCK,ADA,GNA13,AIF1,ETS1,TNFRSF21,IL4R,ITGA6,ANXA2,NFKB2,CLEC5A,IRF5,IL7,OGG1,CSF2RB,THBS2,PLTP,CD34,TSC1,SERPINB1,IL1RL1,PRDX1,ILK,P2RX1,PPIA,GPSM1,ITGB7,PIK3C3,FUT4,UCP2,FCGR2A,CD69,GPR132,CCL11,GIT2,GPR183,SEMA3A,CSF1,NR4A1,PROCR,PPARA,SOCS3,RARRES2,POU2AF1,S100A4,CX3CR1,GPC3,LIMK1,TGFB1,CEACAM1,ITK,MAP3K14,TIAM1,S1PR5,NCF4,GNAZ,FYB,TREM3,…	611
Cellular Movement, Immune Cell Trafficking	migration	leukocyte migration	1.29e-23	Increased	5.564		5.352	NPM1,RAC2,SELL,GAS6,PIK3R1,CCL20,IL6,GPSM3,MRGPRX2,CD1D,LCK,ADA,GNA13,AIF1,ETS1,TNFRSF21,IL4R,ITGA6,ANXA2,NFKB2,CLEC5A,IRF5,IL7,OGG1,CSF2RB,THBS2,PLTP,CD34,TSC1,SERPINB1,IL1RL1,PRDX1,ILK,P2RX1,PPIA,GPSM1,ITGB7,PIK3C3,FUT4,UCP2,FCGR2A,CD69,GPR132,CCL11,GIT2,GPR183,SEMA3A,CSF1,NR4A1,PROCR,PPARA,SOCS3,RARRES2,POU2AF1,S100A4,CX3CR1,GPC3,LIMK1,TGFB1,CEACAM1,ITK,MAP3K14,TIAM1,S1PR5,NCF4,GNAZ,FYB,TREM3,…	610
Cellular Function and Maintenance	function	function of leukocytes	7.58e-23	Increased	2.087		2.026	ST6GAL1,RAC2,SELL,KLRB1,PIK3R1,TIGIT,IL6,Mt1,Tlr12,PTPRC,IFIH1,STK10,ADA,CAV1,RNF128,ADORA2B,TP53,ETS1,TNFRSF21,TNFRSF9,IL4R,Slfn2,Cmah,FLOT1,TBK1,NFKB2,STAT3,IRF5,TPCN1,IL7,RAP1A,PIGR,ARHGDIB,SKP2,SLAMF6,RASGRF2,CARD9,CSF2RB,ARHGEF6,CD86,PIK3CD,DUSP4,DOK1,ECM1,TNF,CD300LF,BANK1,APOE,ICAM1,IL1RL1,IL21R,GDF15,PPIA,LIMD1,CCL5,CD74,FCGR2B,ANPEP,TAP1,DUSP2,ITGB7,TGM2,CCL2,CXCR2,PIK3C3,TLR7,LY75,CD27,…	355
Tissue Morphology	quantity	quantity of cells	1.1e-22		1.302		1.045	ST6GAL1,PCLO,CCL20,CP,mir-143,LAMC1,GLB1,WWOX,ADA,CLEC4D,GNA13,ETS1,IL4R,IGFBP5,NFKB2,TMEM67,ZEB1,MYL9,THBS2,RAD18,DOK1,THRB,BANK1,SEPN1,TSC1,PIM3,DDIT3,PPIA,VEGFB,PROS1,PFN2,EXO1,AKAP5,APOBEC1,SOAT1,ID3,GPR183,BUB1,MAD2L1,SEMA3A,LY9,CBS/CBSL,NR4A1,EYA1,AP1G1,PPARA,INHA,HAVCR2,CX3CR1,FCGR1A,E2F6,TGFB1,MAPK3,BIRC3,SAMSN1,CREB3L4,BCL2L1,IGF2,ALOX15B,ARNTL2,GPHN,GALNT1,EIF2S1,RHOH,HDGF,SIX1,YBX1,GAT…	1179
Cellular Assembly and Organization, Cellular Function and Maintenance	organization	organization of cytoskeleton	1.53e-22	Increased	2.161		1.886	TPBG,PCLO,GZMB,mir-143,LAMC1,AJUBA,GLB1,GNA13,ETS1,LARP4,TMEM67,CORO1C,Dst,DOK1,ACTG1,TSC1,VEGFB,Mbp,NUAK2,SYNM,PFN2,AMOT,RNF19A,AKAP5,BBIP1,KPNB1,SEMA3A,MAD2L1,EYA1,EML4,FCGR1A,LIMK1,SV2A,TGFB1,MAPK3,CASC1,TIAM1,NUMA1,MAPKAPK5,HAS3,BRWD1,DZIP1L,RAB23,DACT1,CSRP1,HDGF,YBX1,PPARGC1B,BLOC1S6,DNAAF1,ACE,TIMP3,TACC3,NLRP3,PLAUR,BTK,Akap9,ITGA8,CTSV,PLEK2,NEK3,RAB17,WTIP,CDK18,SLC17A5,GRK5,PARP3,ZMYM6…	972
Cellular Movement, Hematological System Development and Function, Immune Cell Trafficking	cell movement	cell movement of leukocytes	2.54e-22	Increased	5.303		5.112	NPM1,RAC2,SELL,GAS6,PIK3R1,CCL20,IL6,GPSM3,CD1D,LCK,ADA,GNA13,AIF1,ETS1,TNFRSF21,IL4R,ITGA6,ANXA2,NFKB2,CLEC5A,IL7,THBS2,PLTP,TSC1,SERPINB1,IL1RL1,PRDX1,ILK,PPIA,GPSM1,ITGB7,FUT4,UCP2,FCGR2A,CD69,CCL11,GIT2,GPR183,SEMA3A,CSF1,NR4A1,PROCR,PPARA,SOCS3,RARRES2,POU2AF1,S100A4,CX3CR1,LIMK1,TGFB1,CEACAM1,ITK,MAP3K14,TIAM1,S1PR5,GNAZ,FYB,TREM3,KCNA3,JAM3,IL12A,PIK3R5,GALNT1,PGF,YBX1,ERBB2,CFH,STAT1,SRC,…	539
Cell Cycle	cell cycle progression	cell cycle progression	5.53e-22	Increased	2.594		2.475	CBX7,NPM1,GAS6,PIK3R1,POLA1,FRMD6,IL6,TRIM32,XRCC2,LCK,AJUBA,CSE1L,WWOX,TCERG1,GNA13,AIF1,ZFHX3,CENPW,ETS1,GRK4,IL4R,CCNE2,DDIT4,NPAT,IGFBP5,PTPN3,ZEB1,TCF3,IL7,MASTL,PLAG1,SMARCA1,PDLIM7,ARAF,PPP2R2B,GTF2H1,THRB,FANCA,UBE2C,PIM3,DDIT3,PRDX1,ILK,SETD7,TTK,mir-34,PROS1,ZNF274,KHDRBS1,FCGR2A,ABCG2,GPR132,CCK,ID3,BAK1,KPNB1,BUB1,MAD2L1,MSH2,CSF1,NR4A1,FBXO5,SLC6A4,CTH,HAUS7,ACTL6A,LIG1,PPARA,SOCS3,F…	716
Hematological System Development and Function, Tissue Morphology	quantity	quantity of blood cells	6.1e-22	Increased	3.458		3.292	ST6GAL1,RAC2,NPM1,SELL,PIK3R1,CCNB2,CCL20,C1QA,IL6,CD1D,LCK,WWOX,ADA,CLEC4D,GNA13,ETS1,TNFRSF21,IL4R,SLC2A1,Cmah,ITGA6,NFKB2,ZEB1,TCF3,IL7,CACNA1A,CSF2RB,KAT6A,THBS2,DOK1,CD34,FANCA,BANK1,TSC1,SERPINB1,PIM3,DDIT3,IL1RL1,PRDX1,LIG4,PPIA,ANPEP,TAP1,ITGB7,PROS1,HEXB,CD27,FUT4,APOBEC1,TXNIP,FCGR2A,ABCG2,CD69,GPR132,CCL11,SOAT1,ID3,BAK1,ARID3A,GPR183,BUB1,MAD2L1,LY9,MSH2,CBS/CBSL,CSF1,NR4A1,AP1G1,LIG1…	709
Cellular Movement	migration	migration of tumor cell lines	6.69e-22	Increased	3.942		3.718	ST6GAL1,GZMB,GAS6,PIK3R1,CCL20,AFDN,IL6,GMFG,mir-143,DAB1,DSE,LCK,CSE1L,WWOX,GNA13,AIF1,ETS1,PEAK1,SLC2A1,ITGA6,ANXA2,ZEB1,THBS2,DOK1,THRB,ECT2,TSC1,FLNB,LTBP2,ILK,VEGFB,ANPEP,mir-34,SYNM,ARRDC3,CLDN4,SLC9A3R2,KHDRBS1,DROSHA,CCL11,LAMC2,SEMA3A,NOV,MAGI1,CSF1,SOX9,PPARA,SOCS3,SEPT9,NDRG2,HAVCR2,S100A4,HDAC10,CLDN7,LIMK1,TGFB1,MAPK3,CEACAM1,RASSF8,SH2D2A,TIAM1,ESRP1,AURKA,PTPRM,HAS3,IGFBP2,BCL2L1,I…	525
Cellular Movement	invasion	invasion of cells	7.07e-22	Increased	4.051		3.829	ST6GAL1,NPM1,TPBG,GZMB,PIK3R1,AFDN,IL6,GMFG,mir-143,DSE,LAMC1,ELF3,CSE1L,WWOX,ARHGEF26,AHCY,ETS1,SLC2A1,ITGA6,ANXA2,ZEB1,TCF3,THBS2,THRB,ECT2,ILK,VEGFB,NUAK2,ANPEP,mir-34,ARRDC3,CLDN4,SLC12A6,CDH4,DROSHA,mir-196,CCL11,NOV,MAGI1,CSF1,NR4A1,SOX9,SEPT9,NDRG2,HAVCR2,S100A4,HDAC10,ETV1,CLDN7,CBX5,LIMK1,SOX2,TGFB1,FGFR4,JUND,CEACAM1,TIAM1,ESRP1,HDAC2,AURKA,ADI1,HAS3,IGFBP2,BCL2L1,IGF2,JAM3,PTAFR,EREG,E…	616
Cellular Movement	homing	homing of cells	2.18e-21	Increased	4.268		3.991	RAC2,SELL,GAS6,CCL20,IL6,GPSM3,MRGPRX2,LCK,AIF1,GNA13,IL4R,ITGA6,ANXA2,NFKB2,IL7,THBS2,SERPINB1,TSC1,ILK,PPIA,GPSM1,ITGB7,AMOT,FCGR2A,CD69,GPR132,CCL11,GIT2,GPR183,SEMA3A,NOV,CBS/CBSL,CSF1,PPARA,SOCS3,RARRES2,S100A4,CX3CR1,LIMK1,RADIL,TGFB1,CEACAM1,ITK,MAP3K14,TIAM1,GNAZ,FYB,TREM3,IGF2,JAM3,SGPP1,PTAFR,BMP2,PIK3R5,PGF,NRG1,ERBB2,SRC,PXN,TP63,PLAUR,CXCL2,CLU,CCR5,BMP4,F2R,NCK1,HOMER3,FRS2,FGR,ITGA…	405
Cancer, Organismal Injury and Abnormalities	serous adenocarcinoma	serous adenocarcinoma	5.55e-21					COL14A1,SBSPON,PIK3R1,CCNB2,EIF4A2,CP,SEL1L3,IL6,FAM69A,NPAS2,ELF3,FBL,PTGIS,SPOCK2,ANXA2,IGFBP5,ZEB1,CACNA1A,GART,CSF2RB,ITPR3,THBS2,KCNK6,NADK,UBE2C,TTK,SYNM,DTNA,CLDN4,TIPARP,LY6E,EXO1,ZNF274,TXNIP,CYHR1,DROSHA,LAMC2,BUB1,KIF7,CBS/CBSL,LIG1,TCF21,FOXO4,SEPT9,WDR37,CLDN7,SMC1A,KLHL29,ACTG2,EPHA1,AURKA,IGFBP2,CLIC2,GINS1,JAM3,BAP1,PTAFR,IGFBP4,RNASEH2B,E2F3,TMEM200C,SEMA4C,AGPAT2,GATA6,ERBB2,CFH…	436
Cell Death and Survival	survival	cell survival	1.3e-20	Increased	3.76		3.376	AKAP8L,GZMB,ASS1,mir-143,XRCC2,WWOX,ZNF665,FIP1L1,IL4R,Hdac1l,IGFBP5,NFKB2,C1QTNF4,MASTL,DCLRE1A,THBS2,PCSK4,RAD18,BRE,TSC1,Calm1 (includes others),DDIT3,PPIA,VEGFB,SYNM,CLDN4,ANTXR2,ALPK2,EXO1,AKAP5,MAD2L1,NOV,NR4A1,PINK1,PPARA,CX3CR1,CBX5,FCGR1A,TGFB1,MAPK3,CASC1,SNRPD1,JUND,CEACAM1,RAD54L,FAAP20,BCL2L1,IGF2,ETV5,SCD,EIF2S1,PHKA2,HDGF,SIX1,YBX1,GATA6,PDK1,KDM4B,ACE,mir-22,PLAUR,HERPUD1,PPM1G,BT…	930
Cancer, Organismal Injury and Abnormalities	serous neoplasm	serous neoplasm	1.73e-20					COL14A1,SBSPON,PIK3R1,CCNB2,EIF4A2,CP,SEL1L3,IL6,FAM69A,NPAS2,ELF3,FBL,PTGIS,SPOCK2,ANXA2,IGFBP5,ZEB1,CACNA1A,GART,CSF2RB,ITPR3,THBS2,KCNK6,NADK,UBE2C,TTK,SYNM,DTNA,CLDN4,TIPARP,LY6E,EXO1,ZNF274,TXNIP,CYHR1,DROSHA,LAMC2,BUB1,KIF7,CBS/CBSL,LIG1,TCF21,FOXO4,SEPT9,WDR37,CLDN7,SMC1A,KLHL29,ACTG2,EPHA1,AURKA,IGFBP2,CLIC2,GINS1,JAM3,BAP1,PTAFR,IGFBP4,RNASEH2B,E2F3,TMEM200C,SEMA4C,AGPAT2,GATA6,ERBB2,CFH…	440
Cell Death and Survival	cell death	cell death of tumor cell lines	2.4e-20		-1.099		-1.04	ST6GAL1,GZMB,FRMD6,mir-143,TRIM32,WWOX,ETS1,DDIT4,ANXA2,IGFBP5,NFKB2,ZEB1,TRIAP1,DDIT3,PPIA,ANTXR2,GSPT2,TMEM123,ID3,BUB1,KPNB1,SEMA3A,MAD2L1,NR4A1,PINK1,FOXO4,CBX5,FCGR1A,WIF1,TGFB1,MAPK3,KCNRG,Gsta1,JUND,BIRC3,CEACAM1,TIAM1,ADI1,BCL2L1,IGF2,EREG,MLKL,SCD,EIF2S1,RPL27A,YBX1,NCS1,PPARGC1B,GATA6,CFH,mir-22,PIWIL4,TIMP3,TACC3,NLRP3,PLAUR,HERPUD1,STK3,BTK,CENPI,TUBB6,TFCP2,MEF2C,CYB5A,RPLP0,MSRB2,GM…	1019
Cellular Movement	chemotaxis	chemotaxis	6.29e-20	Increased	4.05		3.784	RAC2,MYH10,SELL,GAS6,CCL20,IL6,Cxcl9,GPSM3,CCND1,SPI1,NPTX1,ADAM8,NTN1,PTPRC,MRGPRX2,NCK2,LCK,TMEM102,CAV1,FOSL1,JAML,Cxcl3,GNA13,AIF1,SERPINE1,ITGA4,IL4R,CNR1,SEMA5A,ITGA6,FLOT1,ANXA2,NFKB2,STAT3,FGFBP1,IL7,PIGR,PLD1,MET,CCL4,SCN1B,TNR,SYK,THBS2,PIK3CD,TNF,TSC1,DEK,SERPINB1,APOE,ICAM1,FGF2,BDNF,COL4A3,ACKR2,ILK,PPIA,CXCR3,CCL22,CCL5,CD74,GPSM1,G6PC3,PTPRJ,CCL2,CXCR2,DOCK2,XCL1,ADORA1,AMOT,HCAR2,…	381
Cardiovascular System Development and Function	development	development of vasculature	1.43e-19	Increased	2.47		2.267	ST6GAL1,RAC2,SELL,ADAMTS8,REM1,GAS6,PIK3R1,LRG1,C1QA,IL6,SPRY4,LAMC1,ADA,ARHGEF26,GNA13,AIF1,TMBIM1,ETS1,PTGIS,TNFRSF21,HEYL,IL4R,HLX,CCNE2,YWHAG,ANXA2,ZEB1,TMEM100,CSF2RB,KAT6A,THBS2,KLK1,ECT2,CD34,FLNB,PIM3,NRG2,DDIT3,ILK,PPIA,VEGFB,ANPEP,mir-34,TIPARP,PROS1,ANTXR2,SLC9A3R2,AMOT,HTR2A,DROSHA,NPPC,TRPC4,CCL11,ID3,NOSTRIN,SEMA3A,NOV,KIF7,CBS/CBSL,CSF1,NR4A1,PROCR,SLC6A4,PLXDC1,CTH,EYA1,TCF21,PPAR…	730
Cellular Development	differentiation	differentiation of cells	5.69e-19	Increased	2.39		2.146	TPBG,GZMB,Terc,LRG1,mir-143,LAMC1,TRIM32,PYGO1,AJUBA,WWOX,ADA,GNA13,FIP1L1,ETS1,APOBEC3B,IL4R,DDIT4,ANXA2,IGFBP5,NFKB2,TMEM67,CLEC5A,ZEB1,MAFF,THBS2,THRB,TSC1,PIM3,DDIT3,BEND6,SLC1A5,PPIA,VEGFB,TIPARP,RBMX,LY6E,PFN2,AMOT,AKAP5,ID3,GPR183,SEMA3A,NOV,KIF7,CBS/CBSL,PIR,NR4A1,EYA1,PPARA,FOXO4,INHA,HAVCR2,CBX5,FCGR1A,IL18R1,LIMK1,SV2A,HS6ST1,SACS,WIF1,TGFB1,MAPK3,JUND,CPNE1,CEACAM1,Arxes1/Arxes2,ESCO2…	1446
Cellular Movement, Hematological System Development and Function, Immune Cell Trafficking, Inflammatory Response	cell movement	cell movement of phagocytes	1e-18	Increased	5.327		5.141	NPM1,RAC2,SELL,GAS6,PIK3R1,CCL20,IL6,AIF1,TNFRSF21,IL4R,ANXA2,THBS2,PLTP,SERPINB1,TSC1,IL1RL1,PPIA,GPSM1,FUT4,FCGR2A,CD69,CCL11,GIT2,GPR183,SEMA3A,CSF1,PROCR,SOCS3,RARRES2,S100A4,CX3CR1,LIMK1,TGFB1,CEACAM1,TREM3,JAM3,PIK3R5,PGF,YBX1,CFH,ERBB2,TIMP3,NLRP3,PLAUR,BTK,FOXO6,CXCL2,ITGAX,CCR5,F2R,LTB,CTSV,FGR,DMBT1,RAB27A,ITGA5,NINJ1,EGLN1,RTN4,FYN,PIK3CA,NQO2,PTN,BMPR2,PRKCZ,TRPM2,CES1,F2RL1,NUP85,STA…	389
Cancer, Organismal Injury and Abnormalities, Reproductive System Disease	mammary tumor	mammary tumor	1.32e-18		1.617		1.577	PAQR7,TLE1,CP,mir-143,XRCC2,AJUBA,PPRC1,WWOX,GNA13,SYT17,ZNF665,FIP1L1,ETS1,APOBEC3B,CCNE2,ACACB,DDIT4,NUP107,IGFBP5,ZEB1,COG8,CD300C,KLK1,RAB40C,THRB,BANK1,TSC1,LTBP2,ARRDC3,CLDN4,ANTXR2,LY6E,VPS13B,MTMR3,SDHA,ETFB,EMP3,LAMC2,PAMR1,GPR183,KPNB1,PDZD2,AFF3,LY9,NR4A1,EYA1,NHSL2,PPARA,FOXO4,INHA,C16orf52,ETV1,LIMK1,SACS,TGFB1,ACAP3,MAPK3,LSR,TUBA1C,JUND,CPNE1,NBEAL1,RAD54L,GNAZ,PIK3R3,BCL2L1,YPEL5,…	1340
Cell Death and Survival	cell viability	cell viability	1.32e-18	Increased	3.246		2.875	AKAP8L,ASS1,mir-143,WWOX,ZNF665,FIP1L1,Hdac1l,IGFBP5,NFKB2,C1QTNF4,MASTL,DCLRE1A,THBS2,RAD18,PCSK4,TSC1,Calm1 (includes others),DDIT3,PPIA,VEGFB,SYNM,CLDN4,ANTXR2,ALPK2,AKAP5,MAD2L1,NOV,NR4A1,PINK1,PPARA,CX3CR1,CBX5,FCGR1A,TGFB1,MAPK3,CASC1,SNRPD1,CEACAM1,RAD54L,FAAP20,BCL2L1,IGF2,SCD,PHKA2,HDGF,YBX1,GATA6,PDK1,KDM4B,ACE,mir-22,PLAUR,HERPUD1,PPM1G,BTK,NFE2,MEF2C,CXCL2,MSX1,ADIPOR1,NEK3,ZBTB20,DNM…	867
Cardiovascular System Development and Function, Organismal Development	angiogenesis	angiogenesis	1.41e-18	Increased	2.491		2.288	ST6GAL1,RAC2,SELL,ADAMTS8,REM1,GAS6,PIK3R1,LRG1,C1QA,IL6,SPRY4,LAMC1,ADA,ARHGEF26,GNA13,AIF1,ETS1,PTGIS,HEYL,IL4R,HLX,CCNE2,YWHAG,ANXA2,ZEB1,TMEM100,CSF2RB,KAT6A,THBS2,KLK1,ECT2,CD34,FLNB,PIM3,NRG2,DDIT3,ILK,PPIA,VEGFB,ANPEP,mir-34,TIPARP,PROS1,SLC9A3R2,AMOT,HTR2A,DROSHA,NPPC,TRPC4,CCL11,ID3,NOSTRIN,SEMA3A,NOV,KIF7,CBS/CBSL,CSF1,NR4A1,PROCR,PLXDC1,CTH,EYA1,PPARA,FOXO4,SOCS3,SEPT9,S100A4,SEMA6B,CX…	640
Hematological System Development and Function, Tissue Morphology	quantity	quantity of mononuclear leukocytes	1.93e-18	Increased	3.692		3.513	RAC2,ST6GAL1,SELL,PIK3R1,CCNB2,IL6,CD1D,LCK,CLEC4D,ADA,GNA13,TNFRSF21,ETS1,IL4R,SLC2A1,Cmah,ITGA6,ZEB1,NFKB2,TCF3,IL7,CSF2RB,KAT6A,DOK1,BANK1,TSC1,PIM3,DDIT3,IL1RL1,PRDX1,LIG4,PPIA,ANPEP,TAP1,ITGB7,HEXB,CD27,FUT4,APOBEC1,TXNIP,FCGR2A,CD69,ABCG2,ID3,BAK1,ARID3A,GPR183,CBS/CBSL,MSH2,LY9,CSF1,NR4A1,AP1G1,LIG1,SOCS3,POU2AF1,HAVCR2,CX3CR1,GATA2,FCGR1A,E2F6,TGFB1,MAPK3,ITK,MAP3K14,S1PR5,SAMSN1,TYK2,FYB…	509
Cellular Movement	cell movement	cell movement of myeloid cells	1.99e-18	Increased	5.089		4.92	RAC2,NPM1,SELL,GAS6,PIK3R1,CCL20,IL6,AIF1,TNFRSF21,IL4R,ANXA2,THBS2,PLTP,SERPINB1,TSC1,IL1RL1,PPIA,FUT4,FCGR2A,CD69,CCL11,GIT2,SEMA3A,CSF1,PROCR,NR4A1,PPARA,SOCS3,RARRES2,S100A4,CX3CR1,LIMK1,TGFB1,CEACAM1,ITK,TREM3,JAM3,PIK3R5,PGF,YBX1,ERBB2,CFH,TIMP3,NLRP3,PLAUR,BTK,FOXO6,CXCL2,ITGAX,CCR5,F2R,LTB,CTSV,FGR,DMBT1,RAB27A,NINJ1,EGLN1,RTN4,FYN,NQO2,PTN,BMPR2,PRKCZ,TRPM2,CES1,F2RL1,NUP85,STAP1,SLIT2,F…	386
Cancer, Organismal Injury and Abnormalities	breast or colorectal cancer	breast or colorectal cancer	3.8e-18		0.064		0.056	ST6GAL1,PCLO,LAMC1,AJUBA,GLB1,STK10,WWOX,DTD2,GNA13,ZNF665,SART3,ETS1,ACACB,CORO1C,COG8,DOK1,BRE,SEPN1,TSC1,PIM3,LTBP2,DDIT3,KIAA1211L,C1R,CLDN4,RBMX,PFN2,LY6E,MYNN,RNF19A,EXO1,SLC12A6,APOBEC1,SOAT1,LAMC2,CDS2,IL4I1,DENND6A,KPNB1,GPR183,MAD2L1,PDZD2,KIF7,LY9,TBC1D8,NR4A1,EYA1,AP1G1,PINK1,IDI1,HAVCR2,WDR37,INSL6,IL18R1,ACAP3,TGFB1,LSR,TUBA1C,NSMAF,C1QTNF2,ZNF446,SPRED3,WDR93,PIK3R3,YPEL5,GEN1,BRWD…	3540
Cell-To-Cell Signaling and Interaction, Hematological System Development and Function	activation	activation of blood cells	4.07e-18	Increased	5.392		5.219	ST6GAL1,SELL,GAS6,C1QA,IL6,STXBP2,MRGPRX2,CD1D,LCK,ADA,GNA13,TNFRSF21,ETS1,IL4R,Cmah,ANXA2,CLEC5A,NFKB2,IRF5,IL7,CSF2RB,NCR1,BANK1,DDIT3,IL1RL1,P2RX1,PPIA,Mbp,PROS1,CD27,TXNIP,FCGR2A,CD69,CCL11,BAK1,CSF1,NR4A1,SLC6A4,PPARA,RARRES2,TARM1,POU2AF1,HAVCR2,CX3CR1,FCGR1A,LIMK1,IL18R1,TGFB1,MAPK3,Klra5 (includes others),CEACAM1,ITK,MGST1,SAMSN1,TYK2,RAB34,HDAC5,KCNA3,BCL2L1,SLC7A2,SLC11A1,RAB3B,IL12A,RH…	477
Lymphoid Tissue Structure and Development, Tissue Morphology	quantity	quantity of lymphatic system cells	5.51e-18	Increased	3.584		3.397	RAC2,ST6GAL1,SELL,PIK3R1,CCNB2,IL6,CD1D,LCK,CLEC4D,ADA,GNA13,TNFRSF21,ETS1,IL4R,SLC2A1,Cmah,ITGA6,ZEB1,NFKB2,TCF3,IL7,CSF2RB,KAT6A,THBS2,DOK1,CD34,FANCA,BANK1,TSC1,PIM3,DDIT3,IL1RL1,PRDX1,LIG4,PPIA,ANPEP,TAP1,ITGB7,PROS1,HEXB,CD27,APOBEC1,TXNIP,FCGR2A,CD69,ABCG2,ID3,BAK1,ARID3A,GPR183,MSH2,LY9,CSF1,NR4A1,AP1G1,LIG1,SOCS3,POU2AF1,HAVCR2,CX3CR1,GATA2,FCGR1A,E2F6,TGFB1,MAPK3,ITK,MAP3K14,SAMSN1,TYK2,…	528
Cancer, Organismal Injury and Abnormalities	adenocarcinoma	adenocarcinoma	5.68e-18	Decreased	-2.024		-1.96	PCLO,SERINC5,LRG1,LAMC1,KBTBD3,GLB1,AJUBA,STK10,WWOX,ADA,DTD2,GNA13,ZNF665,SART3,ETS1,IL4R,ACACB,MYL9,LRCH2,CORO1C,COG8,DOK1,BRE,SEPN1,TSC1,PIM3,LTBP2,DDIT3,SLC1A5,KIAA1211L,C1R,CLDN4,RBMX,IBTK,LY6E,PFN2,GSPT2,SCNN1B,RNF19A,MYNN,EXO1,SLC12A6,APOBEC1,SOAT1,LAMC2,CDS2,IL4I1,KPNB1,DENND6A,PDZD2,MAD2L1,NOV,KIF7,LY9,TBC1D8,NR4A1,EYA1,AP1G1,PINK1,PI15,PIGU,HAVCR2,WDR37,INSL6,IL18R1,TGFB1,ACAP3,LSR,SNRP…	5181
Cell Morphology	morphology	morphology of cells	8.26e-18					DUSP8,CP,LAMC1,GLB1,ADA,JPH2,GNA13,ETS1,IL4R,ANXA2,IGFBP5,NFKB2,CKMT1A/CKMT1B,DCLRE1A,Dst,THBS2,RAD18,DOK1,THRB,SEPN1,TSC1,PIM3,LTBP2,HEXA,KCNQ1,SYNM,PFN2,AMOT,EXO1,SLC12A6,MTMR3,AKAP5,EMP3,ZFP57,SOAT1,ID3,BUB1,SEMA3A,NOV,LY9,CBS/CBSL,NR4A1,EYA1,PINK1,PPARA,FOXO4,INHA,CX3CR1,INSL6,LIMK1,TGFB1,MAPK3,TIAM1,RAD54L,CREB3L4,STX1A,HAS3,BCL2L1,IGF2,GEN1,ETV5,DACT1,RNASEH2B,GPHN,LRRC29,RHOH,PHEX,SIX1,YBX…	1386
Cell-To-Cell Signaling and Interaction, Hematological System Development and Function, Immune Cell Trafficking, Inflammatory Response	activation	activation of leukocytes	1.51e-17	Increased	5.323		5.156	ST6GAL1,SELL,C1QA,IL6,STXBP2,MRGPRX2,CD1D,LCK,ADA,TNFRSF21,ETS1,IL4R,Cmah,ANXA2,CLEC5A,NFKB2,IRF5,IL7,CSF2RB,NCR1,BANK1,DDIT3,IL1RL1,PPIA,Mbp,PROS1,CD27,TXNIP,FCGR2A,CD69,CCL11,BAK1,CSF1,NR4A1,SLC6A4,PPARA,RARRES2,TARM1,POU2AF1,HAVCR2,CX3CR1,FCGR1A,IL18R1,TGFB1,MAPK3,Klra5 (includes others),CEACAM1,ITK,MGST1,SAMSN1,TYK2,RAB34,HDAC5,KCNA3,BCL2L1,SLC7A2,SLC11A1,RAB3B,IL12A,RHOH,NRG1,ERBB2,CFH,BLOC1…	446
Cellular Movement	cell movement	cell movement of breast cancer cell lines	1.95e-17	Increased	2.824		2.69	MYH10,GZMB,PIK3R1,AFDN,IL6,CCND1,SPDEF,LCK,CSE1L,CAV1,FOSL1,SERPINE1,PRKD1,TP53,ETS1,ITGA6,FGFR2,ANXA2,ZEB1,STAT3,RAP1A,ARHGDIB,ATE1,MET,CDH1,SYK,PIK3R6,PIK3CD,HHEX,THRB,ESR2,PRSS27,NME1,KCNN3,ARPC1B,OSGIN1,FGF2,CCL5,mir-34,TGM2,ARF6,DUSP5,ARRDC3,CCL2,PTPRJ,S100A1,KHDRBS1,RHOC,DROSHA,ITGA2,SERPINF1,VIM,COL4A3BP,PDLIM2,SNCG,SEMA3A,FOS,GPI,GATA3,BMP6,ILF3,SEPT9,MFNG,S100A4,GEMIN5,TLN1,LIMK1,ADGRF5,…	219
Cellular Development, Cellular Growth and Proliferation	proliferation	proliferation of blood cells	2.89e-17	Increased	2.602		2.47	ST6GAL1,NPM1,RAC2,SELL,PIK3R1,CCL20,IL6,GPR174,CD1D,LCK,ADA,CLEC4D,AIF1,FIP1L1,ETS1,TNFRSF21,IL4R,RELT,Cmah,NFKB2,TCF3,IL7,CSF2RB,RASGRF2,CD300C,DOK1,FANCA,BANK1,TSC1,PIM3,IL1RL1,PPIA,ANPEP,PIK3C3,CD27,TXNIP,FCGR2A,CD69,CCL11,ID3,IL4I1,GPR183,GPAM,LY9,CBS/CBSL,MSH2,CSF1,CTH,ACTL6A,FOXO4,SOCS3,TARM1,POU2AF1,HAVCR2,GATA2,TGFB1,MAPK3,JUND,BIRC3,CEACAM1,ITK,SH2D2A,MAP3K14,SAMSN1,TYK2,FYB,IGFBP2,KCNA3…	557
Connective Tissue Disorders, Inflammatory Disease, Organismal Injury and Abnormalities, Skeletal and Muscular Disorders	rheumatic disease	Rheumatic Disease	4.15e-17	Increased	3.25		3.226	ST6GAL1,GZMB,POLA1,CCL20,C1QA,IL6,mir-143,GPSM3,CD1D,LCK,ELF3,ADA,CLEC4D,AIF1,FIP1L1,PTGIS,TNFRSF21,IL4R,Slfn2,IGFBP5,CLEC5A,IRF5,IL7,CACNA1A,NCR1,CSF2RB,SYT6,HELZ2,CD300C,ITPR3,PPP2R2B,THBS2,C3orf67,CD34,BANK1,DDIT3,IL1RL1,PRDX1,HEXA,TAP1,ITGB7,mir-34,C1R,LY6E,CD27,ALPK2,HTR2A,OAS1,TUBB4B,FCGR2A,ABCG2,CD69,mir-196,SPATS2L,CCL11,MAGI1,LY9,CSF1,MAZ,NR4A1,SLC6A4,ACTL6A,SOCS3,RARRES2,MLLT6,HAVCR2,SC…	755
Lymphoid Tissue Structure and Development, Tissue Morphology	quantity	quantity of lymphoid cells	4.25e-17	Increased	3.622		3.432	RAC2,ST6GAL1,SELL,PIK3R1,CCNB2,IL6,CD1D,LCK,CLEC4D,ADA,GNA13,TNFRSF21,ETS1,IL4R,SLC2A1,Cmah,ITGA6,ZEB1,NFKB2,TCF3,IL7,CSF2RB,KAT6A,DOK1,BANK1,TSC1,PIM3,DDIT3,IL1RL1,PRDX1,LIG4,PPIA,ANPEP,TAP1,ITGB7,HEXB,CD27,APOBEC1,TXNIP,FCGR2A,CD69,ABCG2,ID3,BAK1,ARID3A,GPR183,MSH2,LY9,CSF1,NR4A1,AP1G1,LIG1,SOCS3,POU2AF1,HAVCR2,CX3CR1,GATA2,FCGR1A,E2F6,TGFB1,MAPK3,ITK,MAP3K14,SAMSN1,TYK2,FYB,BCL2L1,IGF2,FAM26F,…	490
Organismal Survival	survival	survival of organism	5.3e-17		0.441		0.282	NPM1,RAC2,PCLO,IL6,LAMC1,CLEC4D,GNA13,PTGIS,ETS1,IL4R,SLC2A1,CLEC5A,NFKB2,IRF5,TCF3,IL7,CACNA1A,DCLRE1A,CSF2RB,NCR1,THBS2,PLTP,DOK1,THRB,IL1RL1,RSAD2,TAP1,IQGAP2,ANTXR2,EXO1,UCP2,APOBEC1,FCGR2A,mir-196,BAK1,SEMA3A,MAGI1,NOV,MSH2,CSF1,PINK1,KIF23,SOCS3,INHA,NDRG2,IL18R1,TGFB1,FGFR4,ACTG2,BIRC3,NSMAF,ITK,LAPTM4B,SESN3,ESRP1,TYK2,RAD54L,GNAZ,BCL2L1,IGF2,ELK3,EREG,SLC11A1,IL12A,DACT1,IQGAP1,E2F3,LMO1…	499
Hematological System Development and Function, Lymphoid Tissue Structure and Development, Tissue Morphology	quantity	quantity of lymphocytes	5.77e-17	Increased	3.543		3.356	RAC2,ST6GAL1,SELL,PIK3R1,CCNB2,IL6,CD1D,LCK,CLEC4D,ADA,GNA13,TNFRSF21,ETS1,IL4R,SLC2A1,Cmah,ITGA6,ZEB1,NFKB2,TCF3,IL7,CSF2RB,KAT6A,DOK1,BANK1,TSC1,PIM3,DDIT3,IL1RL1,PRDX1,LIG4,PPIA,ANPEP,TAP1,ITGB7,HEXB,CD27,APOBEC1,TXNIP,FCGR2A,CD69,ABCG2,ID3,BAK1,ARID3A,GPR183,MSH2,LY9,CSF1,NR4A1,AP1G1,LIG1,SOCS3,POU2AF1,HAVCR2,CX3CR1,GATA2,FCGR1A,E2F6,TGFB1,MAPK3,ITK,MAP3K14,SAMSN1,TYK2,FYB,BCL2L1,IGF2,FAM26F,…	488
Cellular Growth and Proliferation, Lymphoid Tissue Structure and Development	proliferation	proliferation of lymphatic system cells	7.42e-17	Increased	2.716		2.593	NPM1,RAC2,ST6GAL1,SELL,PIK3R1,CCL20,IL6,GPR174,CD1D,LCK,CLEC4D,ADA,AIF1,TNFRSF21,ETS1,IL4R,YWHAG,RELT,Cmah,NFKB2,TCF3,IL7,CSF2RB,RASGRF2,CD300C,DOK1,FANCA,BANK1,TSC1,PIM3,IL1RL1,PIK3C3,CD27,TXNIP,FCGR2A,CD69,ABCG2,ID3,IL4I1,GPR183,GPAM,CBS/CBSL,MSH2,LY9,CSF1,CTH,ACTL6A,FOXO4,SOCS3,TARM1,POU2AF1,HAVCR2,GATA2,TGFB1,MAPK3,JUND,BIRC3,CEACAM1,ITK,SH2D2A,MAP3K14,SAMSN1,TYK2,FYB,IGFBP2,KCNA3,BCL2L1,IGF2…	523
Cancer, Organismal Injury and Abnormalities	neoplasia	advanced neoplasia	1.33e-16		1.179		1.085	NPM1,SELL,SBSPON,POLA1,PIK3R1,AFDN,SEL1L3,IL6,mir-143,ESRRG,LCK,CSE1L,Elf5,IL4R,DAPK1,HLX,ITGA6,IGFBP5,PTPN3,ZEB1,IL7,CACNA1A,GART,SP4,NCR1,ARAF,ITPR3,KCNK6,NADK,THRB,KIF20A,IL1RL1,ILK,PPIA,VEGFB,ANPEP,mir-34,C1R,DTNA,CLDN4,BEX4,CRBN,PLOD2,KHDRBS1,TXNIP,FCGR2A,TUBB4B,DROSHA,mir-196,ID3,BAK1,MAGI1,CSF1,CSRP3,TCF21,SOCS3,NDRG2,S100A4,HDAC10,GATA2,LIMK1,TGFB1,FGFR4,TUBA1C,ITK,ESRP1,IGFBP2,BACH1,PIK3…	597
Cellular Movement	invasion	invasion of tumor cell lines	1.6e-16	Increased	3.515		3.31	ST6GAL1,TPBG,PIK3R1,AFDN,IL6,mir-143,DSE,ELF3,CSE1L,WWOX,ARHGEF26,ETS1,SLC2A1,ZEB1,ECT2,ILK,VEGFB,mir-34,ARRDC3,CLDN4,SLC12A6,CDH4,DROSHA,CCL11,MAGI1,NOV,SOX9,SEPT9,NDRG2,HAVCR2,S100A4,HDAC10,ETV1,CLDN7,CBX5,LIMK1,TGFB1,FGFR4,JUND,CEACAM1,TIAM1,ESRP1,HDAC2,AURKA,ADI1,HAS3,IGFBP2,BCL2L1,IGF2,JAM3,PTAFR,EREG,ETV5,PEBP1,PLGRKT,BMP2,IQGAP1,PTGES3,HDGF,NRG1,NFAT5,ECE1,ERBB2,STAT1,KDM4B,mir-22,SRC,TIMP…	468
Cardiovascular System Development and Function, Organismal Development	vasculogenesis	vasculogenesis	1.64e-16	Increased	2.193		2.01	ST6GAL1,ADAMTS8,REM1,GAS6,LRG1,C1QA,IL6,SPRY4,ADA,ARHGEF26,GNA13,AIF1,ETS1,HEYL,IL4R,HLX,CCNE2,YWHAG,ANXA2,ZEB1,TMEM100,CSF2RB,KAT6A,THBS2,KLK1,ECT2,CD34,PIM3,NRG2,DDIT3,ILK,PPIA,VEGFB,ANPEP,mir-34,TIPARP,PROS1,SLC9A3R2,AMOT,HTR2A,DROSHA,NPPC,TRPC4,CCL11,ID3,NOSTRIN,SEMA3A,KIF7,CBS/CBSL,CSF1,NR4A1,PROCR,PLXDC1,CTH,EYA1,PPARA,SOCS3,SEPT9,S100A4,SEMA6B,CX3CR1,GPC3,TDG,PLCD3,HS6ST1,TGFB1,CEACAM1,STK…	526
Cancer, Organismal Injury and Abnormalities	advanced malignant tumor	advanced malignant tumor	1.73e-16		1.179		1.085	NPM1,SELL,SBSPON,POLA1,PIK3R1,AFDN,SEL1L3,IL6,mir-143,ESRRG,LCK,CSE1L,Elf5,IL4R,DAPK1,HLX,ITGA6,IGFBP5,PTPN3,ZEB1,IL7,CACNA1A,GART,SP4,NCR1,ARAF,ITPR3,KCNK6,NADK,THRB,KIF20A,IL1RL1,ILK,PPIA,VEGFB,ANPEP,mir-34,C1R,DTNA,CLDN4,BEX4,CRBN,PLOD2,KHDRBS1,TXNIP,FCGR2A,TUBB4B,DROSHA,mir-196,ID3,BAK1,MAGI1,CSF1,CSRP3,TCF21,SOCS3,NDRG2,S100A4,HDAC10,GATA2,LIMK1,TGFB1,FGFR4,TUBA1C,ITK,ESRP1,IGFBP2,BACH1,PIK3…	596
Cellular Development, Cellular Growth and Proliferation	cell proliferation	cell proliferation of tumor cell lines	1.84e-16	Increased	4.165		4.003	GZMB,CCL20,FRMD6,mir-143,AJUBA,WWOX,ETS1,CCNE2,PEAK1,Slfn2,ANXA2,IGFBP5,ZEB1,MYL9,THBS2,DOK1,THRB,TSC1,DDIT3,SYNM,ARRDC3,AMOT,ID3,BUB1,NOV,NR4A1,USP37,INHA,HAVCR2,ETV1,LIMK1,WIF1,TGFB1,MAPK3,KCNRG,CEACAM1,PBLD,TIAM1,NUMA1,EPHA1,HAS3,PIK3R3,BCL2L1,IGF2,ALOX15B,EREG,SCD,PDCD10,HDGF,YBX1,PPARGC1B,GATA6,NFS1,mir-22,TIMP3,PLAUR,STK3,BTK,NFE2,MEF2C,MAP4K4,NCAPG,SP110,ZBTB20,ZBTB16,CACNA1G,PIK3C2B,NOVA1…	1019
Connective Tissue Disorders, Immunological Disease, Inflammatory Disease, Inflammatory Response, Organismal Injury and Abnormalities, Skeletal and Muscular Disorders	rheumatoid arthritis	rheumatoid arthritis	4e-16		1.809		1.793	GZMB,POLA1,CCL20,C1QA,IL6,GPSM3,CLEC4D,ADA,AIF1,FIP1L1,TNFRSF21,PTGIS,IL4R,Slfn2,IGFBP5,IRF5,IL7,CSF2RB,SYT6,HELZ2,CD300C,ITPR3,PPP2R2B,PRDX1,HEXA,C1R,LY6E,ALPK2,HTR2A,FCGR2A,CD69,SPATS2L,CCL11,MAGI1,CSF1,MAZ,NR4A1,SLC6A4,ACTL6A,SOCS3,RARRES2,MLLT6,HAVCR2,IGSF5,CX3CR1,FCN1,TGFB1,MAPK3,EEF1E1,RASSF8,SH2D2A,HDAC2,BORCS6,FEM1B,NCF4,DCUN1D1,CLIC2,JAM3,SLC7A2,PPAT,PARD3B,IGFBP4,GALNT1,PGF,GID4,STAT1,A…	495
Cellular Assembly and Organization, Cellular Function and Maintenance	organization	microtubule dynamics	4.35e-16		1.8		1.534	TPBG,GZMB,mir-143,LAMC1,AJUBA,GLB1,GNA13,TMEM67,Dst,DOK1,ACTG1,TSC1,VEGFB,Mbp,PFN2,RNF19A,AKAP5,BBIP1,KPNB1,SEMA3A,MAD2L1,EYA1,EML4,FCGR1A,LIMK1,SV2A,TGFB1,CASC1,TIAM1,NUMA1,HAS3,DZIP1L,RAB23,DACT1,CSRP1,HDGF,YBX1,BLOC1S6,DNAAF1,ACE,TIMP3,TACC3,PLAUR,BTK,Akap9,ITGA8,CTSV,NEK3,RAB17,CDK18,SLC17A5,GRK5,NINJ1,MAP3K12,GDPD5,BBS9,NRP1,PIK3CA,PTN,TBC1D30,TWIST1,SPATA13,MAP10,SHOX2,EIF2B2,OCRL,KLF9,AKT1…	812
Cell-To-Cell Signaling and Interaction	activation	activation of cells	4.44e-16	Increased	6.011		5.806	ST6GAL1,NPM1,SELL,GZMB,GAS6,C1QA,IL6,STXBP2,MRGPRX2,TRIM32,CD1D,LCK,WWOX,ADA,GNA13,ETS1,TNFRSF21,IL4R,DDIT4,Cmah,ANXA2,NFKB2,CLEC5A,IRF5,IL7,CACNA1A,NCR1,CSF2RB,PCSK4,PLTP,UBE2C,BANK1,DDIT3,IL1RL1,P2RX1,PPIA,SETD7,MTCH1,Mbp,PROS1,CD27,TXNIP,FCGR2A,CD69,ZNF521,CCK,CCL11,ID3,BAK1,NOV,CSF1,NR4A1,PROCR,SLC6A4,PPARA,RARRES2,TARM1,POU2AF1,HAVCR2,CX3CR1,GATA2,FCGR1A,IL18R1,LIMK1,TGFB1,MAPK3,Klra5 (inclu…	627
Cancer, Organismal Injury and Abnormalities	adenoma	adenoma	6.65e-16		-0.221		-0.124	SLIT3,RAC2,CBX7,CRYAB,SAV1,PIK3R1,SBSPON,ASS1,CHRNB1,CCNB2,CP,KRAS,EIF4A2,mir-143,CCND1,PRDM2,ELF3,AJUBA,KEAP1,TBL1XR1,UNG,TP53,PTGIS,TNFRSF9,TP53INP1,DAPK1,SLC2A1,MFAP5,CNR1,ITGA6,RRM2,FGFR2,ANXA2,STAT3,TFPI2,MAPK8IP1,KIAA1804,CACNA1A,OGG1,DCLRE1A,PLAG1,MET,SKA3,CDH1,ARAF,PKIB,THBS2,C3orf67,KCNK6,THRB,ESR2,HSD11B1,TSC1,APOE,TRIM7,SERPING1,PRDX1,BDNF,HN1,CDK4,HLA-DQA1,BECN1,NUAK2,TGM2,DTNA,AR,CDH…	381
Connective Tissue Disorders, Inflammatory Disease, Inflammatory Response, Organismal Injury and Abnormalities, Skeletal and Muscular Disorders	inflammation	inflammation of joint	7.04e-16	Increased	3.265		3.226	GZMB,POLA1,CCL20,C1QA,IL6,GPSM3,CD1D,ELF3,ADA,CLEC4D,AIF1,FIP1L1,PTGIS,TNFRSF21,IL4R,Slfn2,IGFBP5,CLEC5A,IRF5,IL7,CACNA1A,CSF2RB,SYT6,HELZ2,CD300C,ITPR3,PPP2R2B,THBS2,DDIT3,IL1RL1,PRDX1,HEXA,ITGB7,C1R,LY6E,CD27,ALPK2,HTR2A,TUBB4B,FCGR2A,ABCG2,CD69,SPATS2L,CCL11,MAGI1,CSF1,MAZ,NR4A1,SLC6A4,ACTL6A,SOCS3,RARRES2,MLLT6,HAVCR2,SCN7A,IGSF5,CX3CR1,FCGR1A,FCN1,TGFB1,MAPK3,EEF1E1,TUBA1C,ADAMTS5,RASSF8,SH2…	664
Cancer, Gastrointestinal Disease, Organismal Injury and Abnormalities	neoplasia	Gastrointestinal Tract Cancer and Tumors	7.44e-16		-0.464		-0.394	ST6GAL1,PCLO,LRG1,LAMC1,KBTBD3,GLB1,AJUBA,STK10,WWOX,ADA,DTD2,GNA13,ZNF665,SART3,ETS1,IL4R,ACACB,MYL9,CORO1C,COG8,DOK1,BRE,SEPN1,TSC1,PIM3,LTBP2,DDIT3,SLC1A5,KIAA1211L,C1R,CLDN4,RBMX,IBTK,LY6E,PFN2,SCNN1B,RNF19A,MYNN,EXO1,SLC12A6,APOBEC1,SOAT1,LAMC2,CDS2,IL4I1,KPNB1,DENND6A,PDZD2,MAD2L1,NOV,KIF7,LY9,TBC1D8,NR4A1,EYA1,AP1G1,PINK1,PI15,PIGU,IDI1,HAVCR2,WDR37,INSL6,IL18R1,TGFB1,ACAP3,LSR,SNRPD1,TUBA…	4646
Organismal Survival	morbidity or mortality	morbidity or mortality	7.5e-16	Decreased	-2.776		-2.009	PCLO,ARNT2,LAMC1,WWOX,ADA,GNA13,ETS1,IL4R,NFKB2,TSC1,LTBP2,CLDN4,LY6E,SCNN1B,EXO1,APOBEC1,ZFP57,LAMC2,MAD2L1,KIF7,NOV,CBS/CBSL,DERL1,EYA1,AP1G1,HAVCR2,IL18R1,PLCD3,SV2A,E2F6,TGFB1,LSR,EEF1E1,BIRC3,KCNAB2,STX1A,MARK3,IGF2,COMMD1,ADH1C,GPHN,PHEX,GATA6,CFH,ACE,HSPA4L,TIMP3,TACC3,NLRP3,ACADVL,CAMTA1,MEF2C,CXCL2,MED24,HNRNPL,UBR2,FAM20C,ITGA8,CA12,MSX1,CTSV,HIPK1,FRS2,HOXC13,DNMT1,GSTK1,RAB27A,NOVA1,T…	1565
Cellular Development, Cellular Growth and Proliferation, Hematological System Development and Function	proliferation	proliferation of immune cells	8.28e-16	Increased	2.649		2.534	NPM1,RAC2,ST6GAL1,SELL,PIK3R1,IL6,GPR174,CD1D,LCK,CLEC4D,ADA,AIF1,FIP1L1,TNFRSF21,ETS1,IL4R,RELT,Cmah,NFKB2,TCF3,IL7,CSF2RB,RASGRF2,CD300C,DOK1,BANK1,TSC1,PIM3,IL1RL1,PPIA,ANPEP,PIK3C3,CD27,TXNIP,FCGR2A,CD69,ID3,IL4I1,GPR183,GPAM,CBS/CBSL,MSH2,LY9,CSF1,CTH,SOCS3,TARM1,POU2AF1,HAVCR2,GATA2,TGFB1,MAPK3,JUND,BIRC3,CEACAM1,ITK,SH2D2A,MAP3K14,SAMSN1,TYK2,FYB,IGFBP2,KCNA3,BCL2L1,IGF2,PPAT,SPIB,IL12A,RH…	504
Cancer, Organismal Injury and Abnormalities, Reproductive System Disease	breast cancer	breast cancer	1.23e-15		0.581		0.552	PAQR7,CP,mir-143,XRCC2,AJUBA,PPRC1,WWOX,GNA13,SYT17,ZNF665,FIP1L1,ETS1,APOBEC3B,ACACB,DDIT4,NUP107,IGFBP5,ZEB1,COG8,CD300C,KLK1,RAB40C,BANK1,TSC1,LTBP2,CLDN4,ANTXR2,LY6E,VPS13B,MTMR3,SDHA,ETFB,EMP3,LAMC2,PAMR1,GPR183,KPNB1,PDZD2,AFF3,LY9,NR4A1,EYA1,NHSL2,PPARA,FOXO4,INHA,C16orf52,ETV1,LIMK1,SACS,TGFB1,ACAP3,MAPK3,LSR,TUBA1C,JUND,CPNE1,NBEAL1,RAD54L,GNAZ,PIK3R3,BCL2L1,YPEL5,IGF2,BRWD1,KCTD19,CBX3,…	1256
Cellular Movement	homing	homing of blood cells	1.5e-15	Increased	4.615		4.405	RAC2,SELL,CCL20,IL6,Cxcl9,SPI1,GPSM3,CCND1,ADAM8,PTPRC,TMEM102,JAML,Cxcl3,AIF1,GNA13,SERPINE1,ITGA4,IL4R,FLOT1,STAT3,NFKB2,PIGR,CCL4,SYK,THBS2,PIK3CD,TNF,DEK,SERPINB1,APOE,TSC1,ICAM1,ACKR2,PPIA,CXCR3,CCL22,CD74,JAK2,CCL5,GPSM1,G6PC3,ITGB7,CCL2,PTPRJ,CXCR2,DOCK2,XCL1,ADORA1,HCAR2,CCR1,IFNG,TREML2,NRP2,TNFRSF1A,FCGR2A,GNA12,CD69,HPSE,CCL11,CXCL6,INPP5D,GIT2,TNFSF18,GRN,GPR183,PTGES,HP,CSF1,CDKN1A,C…	254
Cellular Development, Cellular Growth and Proliferation, Hematological System Development and Function	proliferation	proliferation of mononuclear leukocytes	2.38e-15	Increased	2.691		2.58	NPM1,RAC2,ST6GAL1,SELL,PIK3R1,IL6,GPR174,CD1D,LCK,CLEC4D,ADA,AIF1,TNFRSF21,ETS1,IL4R,RELT,Cmah,NFKB2,TCF3,IL7,CSF2RB,RASGRF2,CD300C,DOK1,BANK1,TSC1,PIM3,IL1RL1,PPIA,ANPEP,PIK3C3,CD27,TXNIP,FCGR2A,CD69,ID3,IL4I1,GPR183,GPAM,CBS/CBSL,MSH2,LY9,CSF1,CTH,SOCS3,TARM1,POU2AF1,HAVCR2,GATA2,TGFB1,MAPK3,JUND,BIRC3,CEACAM1,ITK,SH2D2A,MAP3K14,SAMSN1,TYK2,FYB,IGFBP2,KCNA3,BCL2L1,IGF2,PPAT,SPIB,IL12A,RHOH,LMO1…	483
Cancer, Organismal Injury and Abnormalities	metastasis	metastasis	2.59e-15		1.229		1.137	NPM1,SELL,POLA1,PIK3R1,AFDN,SEL1L3,IL6,mir-143,ESRRG,LCK,CSE1L,Elf5,IL4R,DAPK1,HLX,ITGA6,IGFBP5,PTPN3,ZEB1,IL7,GART,SP4,NCR1,ARAF,ITPR3,NADK,THRB,KIF20A,IL1RL1,ILK,PPIA,VEGFB,ANPEP,mir-34,C1R,CLDN4,BEX4,CRBN,PLOD2,KHDRBS1,TXNIP,FCGR2A,TUBB4B,DROSHA,mir-196,ID3,MAGI1,CSF1,CSRP3,TCF21,SOCS3,NDRG2,S100A4,HDAC10,GATA2,LIMK1,TGFB1,FGFR4,TUBA1C,ITK,ESRP1,IGFBP2,BACH1,PIK3R3,BCL2L1,IGF2,JAM3,FAM26F,SCD,…	537
Hematological System Development and Function, Tissue Morphology	quantity	quantity of myeloid cells	2.63e-15		1.608		1.597	ST6GAL1,RAC2,NPM1,SELL,PIK3R1,C1QA,KRAS,IL6,SLC35C1,SPI1,ADAM8,Mt1,CD1D,LUM,ADA,Ly6a (includes others),SERPINE1,TP53,TNFRSF9,IL4R,MFAP5,TBK1,NFKB2,STAT3,CACNA1A,ARHGDIB,HAX1,DDR1,CSF2RB,TMUB1,THBS2,DOK1,BCL2A1,ITGB6,ESR2,CD34,TNF,FANCA,HSD11B1,APOE,SERPINB1,PIM3,ICAM1,DDIT3,IL1RL1,BDNF,IL21R,GDF15,CCL22,JAK2,FCGR2B,ITGB7,G6PC3,TGM2,CCL2,SORBS1,CXCR2,MMP8,NGFR,PROS1,IL34,BCL6B,CASP8,FUT4,CCR1,TSTA…	332
Cancer, Organismal Injury and Abnormalities, Reproductive System Disease	breast or ovarian cancer	breast or ovarian cancer	2.77e-15		0.317		0.295	ST6GAL1,PCLO,AJUBA,WWOX,GNA13,ZNF665,FIP1L1,ETS1,ACACB,COG8,NADK,TSC1,SH3RF2,LTBP2,CLDN4,LY6E,MTMR3,SLC12A6,ZFP57,LAMC2,PAMR1,CDS2,KPNB1,GPR183,PDZD2,AFF3,KIF7,LY9,TBC1D8,NR4A1,EYA1,WDR37,SV2A,ACAP3,TGFB1,LSR,TUBA1C,EPHA1,PIK3R3,YPEL5,IGF2,BRWD1,KCTD19,MCCC2,SP8,GATA6,CFH,WDTC1,WBP1,TIMP3,TACC3,NLRP3,MMP28,ZNF3,FAM21A/FAM21C,RRAS2,TUBB6,ACADVL,WFDC2,CXXC5,CAMTA1,MEF2C,AP3M2,CXCL2,ITGAX,RAP2B,PAPP…	1823
Cellular Movement, Hematological System Development and Function, Immune Cell Trafficking	homing	homing of leukocytes	3.12e-15	Increased	4.65		4.441	RAC2,SELL,CCL20,IL6,Cxcl9,SPI1,GPSM3,CCND1,ADAM8,TMEM102,JAML,Cxcl3,AIF1,GNA13,SERPINE1,ITGA4,IL4R,FLOT1,STAT3,NFKB2,PIGR,CCL4,SYK,THBS2,PIK3CD,TNF,DEK,SERPINB1,APOE,TSC1,ICAM1,ACKR2,PPIA,CXCR3,CCL22,CD74,JAK2,CCL5,GPSM1,G6PC3,ITGB7,CCL2,PTPRJ,CXCR2,DOCK2,XCL1,ADORA1,HCAR2,CCR1,IFNG,TREML2,NRP2,TNFRSF1A,FCGR2A,GNA12,CD69,HPSE,CCL11,CXCL6,INPP5D,GIT2,TNFSF18,GRN,GPR183,PTGES,HP,CSF1,CDKN1A,CTSE,GA…	251
Organismal Survival	organismal death	organismal death	3.79e-15	Decreased	-2.994		-2.212	PCLO,ASS1,ARNT2,LAMC1,PYGO1,XRCC2,PPRC1,WWOX,JPH2,ADA,GNA13,ETS1,IL4R,CCNE2,IGFBP5,NFKB2,ZEB1,MAFF,MASTL,DCLRE1A,Dst,THBS2,THRB,ACTG1,TSC1,LTBP2,PPIA,HEXA,KCNQ1,NUAK2,TIPARP,PELO,CLDN4,PROS1,ANTXR2,LY6E,GNG5,SCNN1B,AMOT,EXO1,APOBEC1,BBIP1,ZFP57,ID3,LAMC2,BUB1,SEMA3A,MAD2L1,KIF7,NOV,PEX5,CBS/CBSL,DERL1,EYA1,AP1G1,PPARA,INHA,HAVCR2,CA4,ETV1,CX3CR1,CLDN7,IL18R1,LIMK1,E2F6,SV2A,PLCD3,HS6ST1,TGFB1,LSR…	1540
Organismal Injury and Abnormalities	growth	growth of lesion	3.86e-15	Increased	3.387		3.272	NPM1,SELL,GAS6,TLE1,AFDN,FRMD6,IL6,mir-143,WWOX,PRKCDBP,AHCY,ETS1,IL4R,DAPK1,PEAK1,ANXA2,IGFBP5,PTPN3,NFKB2,IL7,PPP2R2B,THRB,UBE2C,PIM3,FHL1,DDIT3,IL1RL1,ILK,ANPEP,mir-34,IQGAP2,ARRDC3,CLDN4,SLC9A3R2,TXNIP,DROSHA,ABCG2,CCL11,ID3,NOV,CSF1,NR4A1,PROCR,SOX9,SOCS3,INHA,RARRES2,SEPT9,NDRG2,HAVCR2,GPC3,SOX2,UFSP2,TGFB1,FGFR4,CASC1,CEACAM1,RASSF8,TIAM1,HDAC2,BAMBI,MAPKAPK5,AURKA,AKR1B10,IGFBP2,BCL2L1,IG…	544
Cancer, Organismal Injury and Abnormalities	growth	growth of tumor	3.92e-15	Increased	3.36		3.246	NPM1,SELL,GAS6,TLE1,AFDN,FRMD6,IL6,mir-143,WWOX,PRKCDBP,AHCY,ETS1,IL4R,DAPK1,PEAK1,ANXA2,IGFBP5,PTPN3,NFKB2,IL7,PPP2R2B,THRB,UBE2C,PIM3,FHL1,DDIT3,IL1RL1,ILK,ANPEP,mir-34,IQGAP2,ARRDC3,CLDN4,SLC9A3R2,TXNIP,DROSHA,ABCG2,CCL11,ID3,NOV,CSF1,NR4A1,PROCR,SOX9,SOCS3,INHA,RARRES2,SEPT9,NDRG2,HAVCR2,GPC3,SOX2,UFSP2,TGFB1,FGFR4,CASC1,CEACAM1,RASSF8,TIAM1,HDAC2,BAMBI,MAPKAPK5,AURKA,AKR1B10,IGFBP2,BCL2L1,IG…	543
Cellular Development, Cellular Growth and Proliferation, Hematological System Development and Function, Lymphoid Tissue Structure and Development	proliferation	proliferation of lymphocytes	5.9e-15	Increased	2.549		2.443	NPM1,RAC2,ST6GAL1,SELL,PIK3R1,IL6,GPR174,CD1D,LCK,CLEC4D,ADA,AIF1,TNFRSF21,ETS1,IL4R,RELT,Cmah,NFKB2,TCF3,IL7,CSF2RB,RASGRF2,CD300C,DOK1,BANK1,TSC1,PIM3,IL1RL1,PIK3C3,CD27,TXNIP,FCGR2A,CD69,ID3,IL4I1,GPR183,GPAM,CBS/CBSL,MSH2,LY9,CTH,SOCS3,TARM1,POU2AF1,HAVCR2,GATA2,TGFB1,MAPK3,JUND,BIRC3,CEACAM1,ITK,SH2D2A,MAP3K14,SAMSN1,TYK2,FYB,IGFBP2,KCNA3,BCL2L1,IGF2,PPAT,SPIB,IL12A,RHOH,LMO1,PGF,NFAT5,STAT1…	475
Cancer, Gastrointestinal Disease, Organismal Injury and Abnormalities	gastrointestinal tract cancer	gastrointestinal tract cancer	5.94e-15		0.751		0.79	ST6GAL1,PCLO,LRG1,LAMC1,KBTBD3,GLB1,AJUBA,STK10,WWOX,ADA,DTD2,GNA13,ZNF665,SART3,ETS1,IL4R,ACACB,MYL9,CORO1C,COG8,DOK1,BRE,SEPN1,TSC1,PIM3,LTBP2,DDIT3,SLC1A5,KIAA1211L,C1R,CLDN4,RBMX,IBTK,LY6E,PFN2,SCNN1B,RNF19A,MYNN,EXO1,SLC12A6,APOBEC1,SOAT1,LAMC2,CDS2,IL4I1,KPNB1,DENND6A,PDZD2,MAD2L1,NOV,KIF7,LY9,TBC1D8,NR4A1,EYA1,AP1G1,PINK1,PI15,PIGU,IDI1,HAVCR2,WDR37,INSL6,IL18R1,TGFB1,ACAP3,LSR,SNRPD1,TUBA…	4610
Infectious Diseases	infection	infection of mammalia	6.24e-15	Decreased	-5.905		-5.719	RAC2,ST6GAL1,PIK3R1,Oas1b,C1QA,IL6,Tlr12,IFIH1,CD1D,CLEC4D,CAV1,SERPINE1,TNFRSF9,IL4R,BAHD1,NFKB2,IRF5,PIGR,DCLRE1A,CARD9,CSF2RB,NCR1,SLAMF6,NCF1,JDP2,DUSP4,BCL2A1,TNF,SERPINB1,APOE,USP18,EIF4EBP2,DDIT3,IL1RL1,Mcpt1,IL21R,CXCR3,CD74,BECN1,FCGR2B,TAP1,ITGB7,G6PC3,CXCR2,MMP8,ANTXR2,TLR7,CASP8,FUT4,DHX58,CCR1,IFNG,UCP2,TNFRSF1A,RGS16,HNRNPD,PDLIM2,CXCL6,GIT2,ISG15,GRN,FOS,CHRNB2,Irgm1,CH25H,LGALS3,M…	236
Cellular Movement, Hematological System Development and Function, Immune Cell Trafficking	cellular infiltration	cellular infiltration by leukocytes	6.75e-15	Increased	3.423		3.378	RAC2,ZC3H12A,SELL,CRYAB,GAS6,PIK3R1,KRAS,IL6,SPDEF,NTN1,ADAM8,ADA,CAV1,Ly6a (includes others),SERPINE1,ITGA4,TP53,ETS1,TNFRSF21,TNFRSF9,IL4R,CNR1,NFKB2,STAT3,CLEC5A,NCF1,CCL4,CD86,PIK3CD,PLTP,ESR2,TNF,CD300LF,APOE,SERPING1,ICAM1,IL1RL1,KCNE3,COL4A3,ILK,PPIA,CCL22,CCL5,BECN1,FCGR2B,TGM2,CCL2,CXCR2,CDH3,MMP8,XCL1,FUT4,CCR1,IFNG,UCP2,TNFRSF1A,ALOX5AP,CCL11,PTGES,PLA2G4A,ABCB4,CD80,CSF1,NR4A1,PROCR,M…	277
Cellular Movement, Hematological System Development and Function, Immune Cell Trafficking, Inflammatory Response	cell movement	cell movement of neutrophils	8.38e-15	Increased	5.475		5.342	RAC2,SELL,IL6,SPI1,SPDEF,NTN1,ADAM8,LUM,JAML,Cxcl3,ITGA4,TP53,FLOT1,STAT3,PIGR,NCF1,CCL4,SYK,PIK3CD,PLTP,TNF,CD300LF,DEK,SERPINB1,APOE,TSC1,ICAM1,IL1RL1,CD74,CCL5,CCL2,CXCR2,DOCK2,MMP8,XCL1,ADORA1,FUT4,CCR1,IFNG,TREML2,FCGR2A,TNFRSF1A,CD69,ALOX5AP,CXCL6,INPP5D,GIT2,GRN,CSF1,PROCR,MAP3K8,SOCS3,LGALS3,CAMK1D,TLN1,LIMK1,TGFBR2,CD28,CXCL3,Gm21596/Hmgb1,TGFB1,CXCL14,PF4,IL6R,CAPG,TREM3,IRF6,TLR2,JAM3,…	214
Cancer, Organismal Injury and Abnormalities, Reproductive System Disease	genital tumor	genital tumor	8.58e-15		0.247		0.29	ST6GAL1,TPBG,PCLO,ARRDC1,LAMC1,KBTBD3,WWOX,SENP5,ZNF665,SART3,IL4R,ACACB,KIAA1147,SUSD4,TMEM67,MYL9,LRCH2,CORO1C,SGIP1,DOK1,NADK,BRE,SEPN1,TSC1,SH3RF2,CEP135,VEGFB,TUBB2B,C1R,CLDN4,RBMX,LY6E,GSPT2,EXO1,SLC12A6,MTMR3,ZFP57,LAMC2,CDS2,PPP1R37,GPR183,AFF3,KIF7,LY9,CBS/CBSL,TBC1D8,NR4A1,GALNT4,EYA1,AP1G1,PI15,WDR37,INSL6,ANKRD50,SV2A,TGFB1,LSR,ANKDD1A,TUBA1C,EPHA1,CEP68,WDR93,KCNAB2,PIK3R3,MARK3,CLIC…	2670
Cancer, Organismal Injury and Abnormalities, Reproductive System Disease	tumorigenesis	tumorigenesis of genital organ	8.86e-15		0.189		0.235	ST6GAL1,TPBG,PCLO,ARRDC1,LAMC1,KBTBD3,WWOX,SENP5,ZNF665,SART3,IL4R,ACACB,KIAA1147,SUSD4,TMEM67,MYL9,LRCH2,CORO1C,SGIP1,DOK1,NADK,BRE,SEPN1,TSC1,SH3RF2,CEP135,VEGFB,TUBB2B,C1R,CLDN4,RBMX,LY6E,GSPT2,EXO1,SLC12A6,MTMR3,ZFP57,LAMC2,CDS2,PPP1R37,GPR183,AFF3,KIF7,LY9,CBS/CBSL,TBC1D8,NR4A1,GALNT4,EYA1,AP1G1,PI15,WDR37,INSL6,ANKRD50,SV2A,TGFB1,LSR,ANKDD1A,TUBA1C,EPHA1,CEP68,WDR93,KCNAB2,PIK3R3,MARK3,CLIC…	2669
Cancer, Gastrointestinal Disease, Organismal Injury and Abnormalities	intestinal tumor	intestinal tumor	1.01e-14		0.115		0.188	ST6GAL1,PCLO,LRG1,LAMC1,KBTBD3,GLB1,AJUBA,STK10,WWOX,DTD2,GNA13,ZNF665,SART3,ETS1,IL4R,ACACB,CORO1C,COG8,DOK1,BRE,SEPN1,TSC1,PIM3,LTBP2,DDIT3,KIAA1211L,C1R,CLDN4,RBMX,LY6E,PFN2,SCNN1B,RNF19A,MYNN,EXO1,SLC12A6,APOBEC1,SOAT1,LAMC2,CDS2,IL4I1,KPNB1,DENND6A,PDZD2,MAD2L1,NOV,KIF7,LY9,TBC1D8,NR4A1,EYA1,AP1G1,PINK1,PI15,PIGU,IDI1,HAVCR2,WDR37,INSL6,IL18R1,TGFB1,ACAP3,LSR,SNRPD1,TUBA1C,NSMAF,C1QTNF2,EPHA…	4460
Cellular Movement	cellular infiltration	cellular infiltration of blood cells	1.01e-14	Increased	3.481		3.437	RAC2,ZC3H12A,SELL,CRYAB,GAS6,PIK3R1,KRAS,IL6,SPDEF,NTN1,ADAM8,ADA,CAV1,Ly6a (includes others),SERPINE1,ITGA4,TP53,ETS1,TNFRSF21,TNFRSF9,IL4R,CNR1,NFKB2,STAT3,CLEC5A,NCF1,CCL4,CD86,PIK3CD,PLTP,ESR2,TNF,CD300LF,APOE,SERPING1,ICAM1,IL1RL1,KCNE3,COL4A3,ILK,PPIA,CCL22,CCL5,BECN1,FCGR2B,TGM2,CCL2,CXCR2,CDH3,MMP8,XCL1,FUT4,CCR1,IFNG,UCP2,TNFRSF1A,ALOX5AP,CCL11,PTGES,PLA2G4A,ABCB4,CD80,CSF1,NR4A1,PROCR,M…	278
Organismal Development	morphology	morphology of body cavity	1.12e-14					DUSP8,CP,LAMC1,XRCC2,WWOX,CLEC4D,JPH2,ADA,GNA13,ETS1,IL4R,ACACB,IGFBP5,ZEB1,NFKB2,MYL9,HELZ2,DOK1,THRB,BANK1,SEPN1,TSC1,HEXA,KCNQ1,NUAK2,ANTXR2,LY6E,GNG5,SCNN1B,EXO1,AKAP5,SOAT1,ID3,LAMC2,BUB1,SEMA3A,PEX5,NOV,CBS/CBSL,NR4A1,EYA1,PPARA,INHA,CLDN7,HS6ST1,TGFB1,MAPK3,BIRC3,CEACAM1,BCL2L1,IGF2,DACT1,ADH1C,PDCD10,RHOH,SIX1,YBX1,PPARGC1B,GATA6,ECE1,CFH,ACE,HSPA4L,mir-22,TIMP3,TACC3,NLRP3,STK3,GJA5,BTK,…	941
Immunological Disease	hypersensitive reaction	hypersensitive reaction	1.15e-14	Increased	2.646		2.555	DPYSL2,LTA4H,DBN1,SELL,GZMB,GARS,CCL20,SPI1,NPTX1,STXBP2,PTPRC,CD1D,GNA15,CLEC4D,Ly6a (includes others),ADORA2B,AHCY,TP53,TYMS,TNFRSF9,IL4R,CNR1,ITGA6,FLOT1,RNF138,ADRA1D,MYL9,CSF2RB,NCF1,CCL4,SYK,FADS2,ZYX,PIK3CD,KLK1,DHFR,ECM1,TNF,CD300LF,APOE,ICAM1,BDNF,IL21R,HN1,HLA-DQA1,PPIA,CCL22,CCL5,CD74,FCGR2B,DUSP2,ITGB7,CCL2,NGFR,KLK10,FUT4,HTR2A,P4HA2,CCR1,IFNG,ATP1B1,MAPKAPK3,OPTN,TNFRSF1A,KRT17,FCGR…	284
Cellular Movement, Hematological System Development and Function, Immune Cell Trafficking	cell movement	cell movement of mononuclear leukocytes	1.16e-14	Increased	5.231		5.051	DPYSL2,RAC2,ZC3H12A,SELL,PIK3R1,CCL20,KRAS,IL6,Cxcl9,ADAM8,NTN1,CD1D,LCK,TMEM102,MYADM,Ly6a (includes others),GNA13,AIF1,SERPINE1,ITGA4,TP53,ETS1,TNFRSF21,TNFRSF9,ITGA6,ANXA2,NFKB2,STAT3,IL7,RAP1A,CCL4,THBS2,CD86,PIK3CD,ESR2,TNF,DEK,APOE,ICAM1,KCNE3,COL4A3,ACKR2,ILK,PPIA,CXCR3,CCL22,JAK2,CD74,CCL5,GPSM1,ITGB7,TGM2,CCL2,CXCR2,CDH3,DOCK2,XCL1,FUT4,CCR1,IFNG,MLLT11,UCP2,TNFRSF1A,GNA12,CD69,RGS16,SER…	308
Cell Death and Survival	apoptosis	apoptosis of tumor cell lines	1.17e-14		-1.226		-1.186	ST6GAL1,GZMB,mir-143,TRIM32,WWOX,ETS1,DDIT4,IGFBP5,ANXA2,ZEB1,NFKB2,TRIAP1,DDIT3,PPIA,ID3,BUB1,SEMA3A,MAD2L1,NR4A1,PINK1,FOXO4,CBX5,FCGR1A,WIF1,TGFB1,MAPK3,KCNRG,JUND,BIRC3,CEACAM1,TIAM1,ADI1,BCL2L1,IGF2,EREG,SCD,YBX1,PPARGC1B,GATA6,CFH,mir-22,PIWIL4,TIMP3,TACC3,PLAUR,STK3,BTK,TFCP2,MEF2C,CYB5A,RPLP0,MSRB2,GMDS,REPS2,MSX1,HLA-DQB1,NAPA,ZBTB16,DNMT1,NOVA1,HBEGF,HMGA1,MAP3K12,NRP1,CAMK2G,PIK3CA,SNX…	801
Cellular Movement	cellular infiltration	cellular infiltration	1.21e-14	Increased	3.342		3.297	NPM1,RAC2,SELL,ZC3H12A,CRYAB,GAS6,PIK3R1,KRAS,IL6,SPDEF,SPI1,ADAM8,NTN1,ADA,CAV1,Ly6a (includes others),SERPINE1,ITGA4,TP53,ETS1,TNFRSF21,TNFRSF9,IL4R,CNR1,NFKB2,STAT3,CLEC5A,IL7,CSF2RB,NCF1,CCL4,THBS2,GAPDH,CD86,PIK3CD,PLTP,ESR2,TNF,CD300LF,APOE,SERPING1,ICAM1,IL1RL1,FGF2,KCNE3,PRDX1,COL4A3,ILK,PPIA,CCL22,CCL5,BECN1,FCGR2B,TGM2,CCL2,CXCR2,CDH3,MMP8,XCL1,FUT4,CCR1,IFNG,UCP2,TNFRSF1A,ALOX5AP,CCL11…	311
Cancer, Hematological Disease, Organismal Injury and Abnormalities	lymphocytic neoplasm	lymphocytic neoplasm	1.24e-14	Decreased	-2.201		-2.105	DUSP8,PCLO,GZMB,PPWD1,CCL20,mir-143,XRCC2,PPRC1,WWOX,JPH2,ADA,GNA13,ETS1,IL4R,ZEB1,NFKB2,DCLRE1A,ACTG1,FHL1,NUAK2,C1R,LY6E,PALD1,AMOT,EXO1,MTMR3,UBE3C,SLC12A6,ID3,LAMC2,NOSTRIN,DENND6A,KPNB1,PDZD2,HOMEZ,EYA1,INHA,C2CD4B,ANKRD50,LIMK1,TGFB1,KCNRG,JUND,TUBA1C,BIRC3,CEP57L1,CEP68,RAD54L,BCL2L1,IGF2,KCTD19,RHOH,COL6A1,KDM4B,ACE,mir-22,BTK,TUBB6,E2F7,TFCP2,CXXC5,CAMTA1,CXCL2,MAP4K4,SEPT6,SAMD9,ITGAX,M…	937
Gastrointestinal Disease, Hepatic System Disease, Organismal Injury and Abnormalities	liver lesion	liver lesion	1.61e-14	Increased	2.034		2.121	TPBG,PCLO,SERINC5,LRG1,GARS,ARNT2,LRRN4CL,LAMC1,GLB1,ADA,GNA13,FIP1L1,SART3,ETS1,IL4R,ACACB,TMEM67,LRCH2,SGIP1,DOK1,TSC1,LTBP2,DDIT3,SLC1A5,KIAA1211L,VEGFB,C1R,CLDN4,RBMX,CDK17,IBTK,LY6E,RNF19A,SLC12A6,MTMR3,SOAT1,LAMC2,PAMR1,PPP1R37,GPR183,KPNB1,PDZD2,AFF3,NOV,CBS/CBSL,TBC1D8,DERL1,NR4A1,USP37,EYA1,AP1G1,TCTEX1D2,PI15,HAVCR2,EML4,INSL6,DHX35,ANKRD50,SV2A,ZCCHC9,TGFB1,EEF1E1,NSMAF,BIRC3,C1QTNF2,E…	2668
Cancer, Gastrointestinal Disease, Organismal Injury and Abnormalities	large intestine neoplasm	large intestine neoplasm	1.73e-14		-0.318		-0.284	ST6GAL1,PCLO,LRG1,LAMC1,KBTBD3,GLB1,AJUBA,STK10,WWOX,DTD2,GNA13,ZNF665,SART3,ETS1,IL4R,ACACB,CORO1C,COG8,DOK1,BRE,SEPN1,TSC1,PIM3,LTBP2,DDIT3,KIAA1211L,C1R,CLDN4,RBMX,LY6E,PFN2,SCNN1B,RNF19A,MYNN,EXO1,SLC12A6,APOBEC1,SOAT1,LAMC2,CDS2,IL4I1,KPNB1,DENND6A,PDZD2,MAD2L1,NOV,KIF7,LY9,TBC1D8,NR4A1,EYA1,AP1G1,PINK1,PI15,PIGU,IDI1,HAVCR2,WDR37,INSL6,IL18R1,TGFB1,ACAP3,LSR,SNRPD1,TUBA1C,NSMAF,C1QTNF2,EPHA…	4449
Cellular Movement, Hematological System Development and Function, Immune Cell Trafficking	migration	migration of mononuclear leukocytes	2.44e-14	Increased	4.221		4.039	DPYSL2,RAC2,SELL,CCL20,IL6,Cxcl9,NTN1,CD1D,LCK,TMEM102,MYADM,Ly6a (includes others),GNA13,ITGA4,TNFRSF21,ETS1,TNFRSF9,ITGA6,ANXA2,STAT3,NFKB2,IL7,RAP1A,CCL4,THBS2,CD86,PIK3CD,ESR2,TNF,DEK,ICAM1,COL4A3,ACKR2,CXCR3,CCL22,CD74,JAK2,CCL5,GPSM1,ITGB7,TGM2,CCL2,CXCR2,DOCK2,XCL1,FUT4,CCR1,IFNG,MLLT11,TNFRSF1A,GNA12,CD69,RGS16,SERPINF1,CCL11,INPP5D,TNFSF18,GPR183,FOS,SEMA3A,CD80,PROCR,NR4A1,GATA3,SOCS3,R…	251
Cancer, Organismal Injury and Abnormalities	urogenital cancer	urogenital cancer	3.84e-14		-0.111		-0.106	ST6GAL1,PCLO,ARRDC1,LAMC1,KBTBD3,GLB1,AJUBA,STK10,WWOX,SENP5,GNA13,ZNF665,SART3,IL4R,ACACB,KIAA1147,SUSD4,TMEM67,MYL9,LRCH2,CORO1C,SGIP1,NADK,BRE,SEPN1,TSC1,SH3RF2,CEP135,TUBB2B,C1R,ACSS3,CLDN4,RBMX,LY6E,GSPT2,EXO1,SLC12A6,MTMR3,ZFP57,LAMC2,CDS2,PPP1R37,GPR183,PDZD2,AFF3,KIF7,LY9,CBS/CBSL,TBC1D8,GALNT4,EYA1,AP1G1,PI15,WDR37,INSL6,DHX35,ANKRD50,SV2A,TGFB1,LSR,ANKDD1A,TUBA1C,ZNF329,BIRC3,EPHA1,CEP6…	2925
Cellular Movement	migration	migration of breast cancer cell lines	4.04e-14	Increased	2.775		2.64	MYH10,GZMB,VTN,PIK3R1,AFDN,IL6,SPDEF,CCND1,CXCL10,VEGFA,PAK1,CSE1L,PIK3CG,CAV1,FOSL1,SERPINE1,PRKD1,MATK,TP53,ETS1,TWIST2,NDRG1,ITGA6,FGFR2,MMP2,ANXA2,STAT3,TNK2,ZEB1,ROR1,RAP1A,ARHGDIB,ATE1,MET,CDH1,GAB1,CD9,KRT19,PIK3R6,RSU1,HHEX,ST14,THRB,EPHA2,ESR2,NRP1,PRSS27,NME1,KCNN3,FN1,ITGBL1,FOXA1,FGF2,OSGIN1,WWTR1,DUSP6,TPD52L1,RUVBL1,CCL5,mir-34,ENAH,TGM2,ID1,DUSP5,ARF6,MTOR,ARRDC3,AKT1,JUN,PTPRJ,IGF…	185
Cellular Movement, Hematological System Development and Function, Immune Cell Trafficking	cell movement	cell movement of granulocytes	4.06e-14	Increased	4.683		4.547	RAC2,SELL,CRYAB,PIK3R1,IL6,Cxcl9,SPI1,SPDEF,NTN1,ADAM8,LUM,JAML,Cxcl3,ITGA4,TP53,TNFRSF9,IL4R,FLOT1,STAT3,PIGR,NCF1,CCL4,SYK,PIK3CD,PLTP,TNF,CD300LF,DEK,SERPINB1,APOE,TSC1,ICAM1,IL1RL1,GDF15,PPIA,CXCR3,CD74,CCL5,BECN1,TGM2,CCL2,CXCR2,DOCK2,MMP8,XCL1,ADORA1,FUT4,CCR1,IFNG,TREML2,TNFRSF1A,FCGR2A,CD69,ALOX5AP,CCL11,CXCL6,INPP5D,GIT2,GRN,CSF1,PROCR,NR4A1,MAP3K8,PPARA,SOCS3,LGALS3,CAMK1D,TLN1,LIMK1,TG…	255
Cell-To-Cell Signaling and Interaction	adhesion	adhesion of blood cells	4.38e-14	Increased	4.951		4.787	RAC2,SELL,GZMB,GAS6,CCL20,C1QA,IL6,SLC35C1,SPI1,CCND1,NPTX1,NTN1,PTPRC,LCK,MYADM,ST6GALNAC2,Ly6a (includes others),SERPINE1,OCSTAMP,ITGA4,TP53,TNFRSF9,CNR1,Cmah,CD300LD,ITGA6,DCSTAMP,NFKB2,IL7,CSF2RB,CDH1,CCL4,TNR,SYK,THBS2,PIK3CD,PLTP,CD34,TNF,APOE,SERPING1,ICAM1,GDF15,CXCR3,EPHA4,CCL22,JAK2,CCL5,CD74,ITGB7,TGM2,CCL2,CXCR2,TLR7,ADORA1,FCGR3A/FCGR3B,FUT4,CCR1,IFNG,TNFRSF1A,FCGR2A,CD69,GPR132,ITGA…	258
Organismal Development	abnormal morphology	abnormal morphology of body cavity	4.55e-14					DUSP8,CP,LAMC1,XRCC2,WWOX,CLEC4D,JPH2,ADA,GNA13,ETS1,IL4R,ACACB,IGFBP5,ZEB1,NFKB2,DOK1,BANK1,TSC1,HEXA,KCNQ1,NUAK2,ANTXR2,LY6E,SCNN1B,GNG5,EXO1,AKAP5,SOAT1,ID3,LAMC2,SEMA3A,PEX5,NOV,CBS/CBSL,EYA1,PPARA,INHA,CLDN7,HS6ST1,TGFB1,BIRC3,CEACAM1,IGF2,DACT1,PDCD10,RHOH,SIX1,YBX1,PPARGC1B,GATA6,ECE1,CFH,ACE,HSPA4L,mir-22,TIMP3,TACC3,GJA5,STK3,BTK,ACADVL,NFE2,MEF2C,HADH,UBR2,ITGA8,MSX1,HLA-DQB1,HOXC13,GST…	801
Lymphoid Tissue Structure and Development, Tissue Morphology	morphology	morphology of lymphoid tissue	5.49e-14					NPM1,SELL,ZC3H12A,IDS,PIK3R1,RRM2B,CCNB2,KRAS,IL6,SLC35C1,CCND1,SPI1,DUOXA1,TREX1,Mt1,PTPRC,LCK,WWOX,ADA,ST6GALNAC2,CLEC4D,RNF128,GNA13,UNG,TP53,ETS1,TNFRSF21,TNFRSF9,TBK1,NFKB2,STAT3,ZEB1,KLF13,PITX2,TCF3,IL7,GPX7,ARHGDIB,ABCA7,MET,CSF2RB,ARAF,SYK,KAT6A,FADS2,CD86,PIK3CD,CFLAR,DOK1,ESR2,TNF,SPPL2A,BANK1,APOE,IL1RL1,PRDX1,IL21R,LIG4,HLA-DQA1,EPHA4,MFGE8,JAK2,CD74,BECN1,FCGR2B,ITGB7,TGM2,PTPRJ,CXC…	369
Cancer, Hematological Disease, Immunological Disease, Organismal Injury and Abnormalities	lymphocytic cancer	lymphocytic cancer	5.93e-14	Decreased	-2.2		-2.083	NPM1,SELL,TOMM40L,DUSP8,PCLO,GZMB,GAS6,PIK3R1,PPWD1,POLA1,CCL20,IL6,GPSM2,CD1D,XRCC2,LCK,CSE1L,PPRC1,WWOX,ADA,GNA13,ETS1,IFIT3,IL4R,DAPK1,ERICH1,NFKB2,ZEB1,TCF3,IL7,OSBP,OGG1,ABCA7,SP4,GART,DCLRE1A,SMARCA1,FHL1,PRDX1,RSAD2,LIG4,SETD7,NUAK2,C1R,CRBN,CD27,EXO1,FUT4,SLC12A6,HTR2A,MTMR3,EPC1,FKBP3,OAS1,CDH4,TUBB4B,FCGR2A,ABCG2,CD69,ZNF521,LAMC2,ID3,BAK1,KPNB1,DENND6A,PDZD2,MSH2,SLC6A4,EYA1,PCDH18,C2C…	682
Cancer, Gastrointestinal Disease, Organismal Injury and Abnormalities	intestinal cancer	intestinal cancer	7e-14		-0.347		-0.297	ST6GAL1,PCLO,LRG1,LAMC1,KBTBD3,GLB1,AJUBA,STK10,WWOX,DTD2,GNA13,ZNF665,SART3,ETS1,IL4R,ACACB,CORO1C,COG8,DOK1,BRE,SEPN1,TSC1,PIM3,LTBP2,DDIT3,KIAA1211L,C1R,CLDN4,RBMX,LY6E,PFN2,SCNN1B,RNF19A,MYNN,EXO1,SLC12A6,APOBEC1,SOAT1,LAMC2,CDS2,IL4I1,KPNB1,DENND6A,PDZD2,MAD2L1,NOV,KIF7,LY9,TBC1D8,NR4A1,EYA1,AP1G1,PINK1,PI15,PIGU,IDI1,HAVCR2,WDR37,INSL6,IL18R1,TGFB1,ACAP3,LSR,SNRPD1,TUBA1C,NSMAF,C1QTNF2,EPHA…	4432
Cellular Movement	chemotaxis	chemotaxis of blood cells	7.07e-14	Increased	4.55		4.349	RAC2,SELL,CCL20,IL6,Cxcl9,SPI1,GPSM3,CCND1,ADAM8,PTPRC,TMEM102,JAML,Cxcl3,AIF1,GNA13,SERPINE1,ITGA4,IL4R,FLOT1,NFKB2,PIGR,CCL4,SYK,THBS2,PIK3CD,TNF,DEK,SERPINB1,APOE,TSC1,ICAM1,ACKR2,PPIA,CXCR3,CCL22,CD74,CCL5,GPSM1,G6PC3,CCL2,PTPRJ,CXCR2,DOCK2,XCL1,ADORA1,HCAR2,CCR1,IFNG,TREML2,NRP2,TNFRSF1A,FCGR2A,GNA12,CD69,HPSE,CCL11,CXCL6,INPP5D,GIT2,TNFSF18,GRN,GPR183,PTGES,HP,CSF1,CDKN1A,CTSE,PPARA,SOCS3,R…	233
Cell-To-Cell Signaling and Interaction	adhesion	adhesion of tumor cell lines	9e-14	Increased	2.894		2.766	ST6GAL1,WHSC1,GZMB,HMMR,PIK3R1,AFDN,IL6,GMFG,CCND1,CYTH1,ST6GALNAC2,CAV1,GNA13,SERPINE1,ITGA4,ETS1,HLX,ITGA6,FGFR2,ANXA2,ZEB1,STAT3,PITX2,RAP1A,PLD1,DDR1,HAX1,CDH1,CCL4,ZYX,TNF,APOE,NME1,ICAM1,GDF15,ILK,CXCR3,TGM2,CCL2,CDH3,DAB2,CASP8,FUT4,SLC12A6,RBM17,ITGA2,PDLIM2,LAMC2,MAD2L1,FOS,MAGI1,NOV,MAP3K8,LGALS3,LIF,CDCP1,CD28,RADIL,TGFB1,SERPINB5,TIAM1,IL6R,NEU3,FYB,HAS3,TLR2,ALOX15B,ARHGAP21,ADAM12,J…	207
Cellular Movement, Hematological System Development and Function, Immune Cell Trafficking, Inflammatory Response	chemotaxis	chemotaxis of leukocytes	1.03e-13	Increased	4.552		4.351	RAC2,SELL,CCL20,IL6,Cxcl9,SPI1,GPSM3,CCND1,ADAM8,TMEM102,JAML,Cxcl3,AIF1,GNA13,SERPINE1,ITGA4,IL4R,FLOT1,NFKB2,PIGR,CCL4,SYK,THBS2,PIK3CD,TNF,DEK,SERPINB1,APOE,TSC1,ICAM1,ACKR2,PPIA,CXCR3,CCL22,CD74,CCL5,GPSM1,G6PC3,CCL2,PTPRJ,CXCR2,DOCK2,XCL1,ADORA1,HCAR2,CCR1,IFNG,TREML2,NRP2,TNFRSF1A,FCGR2A,GNA12,CD69,HPSE,CCL11,CXCL6,INPP5D,GIT2,TNFSF18,GRN,GPR183,PTGES,HP,CSF1,CDKN1A,CTSE,PPARA,SOCS3,RARRES2…	232
Cellular Movement, Hematological System Development and Function, Immune Cell Trafficking	cell movement	cell movement of lymphocytes	1.07e-13	Increased	4.285		4.116	DPYSL2,RAC2,ZC3H12A,SELL,PIK3R1,CCL20,KRAS,IL6,Cxcl9,NTN1,ADAM8,CD1D,LCK,TMEM102,MYADM,Ly6a (includes others),GNA13,ITGA4,TP53,TNFRSF21,ETS1,TNFRSF9,ITGA6,STAT3,NFKB2,IL7,RAP1A,CCL4,THBS2,CD86,PIK3CD,ESR2,TNF,DEK,ICAM1,KCNE3,COL4A3,ACKR2,PPIA,CXCR3,CCL22,CD74,JAK2,CCL5,GPSM1,ITGB7,TGM2,CCL2,CXCR2,CDH3,DOCK2,XCL1,FUT4,CCR1,IFNG,MLLT11,UCP2,TNFRSF1A,GNA12,CD69,RGS16,CCL11,INPP5D,GPR183,PTGES,FOS,SE…	264
Cellular Movement, Immune Cell Trafficking	cell movement	cell movement of lymphoid cells	1.09e-13	Increased	4.199		4.033	DPYSL2,RAC2,ZC3H12A,SELL,PIK3R1,CCL20,KRAS,IL6,Cxcl9,NTN1,ADAM8,CD1D,LCK,TMEM102,MYADM,Ly6a (includes others),GNA13,ITGA4,TP53,TNFRSF21,ETS1,TNFRSF9,ITGA6,STAT3,NFKB2,IL7,RAP1A,CSF2RB,CCL4,THBS2,CD86,PIK3CD,ESR2,TNF,DEK,ICAM1,KCNE3,COL4A3,ACKR2,PPIA,CXCR3,CCL22,CD74,JAK2,CCL5,GPSM1,ITGB7,TGM2,CCL2,CXCR2,CDH3,DOCK2,XCL1,FUT4,CCR1,IFNG,MLLT11,UCP2,TNFRSF1A,GNA12,CD69,RGS16,CCL11,INPP5D,GPR183,PTGES…	265
Cancer, Gastrointestinal Disease, Organismal Injury and Abnormalities	malignant neoplasm of large intestine	malignant neoplasm of large intestine	1.21e-13		-0.528		-0.499	ST6GAL1,PCLO,LRG1,LAMC1,KBTBD3,GLB1,AJUBA,STK10,WWOX,DTD2,GNA13,ZNF665,SART3,ETS1,IL4R,ACACB,CORO1C,COG8,DOK1,BRE,SEPN1,TSC1,PIM3,LTBP2,DDIT3,KIAA1211L,C1R,CLDN4,RBMX,LY6E,PFN2,SCNN1B,RNF19A,MYNN,EXO1,SLC12A6,APOBEC1,SOAT1,LAMC2,CDS2,IL4I1,KPNB1,DENND6A,PDZD2,MAD2L1,NOV,KIF7,LY9,TBC1D8,NR4A1,EYA1,AP1G1,PINK1,PI15,PIGU,IDI1,HAVCR2,WDR37,INSL6,IL18R1,TGFB1,ACAP3,LSR,SNRPD1,TUBA1C,NSMAF,C1QTNF2,EPHA…	4423
Cancer, Hematological Disease, Organismal Injury and Abnormalities	hematological neoplasia	hematological neoplasia	1.32e-13		-1.534		-1.484	PCLO,ARRDC1,TIMM21,GLB1,WWOX,ADA,GNA13,ZNF665,ETS1,IL4R,NFKB2,MYL9,SGIP1,DOK1,SH3RF2,VEGFB,C1R,RBMX,LY6E,MYNN,EXO1,MTMR3,SLC12A6,LAMC2,DENND6A,KPNB1,PDZD2,EYA1,PINK1,C2CD4B,ANKRD50,KLHDC1,IL18R1,SV2A,UBTD2,TGFB1,KCNRG,TUBA1C,BIRC3,NSMAF,CEP57L1,CEP68,IGF2,GEN1,BAZ2B,KCTD19,GPHN,ALKBH2,COL6A1,TBC1D1,GATA6,CFH,ACE,NLRP3,FAM21A/FAM21C,BTK,TUBB6,CXXC5,CAMTA1,CXCL2,SEPT6,MED24,SAMD9,ITGAX,MCM6,MSRB2,G…	1844
Cancer, Organismal Injury and Abnormalities	lymphoreticular neoplasm	lymphoreticular neoplasm	1.32e-13		-1.959		-1.846	NPM1,SELL,TOMM40L,DUSP8,PCLO,GZMB,GAS6,PIK3R1,PPWD1,POLA1,CCL20,IL6,GPSM2,CD1D,XRCC2,LCK,CSE1L,PPRC1,WWOX,ADA,GNA13,ETS1,IFIT3,IL4R,DAPK1,ERICH1,NFKB2,ZEB1,TCF3,IL7,OSBP,OGG1,ABCA7,SP4,GART,DCLRE1A,SMARCA1,FHL1,PRDX1,RSAD2,LIG4,SETD7,NUAK2,C1R,CRBN,CD27,EXO1,FUT4,SLC12A6,HTR2A,MTMR3,EPC1,FKBP3,OAS1,CDH4,TUBB4B,FCGR2A,ABCG2,CD69,ZNF521,LAMC2,ID3,BAK1,KPNB1,DENND6A,PDZD2,MSH2,SLC6A4,EYA1,PCDH18,C2C…	683
Cancer, Hematological Disease, Organismal Injury and Abnormalities	lymphohematopoietic neoplasia	lymphohematopoietic neoplasia	1.34e-13		-1.305		-1.26	PCLO,ARRDC1,TIMM21,GLB1,WWOX,ADA,GNA13,ZNF665,ETS1,IL4R,NFKB2,MYL9,SGIP1,DOK1,SH3RF2,VEGFB,C1R,RBMX,LY6E,MYNN,EXO1,MTMR3,SLC12A6,LAMC2,DENND6A,KPNB1,PDZD2,EYA1,PINK1,C2CD4B,ANKRD50,KLHDC1,IL18R1,SV2A,UBTD2,TGFB1,KCNRG,TUBA1C,BIRC3,NSMAF,CEP57L1,CEP68,IGF2,GEN1,BAZ2B,KCTD19,GPHN,ALKBH2,COL6A1,TBC1D1,GATA6,CFH,ACE,NLRP3,FAM21A/FAM21C,BTK,TUBB6,CXXC5,CAMTA1,CXCL2,SEPT6,MED24,SAMD9,ITGAX,MCM6,MSRB2,G…	1852
Dermatological Diseases and Conditions, Organismal Injury and Abnormalities	psoriasis	psoriasis	1.44e-13		1.383		1.373	DDHD2,DBN1,COL14A1,GZMB,SPRR1A,GBAS,GARS,CCL20,IL6,CCND1,PTPRC,GNA15,GAL,KEAP1,CAV1,FOSL1,ITGB4,SERPINE1,PRKD1,IFIT3,IL4R,ITGA6,FGFR2,ANXA2,FGFBP1,ARHGDIB,HAX1,DDR1,CKMT1A/CKMT1B,PCP4,CDH1,CCNF,PCSK4,FADS2,GAPDH,ATOX1,CFLAR,KLK1,DHFR,PCBD1,TNF,EPHX1,APOE,SERPINB1,ICAM1,ARPC1B,IL17RD,RSAD2,SEC23B,ACKR2,DAGLA,JAK2,IGFBP7,PARP9,LAMP3,IFIT1,IL36G,CCL2,CXCR2,FCGR3A/FCGR3B,KLK10,IFNG,OAS1,ATP1B1,MAPKAP…	340
Cancer, Gastrointestinal Disease, Organismal Injury and Abnormalities	colorectal neoplasia	colorectal neoplasia	1.5e-13		-0.279		-0.246	ST6GAL1,PCLO,LAMC1,AJUBA,GLB1,STK10,WWOX,DTD2,GNA13,SART3,ETS1,ACACB,CORO1C,COG8,DOK1,BRE,SEPN1,PIM3,LTBP2,DDIT3,KIAA1211L,C1R,CLDN4,RBMX,PFN2,MYNN,RNF19A,EXO1,SLC12A6,APOBEC1,SOAT1,CDS2,IL4I1,DENND6A,KPNB1,MAD2L1,PDZD2,KIF7,LY9,TBC1D8,NR4A1,AP1G1,PINK1,IDI1,HAVCR2,WDR37,INSL6,IL18R1,TGFB1,LSR,NSMAF,C1QTNF2,ZNF446,SPRED3,WDR93,PIK3R3,GEN1,BRWD1,EREG,MLKL,POLD2,MCCC2,DZIP1L,GPHN,HDGF,AP5B1,COL6A1,…	3171
Cellular Function and Maintenance	homeostasis	cellular homeostasis	1.51e-13	Increased	2.437		2.234	S100vp (includes others),GZMB,CCL20,CP,mir-143,TRIM32,WWOX,JPH2,ADA,GNA13,ETS1,IL4R,ACACB,DDIT4,ANXA2,IGFBP5,ZEB1,HELZ2,THBS2,DOK1,SEPN1,TSC1,DDIT3,PPIA,VEGFB,KCNQ1,CLDN4,IBTK,SCNN1B,AMOT,MTMR3,TMEM123,SOAT1,ID3,IL4I1,GPR183,LY9,NR4A1,ATP13A4,DENND3,PINK1,PPARA,HAVCR2,CLDN7,FCGR1A,IL18R1,SV2A,TGFB1,MAPK3,CEACAM1,EPHA1,BCL2L1,IGF2,COMMD1,SCD,VPS39,RPH3AL,DACT1,EIF2S1,RHOH,PHEX,PDK1,CLIC5,TIMP3,HER…	1010
Cellular Movement, Hematological System Development and Function, Immune Cell Trafficking, Inflammatory Response	migration	migration of macrophages	1.83e-13	Increased	2.682		2.573	NAB2,NPM1,RAC2,CCR5,RARRES2,LGALS3,VTN,CXCL12,CCND1,NTN1,VEGFA,CXCL10,RHOB,PIK3CG,CYBB,STAB1,SERPINE1,DMBT1,S100A10,MIF,CNR1,PTGDS,BAG4,NINJ1,IRF6,TLR2,IL33,CCL4,TNR,IL1RN,MDK,PTK2B,EGF,BMPR2,CCL22,MYLK,HIF1A,CD74,CCL5,VCAN,AR,CCL2,CCL3L3,FLNA,MYO9B,Ccl2,HGF,STAP2,NOS2,NLRC4,PRNP,IFNG,SDC1,EPAS1,TYROBP,CXCR4,PLXND1,CSF1R,ITGAL,PARP1,PLG,CSF1,P2RY6,PLAU,PTGS2,LRP1,WNT5A	67
Cell Death and Survival	cell death	cell death of blood cells	1.85e-13		1.144		1.116	NPM1,RAC2,ST6GAL1,GZMB,PIK3R1,C1QA,IL6,LCK,ADA,FIP1L1,TNFRSF21,ETS1,DAPK1,YWHAG,DDIT4,SLC2A1,NFKB2,IRF5,TCF3,IL7,CSF2RB,ITPR3,THBS2,PPP2R2B,TSC1,DDIT3,IL1RL1,PPIA,ANPEP,PIK3C3,ANTXR2,CD27,CD69,GPR132,CCL11,SOAT1,ID3,BAK1,GPAM,MSH2,CSF1,NR4A1,PPARA,POU2AF1,HAVCR2,FCGR1A,GATA2,TGFB1,MAPK3,BIRC3,ITK,SH2D2A,MAP3K14,HDAC2,TYK2,BCL2L1,SPIB,IL12A,KIAA0101,BMP2,AKTIP,RHOH,NFAT5,LYL1,ERBB2,STAT1,PDK1,mir-…	454
Cancer, Gastrointestinal Disease, Organismal Injury and Abnormalities	oral cancer	oral cancer	1.95e-13		-0.218		-0.245	MRC1,NPM1,CRYAB,GLRX5,BMP4,GAS6,OFD1,PIK3R1,ITGA8,PCDH7,KRAS,IL6,GMFG,MAPK13,CCND1,CXCL10,CXCL13,EZR,WWOX,GNA13,SERPINE1,CDH13,TP53,TYMS,MTSS1,MFAP5,DCN,VRK2,PTCH1,ITGA6,FGFR2,IGFBP5,HAX1,SERINC2,MET,SPEN,HAS2,KLK1,RAP1GAP2,DHFR,IFIT2,PDGFD,TNF,HILPDA,CPXM2,MAP7,TRIM7,PIK3CA,ITGBL1,FN1,FRRS1,CTHRC1,SOD3,SPON1,TGM2,TUBA8,DOCK2,GDF10,LY6E,FLRT3,CRBN,LY75,CASP8,FGF7,TACSTD2,EGFR,PLOD2,CD276,MEGF10,T…	172
Cellular Function and Maintenance	function	function of phagocytes	2.97e-13	Increased	2.095		2.048	ST6GAL1,RAC2,SELL,AIM2,LTB,IL6,Mt1,Tlr12,IFIH1,CXCL10,VEGFA,PAK1,LTB4R,LGMN,PIK3CG,ADA,CAV1,ADORA2B,MAP4K1,CD274,FGR,ATM,ITGAD,STAT5A,STAT6,IL4R,CD200R1,NFKB2,STAT3,NLRX1,TPCN1,CSF3,RAP1A,IRF1,TRAF6,CSF2RB,CARD9,NOD2,CLEC4E,CD9,PIK3CD,DUSP4,DOK1,PTGER2,GPR68,TNF,CD300LF,SIGIRR,APOE,FYN,ICAM1,PTK2B,ZFP36,SLAMF8,IL21R,GDF15,LIMD1,CCL5,FCGR2B,ANPEP,DUSP2,TRPM2,TANK,MTOR,CCL2,CXCR2,TLR7,CASP8,CCR1,TR…	186
Cancer, Organismal Injury and Abnormalities, Reproductive System Disease	female genital neoplasm	female genital neoplasm	3.57e-13		-0.626		-0.549	ST6GAL1,TPBG,PCLO,ARRDC1,LAMC1,KBTBD3,WWOX,SENP5,ZNF665,SART3,ACACB,KIAA1147,SUSD4,TMEM67,MYL9,LRCH2,CORO1C,SGIP1,DOK1,NADK,BRE,SEPN1,TSC1,SH3RF2,CEP135,VEGFB,TUBB2B,CLDN4,RBMX,GSPT2,EXO1,SLC12A6,MTMR3,ZFP57,LAMC2,CDS2,AFF3,KIF7,CBS/CBSL,TBC1D8,NR4A1,EYA1,AP1G1,WDR37,INSL6,ANKRD50,SV2A,TGFB1,LSR,ANKDD1A,TUBA1C,EPHA1,KCNAB2,PIK3R3,MARK3,CLIC2,IGF2,GEN1,BRWD1,BAZ2B,DZIP1L,GPHN,AP5B1,PHEX,SP8,GATA6,…	2308
Cancer, Organismal Injury and Abnormalities	connective or soft tissue tumor	connective or soft tissue tumor	3.78e-13		0.694		0.713	AKAP8L,TPBG,ASS1,mir-143,TRIM32,XRCC2,WWOX,ADA,CCNE2,IL4R,ACACB,IGFBP5,ZEB1,DCLRE1A,CORO1C,DOK1,NADK,UTP18,DYRK2,TSC1,DDIT3,CLDN4,RBMX,ANTXR2,VPS13B,PALD1,EXO1,UBE3C,SDHA,LAMC2,BUB1,PEX5,ATXN7L2,NR4A1,PLXDC1,PINK1,PPARA,INHA,GEMIN6,ETV1,CX3CR1,LIMK1,HS6ST1,TGFB1,MAPK3,TUBA1C,UGT2B11,CEACAM1,CPNE1,CREB3L4,PIK3R3,BCL2L1,IGF2,NDUFS3,SCD,APOF,RAB23,PHKA2,COL6A1,TBC1D1,GATA6,ZFC3H1,CFH,mir-22,PIWIL4,N…	964
Cellular Movement, Immune Cell Trafficking	cell movement	cell movement of lymphatic system cells	3.84e-13	Increased	4.351		4.177	DPYSL2,RAC2,ZC3H12A,SELL,PIK3R1,CCL20,KRAS,IL6,Cxcl9,NTN1,ADAM8,CD1D,LCK,TMEM102,MYADM,Ly6a (includes others),GNA13,ITGA4,TP53,ETS1,TNFRSF21,TNFRSF9,ITGA6,STAT3,NFKB2,IL7,RAP1A,DDR1,CSF2RB,CCL4,SYK,THBS2,CD86,PIK3CD,ESR2,TNF,DEK,ICAM1,KCNE3,FGF2,COL4A3,ACKR2,PPIA,CXCR3,CCL22,CD74,JAK2,CCL5,GPSM1,ITGB7,TGM2,CCL2,CXCR2,CDH3,DOCK2,XCL1,FUT4,CCR1,IFNG,MLLT11,UCP2,TNFRSF1A,GNA12,CD69,RGS16,CCL11,INPP5…	276
Cell-To-Cell Signaling and Interaction, Hematological System Development and Function, Immune Cell Trafficking	adhesion	adhesion of immune cells	4.17e-13	Increased	5.017		4.851	RAC2,SELL,GAS6,CCL20,C1QA,IL6,SLC35C1,SPI1,CCND1,NPTX1,NTN1,PTPRC,LCK,MYADM,Ly6a (includes others),SERPINE1,OCSTAMP,ITGA4,TP53,TNFRSF9,CNR1,Cmah,CD300LD,ITGA6,DCSTAMP,NFKB2,IL7,CSF2RB,CDH1,CCL4,TNR,SYK,THBS2,PIK3CD,PLTP,CD34,TNF,APOE,SERPING1,ICAM1,GDF15,CXCR3,CCL22,CD74,JAK2,CCL5,ITGB7,TGM2,CCL2,CXCR2,TLR7,ADORA1,FCGR3A/FCGR3B,FUT4,CCR1,IFNG,TNFRSF1A,FCGR2A,CD69,GPR132,RGS16,HPSE,CCL11,INPP5D,CS…	239
Cancer, Organismal Injury and Abnormalities	pelvic tumor	pelvic tumor	4.36e-13		0.767		0.77	ST6GAL1,PCLO,ARRDC1,LAMC1,KBTBD3,AJUBA,STK10,WWOX,SENP5,GNA13,ZNF665,FIP1L1,SART3,ETS1,IL4R,ACACB,KIAA1147,SUSD4,TMEM67,MYL9,LRCH2,CORO1C,SGIP1,NADK,BRE,SEPN1,TSC1,SH3RF2,CEP135,TUBB2B,C1R,ACSS3,CLDN4,RBMX,LY6E,GSPT2,EXO1,SLC12A6,MTMR3,ZFP57,LAMC2,CDS2,PAMR1,PPP1R37,GPR183,PDZD2,AFF3,KIF7,LY9,CBS/CBSL,TBC1D8,GALNT4,EYA1,AP1G1,PI15,WDR37,INSL6,ANKRD50,SV2A,TGFB1,LSR,ANKDD1A,TUBA1C,ZNF329,BIRC3,EPH…	2737
Cancer, Organismal Injury and Abnormalities, Reproductive System Disease	tumorigenesis	tumorigenesis of reproductive tract	4.88e-13		-0.745		-0.665	ST6GAL1,TPBG,PCLO,ARRDC1,LAMC1,KBTBD3,WWOX,SENP5,ZNF665,SART3,ACACB,KIAA1147,SUSD4,TMEM67,MYL9,LRCH2,CORO1C,SGIP1,DOK1,NADK,BRE,SEPN1,TSC1,SH3RF2,CEP135,VEGFB,TUBB2B,CLDN4,RBMX,GSPT2,EXO1,SLC12A6,MTMR3,ZFP57,LAMC2,CDS2,AFF3,KIF7,CBS/CBSL,TBC1D8,NR4A1,EYA1,AP1G1,WDR37,INSL6,ANKRD50,SV2A,TGFB1,LSR,ANKDD1A,TUBA1C,EPHA1,KCNAB2,PIK3R3,MARK3,CLIC2,IGF2,GEN1,BRWD1,BAZ2B,DZIP1L,GPHN,AP5B1,PHEX,SP8,GATA6,…	2305
Cancer, Organismal Injury and Abnormalities	pelvic cancer	pelvic cancer	5.16e-13		-0.251		-0.247	ST6GAL1,PCLO,ARRDC1,LAMC1,KBTBD3,AJUBA,STK10,WWOX,SENP5,GNA13,ZNF665,FIP1L1,SART3,ETS1,IL4R,ACACB,KIAA1147,SUSD4,TMEM67,MYL9,LRCH2,CORO1C,SGIP1,NADK,BRE,SEPN1,TSC1,SH3RF2,CEP135,TUBB2B,C1R,ACSS3,CLDN4,RBMX,LY6E,GSPT2,EXO1,SLC12A6,MTMR3,ZFP57,LAMC2,CDS2,PAMR1,PPP1R37,GPR183,PDZD2,AFF3,KIF7,LY9,CBS/CBSL,TBC1D8,GALNT4,EYA1,AP1G1,PI15,WDR37,INSL6,ANKRD50,SV2A,TGFB1,LSR,ANKDD1A,TUBA1C,ZNF329,BIRC3,EPH…	2728
Hematological System Development and Function, Inflammatory Response, Tissue Morphology	quantity	quantity of phagocytes	6.13e-13	Increased	2.041		2.017	ST6GAL1,RAC2,SELL,PIK3R1,CCL20,C1QA,KRAS,IL6,SLC35C1,SPI1,ADAM8,Mt1,CD1D,LUM,ADA,CLEC4D,Ly6a (includes others),TP53,IL4R,MFAP5,TBK1,NFKB2,STAT3,TCF3,CACNA1A,HAX1,DDR1,TMUB1,CD86,DOK1,BCL2A1,ITGB6,ESR2,TNF,SPPL2A,HSD11B1,SERPINB1,APOE,ICAM1,DDIT3,IL1RL1,GDF15,CCL22,JAK2,FCGR2B,ITGB7,G6PC3,TGM2,CCL2,SORBS1,CXCR2,NGFR,MMP8,IL34,BCL6B,XCL1,CASP8,FUT4,CCR1,TSTA3,IFNG,ABCB1,TNFRSF1A,FCGR2A,GPR132,IRAK3…	289
Cancer, Organismal Injury and Abnormalities	abdominal adenocarcinoma	abdominal adenocarcinoma	6.81e-13		-1.427		-1.405	PCLO,LAMC1,KBTBD3,GLB1,AJUBA,STK10,WWOX,ADA,DTD2,GNA13,ZNF665,SART3,ETS1,ACACB,MYL9,LRCH2,CORO1C,COG8,DOK1,BRE,SEPN1,TSC1,PIM3,LTBP2,DDIT3,SLC1A5,KIAA1211L,C1R,CLDN4,RBMX,PFN2,GSPT2,RNF19A,MYNN,EXO1,SLC12A6,APOBEC1,SOAT1,LAMC2,CDS2,IL4I1,KPNB1,DENND6A,PDZD2,KIF7,LY9,TBC1D8,NR4A1,EYA1,AP1G1,PINK1,HAVCR2,WDR37,INSL6,IL18R1,TGFB1,LSR,SNRPD1,NSMAF,C1QTNF2,BORCS6,EPHA1,ZNF446,SPRED3,WDR93,KCNAB2,PIK3R…	3985
Cell Morphology	cell spreading	cell spreading	7.4e-13	Increased	2.772		2.633	SLIT3,MYH10,CRYAB,GZMB,MYADM,ITGB4,SERPINE1,HOOK1,PRKD1,ITGA4,ETS1,TP53,PEAK1,CNR1,ITGA6,IGFBP5,STAT3,PITX2,DCTN2,MET,SYK,THBS2,ZYX,DOK1,ITGB6,TNF,HACE1,FLNB,ICAM1,FGF2,ILK,JAK2,CCL5,SYNM,MAP4,ARF6,CXCR2,SORBS1,DAB2,PDCD6IP,IFNG,FCGR2A,GPR132,ITGA2,VIM,RAP2C,INPP5D,SEMA3A,CHAD,FLNC,MPRIP,LGALS3,TLN1,CD28,RHOB,MAPK3,RANBP9,EHD1,TIAM1,SAMSN1,LAMA2,RAPGEF3,FYB,FERMT1,LAT,P2RY1,CD151,RUNX1,MSR1,NRG1,…	195
Endocrine System Disorders, Gastrointestinal Disease, Immunological Disease, Metabolic Disease, Organismal Injury and Abnormalities	insulin-dependent diabetes mellitus	insulin-dependent diabetes mellitus	7.62e-13		0.632		0.618	Naip1 (includes others),SELL,KRAS,IL6,Cxcl9,GPSM3,PTPRC,IFIH1,CD1D,LCK,Ly6a (includes others),JAML,AIF1,ITGA4,IFIT3,TNFRSF9,TMTC1,PCDH15,FLOT1,DDR1,NCF1,CCL4,ZBTB12,CD300C,ITPR3,GPR65,ARHGEF6,PPP2R2B,CD86,ECM1,TNF,DEAF1,HSD11B1,MAGI3,BANK1,SERPING1,ICAM1,RNF39,IL21R,CDK4,HLA-DQA1,CXCR3,CCL22,CCL5,IGFBP7,CD74,FCGR2B,MIPOL1,TAP1,ITGB7,mir-34,CYTL1,TRIM27,CCL2,XCL1,CD27,RSBN1,CCR1,IFNG,OAS1,UCP2,TNF…	275
Cellular Function and Maintenance	function	function of lymphatic system cells	8.62e-13		1.594		1.545	SELL,KLRB1,PIK3R1,IL6,Mt1,PTPRC,STK10,RNF128,TP53,TNFRSF21,ETS1,TNFRSF9,IL4R,Slfn2,Cmah,TBK1,STAT3,IRF5,IL7,PIGR,ARHGDIB,SKP2,CSF2RB,RASGRF2,SLAMF6,ARHGEF6,CD86,PIK3CD,ECM1,TNF,BANK1,APOE,ICAM1,IL1RL1,IL21R,HLA-DQA1,PPIA,CD74,TAP1,ITGB7,TGM2,CXCR2,PIK3C3,LY75,CD27,PRKDC,ABCB1,IFNG,TXNIP,FCGR2A,GPR84,CD69,RGS16,PDLIM2,ID3,INPP5D,BAK1,SEMA3A,ARHGEF5,WIPF1,CD80,ARHGDIA,MMP3,HAVCR2,POU2AF1,LAT2,CX3CR…	222
Cellular Movement, Hematological System Development and Function, Immune Cell Trafficking	migration	Lymphocyte migration	1.04e-12	Increased	3.618		3.447	DPYSL2,RAC2,SELL,CCL20,IL6,Cxcl9,NTN1,CD1D,LCK,TMEM102,MYADM,Ly6a (includes others),GNA13,ITGA4,TNFRSF21,ETS1,TNFRSF9,ITGA6,STAT3,NFKB2,IL7,RAP1A,CCL4,THBS2,CD86,PIK3CD,ESR2,TNF,DEK,ICAM1,COL4A3,ACKR2,CXCR3,CCL22,CD74,JAK2,CCL5,GPSM1,ITGB7,TGM2,CCL2,CXCR2,DOCK2,XCL1,FUT4,CCR1,IFNG,MLLT11,TNFRSF1A,GNA12,CD69,RGS16,CCL11,INPP5D,GPR183,FOS,SEMA3A,CD80,PROCR,NR4A1,GATA3,SOCS3,RARRES2,S100A4,TLN1,CX3C…	229
Cancer, Organismal Injury and Abnormalities, Reproductive System Disease	genital tract cancer	genital tract cancer	1.06e-12		-0.934		-0.932	ST6GAL1,PCLO,ARRDC1,LAMC1,KBTBD3,WWOX,SENP5,ZNF665,SART3,IL4R,ACACB,KIAA1147,SUSD4,TMEM67,MYL9,LRCH2,CORO1C,SGIP1,NADK,BRE,SEPN1,TSC1,SH3RF2,CEP135,TUBB2B,C1R,CLDN4,RBMX,LY6E,GSPT2,EXO1,SLC12A6,MTMR3,ZFP57,LAMC2,CDS2,PPP1R37,GPR183,AFF3,KIF7,LY9,CBS/CBSL,TBC1D8,GALNT4,EYA1,AP1G1,PI15,WDR37,INSL6,ANKRD50,SV2A,TGFB1,LSR,ANKDD1A,TUBA1C,EPHA1,CEP68,WDR93,KCNAB2,MARK3,CLIC2,IGF2,GEN1,BRWD1,BAZ2B,DZIP1…	2567
Cellular Function and Maintenance	function	function of antigen presenting cells	1.07e-12		1.706		1.673	ST6GAL1,SELL,AIM2,TIGIT,LTB,IL6,Mt1,Tlr12,CXCL10,VEGFA,IFIH1,LTB4R,LGMN,CTSS,PIK3CG,ADA,CAV1,ADORA2B,MAP4K1,CD274,FGR,ATM,ITGAD,STAT6,IL4R,CD200R1,NFKB2,STAT3,NLRX1,TPCN1,RAP1A,IRF1,TRAF6,CSF2RB,CARD9,NOD2,CLEC4E,CD9,PIK3CD,DUSP4,DOK1,PTGER2,GPR68,TNF,SIGIRR,APOE,FYN,ICAM1,PTK2B,ZFP36,SLAMF8,IL21R,GDF15,LIMD1,CCL5,CD74,FCGR2B,ANPEP,TRPM2,TANK,MTOR,CCL2,TLR7,CASP8,CCR1,TRPM4,IFNG,PLXNA1,SIGMAR1,CL…	168
Cancer, Hematological Disease, Organismal Injury and Abnormalities	hematologic cancer	hematologic cancer	1.21e-12		-1.959		-1.889	PCLO,ARRDC1,TIMM21,GLB1,WWOX,ADA,GNA13,ZNF665,ETS1,IL4R,NFKB2,MYL9,SGIP1,DOK1,SH3RF2,VEGFB,C1R,RBMX,LY6E,MYNN,EXO1,MTMR3,SLC12A6,LAMC2,DENND6A,KPNB1,PDZD2,EYA1,PINK1,C2CD4B,ANKRD50,KLHDC1,IL18R1,SV2A,UBTD2,TGFB1,KCNRG,TUBA1C,BIRC3,NSMAF,CEP57L1,CEP68,IGF2,GEN1,BAZ2B,KCTD19,GPHN,ALKBH2,COL6A1,TBC1D1,GATA6,CFH,ACE,NLRP3,FAM21A/FAM21C,BTK,TUBB6,CAMTA1,SEPT6,MED24,SAMD9,ITGAX,MCM6,MSRB2,GPD1,ZNF436,M…	1797
Lymphoid Tissue Structure and Development, Organ Morphology, Tissue Morphology	morphology	morphology of lymphoid organ	1.24e-12					NPM1,SELL,ZC3H12A,IDS,RRM2B,CCNB2,IL6,SLC35C1,DUOXA1,CCND1,SPI1,TREX1,Mt1,PTPRC,LCK,WWOX,ADA,CLEC4D,RNF128,UNG,TP53,ETS1,TNFRSF9,TBK1,NFKB2,STAT3,ZEB1,KLF13,PITX2,TCF3,IL7,GPX7,ARHGDIB,ABCA7,CSF2RB,ARAF,KAT6A,FADS2,CD86,PIK3CD,CFLAR,DOK1,ESR2,TNF,SPPL2A,BANK1,APOE,IL1RL1,PRDX1,LIG4,HLA-DQA1,EPHA4,MFGE8,JAK2,CD74,FCGR2B,TGM2,PTPRJ,CXCR2,PIK3C3,DOCK2,CASP8,FUT4,IFNG,PRKDC,TXNIP,TNFRSF1A,ZNF521,PTGS…	336
Cancer, Hematological Disease, Organismal Injury and Abnormalities	lymphohematopoietic cancer	lymphohematopoietic cancer	1.34e-12		-1.689		-1.626	PCLO,ARRDC1,TIMM21,GLB1,WWOX,ADA,GNA13,ZNF665,ETS1,IL4R,NFKB2,MYL9,SGIP1,DOK1,SH3RF2,VEGFB,C1R,RBMX,LY6E,MYNN,EXO1,MTMR3,SLC12A6,LAMC2,DENND6A,KPNB1,PDZD2,EYA1,PINK1,C2CD4B,ANKRD50,KLHDC1,IL18R1,SV2A,UBTD2,TGFB1,KCNRG,TUBA1C,BIRC3,NSMAF,CEP57L1,CEP68,IGF2,GEN1,BAZ2B,KCTD19,GPHN,ALKBH2,COL6A1,TBC1D1,GATA6,CFH,ACE,NLRP3,FAM21A/FAM21C,BTK,TUBB6,CAMTA1,SEPT6,MED24,SAMD9,ITGAX,MCM6,MSRB2,GPD1,ZNF436,M…	1806
Cancer, Hematological Disease, Immunological Disease, Organismal Injury and Abnormalities	non-Hodgkin's disease	non-Hodgkin's disease	1.39e-12		-1.514		-1.452	SELL,TOMM40L,DUSP8,PCLO,GZMB,GAS6,PPWD1,POLA1,CCL20,IL6,GPSM2,CD1D,XRCC2,CSE1L,ADA,GNA13,ETS1,IFIT3,IL4R,DAPK1,ERICH1,ZEB1,TCF3,OSBP,ABCA7,DCLRE1A,SP4,SMARCA1,FHL1,PRDX1,RSAD2,SETD7,NUAK2,C1R,CRBN,CD27,FUT4,SLC12A6,MTMR3,EPC1,OAS1,CDH4,FCGR2A,TUBB4B,ZNF521,CD69,LAMC2,ID3,BAK1,DENND6A,PDZD2,MSH2,EYA1,PCDH18,NDRG2,POU2AF1,MICALL2,HDAC10,ANKRD50,LIMK1,USP8,IFI44L,TGFB1,KCNRG,TUBA1C,JUND,BIRC3,MAP3K1…	545
Cancer, Organismal Injury and Abnormalities	abdominal carcinoma	abdominal carcinoma	1.39e-12		-1.597		-1.571	PCLO,LAMC1,KBTBD3,GLB1,AJUBA,STK10,WWOX,ADA,DTD2,GNA13,ZNF665,SART3,ETS1,ACACB,MYL9,LRCH2,CORO1C,COG8,DOK1,BRE,SEPN1,TSC1,PIM3,LTBP2,DDIT3,SLC1A5,KIAA1211L,C1R,CLDN4,RBMX,PFN2,GSPT2,RNF19A,MYNN,EXO1,SLC12A6,APOBEC1,SOAT1,LAMC2,CDS2,IL4I1,KPNB1,DENND6A,PDZD2,KIF7,LY9,TBC1D8,NR4A1,EYA1,AP1G1,PINK1,HAVCR2,WDR37,INSL6,IL18R1,TGFB1,LSR,SNRPD1,TUBA1C,NSMAF,C1QTNF2,BORCS6,EPHA1,ZNF446,SPRED3,WDR93,KCNAB…	4019
Immunological Disease	allergy	allergy	1.4e-12		1.512		1.461	DPYSL2,LTA4H,DBN1,GZMB,CCL20,IL6,SPI1,STXBP2,PTPRC,Ly6a (includes others),ADORA2B,AHCY,TYMS,IL4R,CNR1,ITGA6,FLOT1,RNF138,ADRA1D,MYL9,CSF2RB,CCL4,SYK,FADS2,ZYX,GAPDH,PIK3CD,KLK1,DHFR,ECM1,TNF,CD300LF,SERPING1,ICAM1,IL1RL1,PRDX1,HN1,HLA-DQA1,PPIA,CCL22,CD74,CCL5,FCGR2B,DUSP2,ITGB7,C1R,TGM2,IL36G,AR,LY75,ALPK2,ADORA1,CYP51A1,KLK10,P4HA2,HTR2A,IFNG,OPTN,TNFRSF1A,KRT17,FCGR2A,PTGS1,HPSE,ALOX5AP,HBB,PT…	267
Cellular Growth and Proliferation	colony formation	colony formation	1.78e-12		0.942		0.879	ST6GAL1,RAC2,NPM1,DYRK1B,WHSC1,GLI2,GZMB,PIK3R1,FRMD6,KRAS,IL6,mir-143,CCND1,SPI1,SPRY4,DYRK3,IFIH1,PLK4,ELF3,NEK6,LUM,CAV1,RUVBL2,ITGB4,SERPINE1,FIP1L1,ALDH3A1,TP53,ETS1,Slfn2,RRM2,FGFR2,STAT3,ZEB1,FGFBP1,IL7,FAM57A,TNS4,NSMCE3,MET,CSF2RB,CCL4,RUNX1T1,PIK3R6,RAD18,HAS2,SQSTM1,DHFR,THRB,ESR2,TNF,FANCA,UBE2C,NME1,DDIT3,FGF2,ILK,PHC3,VEGFB,JAK2,IGFBP7,BECN1,mir-34,DUSP5,AR,CLDN4,PTPRJ,CCL2,PIK3C3,N…	371
Cardiovascular Disease, Organismal Injury and Abnormalities	peripheral arterial disease	peripheral arterial disease	1.83e-12					RAP2B,ST6GAL1,ADAMTS8,F2R,SGK1,LPXN,DNAJB4,MARK1,VWA5A,TTC33,TOMM70,VEGFA,TTLL7,CTSS,TBC1D9B,MED21,PLEKHO2,RUVBL2,BAG5,ARID5A,ITGA4,EVI2A,IGFBP5,P3H2,ARHGDIB,SMARCA1,CSF2RB,SUCO,SCP2,SYK,BTG2,EBNA1BP2,PLTP,PTGER2,ALOX5,C3AR1,CAMK2G,APOE,LAPTM5,SLC22A3,IL1RL1,BDNF,EEF1B2,ADAP2,DNAJA1,MPPED2,UST,BEX4,RAB33B,SNX10,TLR7,DAB2,HEXIM1,CASP8,FCGR3A/FCGR3B,CCR1,CD53,UCP2,FCGR2A,PTGS1,DDX56,HBB,MCUB,RASGRP…	148
Cell Death and Survival	cell death	cell death of immune cells	2.23e-12		1.508		1.459	NPM1,RAC2,ST6GAL1,GZMB,PIK3R1,C1QA,IL6,LCK,ADA,FIP1L1,TNFRSF21,ETS1,DAPK1,YWHAG,DDIT4,SLC2A1,NFKB2,TCF3,IRF5,IL7,CSF2RB,THBS2,PPP2R2B,ITPR3,TSC1,DDIT3,IL1RL1,ANPEP,PIK3C3,ANTXR2,CD27,CD69,GPR132,SOAT1,CCL11,ID3,BAK1,GPAM,MSH2,CSF1,NR4A1,PPARA,HAVCR2,POU2AF1,FCGR1A,TGFB1,MAPK3,BIRC3,ITK,SH2D2A,MAP3K14,TYK2,BCL2L1,SPIB,IL12A,AKTIP,BMP2,RHOH,NFAT5,ERBB2,STAT1,PDK1,mir-22,PMEL,NHEJ1,PXN,NLRP3,BTK,Art…	422
Cancer, Gastrointestinal Disease, Hepatic System Disease, Organismal Injury and Abnormalities	liver carcinoma	liver carcinoma	2.36e-12		1.515		1.551	TPBG,PCLO,SERINC5,GARS,ARNT2,LRRN4CL,LAMC1,GLB1,ADA,GNA13,FIP1L1,SART3,ETS1,ACACB,TMEM67,LRCH2,SGIP1,DOK1,TSC1,LTBP2,DDIT3,SLC1A5,KIAA1211L,VEGFB,C1R,RBMX,CDK17,IBTK,LY6E,RNF19A,SLC12A6,MTMR3,LAMC2,PAMR1,PPP1R37,GPR183,KPNB1,PDZD2,AFF3,NOV,TBC1D8,DERL1,NR4A1,USP37,EYA1,AP1G1,TCTEX1D2,PI15,HAVCR2,EML4,INSL6,DHX35,ANKRD50,SV2A,ZCCHC9,TGFB1,EEF1E1,NSMAF,C1QTNF2,EPHA1,IGF2,BRWD1,BAZ2B,SUOX,MCCC2,SCD,…	2468
Cellular Movement, Hematological System Development and Function, Immune Cell Trafficking, Inflammatory Response	migration	migration of phagocytes	2.87e-12	Increased	4.104		3.938	RAC2,NPM1,CCR5,SELL,EPS8,VTN,PIK3R1,CCL20,IL6,CCND1,NTN1,OCLN,VEGFA,CXCL10,CTSV,FHL2,CXCL13,CTSS,PIK3CG,LUM,SERPINE1,BST1,FGR,ITGA4,DMBT1,TNFRSF9,CNR1,SCN9A,ITGA5,ANXA2,CSF3,PIGR,NINJ1,S1PR3,S1PR4,CDH1,CCL4,TNR,IL10RA,RTN4,CD86,PIK3CD,VAV1,TNF,RAP1B,APOE,PROK2,ADAM17,FN1,ICAM1,PTK2B,IL21R,CXCR3,BMPR2,CCL22,CCL5,CD74,VCAN,CLEC11A,AR,CCL2,CCL3L3,CXCR2,STAP2,ACKR1,CCR1,ITGB1,IFNG,CXCL11,ANGPT1,NRP2,…	186
Cellular Function and Maintenance	function	function of mononuclear leukocytes	3.1e-12		1.272		1.227	SELL,KLRB1,PIK3R1,IL6,Mt1,PTPRC,STK10,RNF128,TP53,TNFRSF21,ETS1,TNFRSF9,IL4R,Slfn2,Cmah,TBK1,STAT3,IRF5,PIGR,IL7,ARHGDIB,SKP2,CSF2RB,RASGRF2,SLAMF6,ARHGEF6,CD86,PIK3CD,ECM1,TNF,BANK1,APOE,ICAM1,IL1RL1,IL21R,PPIA,CD74,TAP1,ITGB7,TGM2,CCL2,CXCR2,PIK3C3,LY75,CD27,PRKDC,ABCB1,IFNG,FCGR2A,TXNIP,GPR84,CD69,RGS16,PDLIM2,ID3,INPP5D,SEMA3A,ARHGEF5,WIPF1,CD80,CSF1,ARHGDIA,MMP3,HAVCR2,POU2AF1,LAT2,CX3CR1,CB…	211
Cellular Movement, Hematological System Development and Function, Immune Cell Trafficking, Inflammatory Response	chemotaxis	chemotaxis of phagocytes	3.55e-12	Increased	4.562		4.373	RAC2,CCR5,SELL,F2R,VTN,CCL20,RICTOR,CCND1,SPI1,CXCL10,VEGFA,JMJD6,LTB4R,PTPRO,PIK3CG,JAML,Cxcl3,AIF1,SERPINE1,FGR,ITGA4,STAT6,IL4R,FLOT1,PIGR,NINJ1,AQP9,NOD2,CCL4,CD9,PIP5K1C,SYK,THBS2,MYO1F,PIK3CD,VAV1,EDN3,ALOX5,C3AR1,TNF,DEK,TSC1,APOE,SERPINB1,FYN,PIK3CA,ICAM1,PTK2B,SLAMF8,PTN,PPIA,CXCR3,CCL22,GBF1,CCL5,CD74,GPSM1,G6PC3,GLRB,PTPRJ,CCL2,CCL3L3,CXCR2,DOCK2,XCL1,STIM1,LBP,ADORA1,HCAR2,CCR1,TRPM4,…	191
Cancer, Gastrointestinal Disease, Organismal Injury and Abnormalities	colorectal cancer	colorectal cancer	3.82e-12		-0.694		-0.667	ST6GAL1,PCLO,LAMC1,AJUBA,GLB1,STK10,WWOX,DTD2,GNA13,SART3,ETS1,ACACB,CORO1C,COG8,DOK1,BRE,SEPN1,PIM3,LTBP2,DDIT3,KIAA1211L,C1R,CLDN4,RBMX,PFN2,MYNN,RNF19A,EXO1,SLC12A6,APOBEC1,SOAT1,CDS2,IL4I1,DENND6A,KPNB1,MAD2L1,PDZD2,KIF7,LY9,TBC1D8,NR4A1,AP1G1,PINK1,IDI1,HAVCR2,WDR37,INSL6,IL18R1,TGFB1,LSR,NSMAF,C1QTNF2,ZNF446,SPRED3,WDR93,PIK3R3,GEN1,BRWD1,EREG,MLKL,POLD2,MCCC2,DZIP1L,GPHN,HDGF,AP5B1,COL6A1,…	3125
Cellular Movement, Immune Cell Trafficking	migration	migration of lymphatic system cells	3.98e-12	Increased	3.75		3.573	DPYSL2,RAC2,SELL,CCL20,IL6,Cxcl9,NTN1,CD1D,LCK,TMEM102,MYADM,Ly6a (includes others),GNA13,ITGA4,TNFRSF21,ETS1,TNFRSF9,ITGA6,STAT3,NFKB2,IL7,RAP1A,DDR1,CCL4,SYK,THBS2,CD86,PIK3CD,ESR2,TNF,DEK,ICAM1,FGF2,COL4A3,ACKR2,CXCR3,CCL22,CD74,JAK2,CCL5,GPSM1,ITGB7,TGM2,CCL2,CXCR2,DOCK2,XCL1,FUT4,CCR1,IFNG,MLLT11,TNFRSF1A,GNA12,CD69,RGS16,CCL11,INPP5D,GPR183,FOS,SEMA3A,CD80,PROCR,NR4A1,GATA3,SOCS3,RARRES2,S1…	239
Cell-To-Cell Signaling and Interaction, Cellular Movement	recruitment	recruitment of blood cells	4.13e-12	Increased	3.772		3.609	SELL,CRYAB,KDM6B,PIK3R1,CCL20,KRAS,IL6,Cxcl9,NTN1,CAV1,ADORA2B,GNA13,SERPINE1,ITGA4,ETS1,TNFRSF9,CNR1,FLOT1,IRF5,IL7,RAP1A,OGG1,CARD9,CSF2RB,CCL4,SYK,THBS2,PIK3CD,TNF,APOE,ICAM1,IL1RL1,BDNF,Mcpt1,IL21R,GDF15,P2RX1,CXCR3,CCL22,CD74,CCL5,FCGR2B,CCL2,CXCR2,PIK3C3,TLR7,HCAR2,FCGR3A/FCGR3B,CCR1,IFNG,UCP2,TREML2,FCGR2A,TNFRSF1A,CD69,HPSE,ALOX5AP,CCL11,INPP5D,SEMA3A,FOS,CSF1,MAP3K8,ST3GAL4,RARRES2,LGALS…	222
Inflammatory Response	immune response	immune response of cells	4.27e-12	Increased	4.222		4.031	RAC2,NPM1,GAS6,KLRB1,POLA1,C1QA,IL6,SPI1,TREX1,NTN1,SPRY4,PTPRC,IFIH1,TRIM32,CD1D,LCK,ELF3,CYBA,LUM,CAV1,ADORA2B,GNA13,SERPINE1,DNM2,ITGA4,TP53,ETS1,TNFRSF9,APPL2,RAB33A,STAT3,CLEC5A,IL7,RAP1A,ABCA7,PLD1,MET,NCR1,CARD9,CSF2RB,CORO1C,NCF1,SYK,GAPDH,CD86,TNF,APOE,TRIM7,ICAM1,EIF4EBP2,IL1RL1,SLC1A5,RAB35,MID1,CCL22,MFGE8,CD74,BECN1,FCGR2B,ANPEP,TAP1,G6PC3,TGM2,ARF6,PTPRJ,TRIM27,CCL2,DOCK2,PROS1,TLR7…	366
Cell Cycle	mitosis	mitosis	5.48e-12		1.057		0.97	MYH10,KLHDC8B,GAS6,PIK3R1,HAUS4,KRAS,IL6,CCND1,XRCC2,PLK4,AJUBA,CSE1L,CENPE,NEK6,TCERG1,ADORA2B,TBL1XR1,GNA13,CENPW,TP53,GRK4,GORASP1,PHIP,ADGRL2,ESPL1,FGFR2,IGFBP5,PTPN3,STAT3,FGFBP1,IL7,MASTL,SKP2,DCTN2,ATE1,MET,HAUS1,SKA3,PDLIM7,SYK,PDS5A,NEK4,NKX3-1,CENPT,THRB,TNF,UBE2C,APOE,PIM3,MIS18A,AATF,FGF2,ILK,PDS5B,PRPF4,JAK2,TTK,NUF2,SPAG5,CCT4,AR,PROS1,KIF2C,RAD21,NAE1,NINL,GNA12,CUL7,CCK,INPP5D,GRN…	333
Cancer, Gastrointestinal Disease, Hepatic System Disease, Organismal Injury and Abnormalities	hepatobiliary system cancer	hepatobiliary system cancer	5.55e-12		1.211		1.235	TPBG,PCLO,SERINC5,LRG1,GARS,ARNT2,LRRN4CL,LAMC1,GLB1,ADA,GNA13,FIP1L1,SART3,ETS1,ACACB,TMEM67,LRCH2,SGIP1,DOK1,TSC1,LTBP2,DDIT3,SLC1A5,KIAA1211L,VEGFB,C1R,CLDN4,RBMX,CDK17,IBTK,LY6E,RNF19A,SLC12A6,MTMR3,LAMC2,PAMR1,PPP1R37,GPR183,KPNB1,PDZD2,AFF3,NOV,TBC1D8,DERL1,NR4A1,USP37,EYA1,AP1G1,TCTEX1D2,PI15,HAVCR2,EML4,INSL6,DHX35,ANKRD50,SV2A,ZCCHC9,TGFB1,EEF1E1,NSMAF,C1QTNF2,EPHA1,IGF2,BRWD1,BAZ2B,SUOX…	2581
Cancer, Organismal Injury and Abnormalities	invasion	invasion of tissue	5.87e-12	Increased	3.332		3.258	MYH10,ITGA8,IGF2BP3,KRAS,mir-143,SPI1,CCND1,VEGFA,LAMC1,RARA,PIK3CG,EZR,SERPINE1,TP53,ETS1,STAT5A,MITF,CNR1,SNAI1,FGFR2,IGFBP5,L1CAM,MMP2,ZEB1,STAT3,FMOD,TCF3,TFPI2,MET,TIAM2,GAB1,ANKRD11,THBS2,HAS2,PIK3CD,HHEX,EPHA2,TNF,NME1,CLDN11,FN1,BDNF,FGF2,ILK,JAK2,ANPEP,ENAH,GLRB,MTOR,CCL2,TFAP2A,IGF1,CXCR2,CDH3,ALDH1A3,HOXA11,HOXC11,PFN2,COL18A1,FGF7,EGFR,IFNG,CD276,KHDRBS1,HPSE,AXL,FRK,CXCL6,WAS,ZEB2,CD…	137
Cancer, Gastrointestinal Disease, Hepatic System Disease, Organismal Injury and Abnormalities	liver tumor	liver tumor	7.43e-12	Increased	2.035		2.064	TPBG,PCLO,SERINC5,LRG1,GARS,ARNT2,LRRN4CL,LAMC1,GLB1,ADA,GNA13,FIP1L1,SART3,ETS1,ACACB,TMEM67,LRCH2,SGIP1,DOK1,TSC1,LTBP2,DDIT3,SLC1A5,KIAA1211L,VEGFB,C1R,CLDN4,RBMX,CDK17,IBTK,LY6E,RNF19A,SLC12A6,MTMR3,LAMC2,PAMR1,PPP1R37,GPR183,KPNB1,PDZD2,AFF3,NOV,TBC1D8,DERL1,NR4A1,USP37,EYA1,AP1G1,TCTEX1D2,PI15,HAVCR2,EML4,INSL6,DHX35,ANKRD50,SV2A,ZCCHC9,TGFB1,EEF1E1,NSMAF,C1QTNF2,EPHA1,IGF2,BRWD1,BAZ2B,SUOX…	2539
Inflammatory Disease	chronic inflammatory disorder	chronic inflammatory disorder	7.89e-12		0.416		0.451	GZMB,GAS6,POLA1,CCL20,TLE1,C1QA,IL6,mir-143,GPSM3,ADA,CLEC4D,AIF1,FIP1L1,PTGIS,TNFRSF21,IL4R,Slfn2,IGFBP5,IRF5,IL7,CKMT1A/CKMT1B,CSF2RB,SYT6,HELZ2,CD300C,ITPR3,PPP2R2B,THRB,DDIT3,PRDX1,HEXA,ITGB7,C1R,SPON1,LY6E,CRBN,ALPK2,HTR2A,FCGR2A,CD69,SPATS2L,CCL11,SOAT1,MAGI1,CSF1,MAZ,NR4A1,PROCR,SLC6A4,ACTL6A,PPARA,SOCS3,RARRES2,MLLT6,HAVCR2,HSF2,S100A4,IGSF5,CX3CR1,FCGR1A,FCN1,TGFB1,MAPK3,EEF1E1,RASSF8,PB…	660
Cellular Function and Maintenance, Hematological System Development and Function	function	function of lymphocytes	9.35e-12		1.296		1.252	SELL,KLRB1,PIK3R1,IL6,Mt1,PTPRC,STK10,RNF128,TP53,TNFRSF21,ETS1,TNFRSF9,IL4R,Slfn2,Cmah,TBK1,STAT3,IRF5,PIGR,IL7,ARHGDIB,SKP2,CSF2RB,RASGRF2,SLAMF6,ARHGEF6,CD86,PIK3CD,ECM1,TNF,BANK1,APOE,ICAM1,IL1RL1,IL21R,PPIA,CD74,TAP1,ITGB7,TGM2,CXCR2,PIK3C3,LY75,CD27,PRKDC,ABCB1,IFNG,FCGR2A,TXNIP,GPR84,CD69,RGS16,PDLIM2,ID3,INPP5D,SEMA3A,ARHGEF5,WIPF1,CD80,ARHGDIA,MMP3,HAVCR2,POU2AF1,LAT2,CX3CR1,CBX5,GATA2,C…	208
Cellular Development, Cellular Growth and Proliferation	cell proliferation	cell proliferation of breast cancer cell lines	1.11e-11		1.522		1.382	TRAIP,MAGED1,PIK3R1,FRMD6,KRAS,IL6,CCND1,ESRRG,ELF3,CSE1L,WWOX,CAV1,FOSL1,ITGB4,TP53,ETS1,TYMS,CCNE2,PEAK1,PPP1R1B,FGFR2,FLOT1,ANXA2,IGFBP5,PTPN3,STAT3,ZEB1,SKP2,TNS4,MET,CDH1,SYK,BTG2,PPP2R2B,HAS2,PIK3CD,CFLAR,ESR2,TNF,KCNH1,NME1,NACC2,NRG2,FGF2,OSGIN1,GDF15,HSPB8,ILK,EEF1B2,PDS5B,CXCR3,JAK2,IGFBP7,BECN1,DUSP5,AR,ARRDC3,CARD10,MMP8,DAB2,CASP8,AMOT,S100A1,IFNG,MEMO1,TNFRSF1A,DROSHA,ITGA2,MAPK6,RG…	304
Cellular Growth and Proliferation	colony formation	colony formation of cells	1.23e-11		0.742		0.677	ST6GAL1,RAC2,NPM1,DYRK1B,GLI2,GZMB,PIK3R1,FRMD6,KRAS,IL6,mir-143,CCND1,SPI1,SPRY4,DYRK3,IFIH1,PLK4,ELF3,NEK6,LUM,CAV1,RUVBL2,ITGB4,FIP1L1,ALDH3A1,TP53,ETS1,Slfn2,RRM2,FGFR2,STAT3,ZEB1,FGFBP1,IL7,FAM57A,TNS4,NSMCE3,MET,CSF2RB,CCL4,RUNX1T1,RAD18,HAS2,SQSTM1,DHFR,THRB,ESR2,TNF,FANCA,UBE2C,DDIT3,FGF2,ILK,PHC3,VEGFB,JAK2,IGFBP7,BECN1,mir-34,DUSP5,AR,CLDN4,PTPRJ,CCL2,PIK3C3,NGFR,BCL6B,TRIT1,HCAR2,S100A…	340
Cell Cycle	interphase	interphase	1.28e-11	Increased	2.162		2.065	NPM1,POLA1,PIK3R1,IL6,ESRRG,CSE1L,PRKCDBP,ETS1,CCNE2,IL4R,YWHAG,NPAT,ITGA6,IGFBP5,ANXA2,IRF5,TCF3,IL7,MASTL,SMARCA1,ARAF,RAD18,THRB,BRE,NRG2,DDIT3,ILK,mir-34,SYNM,TXNIP,GPR132,MAPK6,ID3,BAK1,BUB1,MCM3,MAD2L1,MSH2,CSF1,FBXO5,USP37,SOX9,PPARA,FOXO4,SMC1A,LIMK1,SOX2,USP8,E2F6,TGFB1,MAPK3,CREG1,RPRM,AURKA,CDCA2,FAAP20,BCL2L1,IGF2,ALOX15B,GEN1,BAP1,SF3B4,KIAA0101,BMP2,BARD1,RNASEH2B,E2F3,PTGES3,NRG1,C…	437
Cell-To-Cell Signaling and Interaction, Inflammatory Response	immune response	immune response of leukocytes	1.41e-11	Increased	4.821		4.686	NPM1,KLRB1,IL6,SPI1,NTN1,TREX1,PTPRC,CD1D,LUM,SERPINE1,ITGA4,TP53,ETS1,TNFRSF9,CLEC5A,STAT3,IL7,ABCA7,CSF2RB,NCR1,SYK,CD86,TNF,APOE,ICAM1,IL1RL1,SLC1A5,MFGE8,CCL22,CD74,FCGR2B,BECN1,ANPEP,TAP1,G6PC3,TGM2,CCL2,PTPRJ,DOCK2,TLR7,CASP8,FCGR3A/FCGR3B,IFNG,UCP2,TREML2,FCGR2A,TNFRSF1A,CD69,CCL11,SOAT1,INPP5D,BAK1,ISG15,CD80,MSH2,SLC6A4,MAP3K8,PSEN1,CH25H,SOCS3,LGALS3,HAVCR2,FCGR1A,BIN1,TGFBR2,CD28,CXCL3…	209
Cancer, Gastrointestinal Disease, Hepatic System Disease, Organismal Injury and Abnormalities	cancer	liver cancer	1.43e-11		1.514		1.538	TPBG,PCLO,SERINC5,LRG1,GARS,ARNT2,LRRN4CL,LAMC1,GLB1,ADA,GNA13,FIP1L1,SART3,ETS1,ACACB,TMEM67,LRCH2,SGIP1,DOK1,TSC1,LTBP2,DDIT3,SLC1A5,KIAA1211L,VEGFB,C1R,CLDN4,RBMX,CDK17,IBTK,LY6E,RNF19A,SLC12A6,MTMR3,LAMC2,PAMR1,PPP1R37,GPR183,KPNB1,PDZD2,AFF3,NOV,TBC1D8,DERL1,NR4A1,USP37,EYA1,AP1G1,TCTEX1D2,PI15,HAVCR2,EML4,INSL6,DHX35,ANKRD50,SV2A,ZCCHC9,TGFB1,EEF1E1,NSMAF,C1QTNF2,EPHA1,IGF2,BRWD1,BAZ2B,SUOX…	2523
Cancer, Hematological Disease, Immunological Disease, Organismal Injury and Abnormalities	neoplasia	neoplasia of leukocytes	1.5e-11		-1.808		-1.765	SELL,DUSP8,PCLO,GZMB,GAS6,POLA1,CCL20,KRAS,IL6,SPI1,PTPRC,CD1D,XRCC2,ADA,HS3ST1,ITGB4,DNM2,TP53,TYMS,IFIT3,RHOBTB3,RRM2,STAT3,ZEB1,TCF3,DDR1,SKP2,DCLRE1A,SP4,CD86,DUSP4,CFLAR,DHFR,CD34,XRCC5,HACE1,PRDX1,RSAD2,CDK4,CXCR3,CCL22,JAK2,IGFBP7,NUAK2,DUSP2,C1R,DUSP5,CDH3,TLR7,CRBN,CD27,EPC1,IFNG,PHF6,PRKDC,OAS1,TUBB4B,ZNF12,CD69,RGS16,SERPINF1,LAMC2,BAK1,ISG15,LAMB2,WIPF1,TUBA1A,NR4A2,MGAT4A,MSH2,SERPIN…	305
Cellular Development, Connective Tissue Development and Function, Tissue Development	differentiation	differentiation of connective tissue cells	1.6e-11		0.041		-0.025	PIK3R1,LRG1,IL6,mir-143,LAMC1,WWOX,FIP1L1,FBL,SLC2A5,ITGA6,IGFBP5,NFKB2,IL7,PDLIM7,BBS12,DDIT3,IL1RL1,SLC1A5,ILK,RBMX,LY6E,HTR2A,ZNF521,NPPC,ID3,GPR183,SEMA3A,NOV,CSF1,NR4A1,SOX9,TCF21,PPARA,SOCS3,RARRES2,ATP6V0D2,GPC3,GATA2,SOX2,WIF1,TGFB1,MAPK3,JUND,CEACAM1,Arxes1/Arxes2,MAP3K14,TYK2,UCHL3,HDAC5,OSBPL8,SF3B4,LGALS12,ANGPTL8,DDX21,SCD,GLIS3,BMP2,RAB23,DACT1,NUDT7,PGF,SH3PXD2B,COL6A1,PPARGC1B,STA…	438
Cellular Movement	chemotaxis	chemotaxis of myeloid cells	1.65e-11	Increased	4.709		4.522	RAC2,CCR5,SELL,F2R,VTN,CCL20,RICTOR,Cxcl9,CCND1,SPI1,PTPRC,CXCL10,VEGFA,JMJD6,LTB4R,PTPRO,PIK3CG,JAML,Cxcl3,AIF1,SERPINE1,FGR,ITGA4,STAT6,IL4R,FLOT1,PIGR,NINJ1,AQP9,NOD2,CCL4,CD9,PIP5K1C,YARS,SYK,THBS2,MYO1F,PIK3CD,VAV1,EDN3,ALOX5,C3AR1,TNF,DEK,TSC1,APOE,SERPINB1,FYN,ICAM1,PTK2B,SLAMF8,PTN,PPIA,CXCR3,CCL22,GBF1,CCL5,CD74,G6PC3,GLRB,PTPRJ,CCL2,CCL3L3,CXCR2,DOCK2,XCL1,STIM1,LBP,ADORA1,HCAR2,CCR1,RP…	187
Organismal Development, Organismal Injury and Abnormalities	abnormal morphology	abnormal morphology of thoracic cavity	1.78e-11					SELL,DUSP8,CCNB2,AFDN,IL6,LAMC1,XRCC2,LCK,WWOX,JPH2,CLEC4D,ADA,GNA13,PTGIS,ETS1,HLX,ACACB,ITGA6,ZEB1,NFKB2,TCF3,IL7,CSF2RB,ARAF,KAT6A,TSC1,LIG4,LY6E,GNG5,TXNIP,ID3,ARID3A,SEMA3A,NOV,SLC6A4,EYA1,CSRP3,PPARA,TCF21,GPC3,GATA2,HS6ST1,TDG,TGFB1,FGFR4,BIRC3,ITK,TBX5,MAP3K14,HDAC2,IGF2,ELK3,FOXP4,PDCD10,RHOH,SIX1,NFAT5,PPARGC1B,GATA6,ECE1,ERRFI1,ERBB2,mir-22,VAV2,TIMP3,TACC3,SLA,G6PD,GLCE,GJA5,LOXL3,ACA…	400
Cancer, Organismal Injury and Abnormalities, Reproductive System Disease	benign neoplasm of female genital organ	benign neoplasm of female genital organ	2.09e-11					AKAP8L,MYH10,TPBG,RPE,SBSPON,PIK3R1,EIF4A2,NPEPPS,CP,KRAS,IFIH1,ESRRG,ELF3,CYBA,KEAP1,MTHFD2,TBL1XR1,TP53,SLC2A5,IFIT3,PLD3,EZH1,MFAP5,TSPAN12,IGFBP5,ZEB1,FMOD,TFPI2,MAPK8IP1,KIAA1804,CACNA1A,ADRA1D,PCP4,MET,CDH1,THBS2,ZYX,KCNK6,DOK1,LTN1,ESR2,HSD11B1,APOE,DYRK2,SERPING1,KCNN3,FGF2,PHLDA2,HN1,PDS5B,HLA-DQA1,ARL4D,DTNA,IFIT1,AR,DAB2,RAD21,KLK10,KPNA3,PHF6,TXNIP,PTGS1,PTGES,FOS,NR4A2,CDKN1A,NR4A1,X…	291
Cellular Movement	migration	migration of cancer cells	2.44e-11	Increased	3.246		3.147	ST6GAL1,SOCS1,HMMR,KRAS,IL6,mir-143,SPDEF,VEGFA,CXCL10,PAK1,ITGA3,CXCL13,CSE1L,EZR,LUM,CAV1,SERPINE1,ZBTB16,AHCY,ITGA4,PEAK1,SNAI1,HBEGF,ITGA5,L1CAM,MMP2,ZEB1,CSF3,DDR1,MET,NKX3-1,SFRP1,PDGFD,THRB,ESR2,NRP1,FN1,PTK2B,BDNF,ILK,CCL5,CD74,PARP9,VCAN,F2RL1,CCL2,IGF1,CTBP2,COL18A1,EGFR,ITGB1,SOX7,CXCL11,RHOC,GNA12,mir-196,HPSE,VIM,COL4A3BP,SLIT2,FRK,F3,CDK1,NOV,CSF1,SPRY2,LSP1,ADAM10,CD44,CCL21,PTGS2,…	135
Cancer, Hematological Disease, Immunological Disease, Organismal Injury and Abnormalities	T-cell non-Hodgkin's disease	T-cell non-Hodgkin's disease	2.49e-11	Decreased	-2.324		-2.251	SELL,DUSP8,PCLO,GZMB,GAS6,POLA1,CCL20,IL6,SPI1,PTPRC,XRCC2,CD1D,ADA,HS3ST1,TP53,TYMS,IFIT3,RHOBTB3,RRM2,ZEB1,TCF3,SKP2,DCLRE1A,SP4,DUSP4,CFLAR,DHFR,XRCC5,HACE1,PRDX1,RSAD2,CXCR3,CCL22,IGFBP7,NUAK2,DUSP2,C1R,DUSP5,CDH3,TLR7,CRBN,CD27,EPC1,IFNG,PRKDC,OAS1,TUBB4B,ZNF12,CD69,RGS16,SERPINF1,LAMC2,BAK1,ISG15,LAMB2,WIPF1,TUBA1A,NR4A2,MGAT4A,MSH2,SERPINH1,CDKN1A,MAP3K8,LIF,NDRG2,KLF6,LAD1,HDAC10,NNMT,USP…	245
Cellular Movement, Hematological System Development and Function, Immune Cell Trafficking, Inflammatory Response	cellular infiltration	infiltration by neutrophils	2.65e-11	Increased	3.052		3.016	RAC2,SELL,SGK1,IL6,SPDEF,NTN1,ADAM8,CXCL10,LTB4R,PIK3CG,PRDM1,TP53,ITGAD,STAT6,RAB27A,STAT3,CSF3,NCF1,CCL4,VAV1,PLTP,SFRP1,C3AR1,TNF,CD300LF,ADM,APOE,ADAM17,ICAM1,IL1RL1,NQO2,TRPM2,F2RL1,CXCR2,MMP8,FABP4,XCL1,STIM1,LBP,TNFRSF1B,ACKR1,FUT4,EGFR,IFNG,TNFRSF1A,ALOX5AP,SLIT2,ITGB2,CSF1,FCER1G,CD44,PROCR,CCL21,MAP3K8,PTGS2,JAK3,ADORA2A,SOCS3,PLCB2,LGALS3,PLP1,UNC5B,GPR18,LIMK1,TGFBR2,CXCL3,RSPO3,PTX3,…	124
Cellular Movement, Hematological System Development and Function, Immune Cell Trafficking, Inflammatory Response	cell movement	cell movement of macrophages	3.06e-11	Increased	3.499		3.391	RAC2,NPM1,SOCS1,CCR5,SELL,GAS6,VTN,LTB,CCND1,NTN1,CXCL10,VEGFA,JMJD6,LCAT,PIK3CG,CAV1,PRDM1,SERPINE1,DMBT1,TP53,TNFRSF21,TNFRSF9,IL4R,NDRG1,CNR1,NINJ1,TRAF6,CCL4,EGLN1,TNR,THBS2,PIK3CD,NR3C2,PLTP,C3AR1,TNF,APOE,SERPING1,ADAM17,ICAM1,PTK2B,SLAMF8,NQO2,COL4A3,PPT2,PTN,CXCR3,BMPR2,CCL22,CCL5,CD74,SOD3,VCAN,G6PC3,GLRB,CES1,AR,PTPRJ,CCL2,CCL3L3,BID,STAP2,HCAR2,ACKR1,EGFR,CCR1,ITGB1,IFNG,NUP85,TYROBP,S…	181
Cellular Function and Maintenance, Hematological System Development and Function	function	function of myeloid cells	3.09e-11		1.657		1.621	RAC2,SELL,AIM2,IL6,Mt1,Tlr12,CXCL10,LTB4R,LGMN,PIK3CG,CAV1,ADORA2B,FGR,ATM,ITGAD,STAT6,IL4R,mir-223,NFKB2,STAT3,TPCN1,NLRX1,CSF3,RAP1A,IRF1,TRAF6,CSF2RB,CARD9,NOD2,CLEC4E,CD9,PIK3CD,DUSP4,DOK1,PTGER2,GPR68,C3AR1,TNF,FYN,APOE,ICAM1,PTK2B,ZFP36,IL1RL1,SLAMF8,GDF15,LIMD1,CCL5,FCGR2B,ANPEP,TRPM2,TANK,MTOR,CCL2,CXCR2,CASP8,CCR1,IFNG,SIGMAR1,CLN3,TPCN2,UCP2,TYROBP,TNFRSF1A,FCGR2A,EGR1,HNRNPD,AXL,F3,GRN…	138
Organismal Development, Organismal Injury and Abnormalities	abnormal morphology	abnormal morphology of abdomen	3.27e-11					SELL,GAS6,CP,IL6,LAMC1,CD1D,ESRRG,LCK,BCAT2,WWOX,ADA,ETS1,PTGIS,IL4R,DAPK1,HLX,ITGA6,IGFBP5,NFKB2,IL7,ABCA7,ARAF,KAT6A,DOK1,BANK1,PRDX1,LIG4,ILK,HEXA,KCNQ1,NUAK2,ITGB7,IQGAP2,ANTXR2,LY6E,HEXB,CRBN,SCNN1B,EXO1,HTR2A,AKAP5,CDH4,TXNIP,ABCG2,SOAT1,LAMC2,BAK1,GIT2,NOV,PEX5,CBS/CBSL,CSF1,SOX9,EYA1,LIG1,TCF21,PPARA,SOCS3,INHA,SIDT2,GNPAT,CLDN7,GPC3,SC5D,TGFB1,CEACAM1,MAP3K14,H6PD,IGFBP2,TNS1,ABCD1,IGFBP…	591
Cell-To-Cell Signaling and Interaction, Cellular Movement, Hematological System Development and Function, Immune Cell Trafficking	recruitment	recruitment of leukocytes	3.35e-11	Increased	3.595		3.439	SELL,CRYAB,KDM6B,PIK3R1,CCL20,KRAS,IL6,Cxcl9,NTN1,CAV1,ADORA2B,SERPINE1,ITGA4,ETS1,TNFRSF9,CNR1,FLOT1,IRF5,IL7,RAP1A,OGG1,CARD9,CSF2RB,CCL4,SYK,THBS2,PIK3CD,TNF,APOE,ICAM1,IL1RL1,Mcpt1,IL21R,GDF15,P2RX1,CXCR3,CCL22,CD74,CCL5,FCGR2B,CCL2,CXCR2,PIK3C3,TLR7,HCAR2,FCGR3A/FCGR3B,CCR1,IFNG,UCP2,TREML2,FCGR2A,TNFRSF1A,CD69,HPSE,ALOX5AP,CCL11,INPP5D,SEMA3A,FOS,CSF1,MAP3K8,ST3GAL4,LGALS3,LIF,RARRES2,HSPA1…	214
Cardiovascular System Development and Function	morphology	morphology of cardiovascular system	3.35e-11					DUSP8,GAS6,AFDN,IL6,JPH2,ARHGEF26,AIF1,GNA13,PTGIS,ETS1,HEYL,CCNE2,RGS19,ACACB,ZEB1,MYL9,KAT6A,THBS2,KLF15,TSC1,KCNQ1,PROS1,LY6E,GNG5,AMOT,AKAP5,TXNIP,ZNF521,ARID3A,SEMA3A,NOV,CBS/CBSL,SLC6A4,EYA1,CSRP3,TCF21,PPARA,GPC3,GATA2,TDG,TGFB1,BIRC3,TBX5,HDAC2,IGFBP2,BACH1,BCL2L1,IGF2,FOXP4,IGFBP4,BMP2,ADH1C,PDCD10,PGF,NFAT5,PPARGC1B,GATA6,ECE1,ERBB2,CFH,ACE,VAV2,mir-22,SRC,TIMP3,PXN,NLRP3,DVL1,G6PD,STK3…	449
Cellular Development, Cellular Growth and Proliferation, Hematological System Development and Function, Hematopoiesis, Tissue Development	development	development of blood cells	3.84e-11	Increased	5.07		4.853	GAS6,PIK3R1,IL6,GPR174,CD1D,LCK,ELF3,ADA,ETS1,IL4R,ZEB1,NFKB2,IRF5,TCF3,IL7,MYL9,CSF2RB,DOK1,CD34,TSC1,USP18,Crip2,IL1RL1,RSAD2,LIG4,mir-34,TIPARP,PIK3C3,CD27,FCGR2A,CD69,mir-196,ID3,THNSL2,IL4I1,LY9,CSF1,NR4A1,PPARA,SOCS3,POU2AF1,HAVCR2,GATA2,IL18R1,TGFB1,MAPK3,ITK,MAP3K14,HDAC2,EPHA1,TYK2,KCNA3,BCL2L1,IGF2,SPIB,IL12A,KIAA0101,RHOH,LMO1,PGF,LYL1,STAT1,VAV2,NHEJ1,TACC3,TP63,SLA,G6PD,SMARCE1,CADM1…	466
Cellular Movement	cell movement	cell movement of carcinoma cell lines	4.25e-11	Increased	3.327		3.227	DNAJB4,HMMR,IGF2BP3,IL6,MAPK13,GOLGA2,RFFL,DSE,PAK1,EZR,KARS,CAV1,FOSL1,RUVBL2,DNMT1,ITGA4,TP53,ETS1,NDRG1,MITF,ITGA5,L1CAM,STAT3,ZEB1,CSF3,HAX1,DDR1,AREG,MET,CDH1,CCL4,CD9,SYK,ZYX,HAS2,MAPK7,IFIT2,ITGB6,TNF,KDM5A,NRP1,RAP1B,TSC1,NME1,TCF4,ADAM17,FN1,FGF2,WWTR1,PTN,BMPR2,GALNT2,CCL5,ANPEP,PRKCZ,TGM2,ID1,AR,AKT1,JUN,CCL2,IGF1,FGD4,KISS1,EGFR,Nes,ITGB1,IFNG,NRP2,TGFBI,ITGA2,VIM,AXL,NOV,BCAM,ZEB2,AD…	150
Cellular Movement, Hematological System Development and Function, Immune Cell Trafficking	cell movement	cell movement of antigen presenting cells	4.25e-11	Increased	2.866		2.735	NPM1,RAC2,SELL,GAS6,CCL20,CCND1,NTN1,FHL2,CAV1,SERPINE1,TP53,TNFRSF21,TNFRSF9,IL4R,CNR1,PIGR,S1PR4,CDH1,CCL4,TNR,THBS2,CD86,PIK3CD,PLTP,TNF,APOE,SERPING1,ICAM1,COL4A3,IL21R,ACKR2,CXCR3,CCL22,CD74,CCL5,BECN1,GPSM1,G6PC3,AR,CCL2,PTPRJ,CXCR2,ADORA1,HCAR2,CCR1,IFNG,NRP2,HPSE,CCL11,TNFSF18,GPR183,PTGES,PLA2G4A,CD80,CSF1,CDKN1A,Irgm1,MAP3K8,CTSE,RARRES2,LGALS3,S100A4,CX3CR1,TGFBR2,TRAF3IP2,RHOB,TGFB1,C…	230
Cell-To-Cell Signaling and Interaction, Cellular Movement	recruitment	recruitment of cells	4.54e-11	Increased	3.947		3.778	SELL,CRYAB,KDM6B,PIK3R1,CCL20,KRAS,IL6,Cxcl9,NTN1,CAV1,ADORA2B,GNA13,SERPINE1,ITGA4,ETS1,TNFRSF9,CNR1,FLOT1,IRF5,IL7,RAP1A,OGG1,CARD9,CSF2RB,CCL4,SYK,THBS2,PIK3CD,TNF,APOE,ICAM1,IL1RL1,BDNF,FGF2,Mcpt1,IL21R,GDF15,P2RX1,CXCR3,CCL22,CD74,CCL5,FCGR2B,CCL2,CXCR2,PIK3C3,TLR7,HCAR2,FCGR3A/FCGR3B,CCR1,IFNG,UCP2,TREML2,TNFRSF1A,FCGR2A,CD69,HPSE,VIM,ALOX5AP,CCL11,INPP5D,FOS,SEMA3A,CSF1,MAP3K8,ST3GAL4,RARR…	236
Hematological System Development and Function, Tissue Morphology	quantity	quantity of granulocytes	4.75e-11		0.646		0.655	RAC2,ST6GAL1,SELL,C1QA,IL6,SLC35C1,SPI1,ADAM8,Mt1,CD1D,LUM,ADA,Ly6a (includes others),SERPINE1,TP53,IL4R,MFAP5,TBK1,STAT3,NFKB2,HAX1,ARHGDIB,CSF2RB,DOK1,TNF,CD34,ESR2,SERPINB1,ICAM1,DDIT3,IL1RL1,IL21R,CCL22,FCGR2B,G6PC3,ITGB7,CCL2,CXCR2,MMP8,BCL6B,FUT4,TSTA3,ABCB1,IFNG,FCGR2A,TNFRSF1A,GPR132,HPSE,IRAK3,CCL11,INPP5D,CXCL6,ARHGEF5,LGALS9B,CSF1,CDKN1A,ARHGDIA,CTSE,ST3GAL4,SOCS3,LGALS3,LIF,MMP3,MFNG,…	213
Hematological Disease, Immunological Disease	T-cell lymphoproliferative disorder	T-cell lymphoproliferative disorder	5.14e-11	Decreased	-2.427		-2.371	SELL,DUSP8,PCLO,GZMB,GAS6,POLA1,PIK3R1,CCL20,KRAS,IL6,SPI1,PTPRC,CD1D,XRCC2,ADA,HS3ST1,ITGB4,DNM2,TP53,TYMS,IFIT3,RHOBTB3,RRM2,STAT3,ZEB1,TCF3,SKP2,DCLRE1A,SP4,CD86,DUSP4,CFLAR,DHFR,CD34,XRCC5,HACE1,PRDX1,RSAD2,CDK4,CXCR3,CCL22,IGFBP7,NUAK2,DUSP2,C1R,DUSP5,CDH3,TLR7,CRBN,CD27,EPC1,IFNG,PHF6,PRKDC,OAS1,TUBB4B,ZNF12,CD69,RGS16,SERPINF1,LAMC2,BAK1,ISG15,LAMB2,WIPF1,TUBA1A,NR4A2,MGAT4A,MSH2,SERPINH1,…	292
DNA Replication, Recombination, and Repair	synthesis	synthesis of DNA	5.33e-11		1.75		1.642	COL14A1,GLI2,POLA1,PIK3R1,IL6,SPI1,CCND1,ADA,CAV1,ADORA2B,ALDH3A1,PRKD1,TP53,TYMS,PHIP,CCNE2,IGFBP5,STAT3,SMOC2,TFPI2,RAP1A,MAPK8IP1,CDCA4,SKP2,ADRA1D,ATE1,MET,NCF1,THBS2,RAD18,ARHGEF28,PIK3CD,TNF,APOE,NRG2,FGF2,BDNF,CNTF,CDK4,CXCR3,CCL5,MMS22L,AR,PROS1,EXO1,IFNG,NAE1,TNFRSF1A,GNA12,NPPC,POLG,SLC29A1,GRN,FOS,CCNE1,NOV,SYF2,NTRK3,CSF1,CDKN1A,MAZ,NR4A1,MAP3K8,CTH,BMP6,LIG1,INHA,LIF,LGALS3,HSPA1A/HS…	275
Cellular Movement, Hematological System Development and Function, Immune Cell Trafficking	cellular infiltration	cellular infiltration by granulocytes	5.33e-11	Increased	2.617		2.571	RAC2,SELL,CRYAB,F2R,SGK1,PIK3R1,IL6,SPDEF,ADAM8,NTN1,CXCL10,LTB4R,PIK3CG,PRDM1,TP53,ITGAD,STAT6,TNFRSF9,IL4R,RAB27A,STAT3,CSF3,NCF1,CCL4,PIK3CD,VAV1,SFRP1,PLTP,C3AR1,TNF,CD300LF,ADM,APOE,ADAM17,ICAM1,IL1RL1,NQO2,PPIA,CCL5,BECN1,TRPM2,TGM2,F2RL1,CXCR2,MMP8,FABP4,XCL1,STIM1,LBP,TNFRSF1B,ACKR1,FUT4,EGFR,CCR1,IFNG,TNFRSF1A,ALOX5AP,SLIT2,CCL11,ITGB2,CSF1,FCER1G,NR4A1,PROCR,CD44,CCL21,MAP3K8,PTGS2,JAK3…	154
Inflammatory Response, Organismal Injury and Abnormalities	inflammation	inflammation of organ	5.36e-11		0.166		0.32	SELL,GZMB,GAS6,PIK3R1,POLA1,CHRNB1,CCL20,C1QA,IL6,mir-143,GPR174,CD1D,LCK,ELF3,ADA,CLEC4D,AHCY,TNFRSF21,IL4R,ARHGAP10,ITGA6,NFKB2,IRF5,IL7,CKMT1A/CKMT1B,MYL9,CSF2RB,THBS2,KLK1,SERPINB1,USP18,DDIT3,IL1RL1,PRDX1,IL17RD,PPIA,ITGB7,PIK3C3,PROS1,CRBN,HTR2A,TUBB4B,FCGR2A,ABCG2,CD69,CCL11,SOAT1,ID3,BAK1,GIT2,CBS/CBSL,CSF1,NR4A1,PROCR,SLC6A4,NMI,PPARA,SOCS3,INHA,IDI1,CA4,HAVCR2,HSF2,S100A4,CX3CR1,HMGCS2,…	762
Cellular Function and Maintenance, Hematological System Development and Function	function	function of T lymphocytes	5.47e-11		0.703		0.656	CCR5,SELL,CDKN2C,IL6,HLA-DQB1,PTPRC,CXCL10,BCAT1,PRF1,TXK,CTSS,STK10,PIK3CG,RNF128,CD274,ICOSLG/LOC102723996,ATM,TP53,TNFRSF21,STAT5A,STAT6,TNFRSF9,IL4R,Slfn2,Cmah,LAG3,TBK1,STAT3,IRF5,IL7,ARHGDIB,SKP2,SLAMF6,RASGRF2,CSF2RB,NOD2,BHLHE40,ARHGEF6,IL10RA,CD86,PIK3CD,MAP2K3,VAV1,ECM1,Tcf7,C3AR1,ANG,TNF,FYN,TCF4,ICAM1,IL1RL1,PTPN13,PSMB10,IL21R,PPIA,CD74,TGM2,MTOR,CXCR2,PIK3C3,STAP2,LY75,MCPH1,CD27,MY…	174
Hematological System Development and Function, Lymphoid Tissue Structure and Development, Tissue Morphology	quantity	quantity of T lymphocytes	5.67e-11	Increased	3.58		3.433	SELL,ZC3H12A,PIK3R1,CCNB2,IL6,SPI1,Mt1,PTPRC,CD1D,LCK,ADA,TP53,ETS1,TNFRSF21,TNFRSF9,IL4R,ITGA6,FGFR2,TBK1,NFKB2,STAT3,ZEB1,KLF13,TCF3,IL7,PIGR,ARHGDIB,HAX1,DDR1,SLAMF6,CSF2RB,CCL4,ST3GAL1,KAT6A,SYK,ARHGEF6,CD86,PIK3CD,CFLAR,DOK1,BCL2A1,ESR2,TNF,SPPL2A,XRCC5,TSC1,APOE,ICAM1,DDIT3,IL1RL1,BDNF,PRDX1,IL21R,LIG4,HLA-DQA1,PPIA,CXCR3,EPHA4,ITGB8,CCL5,JAK2,CD74,FCGR2B,ANPEP,TAP1,ITGB7,DOCK2,BCL6B,HEXB,X…	350
Cellular Development, Connective Tissue Development and Function, Tissue Development	differentiation	differentiation of connective tissue	6.48e-11		0.632		0.552	PIK3R1,LRG1,IL6,mir-143,LAMC1,WWOX,FIP1L1,FBL,SLC2A5,ETS1,ITGA6,IGFBP5,NFKB2,IL7,CSF2RB,PDLIM7,BBS12,DDIT3,IL1RL1,SLC1A5,ILK,RBMX,LY6E,HTR2A,ZNF521,mir-196,NPPC,ID3,GPR183,SEMA3A,NOV,CSF1,NR4A1,SOX9,TCF21,PPARA,SOCS3,RARRES2,ATP6V0D2,GPC3,GATA2,SOX2,WIF1,TGFB1,MAPK3,JUND,CEACAM1,Arxes1/Arxes2,MAP3K14,TYK2,UCHL3,HDAC5,OSBPL8,BCL2L1,SF3B4,LGALS12,DDX21,ANGPTL8,SCD,GLIS3,BMP2,RAB23,DACT1,NUDT7,PGF,S…	484
Cancer, Gastrointestinal Disease, Organismal Injury and Abnormalities	colon tumor	colon tumor	6.53e-11		0.43		0.448	ST6GAL1,TPBG,PCLO,LAMC1,GLB1,STK10,WWOX,DTD2,GNA13,FIP1L1,SART3,ACACB,SUSD4,CORO1C,COG8,SGIP1,TMEM43,DOK1,BRE,SEPN1,PIM3,SH3RF2,LTBP2,DDIT3,KIAA1211L,VEGFB,TUBB2B,C1R,ABHD14B,CLDN4,RBMX,BEX4,PFN2,RNF19A,MYNN,EXO1,SLC12A6,MTMR3,APOBEC1,ZFP57,SOAT1,CDS2,PAMR1,IL4I1,KPNB1,DENND6A,PDZD2,MAD2L1,AFF3,KIF7,LY9,CBS/CBSL,TBC1D8,NR4A1,AP1G1,PINK1,IDI1,HAVCR2,EML4,WDR37,INSL6,SLC7A4,IL18R1,ANKRD50,SV2A,TGFB…	2915
Cancer, Cardiovascular Disease, Organismal Injury and Abnormalities	vascular tumor	vascular tumor	6.84e-11		1.072		1.137	DBN1,KDM6B,GLI2,PIK3R1,AFDN,KRAS,IL6,NPAS2,CCND1,FBXO4,ELF3,KEAP1,TP53,MAP3K9,FGFR2,IGFBP5,STAT3,TCF3,DDR1,OGG1,MET,CSF2RB,CDH1,RUNX1T1,SYK,FANCA,FLNB,TSC1,DDIT3,BDNF,EPHA4,IGFBP7,IQGAP2,AR,SLC9A3R2,MYNN,DIS3,RAD21,FCGR3A/FCGR3B,SDHA,PRKDC,ABCB1,FHIT,NRP2,TUBB4B,ABCG2,HIP1,TUSC2,BUB1,CCNE1,AFF3,TUBA1A,MSH2,NTRK3,CDKN1A,EPHA5,PLXDC1,LIG1,KIF1B,S100A4,GATA2,CEBPG,TGFBR2,SUFU,FGFR4,CXCL14,STAB1,TUBA…	246
Cell-To-Cell Signaling and Interaction	activation	activation of lymphatic system cells	7.1e-11	Increased	3.113		2.975	ST6GAL1,KLRB1,TIGIT,PMP2,C1QA,IL6,STXBP2,PTPRC,CD1D,LCK,ADA,ITGA4,TP53,ETS1,TNFRSF21,TNFRSF9,CNR1,Cmah,NFKB2,STAT3,IRF5,IL7,CSF2RB,NCR1,SLAMF6,NCF1,CCL4,SYK,CD86,PIK3CD,PLTP,TNF,CD300LF,BANK1,APOE,ICAM1,IL1RL1,IL21R,DUSP22,Mbp,CCL22,CD74,CCL5,FCGR2B,CCL2,PTPRJ,DOCK2,TLR7,CASP8,CD27,FCGR3A/FCGR3B,IFNG,TREML2,TXNIP,FCGR2A,CD69,CCL11,INPP5D,BAK1,FOS,NR4A2,CD80,CHRNB2,CDKN1A,NR4A1,GATA3,LGALS3,TARM1,…	284
Cellular Movement, Hematological System Development and Function, Immune Cell Trafficking	migration	migration of antigen presenting cells	7.27e-11	Increased	2.403		2.288	NPM1,RAC2,CCR5,EPS8,VTN,CCL20,CCND1,NTN1,VEGFA,CXCL10,FHL2,CXCL13,PIK3CG,SERPINE1,DMBT1,TNFRSF9,SCN9A,CNR1,ITGA5,PIGR,NINJ1,S1PR3,S1PR4,CDH1,CCL4,TNR,IL10RA,CD86,TNF,APOE,ICAM1,PTK2B,IL21R,BMPR2,CXCR3,CCL22,CD74,CCL5,VCAN,AR,CCL2,CCL3L3,STAP2,IFNG,CXCL11,NRP2,TYROBP,SLIT2,CD80,CSF1,WAS,CCL21,CD44,PLAU,PTGS2,LRP1,NAB2,CD81,RARRES2,LGALS3,CXCL12,CCL17,NARS,RHOB,CYBB,STAB1,CEACAM1,S100A10,NPY,MIF,C3…	112
Immunological Disease	immediate hypersensitivity	immediate hypersensitivity	7.6e-11		1.068		1.039	DPYSL2,DBN1,LTA4H,GZMB,CCL20,SPI1,STXBP2,PTPRC,Ly6a (includes others),ADORA2B,AHCY,TYMS,IL4R,ITGA6,FLOT1,RNF138,ADRA1D,MYL9,CSF2RB,SYK,FADS2,ZYX,PIK3CD,DHFR,KLK1,ECM1,TNF,CD300LF,HN1,HLA-DQA1,PPIA,CCL22,CD74,CCL5,FCGR2B,ITGB7,DUSP2,KLK10,P4HA2,HTR2A,IFNG,OPTN,FCGR2A,KRT17,TNFRSF1A,PTGS1,ALOX5AP,HBB,PTGES,PLA2G4A,SERPINB4,NR4A2,SLC6A4,GATA3,ADRA1A,PPARGC1A,PPARA,IDI1,HAVCR2,HSF2,STARD7,PIP5K1B,HMG…	199
Cancer, Gastrointestinal Disease, Hepatic System Disease, Organismal Injury and Abnormalities	hepatocellular carcinoma	hepatocellular carcinoma	7.81e-11		1.729		1.76	CBX7,POLA1,PIK3R1,CCL20,AFDN,IL6,mir-143,DSE,CSE1L,ETS1,YWHAG,ARHGAP10,KCNT1,TCF3,OGG1,THRB,ACTG1,CCDC138,ECT2,UBE2C,PRDX1,VEGFB,GPSM1,mir-34,SPON1,IQGAP2,CRBN,LY6E,KHDRBS1,TUBB4B,PAMR1,BUB1,CSF1,HOMEZ,SOX9,PPARA,KIF23,SOCS3,NDRG2,S100A4,GPC3,CSPP1,SV2A,TGFB1,CEACAM1,LAPTM4B,HDAC2,C1QTNF2,H6PD,AURKA,AKR1B10,TXNRD1,BCL2L1,IGF2,CRHBP,ARNTL2,BAZ2B,TASP1,CCDC80,SCD,APOF,DNASE1L3,IQGAP1,BAG2,ALDH2,PNP…	440
Cancer, Organismal Injury and Abnormalities, Reproductive System Disease	female genital tract cancer	female genital tract cancer	9.1e-11	Decreased	-2.433		-2.399	ST6GAL1,PCLO,ARRDC1,LAMC1,KBTBD3,WWOX,SENP5,ZNF665,SART3,ACACB,KIAA1147,SUSD4,TMEM67,MYL9,LRCH2,CORO1C,SGIP1,NADK,BRE,SEPN1,TSC1,SH3RF2,CEP135,TUBB2B,CLDN4,RBMX,GSPT2,EXO1,SLC12A6,MTMR3,ZFP57,LAMC2,CDS2,AFF3,KIF7,CBS/CBSL,TBC1D8,EYA1,AP1G1,WDR37,INSL6,ANKRD50,SV2A,TGFB1,LSR,ANKDD1A,TUBA1C,EPHA1,KCNAB2,MARK3,CLIC2,IGF2,GEN1,BRWD1,BAZ2B,DZIP1L,GPHN,AP5B1,PHEX,SP8,GATA6,CFH,ZFC3H1,ACE,HSPA4L,TIMP3,M…	2195
Hematological Disease, Immunological Disease	lymphoproliferative disorder	lymphoproliferative disorder	9.44e-11	Decreased	-2.111		-2.037	PCLO,ARRDC1,TIMM21,GLB1,WWOX,ADA,GNA13,ZNF665,ETS1,IL4R,NFKB2,SGIP1,DOK1,SH3RF2,VEGFB,C1R,RBMX,LY6E,EXO1,MTMR3,SLC12A6,LAMC2,DENND6A,KPNB1,PDZD2,EYA1,PINK1,C2CD4B,ANKRD50,KLHDC1,IL18R1,SV2A,UBTD2,TGFB1,KCNRG,TUBA1C,BIRC3,NSMAF,CEP57L1,CEP68,GEN1,BAZ2B,KCTD19,GPHN,ALKBH2,COL6A1,TBC1D1,GATA6,CFH,ACE,NLRP3,FAM21A/FAM21C,BTK,TUBB6,CAMTA1,SEPT6,MED24,SAMD9,ITGAX,MCM6,MSRB2,ZNF436,MPDZ,ZBTB7B,ZNF395,PN…	1682
Gastrointestinal Disease, Organismal Injury and Abnormalities	oral lesion	oral lesion	9.51e-11		-0.016		-0.016	NPM1,CRYAB,GAS6,PIK3R1,KRAS,IL6,GMFG,CCND1,WWOX,GNA13,SERPINE1,TP53,TYMS,FAM83G,MTSS1,MFAP5,VRK2,ITGA6,FGFR2,LAMC3,IGFBP5,GPX7,HAX1,GART,PLAG1,MET,EVPL,ST3GAL1,HAS2,KLK1,LTN1,DHFR,TNF,HILPDA,MAGI3,TRIM7,ICAM1,HLA-DQA1,CTHRC1,SPON1,TGM2,DOCK2,CRBN,LY6E,LY75,CASP8,PLOD2,ETFB,MEGF10,TUBB4B,GNA12,CCL11,LAMC2,GALM,TUBA1A,TAGLN,AKAP1,GPC3,CXCL3,RADIL,TGFB1,LSR,CXCL14,TUBA1C,PCDHGB6,TIAM1,ESRP1,APC,BCL2…	211
Cell Morphology	morphology	morphology of blood cells	9.62e-11					ZC3H12A,ZNF385A,CP,IL6,CCND1,SPI1,Mt1,PTPRC,LCK,SPTB,Ly6a (includes others),GNA13,TP53,ETS1,TNFRSF9,IL4R,ARSG,FGFR2,NFKB2,KLF13,TCF3,IL7,PIGR,CACNA1A,HAX1,S1PR4,KAT6A,SYK,PIK3CD,ITGB6,CD34,TNF,XRCC5,APOE,PIM3,ICAM1,PRDX1,FGF2,Mcpt1,CNTF,LIG4,CDK4,HLA-DQA1,JAK2,FCGR2B,TAP1,ITGB7,CCL2,PTPRJ,NGFR,HEXB,BCL6B,LY75,SLC12A6,CCR1,TSTA3,IFNG,PRKDC,ABCB1,TXNIP,TNFRSF1A,GNA12,ELOVL4,HPSE,HIP1,SOAT1,ID3,BAK1…	282
Cancer, Organismal Injury and Abnormalities	neoplasia	neoplasia of tumor cell lines	1.01e-10		1.721		1.614	WHSC1,WBSCR22,KRAS,IL6,CCND1,NTN1,CSE1L,WWOX,CAV1,ITGA4,TP53,ETS1,DAPK1,FLOT1,STAT3,IL7,SKP2,MET,NCR1,CDH1,HAS2,PIK3CD,TNF,ECT2,NME1,RAB25,FGF2,ILK,MFGE8,mir-34,DUSP2,ARRDC3,CCL2,CXCR2,BCL6B,CASP8,PDCD6IP,IFNG,FHIT,TXNIP,ITGA2,SNCG,CXCL6,PTGES,SERPINB4,FOS,GPI,CDKN1A,PROCR,SOX9,CSRP3,ILF3,MMP3,MFNG,PTTG1,KLF6,S100A4,HDAC10,TLN1,TGFBR2,SOX2,CXCL3,ADGRF5,PIM1,TGFB1,FGFR4,SERPINB5,CEACAM1,NBEAL2,ESR…	215
Connective Tissue Disorders, Immunological Disease, Inflammatory Disease, Inflammatory Response, Organismal Injury and Abnormalities, Skeletal and Muscular Disorders	juvenile rheumatoid arthritis	juvenile rheumatoid arthritis	1.05e-10					SOCS1,ZNF281,GLRX5,OFD1,POLA1,ATXN1,CCL20,KRAS,IL6,PTPRC,PRDM1,CD274,LRFN1,CCDC59,STAT6,RHOBTB3,MMP2,SERINC2,RAB1B,CDH1,CCL4,CD68,SYT6,CD300C,RGL2,CD86,EDN3,DHFR,ALOX5,ANG,TNF,ADM,MME,SORL1,DEK,CA2,YIPF6,APOE,SCAP,ZFP36,HSPB8,DNAJA4,HLA-DQA1,KAZN,CCL5,JAK2,CD74,DUSP2,HLA-DRA,LY6E,CCR1,ATP1B1,CD69,PTGS1,ACLY,POLD1,FOS,F11R,HP,NR4A2,S100A9,CD80,CYB5D1,NR4A1,SLC6A4,SEC62,PTGS2,JAK3,ATP2B1,FGL2,HSPA1…	134
Cancer, Hematological Disease, Immunological Disease, Organismal Injury and Abnormalities	lymphoproliferative malignancy	lymphoproliferative malignancy	1.05e-10		-1.935		-1.863	PCLO,ARRDC1,TIMM21,GLB1,WWOX,ADA,GNA13,ZNF665,ETS1,IL4R,NFKB2,SGIP1,DOK1,SH3RF2,VEGFB,C1R,RBMX,LY6E,EXO1,MTMR3,SLC12A6,LAMC2,DENND6A,KPNB1,PDZD2,EYA1,PINK1,C2CD4B,ANKRD50,KLHDC1,IL18R1,SV2A,UBTD2,TGFB1,KCNRG,TUBA1C,BIRC3,NSMAF,CEP57L1,CEP68,GEN1,BAZ2B,KCTD19,GPHN,ALKBH2,COL6A1,TBC1D1,GATA6,CFH,ACE,NLRP3,FAM21A/FAM21C,BTK,TUBB6,CAMTA1,SEPT6,MED24,SAMD9,ITGAX,MCM6,MSRB2,ZNF436,MPDZ,ZBTB7B,ZNF395,PN…	1678
Tissue Development	accumulation	accumulation of cells	1.1e-10	Increased	3.945		3.891	RAC2,SELL,CRYAB,KRAS,IL6,DAB1,Cxcl9,CD1D,FOSL1,ITGA4,TP53,TNFRSF21,ITGA6,FGFR2,STAT3,IRF5,VLDLR,IL7,DDR1,NCF1,CD86,KLK1,BCL2A1,TNF,SPPL2A,APOE,SERPING1,ICAM1,DDIT3,FGF2,IL21R,ACKR2,CXCR3,CCL22,EPHA4,JAK2,CCL5,CCL2,CXCR2,DOCK2,MMP8,TLR7,CASP8,CD27,FCGR3A/FCGR3B,CCR1,IFNG,MLLT11,FCGR2A,TNFRSF1A,ITGA2,RGS16,CCL11,INPP5D,GRN,CBS/CBSL,CD80,CSF1,CDKN1A,NR4A1,SOX9,SEPT9,MMP3,HAVCR2,TLN1,CX3CR1,GATA2,AIM…	222
Cancer, Gastrointestinal Disease, Organismal Injury and Abnormalities	oral cavity carcinoma	oral cavity carcinoma	1.16e-10					MRC1,NPM1,GLRX5,BMP4,GAS6,OFD1,PIK3R1,ITGA8,PCDH7,KRAS,IL6,MAPK13,GMFG,CXCL10,CXCL13,EZR,SERPINE1,CDH13,TYMS,MTSS1,MFAP5,DCN,VRK2,ITGA6,IGFBP5,HAX1,SERINC2,MET,SPEN,HAS2,KLK1,RAP1GAP2,DHFR,PDGFD,CPXM2,MAP7,TRIM7,PIK3CA,ITGBL1,FN1,CTHRC1,FRRS1,SOD3,SPON1,TGM2,TUBA8,DOCK2,GDF10,LY6E,FLRT3,LY75,FGF7,TACSTD2,EGFR,PLOD2,CD276,MEGF10,TYROBP,TUBB4B,KLHL41,CCL11,F11R,TUBA1A,CNN1,TAGLN,ADAM10,CD44,CILP,PT…	143
Cardiovascular Disease	blood vessel defect	blood vessel defect	1.23e-10		1.072		1.145	DBN1,KDM6B,GLI2,PIK3R1,AFDN,KRAS,NPAS2,CCND1,FBXO4,ELF3,KEAP1,TP53,MAP3K9,FGFR2,IGFBP5,STAT3,TCF3,DDR1,OGG1,MET,CSF2RB,CDH1,RUNX1T1,SYK,FANCA,FLNB,TSC1,DDIT3,BDNF,EPHA4,IGFBP7,IQGAP2,AR,NGFR,SLC9A3R2,MYNN,DIS3,RAD21,FCGR3A/FCGR3B,SDHA,PRKDC,ABCB1,FHIT,NRP2,ABCG2,HIP1,TUSC2,BUB1,AFF3,CCNE1,MSH2,NTRK3,CDKN1A,EPHA5,PLXDC1,LIG1,KIF1B,S100A4,GATA2,CEBPG,TGFBR2,SUFU,FGFR4,CXCL14,STAB1,BRIP1,CEACAM1,SMC…	234
Cell-To-Cell Signaling and Interaction, Hematological System Development and Function, Immune Cell Trafficking, Inflammatory Response	activation	activation of mononuclear leukocytes	1.25e-10	Increased	3.079		2.936	ST6GAL1,KLRB1,TIGIT,PMP2,C1QA,IL6,STXBP2,PTPRC,CD1D,LCK,ADA,ITGA4,TP53,ETS1,TNFRSF21,TNFRSF9,CNR1,Cmah,NFKB2,STAT3,CLEC5A,IRF5,IL7,CSF2RB,NCR1,SLAMF6,NCF1,CCL4,SYK,CD86,PIK3CD,TNF,BANK1,APOE,ICAM1,IL1RL1,IL21R,PPIA,DUSP22,Mbp,CCL22,CD74,CCL5,FCGR2B,CCL2,PTPRJ,DOCK2,TLR7,CASP8,CD27,FCGR3A/FCGR3B,IFNG,TREML2,TXNIP,FCGR2A,CD69,CCL11,INPP5D,BAK1,FOS,NR4A2,CD80,CHRNB2,CSF1,CDKN1A,NR4A1,GATA3,LGALS3,TA…	290
Cancer, Hematological Disease, Organismal Injury and Abnormalities	hematologic cancer	hematologic cancer of cells	1.25e-10	Decreased	-2.327		-2.275	SELL,DUSP8,PCLO,GZMB,GAS6,POLA1,CCL20,KRAS,IL6,SPI1,PTPRC,CD1D,XRCC2,ADA,HS3ST1,ITGB4,DNM2,TP53,TYMS,IFIT3,RHOBTB3,RRM2,STAT3,ZEB1,TCF3,SKP2,DCLRE1A,SP4,CD86,DUSP4,CFLAR,DHFR,CD34,XRCC5,HACE1,PRDX1,RSAD2,CDK4,CXCR3,CCL22,IGFBP7,NUAK2,DUSP2,C1R,DUSP5,CDH3,TLR7,CRBN,CD27,EPC1,IFNG,PHF6,PRKDC,OAS1,TUBB4B,ZNF12,CD69,RGS16,SERPINF1,LAMC2,BAK1,ISG15,LAMB2,WIPF1,TUBA1A,NR4A2,MGAT4A,MSH2,SERPINH1,HOMEZ,C…	290
Cancer, Organismal Injury and Abnormalities	neoplasia	Lymphoid Cancer and Tumors	1.29e-10		-1.559		-1.495	PCLO,ARRDC1,TIMM21,GLB1,WWOX,ADA,GNA13,ZNF665,ETS1,IL4R,NFKB2,MYL9,SGIP1,SH3RF2,VEGFB,C1R,RBMX,LY6E,EXO1,MTMR3,SLC12A6,LAMC2,DENND6A,KPNB1,PDZD2,EYA1,PINK1,C2CD4B,ANKRD50,KLHDC1,IL18R1,SV2A,UBTD2,TGFB1,KCNRG,TUBA1C,BIRC3,NSMAF,CEP57L1,CEP68,IGF2,GEN1,BAZ2B,KCTD19,GPHN,ALKBH2,COL6A1,TBC1D1,GATA6,CFH,ACE,NLRP3,FAM21A/FAM21C,BTK,TUBB6,CXXC5,CAMTA1,CXCL2,SEPT6,MED24,SAMD9,ITGAX,MCM6,MSRB2,ZNF436,MPDZ…	1728
Tissue Development	growth	growth of epithelial tissue	1.29e-10	Increased	2.637		2.533	ADAMTS8,GAS6,LRG1,IL6,SPRY4,LAMC1,Elf5,HEYL,IL4R,YWHAG,ITGA6,CSF2RB,RASGRF2,THRB,CD34,NRG2,PPIA,VEGFB,mir-34,PROS1,SLC9A3R2,AMOT,CCL11,SEMA3A,LY9,CSF1,PROCR,NR4A1,SOX9,EYA1,PPARA,SOCS3,INHA,SEPT9,NDRG2,SEMA6B,GPC3,GATA2,SOX2,TGFB1,JUND,CEACAM1,PBLD,ESRP1,STK39,PTPRM,HAS3,IGF2,PTAFR,EREG,IGFBP4,SIX4,BMP2,PGF,TOM1L1,SIX1,GATA6,ERBB2,STAT1,VAV2,TP63,G6PD,PLAUR,STK3,MEF2C,CLU,BMP4,HTR2B,F2R,CSMD3,LTB…	449
Cell Death and Survival	apoptosis	apoptosis of blood cells	1.3e-10		-0.442		-0.382	ST6GAL1,RAC2,GZMB,PIK3R1,C1QA,KRAS,IL6,SPI1,ADAM8,Mt1,PTPRC,LCK,ADA,CAV1,FOSL1,HIPK2,TP53,ETS1,TNFRSF21,TNFRSF9,CNR1,NFKB2,STAT3,KLF13,IRF5,IL7,HAX1,MET,CCL4,ST3GAL1,ITPR3,THBS2,PPP2R2B,PIK3CD,DUSP4,CFLAR,BCL2A1,TNF,XRCC5,TSC1,APOE,ICAM1,DDIT3,IL1RL1,PPIA,SLC39A10,EPHA4,CCL5,JAK2,FCGR2B,ANPEP,G6PC3,CASP6,CCL2,MMP8,PIK3C3,TLR7,XCL1,CD27,CASP8,HCAR2,FCGR3A/FCGR3B,DHX58,IFNG,PRKDC,TNFRSF1A,CD69,SLC6…	322
Cellular Development, Cellular Growth and Proliferation, Hematological System Development and Function, Hematopoiesis, Lymphoid Tissue Structure and Development, Tissue Development	development	development of leukocytes	1.31e-10	Increased	4.885		4.682	GAS6,PIK3R1,IL6,GPR174,CD1D,LCK,ELF3,ADA,ETS1,IL4R,ZEB1,NFKB2,TCF3,IRF5,IL7,CSF2RB,DOK1,TSC1,USP18,IL1RL1,LIG4,RSAD2,mir-34,PIK3C3,CD27,FCGR2A,CD69,mir-196,ID3,THNSL2,IL4I1,LY9,CSF1,NR4A1,PPARA,SOCS3,HAVCR2,POU2AF1,GATA2,IL18R1,TGFB1,MAPK3,ITK,MAP3K14,HDAC2,EPHA1,TYK2,BCL2L1,KCNA3,IGF2,SPIB,IL12A,RHOH,PGF,LMO1,LYL1,STAT1,VAV2,NHEJ1,TP63,SLA,SMARCE1,CADM1,BTK,HNRNPL,THEMIS2,BMP4,FLT3,LTB,HLA-DQB1,…	411
Cancer, Gastrointestinal Disease, Organismal Injury and Abnormalities	oral tumor	oral tumor	1.34e-10		-0.016		-0.016	NPM1,CRYAB,GAS6,PIK3R1,KRAS,IL6,GMFG,CCND1,WWOX,GNA13,SERPINE1,TP53,TYMS,FAM83G,MTSS1,MFAP5,VRK2,ITGA6,FGFR2,LAMC3,IGFBP5,GPX7,HAX1,GART,PLAG1,MET,EVPL,ST3GAL1,HAS2,KLK1,LTN1,DHFR,TNF,HILPDA,MAGI3,TRIM7,ICAM1,HLA-DQA1,CTHRC1,SPON1,TGM2,DOCK2,CRBN,LY6E,LY75,CASP8,ETFB,PLOD2,MEGF10,TUBB4B,GNA12,CCL11,LAMC2,GALM,TUBA1A,TAGLN,AKAP1,GPC3,CXCL3,RADIL,TGFB1,LSR,CXCL14,TUBA1C,PCDHGB6,TIAM1,ESRP1,APC,BCL2…	210
Cancer, Gastrointestinal Disease, Organismal Injury and Abnormalities	colon cancer	colon cancer	1.34e-10		0.36		0.366	ST6GAL1,TPBG,PCLO,LAMC1,GLB1,STK10,WWOX,DTD2,GNA13,FIP1L1,SART3,ACACB,SUSD4,CORO1C,COG8,SGIP1,TMEM43,DOK1,BRE,SEPN1,PIM3,SH3RF2,LTBP2,DDIT3,KIAA1211L,VEGFB,TUBB2B,C1R,ABHD14B,CLDN4,RBMX,BEX4,PFN2,RNF19A,MYNN,EXO1,SLC12A6,MTMR3,APOBEC1,ZFP57,SOAT1,CDS2,PAMR1,IL4I1,KPNB1,DENND6A,PDZD2,MAD2L1,AFF3,KIF7,LY9,CBS/CBSL,TBC1D8,NR4A1,AP1G1,PINK1,IDI1,HAVCR2,EML4,WDR37,INSL6,SLC7A4,IL18R1,ANKRD50,SV2A,TGFB…	2899
Cellular Development, Cellular Growth and Proliferation, Hematological System Development and Function, Lymphoid Tissue Structure and Development	cell proliferation	cell proliferation of T lymphocytes	1.56e-10		1.85		1.767	RAC2,SELL,KLRB1,PIK3R1,TIGIT,KRAS,IL6,SPI1,GPR174,PTPRC,NCK2,CD1D,LCK,CLEC4D,CAV1,RNF128,Ly6a (includes others),RUVBL2,AIF1,DNM2,PRKD1,TP53,ETS1,TNFRSF21,TNFRSF9,IL4R,RELT,NFKB2,STAT3,TCF3,IL7,ARHGDIB,RASGRF2,CSF2RB,CCL4,SYK,ARHGEF6,CD86,PIK3CD,CFLAR,DOK1,TNF,XRCC5,TSC1,APOE,PIM3,ICAM1,IL1RL1,PTPN9,IL21R,HLA-DQA1,CXCR3,CCL5,CD74,FCGR2B,LBR,APPL1,ARF6,PTPRJ,CCL2,DOCK2,BCL6B,XCL1,CD27,CASP8,IFNG,TX…	370
Cellular Function and Maintenance, Hematological System Development and Function	function	function of macrophages	1.62e-10		1.195		1.179	SELL,AIM2,IL6,Mt1,Tlr12,CXCL10,LTB4R,LGMN,PIK3CG,CAV1,ADORA2B,FGR,ATM,ITGAD,STAT6,IL4R,STAT3,NFKB2,TPCN1,NLRX1,RAP1A,IRF1,TRAF6,CARD9,NOD2,CLEC4E,CD9,PIK3CD,DUSP4,PTGER2,DOK1,GPR68,TNF,FYN,APOE,ICAM1,PTK2B,ZFP36,SLAMF8,GDF15,LIMD1,CCL5,FCGR2B,ANPEP,TRPM2,TANK,CCL2,CASP8,CCR1,IFNG,SIGMAR1,CLN3,TPCN2,UCP2,TYROBP,TNFRSF1A,FCGR2A,EGR1,HNRNPD,AXL,F3,GRN,FOS,PLA2G4A,CLEC7A,CSF1,FCER1G,RIPK3,PLAU,PTGS2,…	120
Cellular Movement	cell movement	cell movement of tumor cells	1.71e-10	Increased	3.233		3.139	ST6GAL1,SOCS1,HMMR,KRAS,IL6,mir-143,SPDEF,VEGFA,PAK1,ITGA3,CXCL13,EZR,LUM,CAV1,SERPINE1,ZBTB16,ITGA4,PEAK1,SNAI1,HBEGF,L1CAM,MMP2,ZEB1,CSF3,DDR1,MET,NKX3-1,SFRP1,PDGFD,THRB,ESR2,NRP1,FN1,PTK2B,BDNF,ILK,CD74,CCL5,PARP9,VCAN,F2RL1,CCL2,IGF1,CTBP2,COL18A1,EGFR,ITGB1,SOX7,CXCL11,RHOC,GNA12,HPSE,VIM,COL4A3BP,SLIT2,FRK,F3,CDK1,NOV,CSF1,SPRY2,LSP1,CD44,ADAM10,CCL21,PLAU,PTGS2,NEDD9,TM4SF1,LGALS3,PTTG1,C…	127
Connective Tissue Development and Function, Tissue Development	growth	growth of connective tissue	1.71e-10	Increased	2.193		2.031	CBX7,NPM1,COL14A1,GAS6,PIK3R1,FRMD6,IL6,XRCC2,GNPNAT1,AIF1,FIP1L1,Slfn2,IGFBP5,ANXA2,NFKB2,IL7,DOK1,THRB,UBE2C,PRDX4,LIG4,ILK,ANPEP,mir-34,PIK3C3,HTR2A,KHDRBS1,TXNIP,NPPC,IL4I1,ARID3A,BUB1,MAD2L1,NOV,CSF1,SLC6A4,LIG1,FOXO4,SOCS3,MLLT6,NDRG2,HS6ST1,PLCD3,TGFB1,MAPK3,JUND,CEACAM1,ITK,BCL2L1,IGF2,EREG,PPAT,IGFBP4,MYCL,BMP2,RNASEH2B,PTGES3,TOM1L1,HDGF,PGF,YBX1,ERRFI1,ERBB2,STAT1,PDK1,VAV2,SRC,TP63,PL…	434
Cancer, Cardiovascular Disease, Organismal Injury and Abnormalities	hemangioma	hemangioma	2.35e-10		1.362		1.431	DBN1,KDM6B,GLI2,PIK3R1,AFDN,KRAS,NPAS2,CCND1,FBXO4,ELF3,KEAP1,TP53,MAP3K9,FGFR2,IGFBP5,STAT3,TCF3,DDR1,OGG1,MET,CSF2RB,CDH1,RUNX1T1,SYK,FANCA,FLNB,TSC1,DDIT3,BDNF,EPHA4,IGFBP7,IQGAP2,AR,SLC9A3R2,MYNN,DIS3,RAD21,FCGR3A/FCGR3B,SDHA,PRKDC,ABCB1,FHIT,NRP2,ABCG2,HIP1,TUSC2,BUB1,AFF3,CCNE1,MSH2,NTRK3,CDKN1A,EPHA5,PLXDC1,LIG1,KIF1B,S100A4,GATA2,CEBPG,TGFBR2,SUFU,FGFR4,CXCL14,STAB1,BRIP1,CEACAM1,SMC3,TIA…	232
Lymphoid Tissue Structure and Development, Tissue Morphology	quantity	quantity of lymphoid tissue	2.5e-10		1.861		1.757	ST6GAL1,RRM2B,CCNB2,IL6,SPI1,TREX1,PTPRC,CD1D,LCK,GNA13,ITGA4,TP53,ETS1,Cmah,STAT3,ZEB1,NFKB2,KLF13,TCF3,IL7,ARHGDIB,HAX1,KAT6A,FADS2,CD86,PIK3CD,DOK1,BCL2A1,CD34,ESR2,TNF,SPPL2A,XRCC5,BANK1,APOE,BDNF,FGF2,LIG4,EPHA4,MFGE8,CD74,BECN1,FCGR2B,TAP1,PTPRJ,DOCK2,CASP8,IFNG,PRKDC,ABCB1,TNFRSF1A,GNA12,INPP5D,BAK1,ARID3A,FOS,MAD2L1,WIPF1,CD80,LY9,GAPT,CDKN1A,NR4A1,DFFB,ARHGDIA,MAP3K8,CTSE,LIF,POU2AF1,ABC…	253
Cell Death and Survival	cell viability	cell viability of tumor cell lines	2.55e-10	Increased	2.676		2.378	AKAP8L,GAS6,PIK3R1,IL6,GMFG,mir-143,LAMTOR3,LCK,ELF3,WWOX,ZNF665,FBL,GRK4,SLC2A1,IGFBP5,NFKB2,IL7,MASTL,OGG1,PPP2R2B,RAD18,FANCA,Calm1 (includes others),LIG4,ILK,TTK,mir-34,SYNM,CLDN4,ANTXR2,CRBN,ALPK2,AKAP5,ABCG2,CCL11,MAD2L1,NOV,MSH2,NR4A1,FBXO5,LIG1,PPARA,SOCS3,PCDH18,SEPT9,HSF2,S100A4,CBX5,GATA2,SOX2,USP8,TDG,TGFB1,CASC1,SNRPD1,ITK,RASSF8,MAP3K14,HDAC2,H6PD,RAD54L,AURKA,PTPRM,IGFBP2,FAAP20,BC…	517
Cell Death and Survival	apoptosis	apoptosis of leukocytes	2.9e-10		-0.135		-0.098	ST6GAL1,RAC2,GZMB,PIK3R1,C1QA,KRAS,IL6,SPI1,ADAM8,Mt1,PTPRC,LCK,ADA,CAV1,FOSL1,TP53,ETS1,TNFRSF21,TNFRSF9,CNR1,NFKB2,STAT3,KLF13,IRF5,IL7,MET,CCL4,ST3GAL1,ITPR3,THBS2,PPP2R2B,PIK3CD,DUSP4,CFLAR,BCL2A1,TNF,XRCC5,TSC1,APOE,ICAM1,DDIT3,IL1RL1,SLC39A10,EPHA4,CCL5,JAK2,FCGR2B,ANPEP,G6PC3,CASP6,CCL2,MMP8,PIK3C3,TLR7,XCL1,CASP8,CD27,HCAR2,FCGR3A/FCGR3B,DHX58,IFNG,PRKDC,TNFRSF1A,CD69,SLC6A6,GPR132,SERPIN…	292
Cell-To-Cell Signaling and Interaction	activation	activation of lymphoid cells	3.18e-10	Increased	3.379		3.241	ST6GAL1,KLRB1,TIGIT,PMP2,C1QA,IL6,STXBP2,PTPRC,CD1D,LCK,ADA,ITGA4,TP53,ETS1,TNFRSF21,TNFRSF9,CNR1,Cmah,NFKB2,STAT3,IRF5,IL7,CSF2RB,NCR1,SLAMF6,NCF1,CCL4,SYK,CD86,PIK3CD,TNF,BANK1,APOE,ICAM1,IL1RL1,IL21R,DUSP22,Mbp,CCL22,CD74,CCL5,FCGR2B,CCL2,PTPRJ,DOCK2,TLR7,CASP8,CD27,FCGR3A/FCGR3B,IFNG,TREML2,TXNIP,FCGR2A,CD69,CCL11,INPP5D,BAK1,FOS,NR4A2,CD80,CHRNB2,CDKN1A,NR4A1,GATA3,LGALS3,TARM1,POU2AF1,HAVCR…	277
Cellular Movement	invasion	invasion of breast cancer cell lines	3.84e-10	Increased	3.108		2.976	FURIN,KDM6B,VTN,PIK3R1,AFDN,HBP1,CCND1,PAK1,ITGA3,CTSS,CSE1L,KEAP1,EZR,CAV1,FOSL1,ITGB4,MATK,ETS1,CNR1,VRK2,SNAI1,FGFR2,ITGA5,MMP2,STAT3,ZEB1,VAMP7,ROR1,RAP1A,DDR1,MET,PTBP1,TIMP4,CDH1,KRT19,HAS2,RAMP3,PTGER2,HHEX,ESR2,TNF,TCF4,FN1,PTK2B,FOXA1,FGF2,WWTR1,DUSP6,TWIST1,RUVBL1,EIF4E,mir-34,ENAH,ID1,ARF6,MTOR,ARRDC3,AKT1,JUN,PTPRJ,TFAP2A,IGF1,CTBP2,ACSL4,KISS1,PPM1F,HEXIM1,EGFR,CTSK,CDH4,RHOC,DROSHA,…	171
Cancer, Gastrointestinal Disease, Organismal Injury and Abnormalities	oral squamous cell carcinoma	oral squamous cell carcinoma	3.98e-10					MRC1,NPM1,GLRX5,BMP4,GAS6,OFD1,ITGA8,PCDH7,KRAS,GMFG,CXCL10,CXCL13,EZR,SERPINE1,CDH13,TYMS,MTSS1,MFAP5,DCN,ITGA6,IGFBP5,HAX1,SERINC2,MET,SPEN,HAS2,KLK1,RAP1GAP2,DHFR,PDGFD,CPXM2,MAP7,TRIM7,FN1,ITGBL1,CTHRC1,FRRS1,SOD3,SPON1,TGM2,TUBA8,DOCK2,GDF10,LY6E,FLRT3,LY75,FGF7,TACSTD2,EGFR,PLOD2,MEGF10,CD276,TUBB4B,KLHL41,CCL11,F11R,TUBA1A,CNN1,TAGLN,ADAM10,CD44,CILP,PTGS2,PLAU,TM4SF1,SERPINI1,CXCL12,GPC3,…	132
Cell-To-Cell Signaling and Interaction, Hematological System Development and Function, Immune Cell Trafficking, Inflammatory Response	activation	activation of lymphocytes	4.26e-10	Increased	3.33		3.193	ST6GAL1,KLRB1,TIGIT,PMP2,C1QA,IL6,STXBP2,PTPRC,CD1D,LCK,ADA,ITGA4,TP53,ETS1,TNFRSF21,TNFRSF9,CNR1,Cmah,NFKB2,STAT3,IRF5,IL7,CSF2RB,NCR1,SLAMF6,NCF1,CCL4,SYK,CD86,PIK3CD,TNF,BANK1,APOE,ICAM1,IL1RL1,IL21R,DUSP22,Mbp,CCL22,CD74,CCL5,FCGR2B,CCL2,PTPRJ,DOCK2,TLR7,CASP8,CD27,FCGR3A/FCGR3B,IFNG,TREML2,TXNIP,FCGR2A,CD69,CCL11,INPP5D,BAK1,FOS,NR4A2,CD80,CHRNB2,CDKN1A,NR4A1,GATA3,LGALS3,TARM1,POU2AF1,HAVCR…	276
Cancer, Gastrointestinal Disease, Organismal Injury and Abnormalities	intestinal adenoma	intestinal adenoma	4.66e-10		-0.454		-0.41	SLIT3,CRYAB,C1orf115,PIK3R1,CA12,KRAS,mir-143,GTF2IRD1,CCND1,AJUBA,DNMT1,UNG,TP53,NFE2L3,PTGIS,TP53INP1,CNR1,ITGA6,HMGA1,UBE2S,GBA2,SKA3,PATZ1,CLDN23,PKIB,PPM1H,NR3C2,EDN3,BACE2,LRIG1,Tcf7,ENC1,ESR2,SLC4A4,S100A11,CA2,TSPAN7,TPD52L1,CDK4,BOK,RUVBL1,NUAK2,CDH3,TP53INP2,CLMN,BID,PARK2,C5orf30,TNK1,ITGB1,ABCG2,PTGS1,DGAT2,TRIB3,CNNM4,SLIT2,SLC29A1,POLD1,PLA2G2A,CDK1,SLC48A1,MSH2,MUTYH,ANXA3,CD44,SOX…	127
Cellular Assembly and Organization, Cellular Function and Maintenance	organization	organization of actin cytoskeleton	4.84e-10		1.621		1.529	DPYSL2,DBN1,MYH10,RAC2,ADAMTS8,GAS6,KRAS,GMFG,NCK2,PRKCDBP,EHD2,SSH2,TP53,PHIP,MOB2,PAM,MTSS1,PCDH15,MAPK8IP1,Marcks,SHROOM4,CDH1,CORO1C,PDLIM7,GPR65,HAS2,PIK3CD,TNF,FLNB,TSC1,ICAM1,FGF2,ILK,CXCR3,EPHA4,GAS2L3,NUAK2,TGM2,ARF6,SORBS1,DOCK2,AMOT,TMOD2,GRHL3,Hmgb1,RHOC,CCL11,ARHGEF5,GPI,WIPF1,FLNC,SH2B2,EPHA5,ARHGDIA,LIG1,MICALL2,TLN1,LIMK1,SHROOM3,RHOB,TGFB1,WDPCP,WNT4,DMTN,CDC42BPB,ADAM12,RND3,DIX…	200
Cell-To-Cell Signaling and Interaction, Cellular Movement	recruitment	recruitment of myeloid cells	4.86e-10	Increased	4.029		3.88	CCR5,SELL,CRYAB,KDM6B,PIK3R1,CCL20,KRAS,IL6,NTN1,CXCL10,LTB4R,PIK3CG,CAV1,ADORA2B,CD274,SERPINE1,FGR,ETS1,STAT5A,STAT6,CNR1,SNAI1,HBEGF,FLOT1,MMP2,IL7,OGG1,CSF2RB,CARD9,NOD2,CCL4,CLEC4E,PIP5K1C,THBS2,RTN4,PIK3CD,MAP2K3,VAV1,MAPK7,SFRP1,ALOX5,SNCA,C3AR1,TNF,RAP1B,APOE,ADAM17,ICAM1,IL1RL1,IL21R,GDF15,PTN,P2RX1,TWIST1,CCL22,CCL5,CD74,FCGR2B,TRPM2,LYZ,CCL2,F2RL1,CCL3L3,CXCR2,PIK3C3,STAP2,TNFRSF1B,HCA…	180
Cancer, Organismal Injury and Abnormalities, Tumor Morphology	progression	progression of tumor	4.99e-10	Increased	2.907		2.851	CRYAB,GZMB,PSCA,KRAS,IL6,CCND1,VEGFA,PAK1,PRF1,EZR,CAV1,ANGPT4,SERPINE1,DNMT1,TP53,STAT5A,AQP5,PHIP,ITGA6,FGFR2,ANXA2,TNK2,STAT3,SKP2,MET,CDH1,ST14,TNF,NRP1,DYRK2,KCNH1,APOE,TSC1,FGF2,GDF15,ILK,TWIST1,CDK4,CCL5,ANPEP,AR,JUN,AKT1,FCGR3A/FCGR3B,TACSTD2,EGFR,CTSK,NRP2,FCGR2A,SERPINF1,HPSE,MDM2,AXL,F3,FOS,CCNE1,CD80,CSF1,ANXA3,CDKN1A,FCER1G,CD44,PLAU,PTGS2,GATA3,NEDD9,FOXO4,CXCL12,S100A4,CD8B,TGFBR2,…	121
Cell Morphology, Cellular Assembly and Organization, Cellular Function and Maintenance	formation	formation of cellular protrusions	5.31e-10		1.083		0.834	RAC2,TPBG,KIF13B,PALM,IL6,DAB1,LAMC1,AJUBA,DGKG,GNA13,TNFRSF21,ITGA6,TMEM67,CACNA1A,SP4,Dst,ARHGEF28,TSC1,EIF4EBP2,ILK,MID1,P2RX1,VEGFB,Mbp,ANPEP,mir-34,PFN2,SPTBN2,AKAP5,BBIP1,CCK,MYO5A,SEMA3A,TMEM107,CSF1,NTN3,KIF23,MPRIP,YWHAH,MICALL2,S100A4,CEP104,LIMK1,SV2A,TGFB1,IL1RAP,TIAM1,HDAC2,TTC26,TYK2,AURKA,PTPRM,TXNRD1,MAST3,USP21,DZIP1L,NEFL,BMP2,RAB23,NECTIN3,DACT1,IQCB1,CSRP1,IQGAP1,NRG1,ERBB2,BL…	607
Cancer, Gastrointestinal Disease, Organismal Injury and Abnormalities	gastrointestinal carcinoma	gastrointestinal carcinoma	5.45e-10		0.933		0.967	PCLO,LAMC1,GLB1,STK10,WWOX,ADA,DTD2,GNA13,SART3,ETS1,ACACB,MYL9,CORO1C,COG8,DOK1,BRE,SEPN1,PIM3,LTBP2,DDIT3,KIAA1211L,SLC1A5,C1R,CLDN4,RBMX,IBTK,PFN2,LY6E,SCNN1B,MYNN,RNF19A,EXO1,SLC12A6,APOBEC1,SOAT1,CDS2,IL4I1,DENND6A,KPNB1,PDZD2,KIF7,LY9,TBC1D8,NR4A1,AP1G1,PINK1,PIGU,IDI1,HAVCR2,WDR37,INSL6,IL18R1,TGFB1,LSR,SNRPD1,TUBA1C,NSMAF,C1QTNF2,BORCS6,ZNF446,SPRED3,WDR93,PIK3R3,GEN1,BRWD1,EREG,MLKL,POLD…	3222
Cell Death and Survival	apoptosis	apoptosis of lymphocytes	6.08e-10		-0.346		-0.302	RAC2,GZMB,PIK3R1,KRAS,IL6,SPI1,ADAM8,Mt1,PTPRC,LCK,CAV1,ADA,FOSL1,TP53,TNFRSF21,ETS1,TNFRSF9,STAT3,NFKB2,KLF13,IL7,MET,CCL4,ST3GAL1,ITPR3,THBS2,PPP2R2B,PIK3CD,DUSP4,CFLAR,BCL2A1,TNF,XRCC5,APOE,TSC1,ICAM1,SLC39A10,EPHA4,CCL5,FCGR2B,CASP6,PIK3C3,TLR7,XCL1,CASP8,CD27,FCGR3A/FCGR3B,DHX58,PRKDC,IFNG,TNFRSF1A,GPR132,SLC6A6,CCL11,ID3,INPP5D,BAK1,GPAM,FOS,CD80,MSH2,CSF1,CDKN1A,Irgm1,NR4A1,DFFB,CASP7,PPAR…	226
Cancer, Hematological Disease, Organismal Injury and Abnormalities	lymphoid cancer	lymphoid cancer	6.71e-10		-1.927		-1.861	PCLO,ARRDC1,TIMM21,GLB1,WWOX,ADA,GNA13,ZNF665,ETS1,IL4R,NFKB2,MYL9,SGIP1,SH3RF2,VEGFB,C1R,RBMX,LY6E,EXO1,MTMR3,SLC12A6,LAMC2,DENND6A,KPNB1,PDZD2,EYA1,PINK1,C2CD4B,ANKRD50,KLHDC1,IL18R1,SV2A,UBTD2,TGFB1,KCNRG,TUBA1C,BIRC3,NSMAF,CEP57L1,CEP68,GEN1,BAZ2B,KCTD19,GPHN,ALKBH2,COL6A1,TBC1D1,GATA6,CFH,ACE,NLRP3,FAM21A/FAM21C,BTK,TUBB6,CAMTA1,SEPT6,MED24,SAMD9,ITGAX,MCM6,MSRB2,ZNF436,MPDZ,ZBTB7B,ZNF395,PN…	1694
Embryonic Development, Organismal Development	development	development of body trunk	7.09e-10	Increased	2.174		1.979	DUSP8,LAMC1,XRCC2,PYGO1,JPH2,ADA,ETS1,CCNE2,IL4R,IGFBP5,ANXA2,ZEB1,TMEM67,NFKB2,PCSK4,ACTG1,SEPN1,TSC1,FHL1,VEGFB,TIPARP,LY6E,GNG5,AKAP5,ID3,SEMA3A,KIF7,NOV,CBS/CBSL,NR4A1,EYA1,INHA,ETV1,HS6ST1,TGFB1,LSR,MAPK3,BCL2L1,IGF2,EREG,HDGF,SIX1,SH3PXD2B,PPARGC1B,GATA6,ECE1,DNAAF1,ACE,TIMP3,GJA5,STK3,RRAS2,MEF2C,UBR2,ITGA8,MSX1,FRS2,GSTK1,Cdkn1c,HBEGF,SLC2A4,UBR1,SPEN,COL3A1,NRP1,CELA1,PIK3CA,PTN,LRP6,TWI…	780
Cell Death and Survival	cell death	cell death of lymphatic system cells	7.82e-10		-0.525		-0.478	RAC2,GZMB,PIK3R1,KRAS,IL6,SPI1,ADAM8,Mt1,PTPRC,LCK,CAV1,ADA,FOSL1,ADORA2B,TP53,ETS1,TNFRSF21,TNFRSF9,YWHAG,DDIT4,NFKB2,STAT3,KLF13,IL7,HAX1,MET,CCL4,ST3GAL1,ITPR3,THBS2,PPP2R2B,GAPDH,PIK3CD,DUSP4,CFLAR,BCL2A1,TNF,FANCA,XRCC5,APOE,TSC1,ICAM1,SLC39A10,EPHA4,JAK2,CCL5,FCGR2B,TGM2,CASP6,PIK3C3,TLR7,XCL1,CASP8,CD27,FCGR3A/FCGR3B,DHX58,IFNG,PRKDC,TNFRSF1A,ABCG2,SLC6A6,GPR132,CCL11,SH3BP5,ID3,INPP5D,BAK…	270
Cellular Function and Maintenance	homeostasis	homeostasis of blood cells	7.98e-10	Increased	3.824		3.624	GLI2,GAS6,PIK3R1,CCNB2,KRAS,IL6,CCND1,SPI1,GPR174,NKAP,PTPRC,CD1D,LCK,ELF3,ADA,RNF128,ADORA2B,PRKD1,ITGA4,TP53,ETS1,TNFRSF9,IL4R,STAT3,ZEB1,IRF5,TCF3,IL7,SKP2,SLAMF6,CARD9,CSF2RB,SYK,PIK3R6,CD86,PIK3CD,CFLAR,DOK1,BCL2A1,TNF,XRCC5,TSC1,USP18,ICAM1,IL1RL1,PTPN9,BDNF,RSAD2,IL21R,LIG4,HLA-DQA1,CXCR3,EPHA4,ITGB8,CCL5,CD74,FCGR2B,mir-34,CXCR2,PIK3C3,DOCK2,TLR7,CD27,CASP8,IFNG,PRKDC,MLLT11,TNFRSF1A,FCGR…	373
Cancer, Organismal Injury and Abnormalities	sarcoma	sarcoma	8.05e-10		0.339		0.364	ASS1,mir-143,TRIM32,XRCC2,WWOX,ADA,IL4R,ACACB,IGFBP5,DCLRE1A,CORO1C,DOK1,NADK,UTP18,TSC1,DDIT3,CLDN4,RBMX,VPS13B,PALD1,EXO1,UBE3C,LAMC2,BUB1,PEX5,ATXN7L2,PLXDC1,PINK1,GEMIN6,ETV1,CX3CR1,LIMK1,HS6ST1,TGFB1,TUBA1C,UGT2B11,CEACAM1,CPNE1,CREB3L4,BCL2L1,IGF2,NDUFS3,SCD,APOF,RAB23,PHKA2,TBC1D1,ZFC3H1,mir-22,PIWIL4,NLRP3,PLAUR,PYGB,BTK,RASAL3,ACADVL,HSCB,E2F7,SSC5D,MAP4K4,FAM20C,CCM2L,CSGALNACT2,SP110,P…	769
Cell-To-Cell Signaling and Interaction, Hematological System Development and Function, Immune Cell Trafficking, Inflammatory Response	activation	activation of phagocytes	8.36e-10	Increased	5.636		5.512	SELL,IL6,MRGPRX2,CD1D,ADORA2B,TP53,TNFRSF9,IL4R,CNR1,CD300LD,ANXA2,STAT3,CLEC5A,IL7,MET,CARD9,CCL4,SYK,CD86,ITGB6,TNF,HSD11B1,CD300LF,ABHD12,APOE,SERPING1,ICAM1,DDIT3,IL1RL1,BDNF,HSPB8,PPIA,CCL22,JAK2,CCL5,TGM2,CCL2,CXCR2,PROS1,IL34,TLR7,CASP8,ADORA1,IFNG,Hmgb1,TREML2,FCGR2A,TNFRSF1A,SERPINF1,HPSE,CCL11,CXCL6,GRN,PTGES,LGALS9B,CD80,CSF1,SLC6A4,METRNL,PSEN1,PPARA,RARRES2,LGALS3,HAVCR2,STARD7,CX3CR…	225
Cellular Development, Cellular Growth and Proliferation, Hematological System Development and Function, Hematopoiesis, Lymphoid Tissue Structure and Development, Tissue Development	development	development of mononuclear leukocytes	8.47e-10	Increased	4.335		4.131	GLI2,GAS6,PIK3R1,KRAS,IL6,CCND1,SPI1,GPR174,NKAP,PTPRC,NCK2,CD1D,LCK,ELF3,ADA,RNF128,ADORA2B,PRKD1,ITGA4,TP53,ETS1,TNFRSF9,IL4R,NFKB2,STAT3,ZEB1,IRF5,TCF3,IL7,SKP2,SLAMF6,CARD9,CSF2RB,SYK,PIK3R6,CD86,PIK3CD,CFLAR,DOK1,BCL2A1,TNF,XRCC5,INF2,TSC1,USP18,ICAM1,PTPN9,BDNF,IL1RL1,RSAD2,IL21R,LIG4,HLA-DQA1,CXCR3,EPHA4,MFGE8,ITGB8,CCL5,CD74,FCGR2B,mir-34,CXCR2,PIK3C3,DOCK2,TLR7,CD27,CASP8,IFNG,PRKDC,MLLT…	383
Cardiovascular Disease, Organismal Injury and Abnormalities	peripheral arterial disease	intermediate disease stage peripheral arterial disease	9.53e-10					RAP2B,ST6GAL1,LPXN,DNAJB4,SGK1,VWA5A,TTC33,TOMM70,CTSS,MED21,PLEKHO2,RUVBL2,BAG5,ITGA4,EVI2A,P3H2,ARHGDIB,SMARCA1,CSF2RB,SUCO,SCP2,SYK,BTG2,EBNA1BP2,PLTP,ALOX5,C3AR1,CAMK2G,APOE,SLC22A3,LAPTM5,EEF1B2,MPPED2,BEX4,RAB33B,TLR7,DAB2,HEXIM1,CASP8,FCGR3A/FCGR3B,CD53,CCR1,UCP2,FCGR2A,HBB,PLA2G4A,NR4A2,PAK3,TNFSF13,MAFB,SIDT2,CXCL12,CD163,FCGR1A,CPSF6,TOMM7,FAM49B,CLEC4A,AMPH,SUB1,IFI30,HEBP2,GULP1,PPID,…	104
Cellular Movement	migration	migration of tumor cells	9.77e-10	Increased	3.074		2.968	ST6GAL1,SOCS1,GZMB,HMMR,KRAS,IL6,mir-143,SPDEF,SERPINB2,VEGFA,CXCL10,PAK1,ITGA3,CXCL13,CSE1L,EZR,LUM,CAV1,SERPINE1,ZBTB16,AHCY,ITGA4,PEAK1,SNAI1,mir-223,HBEGF,ITGA5,MMP2,L1CAM,ZEB1,CSF3,DDR1,MET,NKX3-1,SFRP1,PDGFD,THRB,EPHA2,ESR2,NRP1,FN1,PTK2B,BDNF,ILK,CCL5,CD74,PARP9,VCAN,PLCD1,CCL2,IGF1,F2RL1,CDH3,CTBP2,COL18A1,EGFR,ITGB1,SOX7,CXCL11,RHOC,GNA12,mir-196,HPSE,VIM,COL4A3BP,SLIT2,FRK,F3,CDK1,NOV,C…	150
Cell-mediated Immune Response, Cellular Movement, Hematological System Development and Function, Immune Cell Trafficking	migration	T cell migration	1.01e-09	Increased	3.804		3.647	DPYSL2,HNRNPL,SOCS1,RAC2,CCR5,SELL,LTB,CCL20,IL6,Cxcl9,OCLN,CXCL10,CTSV,ITGA3,PRF1,LCK,TXK,CXCL13,TMEM102,CTSS,EZR,PIK3CG,Ly6a (includes others),CD274,ICOSLG/LOC102723996,ITGA4,TNFRSF21,TNFRSF9,ITGA6,LAG3,STAT3,IL7,CCL4,THBS2,CD86,PIK3CD,VAV1,MAPK7,ALOX5,ESR2,TNF,DEK,FYN,ADAM17,FN1,ICAM1,COL4A3,ACKR2,HYOU1,CXCR3,BMPR2,CCL22,CCL5,JAK2,CD74,GPSM1,ITGB7,PRKCZ,TGM2,CCL2,F2RL1,CCL3L3,CXCR2,DOCK2,XCL1,…	163
Cancer, Organismal Injury and Abnormalities, Skeletal and Muscular Disorders	smooth muscle tumor	smooth muscle tumor	1.08e-09		-1.114		-1.07	AKAP8L,MYH10,TPBG,RPE,NPEPPS,KRAS,IFIH1,ESRRG,CYBA,MTHFD2,FOSL1,TP53,SLC2A5,IFIT3,PLD3,EZH1,TSPAN12,FGFR2,IGFBP5,ZEB1,FMOD,ADRA1D,MET,PCP4,CDH1,ZYX,LTN1,DOK1,ESR2,UBE2C,DYRK2,KCNN3,PHLDA2,FGF2,HLA-DQA1,PDS5B,ARL4D,IFIT1,AR,FCGR3A/FCGR3B,KPNA3,FOS,NR4A2,CSF1,CDKN1A,XAF1,NR4A1,PTGR1,ADRA1A,MAOA,PPARA,SOCS3,MEGF9,PTTG1,HSPA1A/HSPA1B,SCN7A,CD163,MRVI1,UBE2B,IFI44L,TGFB1,FGFR4,MAPK3,CXCL14,MGST1,RAPGE…	211
Cancer, Gastrointestinal Disease, Organismal Injury and Abnormalities	colorectal adenoma	colorectal adenoma	1.1e-09		-0.647		-0.629	SLIT3,CRYAB,C1orf115,PIK3R1,CA12,KRAS,mir-143,GTF2IRD1,CCND1,AJUBA,UNG,TP53,NFE2L3,PTGIS,TP53INP1,ITGA6,HMGA1,UBE2S,GBA2,SKA3,PATZ1,CLDN23,PKIB,PPM1H,NR3C2,EDN3,BACE2,ENC1,ESR2,SLC4A4,S100A11,CA2,TSPAN7,TPD52L1,CDK4,BOK,RUVBL1,CDH3,TP53INP2,CLMN,BID,C5orf30,ITGB1,ABCG2,PTGS1,DGAT2,TRIB3,CNNM4,SLIT2,SLC29A1,POLD1,CDK1,PLA2G2A,SLC48A1,MSH2,MUTYH,ANXA3,CD44,SOX9,PTGS2,GALNT6,PHLDA1,SRPK1,UGT1A6,KCND…	118
Cell Morphology	morphology	morphology of leukocytes	1.1e-09					CP,IL6,SPI1,CCND1,Mt1,PTPRC,LCK,Ly6a (includes others),GNA13,TP53,ETS1,TNFRSF9,IL4R,ARSG,FGFR2,NFKB2,KLF13,TCF3,IL7,PIGR,HAX1,CACNA1A,SYK,PIK3CD,ITGB6,TNF,XRCC5,APOE,ICAM1,Mcpt1,CNTF,LIG4,HLA-DQA1,FCGR2B,TAP1,ITGB7,CCL2,PTPRJ,NGFR,HEXB,BCL6B,LY75,CCR1,PRKDC,ABCB1,IFNG,TXNIP,TNFRSF1A,GNA12,HPSE,SOAT1,ID3,INPP5D,BAK1,ARID3A,LY9,CSF1,CDKN1A,Irgm1,MAN2B1,GATA3,LGALS3,LIF,POU2AF1,CD28,B4GALNT1,ADGRF5,…	215
Developmental Disorder, Organismal Injury and Abnormalities, Renal and Urological Disease	congenital anomalies of kidney and urinary tract	congenital anomalies of kidney and urinary tract	1.11e-09		1.764		1.885	SLIT3,SRD5A2,SOCS1,COL14A1,HTR2B,SGK1,OFD1,SBSPON,ITGA8,CA12,PSCA,CP,FRMD6,HEPH,CCND1,ADAMTS2,LAMC1,PTPRC,RARA,TMEM237,SFRP4,IL4R,PCSK5,ADGRL3,Havcr1,FGFR2,TMEM67,VLDLR,PIGR,DHRS9,RERE,KRT19,KLK1,MAPK7,ITGA7,ESR2,PDE6D,COL3A1,FHL1,TCTN1,PKD2,WWTR1,PPP1R3C,P2RX1,SLC1A3,FKBP1A,mir-34,FSTL1,MTOR,AR,IGF1,F2RL1,ALDH1A3,HOXA11,HOXC11,RARB,CC2D2A,FGF7,EGFR,IFNG,PSMB9,ANGPT1,INPP5E,mir-196,PLA2G2A,BAK1,H…	184
Cancer, Organismal Injury and Abnormalities	malignant solid tumor	advanced malignant solid tumor	1.14e-09		-0.789		-0.855	POLA1,SBSPON,SEL1L3,IL6,mir-143,ESRRG,LCK,CSE1L,IL4R,IGFBP5,PTPN3,CACNA1A,GART,NCR1,ARAF,ITPR3,KCNK6,THRB,NADK,KIF20A,IL1RL1,VEGFB,PPIA,ANPEP,mir-34,C1R,DTNA,CLDN4,BEX4,PLOD2,FCGR2A,TUBB4B,TXNIP,DROSHA,mir-196,BAK1,MAGI1,CSF1,TCF21,S100A4,LIMK1,TGFB1,FGFR4,TUBA1C,ITK,IGFBP2,BCL2L1,IGF2,GINS1,PTAFR,IGFBP4,SCD,E2F3,PGF,GATA6,CFH,ERBB2,STAT1,SRC,TP63,PLAUR,UMPS,WFDC2,CXXC5,CLU,SRD5A2,F2R,NCAPG,FLT3,…	392
Cancer, Organismal Injury and Abnormalities, Skeletal and Muscular Disorders	muscle tumor	muscle tumor	1.28e-09		0.851		0.891	AKAP8L,TPBG,RPE,ASS1,STXBP2,DSE,ESRRG,XRCC2,ADA,ZFHX3,SLC2A5,IFIT3,IL4R,HLX,ACACB,EZH1,CD3EAP,IGFBP5,PTPN3,ZEB1,CACNA1A,CORO1C,ITPR3,DOK1,NADK,UTP18,FANCA,UBE2C,TSC1,DYRK2,NRG2,IL1RL1,IL17RD,TTK,ANPEP,TAP1,RBMX,HEXB,VPS13B,PALD1,CD27,EXO1,HTR2A,UBE3C,KPNA3,TUBB4B,LAMC2,CSF1,ATXN7L2,NR4A1,KIF23,PPARA,SOCS3,SCN7A,GEMIN6,ETV1,CX3CR1,PLBD1,HS6ST1,IFI44L,TGFB1,MAPK3,FGFR4,TUBA1C,UGT2B11,ADAMTS5,CPNE1,…	701
Cancer, Organismal Injury and Abnormalities, Reproductive System Disease	uterine tumor	uterine tumor	1.29e-09		-1.608		-1.565	TPBG,PCLO,ARRDC1,LAMC1,KBTBD3,SENP5,ZNF665,SART3,ACACB,KIAA1147,SUSD4,TMEM67,LRCH2,MYL9,CORO1C,SGIP1,DOK1,BRE,SEPN1,CEP135,TUBB2B,CLDN4,RBMX,GSPT2,EXO1,MTMR3,SLC12A6,LAMC2,CBS/CBSL,NR4A1,EYA1,AP1G1,INSL6,ANKRD50,SV2A,TGFB1,LSR,ANKDD1A,TUBA1C,EPHA1,KCNAB2,PIK3R3,MARK3,IGF2,CLIC2,GEN1,BRWD1,BAZ2B,DZIP1L,GPHN,AP5B1,PHEX,ZFC3H1,CFH,ACE,HSPA4L,TRIP13,MFSD6,TIMP3,NLRP3,OLFML1,FAM21A/FAM21C,WFDC2,WWC1,F…	1769
Cellular Development, Cellular Growth and Proliferation, Embryonic Development, Lymphoid Tissue Structure and Development, Organ Development, Organismal Development, Tissue Development	development	development of lymphatic system cells	1.33e-09	Increased	4.312		4.094	GAS6,PIK3R1,IL6,GPR174,CD1D,LCK,ELF3,ADA,ETS1,IL4R,ZEB1,NFKB2,TCF3,IRF5,IL7,MYL9,CSF2RB,DOK1,TSC1,USP18,IL1RL1,LIG4,RSAD2,mir-34,PIK3C3,CD27,FCGR2A,CD69,mir-196,ID3,IL4I1,LY9,CSF1,NR4A1,PPARA,SOCS3,HAVCR2,POU2AF1,GATA2,IL18R1,TGFB1,MAPK3,ITK,MAP3K14,HDAC2,EPHA1,TYK2,BCL2L1,KCNA3,IGF2,SPIB,IL12A,RHOH,PGF,LMO1,LYL1,STAT1,VAV2,NHEJ1,TP63,SLA,SMARCE1,CADM1,BTK,NFE2,HNRNPL,THEMIS2,BMP4,FLT3,LTB,HLA-DQ…	407
Cancer, Organismal Injury and Abnormalities	connective tissue tumor	connective tissue tumor	1.35e-09		0.545		0.565	ASS1,mir-143,TRIM32,XRCC2,WWOX,ADA,CCNE2,IL4R,ACACB,IGFBP5,DCLRE1A,CORO1C,DOK1,NADK,UTP18,TSC1,DDIT3,CLDN4,RBMX,ANTXR2,VPS13B,PALD1,EXO1,UBE3C,LAMC2,BUB1,PEX5,ATXN7L2,PLXDC1,PINK1,GEMIN6,ETV1,CX3CR1,LIMK1,HS6ST1,TGFB1,TUBA1C,UGT2B11,CEACAM1,CPNE1,CREB3L4,BCL2L1,IGF2,NDUFS3,SCD,APOF,RAB23,PHKA2,COL6A1,TBC1D1,ZFC3H1,mir-22,PIWIL4,NLRP3,PLAUR,PYGB,BTK,RASAL3,ACADVL,HSCB,E2F7,SSC5D,MAP4K4,FAM20C,CCM2…	802
Cellular Growth and Proliferation, Tissue Development	generation	generation of cells	1.35e-09	Increased	3.832		3.517	TPBG,GZMB,LRG1,Hist1h1a,mir-143,LAMC1,PYGO1,WWOX,ADA,JPH2,GNA13,ETS1,IL4R,CCNE2,DDIT4,ANXA2,NFKB2,CLEC5A,ZEB1,MYL9,Dst,THBS2,PCSK4,RAD18,DOK1,TSC1,PRDX4,PPIA,HEXA,VEGFB,Mbp,TIPARP,PROS1,PFN2,AKAP5,ID3,THNSL2,IL4I1,GPR183,SEMA3A,LY9,NR4A1,PPARA,INHA,HAVCR2,ETV1,INSL6,IL18R1,LIMK1,SV2A,HS6ST1,WIF1,TGFB1,MAPK3,JUND,CEACAM1,TIAM1,EPHA1,CREB3L4,HAS3,BCL2L1,IGF2,ETV5,DACT1,CSRP1,GPHN,RHOH,SIX1,GATA6,EC…	1261
Cellular Function and Maintenance	homeostasis	homeostasis of leukocytes	1.36e-09	Increased	3.927		3.729	GLI2,GAS6,PIK3R1,CCNB2,KRAS,IL6,CCND1,SPI1,GPR174,NKAP,PTPRC,CD1D,LCK,ELF3,ADA,RNF128,ADORA2B,PRKD1,ITGA4,TP53,ETS1,TNFRSF9,IL4R,STAT3,ZEB1,IRF5,TCF3,IL7,SKP2,SLAMF6,CARD9,CSF2RB,SYK,PIK3R6,CD86,PIK3CD,CFLAR,DOK1,BCL2A1,TNF,XRCC5,TSC1,USP18,ICAM1,IL1RL1,PTPN9,BDNF,RSAD2,IL21R,LIG4,HLA-DQA1,CXCR3,EPHA4,ITGB8,CCL5,CD74,FCGR2B,mir-34,CXCR2,PIK3C3,DOCK2,TLR7,CD27,CASP8,IFNG,PRKDC,MLLT11,TNFRSF1A,FCGR…	369
Hematological Disease	blood protein disorder	blood protein disorder	1.36e-09		-0.5		-0.442	CBX7,MAGED1,CRYAB,POLA1,PIK3R1,RRM2B,CHRNB1,KRAS,IL6,NEXN,CCND1,SPI1,PTPRC,UPK3BL,SRP54,ADA,CAV1,UNG,TP53,FBXO9,IFIT3,HLX,NPAT,RRM2,FGFR2,ANXA2,STAT3,IL7,MAPK8IP1,CCL4,KAT6A,C3orf67,DUSP4,DOK1,DHFR,TNF,TRIM7,NME1,KCNN3,FGF2,BDNF,GDF15,HLA-DQA1,CCL5,FCGR2B,CCL2,PROS1,LY6E,CRBN,KIF2C,CD27,CASP8,MYNN,DIS3,FCGR3A/FCGR3B,HTR2A,IFNG,AKAP5,SIGMAR1,ATP1B1,KHDRBS1,FCGR2A,CNTFR,ITGA2,VIM,BAK1,FOS,CDKN1A,SL…	272
Infectious Diseases	infection	Bacterial Infections	1.5e-09	Decreased	-2.506		-2.413	RAC2,ST6GAL1,Naip1 (includes others),POLA1,WBSCR22,PIK3R1,C1QA,IL6,Cxcl9,Tlr12,CD1D,TLR10,LUM,CLEC4D,CAV1,SERPINE1,TYMS,BAHD1,FGFR2,STAT3,IRF5,IL7,PIGR,DCLRE1A,ADRA1D,CARD9,SLAMF6,NCF1,CCL4,SCN1B,JDP2,DHFR,TNF,SERPINB1,APOE,USP18,ICAM1,LTBP2,GDF15,CXCR3,FCGR2B,TAP1,G6PC3,TGM2,CCL2,CXCR2,MMP8,ANTXR2,CRBN,CASP8,CD27,FCGR3A/FCGR3B,FUT4,CCR1,IFNG,UCP2,TNFRSF1A,FCGR2A,PTGS1,ALOX5AP,HNRNPD,PDLIM2,CXCL6…	255
Post-Translational Modification	phosphorylation	phosphorylation of protein	1.51e-09		1.276		1.106	ST6GAL1,SELL,GAS6,PIK3R1,GMFG,LCK,STK10,AIF1,GRK4,MAP3K9,DAPK1,PEAK1,ITGA6,ANXA2,IL7,CORO1C,ARAF,CD34,DYRK2,PIM3,DMPK,PRDX1,ILK,PPIA,NUAK2,TTK,PIK3C3,IBTK,AKAP5,FCGR2A,PASK,MAPK6,CCL11,CSF1,SOX9,PINK1,SOCS3,MPRIP,RARRES2,FCGR1A,LIMK1,TGFB1,FGFR4,MAPK3,BIRC3,MAP3K14,STK39,SAMSN1,EPHA1,TYK2,MAPKAPK5,AURKA,FYB,IGF2,SYN1,EREG,PEBP1,SPIB,AKTIP,BMP2,BARD1,EIF2S1,IQGAP1,NRG1,WNK3,PRKAR1B,PPARGC1B,ERBB2,…	433
Cell Death and Survival	cell death	cell death of lymphocytes	1.55e-09		-0.326		-0.279	RAC2,GZMB,PIK3R1,KRAS,IL6,SPI1,ADAM8,Mt1,PTPRC,LCK,CAV1,ADA,FOSL1,TP53,TNFRSF21,ETS1,TNFRSF9,DDIT4,STAT3,NFKB2,KLF13,IL7,MET,CCL4,ST3GAL1,ITPR3,THBS2,PPP2R2B,GAPDH,PIK3CD,DUSP4,CFLAR,BCL2A1,TNF,XRCC5,APOE,TSC1,ICAM1,SLC39A10,EPHA4,CCL5,FCGR2B,TGM2,CASP6,PIK3C3,TLR7,XCL1,CASP8,CD27,FCGR3A/FCGR3B,DHX58,IFNG,PRKDC,TNFRSF1A,SLC6A6,GPR132,CCL11,SH3BP5,ID3,INPP5D,BAK1,FOS,GPAM,CD80,MSH2,CSF1,CDKN1A,Irg…	248
Immunological Disease, Lymphoid Tissue Structure and Development, Organ Morphology, Organismal Injury and Abnormalities, Tissue Morphology	abnormal morphology	abnormal morphology of lymphoid organ	1.56e-09					ZC3H12A,SELL,IDS,RRM2B,CCNB2,SPI1,CCND1,TREX1,Mt1,PTPRC,LCK,WWOX,CLEC4D,RNF128,UNG,TP53,ETS1,ZEB1,NFKB2,KLF13,TCF3,PITX2,IL7,GPX7,ARHGDIB,ARAF,KAT6A,FADS2,CD86,PIK3CD,DOK1,ESR2,TNF,SPPL2A,BANK1,PRDX1,LIG4,HLA-DQA1,MFGE8,CD74,FCGR2B,TGM2,PTPRJ,CXCR2,DOCK2,CASP8,FUT4,IFNG,PRKDC,TXNIP,TNFRSF1A,PTGS1,ID3,INPP5D,BAK1,GIT2,FOS,ABCB4,CD80,CSF1,CDKN1A,DFFB,ARHGDIA,MAN2B1,GATA3,EYA1,PSEN1,LIG1,TCF21,PTTG1…	244
Cell Death and Survival	apoptosis	apoptosis of lymphatic system cells	1.57e-09		-0.432		-0.389	RAC2,GZMB,PIK3R1,KRAS,IL6,SPI1,ADAM8,Mt1,PTPRC,LCK,CAV1,ADA,FOSL1,ADORA2B,TP53,TNFRSF21,ETS1,TNFRSF9,STAT3,NFKB2,KLF13,IL7,HAX1,MET,CCL4,ST3GAL1,ITPR3,THBS2,PPP2R2B,PIK3CD,DUSP4,CFLAR,BCL2A1,TNF,FANCA,XRCC5,APOE,TSC1,ICAM1,SLC39A10,EPHA4,CCL5,FCGR2B,CASP6,PIK3C3,TLR7,XCL1,CASP8,CD27,FCGR3A/FCGR3B,DHX58,IFNG,PRKDC,TNFRSF1A,SLC6A6,GPR132,CCL11,ID3,INPP5D,BAK1,FOS,GPAM,MAD2L1,CD80,MSH2,CSF1,CDKN1A,I…	243
Cell-To-Cell Signaling and Interaction	binding	binding of cells	1.72e-09	Increased	3.859		3.703	ST6GAL1,SELL,GZMB,GAS6,PIK3R1,CCL20,IL6,NKAP,DSE,PTPRC,LCK,FHL2,SPA17,CYTH1,WWOX,CAV1,HS3ST1,ITGB4,SERPINE1,ITGA4,IL4R,DAPK1,Cmah,C1GALT1C1,ITGA6,ANXA2,IGFBP5,IL7,PIGR,PLD1,CSF2RB,CCL4,TNR,SYK,THBS2,PCSK4,HAS2,CD86,CD34,TNF,APOE,SERPING1,ICAM1,FGF2,COL4A3,ACKR2,CXCR3,CCL22,CKAP4,MFGE8,CCL5,JAK2,CD74,FCGR2B,ITGB7,CCT4,TGM2,MAP4,AR,CCL2,CXCR2,PROS1,FCGR3A/FCGR3B,FUT4,CCR1,IFNG,SIGMAR1,FCGR2A,CD69,C…	303
Embryonic Development, Organ Development, Organismal Development	development	development of lymphatic system	1.76e-09	Increased	4.315		4.099	GAS6,PIK3R1,CCNB2,IL6,GPR174,CD1D,LCK,ELF3,ADA,TNFRSF21,ETS1,IL4R,ZEB1,NFKB2,IRF5,TCF3,IL7,MYL9,CSF2RB,KAT6A,DOK1,BANK1,TSC1,USP18,IL1RL1,RSAD2,LIG4,mir-34,PIK3C3,CD27,FCGR2A,CD69,mir-196,ID3,IL4I1,LY9,CSF1,NR4A1,EYA1,TCF21,PPARA,SOCS3,POU2AF1,HAVCR2,GATA2,IL18R1,TGFB1,MAPK3,ITK,MAP3K14,HDAC2,EPHA1,TYK2,KCNA3,BCL2L1,IGF2,SPIB,IL12A,SIX4,RHOH,LMO1,PGF,SIX1,LYL1,STAT1,VAV2,NHEJ1,SRC,TP63,SLA,SMARCE…	474
Cancer, Organismal Injury and Abnormalities	malignant connective or soft tissue neoplasm	malignant connective or soft tissue neoplasm	1.95e-09		0.327		0.351	ASS1,mir-143,TRIM32,XRCC2,WWOX,ADA,IL4R,ACACB,IGFBP5,DCLRE1A,CORO1C,DOK1,NADK,UTP18,TSC1,DDIT3,CLDN4,RBMX,VPS13B,PALD1,EXO1,UBE3C,LAMC2,BUB1,PEX5,ATXN7L2,PLXDC1,PINK1,GEMIN6,ETV1,CX3CR1,LIMK1,HS6ST1,TGFB1,TUBA1C,UGT2B11,CEACAM1,CPNE1,CREB3L4,BCL2L1,IGF2,NDUFS3,SCD,APOF,RAB23,PHKA2,TBC1D1,ZFC3H1,mir-22,PIWIL4,NLRP3,PLAUR,PYGB,BTK,RASAL3,ACADVL,HSCB,E2F7,SSC5D,MAP4K4,FAM20C,CCM2L,CSGALNACT2,SP110,P…	776
Cellular Movement, Hematological System Development and Function, Immune Cell Trafficking, Inflammatory Response	homing	homing of neutrophils	1.99e-09	Increased	3.914		3.76	RAC2,SELL,VTN,SPI1,CXCL10,LTB4R,PIK3CG,JAML,Cxcl3,FGR,ITGA4,STAT6,FLOT1,PIGR,AQP9,NOD2,CCL4,PIP5K1C,SYK,MYO1F,PIK3CD,VAV1,EDN3,ALOX5,C3AR1,TNF,DEK,SERPINB1,TSC1,ICAM1,GBF1,CD74,CCL5,CCL2,CCL3L3,CXCR2,DOCK2,STIM1,XCL1,LBP,ADORA1,IFNG,TREML2,FCGR2A,TNFRSF1A,CD69,SLIT2,INPP5D,CXCL6,GIT2,SELPLG,GRN,ITGB2,S100A9,CSF1,WAS,LSP1,CCL21,FCER1G,ADORA2A,LGALS3,CAMK1D,CXCL12,CD28,CXCL3,TGFB1,CXCL14,C1QBP,CSF3…	106
Infectious Diseases	infection	Viral Infection	2.04e-09		-0.898		-1.286	ST6GAL1,ARRDC1,CCL20,mir-143,ADA,SENP5,SART3,APOBEC3B,ACACB,NUP107,ANXA2,ZEB1,THAP3,DDIT3,PPIA,C1R,ARRDC3,PROS1,CLDND1,LY6E,UBE3C,SOAT1,KPNB1,GCSH,PINK1,PPARA,HAVCR2,FCGR1A,LIMK1,TGFB1,TUBA1C,BIRC3,CEACAM1,SAMSN1,ZNF446,CEP68,BCL2L1,EIF2S1,RHOH,NUP54,YBX1,WDTC1,COG3,PLAUR,PYGL,HTATSF1,NFE2,FAM135A,TFCP2,MAP4K4,SAMD9,MSRB2,ZNF436,HLA-DQB1,CTSV,MPDZ,SP110,PRG4,UAP1,HIPK1,FRS2,SNRPA,MAGT1,CD200R1,PR…	945
Cell Morphology	morphology	morphology of mononuclear leukocytes	2.07e-09					CCR5,LTB,CDKN2C,IL6,HLA-DQB1,CD46,SPI1,PTPRC,LCK,PRDM1,CD274,GNA13,TP53,ETS1,STAT6,TNFRSF9,FGFR2,NFKB2,FANCC,TCF3,IL7,PIGR,HAX1,IRF1,CD5,SYK,E2F1,PIK3CD,VAV1,B3GNT5,TNF,XRCC5,LCP2,FYN,APOE,PSMB10,LIG4,HLA-DQA1,FCGR2B,TAP1,ITGB7,PRKCZ,SASH3,ID1,MTOR,NFIL3,AKT1,PTPRJ,BCL6B,LY75,IL11RA,IFNG,PSMB9,PRKDC,ABCB1,CXCL11,TXNIP,GNA12,XBP1,ID3,INPP5D,BAK1,ARID3A,TRAF2,LY9,WAS,CSF1,RASGRP1,BMF,CDKN1A,FCER1G,…	137
Cell-To-Cell Signaling and Interaction	aggregation	aggregation of cells	2.16e-09	Increased	2.046		1.919	MYH10,COL14A1,SELL,GLI2,ABAT,GAS6,PIK3R1,CLMP,CP,IL6,DAB1,NTN1,PTPRC,LCK,Ly6a (includes others),ADORA2B,GNA13,PRKD1,TP53,TNFRSF9,STAT3,NFKB2,IL7,MET,MYL9,CDH1,SYK,THBS2,PIK3CD,ACTG1,TNF,ICAM1,PTPN9,BDNF,FGF2,GDF15,ILK,P2RX1,CXCR3,EPHA4,CCL22,JAK2,CCL5,SDK1,CDH3,TLR7,DAB2,AMOT,HTR2A,SEPT5,ATP1B1,TNFRSF1A,FCGR2A,GNA12,GPR132,ITGA2,SERPINF1,RGS16,CCL11,HBB,INPP5D,SEMA3A,PLA2G4A,CDKN1A,TCF7L2,PSEN1,M…	226
Tissue Development	development	development of epithelial tissue	2.25e-09		0.946		0.83	ADAMTS8,GLI2,GAS6,LRG1,IL6,RILPL2,CCND1,NTN1,SPRY4,LAMC1,CYBA,CAV1,ARHGEF26,HIPK2,SERPINE1,PRKD1,TP53,HEYL,IL4R,YWHAG,SEMA5A,C1GALT1C1,FGFR2,PCDH15,TBX4,ANXA2,TMEM67,ZEB1,VLDLR,PITX2,SMOC2,SKP2,MET,CDH1,NKX3-1,KIAA1429,HHEX,ECM1,ECT2,CD34,TNF,APOE,FLNB,NME1,RAB25,NRG2,FGF2,BDNF,COL4A3,SEMA6A,PPIA,CXCR3,VEGFB,ITGB8,HOXC9,ANPEP,KLHL20,mir-34,AR,PTPRJ,CCL2,CXCR2,PROS1,ANTXR2,DAB2,SLC9A3R2,IFNG,PRKDC…	338
Cancer	transformation	cell transformation	2.42e-09	Increased	2.574		2.394	NPM1,GLI2,PIK3R1,DNAJC3,AFDN,KRAS,IL6,CCND1,NCK2,LCK,ELF3,CYTH1,CAV1,FOSL1,GNA13,ITGB4,FIP1L1,KAT2A,TP53,ETS1,HEYL,DAPK1,CCNE2,DDIT4,FGFR2,NFKB2,STAT3,IRF5,RAP1A,MAPK8IP1,SKP2,MET,CSF2RB,RASGRF2,MN1,CDH1,RUNX1T1,ARAF,JDP2,BTG2,GPR65,HAS2,ARHGEF28,PIK3CD,DHFR,HHEX,BCL2A1,ECT2,ESR2,TNF,NPDC1,EIF4EBP2,FGF2,PRDX1,ILK,CDK4,JAK2,BECN1,STYK1,CDH3,NGFR,CASP8,FCGR3A/FCGR3B,HTR2A,GNA12,GPR132,HIP1,BAK1,PES…	296
Cell Morphology	morphology	morphology of tumor cell lines	2.53e-09					DPYSL2,FKBPL,KRAS,IL6,HES1,RBL1,SPDEF,CCND1,PTPRC,MIA,PAK1,EZR,FOSL1,GNA13,CDH13,ZBTB16,EYA2,TP53,DAPK1,HLX,MITF,SNAI1,HBEGF,FGFR2,STAT3,PLD1,CDH1,CD9,RAMP3,CFLAR,TNF,ADM,FYN,PIK3CA,GDF15,ILK,MID1,TWIST1,SEPT11,IGFBP7,PRKCZ,EIF4EBP1,SYNM,ID1,MTOR,AKT1,IGF1,EFNA5,CMTM8,RARB,CEBPA,PPM1F,VCL,PDCD6IP,RXRB,CASP8,RAD21,HTR2A,EGFR,S100A1,ITGB1,IFNG,TYROBP,EGR1,GNA12,GPR132,VIM,MDM2,PLA2G2A,BAK1,KITLG,FO…	169
Cellular Function and Maintenance	endocytosis	endocytosis	2.77e-09	Increased	4.117		3.878	DPYSL2,ST6GAL1,NPM1,RAC2,GAS6,KRAS,IL6,SPI1,NKAP,PTPRC,EHD2,LUM,CAV1,RUVBL2,SERPINE1,DNM2,TP53,SCAMP1,APPL2,FLOT1,VLDLR,HAX1,ABCA7,PLD1,CSF2RB,CORO1C,NCF1,CDH1,CCL4,PDLIM7,ARAF,SGIP1,SYK,NECAP1,TNF,APOE,ICAM1,MFGE8,CCL5,BECN1,FCGR2B,NUF2,G6PC3,TGM2,ARF6,PTPRJ,PROS1,DOCK2,DAB2,PFN2,LY75,ADORA1,FCGR3A/FCGR3B,IFNG,UCP2,MAPKAPK3,NAE1,TREML2,TNFRSF1A,FCGR2A,STON1,VIM,SNCG,HIP1,SOAT1,INPP5D,ISG15,GRN,M…	306
Cell Death and Survival	cell death	cell death of breast cancer cell lines	2.94e-09		0.628		0.62	TRAIP,CPEB2,FKBPL,FRMD6,CCND1,PRDM2,MADD,CSE1L,CERS5,CAV1,MYBBP1A,ITGB4,DNM2,TP53,TYMS,CERS6,DDIT4,FGFR2,TBK1,IGFBP5,STAT3,GPX7,SMARCA1,TNS4,CDH1,DUSP4,CFLAR,ESR2,TNF,NME1,NACC2,OSGIN1,FGF2,ILK,HSPB8,CXCR3,BECN1,mir-34,SPAG5,CASP6,PIK3C3,DAB2,CASP8,HCAR2,PRKDC,IFNG,FHIT,TNFRSF1A,ABCG2,DROSHA,ITGA2,RGS16,SLC29A1,BAK1,MAD2L1,MSH2,GPX2,CDKN1A,FBXO5,ARHGDIA,CASP7,PSEN1,PINK1,FOXO4,LGALS3,PTTG1,HSPA1A…	228
Organismal Injury and Abnormalities, Renal and Urological Disease	cystic kidney disease	cystic kidney disease	2.98e-09		-0.509		-0.446	SOCS1,COL14A1,HTR2B,BMP4,SGK1,OFD1,SBSPON,CA12,CDKN2C,PSCA,CP,FRMD6,HEPH,CCND1,ADAMTS2,LAMC1,PTPRC,ITGA3,LGMN,TMEM237,PTGIS,SFRP4,STAT6,IL4R,ADGRL3,Havcr1,FGFR2,TMEM67,VLDLR,PIGR,DHRS9,KRT19,KLK1,MAPK7,ANKS6,ITGA7,PDE6D,COL3A1,FHL1,TCTN1,PKD2,WWTR1,PPP1R3C,P2RX1,SLC1A3,FKBP1A,mir-34,FSTL1,MTOR,IGF1,F2RL1,HOXA11,MAL,CC2D2A,EGFR,IFNG,PSMB9,CEP164,ANGPT1,INPP5E,mir-196,PLA2G2A,FAH,BAK1,HNF1B,KIF7,mi…	178
Cellular Movement, Hematological System Development and Function, Immune Cell Trafficking, Inflammatory Response	chemotaxis	chemotaxis of neutrophils	3.1e-09	Increased	3.914		3.76	RAC2,SELL,VTN,SPI1,CXCL10,LTB4R,PIK3CG,JAML,Cxcl3,FGR,ITGA4,STAT6,FLOT1,PIGR,AQP9,NOD2,CCL4,PIP5K1C,SYK,MYO1F,PIK3CD,VAV1,EDN3,ALOX5,C3AR1,TNF,DEK,SERPINB1,TSC1,ICAM1,GBF1,CD74,CCL5,CCL2,CCL3L3,CXCR2,DOCK2,STIM1,XCL1,LBP,ADORA1,IFNG,TREML2,FCGR2A,TNFRSF1A,CD69,SLIT2,INPP5D,CXCL6,GIT2,SELPLG,GRN,ITGB2,S100A9,CSF1,LSP1,CCL21,FCER1G,ADORA2A,LGALS3,CAMK1D,CXCL12,CD28,CXCL3,TGFB1,CXCL14,C1QBP,CSF3R,C3…	105
Cellular Development, Cellular Growth and Proliferation	cell proliferation	cell proliferation of carcinoma cell lines	3.4e-09		1.587		1.524	COL14A1,GAS6,HMMR,PIK3R1,KRAS,mir-143,CCND1,NTN1,ELF3,FHL2,AJUBA,KEAP1,CAV1,FOSL1,KAT2A,TP53,SLC2A1,Slfn2,FGFR2,ANXA2,STAT3,ZEB1,TCF3,TFPI2,CDCA4,SKP2,MYL9,MET,CDH1,THBS2,GAPDH,HAS2,PIK3CD,THRB,ECT2,TNF,FANCA,UBE2C,TSC1,OSGIN1,FGF2,GDF15,ILK,CDK4,ITGB8,mir-34,AR,CCL2,DAB2,NECTIN4,TNK1,IFNG,FHIT,NRP2,TXNIP,TNFRSF1A,MAPRE1,BAK1,GRN,NOV,CDKN1A,NR4A1,VMP1,SOX9,TCF7L2,PPARGC1A,LIF,NDRG2,CDCP1,SMC1A,TG…	261
Connective Tissue Disorders, Immunological Disease, Inflammatory Disease, Inflammatory Response, Organismal Injury and Abnormalities, Skeletal and Muscular Disorders	polyarticular juvenile rheumatoid arthritis	polyarticular juvenile rheumatoid arthritis	3.6e-09					SOCS1,HSPA1A/HSPA1B,CCL20,IL6,BCL6,CDA,PTPRC,MAPK3,OSM,PRDM1,CD274,S100A10,GZMA,STAT6,PTPRE,FES,IL6R,NCF4,SERINC2,CDH1,CCL4,CD180,HNRNPA1,TLE3,RGL2,EDN3,DHFR,ANG,TNF,RPSA,ADM,MME,SORL1,APOE,SCAP,ZFP36,HLA-DQA1,HSPB8,CD83,HIF1A,SIL1,CD74,CCL5,IL17RA,DUSP2,HLA-DRA,PRNP,CCR1,CD69,PTGS1,PLAUR,CEBPB,DNM1,FOS,F11R,P2RY13,NR4A2,S100A9,SYT3,NR4A1,IL1B,PRR5,SLC6A4,PTGS2,LGALS1	65
Cellular Development, Cellular Growth and Proliferation, Embryonic Development, Hematological System Development and Function, Hematopoiesis, Lymphoid Tissue Structure and Development, Organ Development, Organismal Development, Tissue Development	development	development of lymphocytes	3.64e-09	Increased	4.49		4.282	GLI2,GAS6,PIK3R1,KRAS,IL6,CCND1,SPI1,GPR174,NKAP,PTPRC,NCK2,CD1D,LCK,ELF3,ADA,RNF128,ADORA2B,PRKD1,ITGA4,TP53,ETS1,TNFRSF9,IL4R,NFKB2,STAT3,ZEB1,IRF5,TCF3,IL7,SKP2,SLAMF6,CARD9,SYK,PIK3R6,CD86,PIK3CD,CFLAR,DOK1,BCL2A1,TNF,XRCC5,INF2,TSC1,USP18,ICAM1,IL1RL1,PTPN9,BDNF,RSAD2,IL21R,LIG4,HLA-DQA1,CXCR3,EPHA4,ITGB8,CCL5,CD74,FCGR2B,mir-34,CXCR2,PIK3C3,DOCK2,TLR7,CD27,CASP8,IFNG,PRKDC,MLLT11,TNFRSF1A,F…	377
Lymphoid Tissue Structure and Development, Organ Morphology, Tissue Morphology	morphology	morphology of secondary lymphoid organ	3.68e-09					NPM1,SELL,ZC3H12A,IL6,SPI1,DUOXA1,CCND1,TREX1,Mt1,PTPRC,WWOX,ADA,RNF128,UNG,TP53,ETS1,TNFRSF9,TBK1,NFKB2,KLF13,PITX2,IL7,GPX7,ABCA7,CSF2RB,KAT6A,FADS2,CD86,PIK3CD,CFLAR,DOK1,ESR2,TNF,SPPL2A,BANK1,APOE,IL1RL1,PRDX1,MFGE8,JAK2,FCGR2B,TGM2,PTPRJ,CXCR2,DOCK2,CASP8,IFNG,PRKDC,TNFRSF1A,ZNF521,ITGA2,PTGS1,INPP5D,BAK1,GIT2,FOS,HP,ABCB4,CD80,CSF1,CDKN1A,PROCR,MAN2B1,PSEN1,LIG1,TCF21,SOCS3,PTTG1,ABCC10,GPC…	249
Humoral Immune Response, Protein Synthesis	production	production of antibody	3.74e-09		0.416		0.402	ZC3H12A,CCR5,LTB,C1QA,ARHGEF1,IL6,HLA-DQB1,SPI1,Cxcl9,CD37,TREX1,Mt1,CXCL10,CD1D,PRF1,LCK,LY86,CTSS,ST6GALNAC2,CLEC4D,Ly6a (includes others),RNF128,CD274,UNG,ICOSLG/LOC102723996,BST1,ATM,TNFRSF21,STAT6,CYP7B1,IL4R,TNFRSF9,Cmah,TBK1,NFKB2,PIGR,HAX1,IRF1,CSF2RB,AKAP13,NOD2,CLEC4E,H2AFX,BHLHE40,CD72,CD86,DUSP4,VAV1,PIK3CD,B3GNT5,DOK1,C3AR1,ESR2,TNF,ECM1,SPPL2A,DHRS4,BANK1,FCGRT,FYN,APOE,POU2F2,IL1RL…	199
Cancer, Organismal Injury and Abnormalities, Reproductive System Disease	triple negative breast neoplasm	triple negative breast neoplasm	3.95e-09					EPS8,LMO2,FLT3,CDKN2C,IL6,mir-143,SPI1,CCND1,LCK,CAV1,SERPINE1,FGR,ATM,TP53,TYMS,ETS1,FGFR2,L1CAM,MMP2,PARP3,CSF3,IRF1,AREG,MET,CD34,ESR2,FYN,PIK3CA,FGF2,CDH11,JUN,AKT1,AR,TUBA8,IGF1,NGFR,TOP2A,PDGFRA,CEBPA,TNFRSF1B,EGFR,ABCB1,CD276,TGFBI,TUBB4B,EGR1,COL4A3BP,CDK1,PLA2G2A,FOS,TUBA1A,NTRK3,CDKN1A,MAP3K8,LIF,mir-8,PARP2,S100A4,ETV1,BCL6,TGFBR2,FGFR3,FDFT1,PIM1,TGFB1,ETS2,FGFR4,GRB7,LAMB1,MYBL2,TUBA…	108
Cell-To-Cell Signaling and Interaction, Inflammatory Response	response	response of phagocytes	4.03e-09	Increased	3.862		3.724	DBN1,NPM1,SOCS1,CCR5,F2R,VTN,IL6,SPI1,NTN1,PTPRC,CXCL10,JMJD6,LTB4R,PIK3CG,LUM,SERPINE1,FGR,ICOSLG/LOC102723996,ITGA4,TP53,LECT2,STAT3,CLEC5A,CSF3,ABCA7,TRAF6,CSF2RB,NOD2,CD9,SYK,IL10RA,VAV1,TNF,FYN,FN1,ICAM1,CCL22,MFGE8,CCL5,BECN1,FCGR2B,ANPEP,G6PC3,TGM2,PTPRJ,CCL2,NCOA2,ANXA5,DOCK2,TLR7,STIM1,FCGR3A/FCGR3B,CCR1,ITGB1,IFNG,SIGLEC1,UCP2,TYROBP,FCGR2A,XBP1,SOAT1,F3,INPP5D,ISG15,SELPLG,ITGB2,CLEC7A…	143
Cancer, Organismal Injury and Abnormalities, Reproductive System Disease	prostatic intraepithelial neoplasia	prostatic intraepithelial neoplasia	4.53e-09		-0.014		0.003	SOCS3,KRT7,ASS1,ETV1,RBL1,SMS,AURKB,CCND1,GPX3,ESRRG,NCOA7,FHL2,WIF1,PIM1,ITGB4,ACPP,TP53,RBL2,C3,PEAK1,ITGA6,BAMBI,FGFR2,ANXA2,PTGDS,AURKA,IER3,STAT3,ARHGDIB,IRF1,SMARCD3,MYL9,BHLHE40,NKX3-1,IGFBP3,ESR1,ESR2,CX3CL1,ABCC4,AGTR1,AKAP12,SERPINB1,SERPING1,FOXA1,MXRA8,MFGE8,ZNF827,CD74,PROM1,GLIPR1,EIF4E,VCAN,BCL2,C1R,AR,AKT1,FLNA,CDH3,EAF2,LY6E,ERBB2,CFH,ACTC1,FCGR3A/FCGR3B,PPARG,PSAT1,MIPEP,TMPRSS2…	82
DNA Replication, Recombination, and Repair	metabolism	metabolism of DNA	4.69e-09	Increased	2.742		2.676	NPM1,AKAP8L,CRYAB,GLI2,GZMB,POLA1,PIK3R1,RRM2B,Oas1b,IL6,TREX1,KEAP1,CAV1,TP53,FBL,APOBEC3B,DAPK1,CCNE2,CNR1,IGFBP5,ADRA1D,MET,SUPT16H,PDS5A,TNF,XRCC5,APOE,DDIT3,FGF2,LIG4,PPIA,MTCH1,BECN1,CASP6,CASP8,EXO1,LIG3,IFNG,ABCB1,Hmgb1,FHIT,NAE1,NPPC,POLG,ID3,BAK1,GRN,MCM3,IGHMBP2,CCNE1,CSF1,CDKN1A,NR4A1,VMP1,DFFB,POLA2,CASP7,PPARGC1A,PSEN1,LIG1,ABCB6,FOXO4,SOCS3,VPS13A,S100A4,BIN1,CD28,CASP9,TGFB1,BRIP1…	255
Cellular Function and Maintenance	homeostasis	Lymphocyte homeostasis	4.78e-09	Increased	3.784		3.588	GLI2,GAS6,PIK3R1,CCNB2,KRAS,IL6,CCND1,SPI1,GPR174,NKAP,PTPRC,CD1D,LCK,ELF3,ADA,RNF128,ADORA2B,PRKD1,ITGA4,TP53,ETS1,TNFRSF9,IL4R,STAT3,ZEB1,IRF5,TCF3,IL7,SKP2,SLAMF6,CARD9,SYK,PIK3R6,CD86,PIK3CD,CFLAR,DOK1,BCL2A1,TNF,XRCC5,TSC1,USP18,ICAM1,IL1RL1,PTPN9,BDNF,IL21R,LIG4,RSAD2,HLA-DQA1,CXCR3,EPHA4,ITGB8,CCL5,CD74,FCGR2B,mir-34,CXCR2,PIK3C3,DOCK2,TLR7,CD27,CASP8,IFNG,PRKDC,MLLT11,TNFRSF1A,FCGR2A,CD69…	362
Lymphoid Tissue Structure and Development, Organ Morphology, Organismal Development, Tissue Morphology	morphology	morphology of spleen	4.92e-09					NPM1,SELL,ZC3H12A,IL6,SPI1,DUOXA1,CCND1,TREX1,Mt1,PTPRC,WWOX,ADA,RNF128,UNG,TP53,ETS1,TNFRSF9,TBK1,NFKB2,KLF13,PITX2,IL7,GPX7,ABCA7,CSF2RB,KAT6A,FADS2,CD86,PIK3CD,CFLAR,DOK1,ESR2,TNF,SPPL2A,BANK1,APOE,IL1RL1,PRDX1,MFGE8,JAK2,FCGR2B,TGM2,PTPRJ,CXCR2,DOCK2,CASP8,IFNG,PRKDC,TNFRSF1A,ZNF521,ITGA2,PTGS1,INPP5D,BAK1,GIT2,FOS,HP,ABCB4,CD80,CSF1,CDKN1A,PROCR,MAN2B1,PSEN1,LIG1,TCF21,SOCS3,PTTG1,ABCC10,GPC…	248
Cell Cycle	interphase	arrest in interphase	4.99e-09					DYRK1B,PIAS2,PIK3R1,RRM2B,DDIAS,KRAS,IL6,SPDEF,CCND1,ESRRG,PRDM2,CSE1L,PRKCDBP,CAV1,TP53,TYMS,YWHAG,ANXA2,IGFBP5,IRF5,PITX2,IL7,MASTL,SKP2,ADRA1D,SMARCA1,MET,RUNX1T1,BTG2,RAD18,NEK4,HAS2,DUSP4,THRB,ESR2,TNF,NRG2,DDIT3,AATF,OSGIN1,FGF2,GDF15,ILK,CDK4,IGFBP7,JAK2,mir-34,MMS22L,SYNM,AR,IFNG,PRKDC,FHIT,GPN3,TXNIP,STRADA,MAPK6,TUSC2,ID3,BAK1,FOS,MAD2L1,CCNE1,MSH2,CSF1,CDKN1A,FBXO5,SOX9,ADRA1A,PSEN1,SR…	278
Immunological Disease	abnormal morphology	abnormal morphology of immune system	5.1e-09					CP,IL6,SPI1,Mt1,PTPRC,LCK,Ly6a (includes others),ETS1,TP53,IL4R,ARSG,FGFR2,NFKB2,TCF3,KLF13,PIGR,IL7,HAX1,SYK,PIK3CD,ITGB6,TNF,XRCC5,APOE,ICAM1,CNTF,LIG4,IL21R,Mcpt1,HLA-DQA1,FCGR2B,BECN1,TAP1,ITGB7,PTPRJ,DOCK2,NGFR,HEXB,BCL6B,LY75,XCL1,CCR1,PRKDC,ABCB1,IFNG,TNFRSF1A,TXNIP,HPSE,IRAK3,SOAT1,ID3,INPP5D,BAK1,ARID3A,LY9,CSF1,CDKN1A,MAN2B1,GATA3,LGALS3,LIF,POU2AF1,CD28,B4GALNT1,ADGRF5,TRAF3IP2,TGFB1,C…	196
Cardiovascular Disease, Cardiovascular System Development and Function	abnormal morphology	abnormal morphology of cardiovascular system	5.22e-09					MYH10,Pln,EHD3,DUSP8,RRM2B,CACNA1H,AFDN,COL8A1,TMEM38A,KRAS,IL6,NEXN,CCND1,TREX1,ARID3B,LUM,JPH2,CAV1,ARHGEF26,GNA13,CASQ2,ITGA4,TP53,PTGIS,CCNE2,ACACB,PAM,MFAP5,SEMA5A,C1GALT1C1,TBX4,ZEB1,PITX2,FMOD,DES,GPX7,ATE1,IFT122,NCF1,CCNF,SYK,KAT6A,THBS2,HAS2,CFLAR,HHEX,ESR2,TNF,TSC1,APOE,FGF2,COL4A3,CDK4,HSPB8,PDS5B,ITGB8,TGM2,PTPRJ,NGFR,PROS1,LY6E,RPS6KA2,GNG5,CASP8,AMOT,CYP51A1,TXNIP,TNFRSF1A,SLC6A6,S…	344
Cell Death and Survival, Organismal Injury and Abnormalities	necrosis	necrosis of epithelial tissue	5.22e-09		0.136		0.117	NPM1,CRYAB,GLI2,GAS6,PIK3R1,ASS1,KRAS,IL6,TMBIM6,CCND1,NTN1,TRIM32,CD1D,MCOLN3,NEK6,LUM,CAV1,HIPK2,SERPINE1,ALDH3A1,TP53,PTGIS,HEYL,APOBEC3B,TP53INP1,ITGA6,IGFBP5,STAT3,ZEB1,IRF5,TCF3,HAX1,DCTN2,MET,NCF1,CDH1,GAPDH,CFLAR,BCL2A1,ESR2,TNF,ICAM1,DDIT3,AATF,FGF2,IL17RD,BDNF,COL4A3,SEMA6A,GDF15,HSPB8,PPIA,MFGE8,TMEM214,JAK2,CD74,BECN1,mir-34,TGM2,IQGAP2,AR,TRIM27,NGFR,DAB2,PDCD6IP,CASP8,RAD21,IFNG,PRK…	381
Cell Death and Survival	apoptosis	apoptosis of mononuclear leukocytes	5.34e-09		-0.357		-0.316	RAC2,GZMB,PIK3R1,KRAS,IL6,SPI1,ADAM8,Mt1,PTPRC,LCK,CAV1,ADA,FOSL1,TP53,TNFRSF21,ETS1,TNFRSF9,STAT3,NFKB2,KLF13,IL7,MET,CCL4,ST3GAL1,ITPR3,THBS2,PPP2R2B,PIK3CD,DUSP4,CFLAR,BCL2A1,TNF,XRCC5,APOE,TSC1,ICAM1,SLC39A10,EPHA4,CCL5,FCGR2B,CASP6,PIK3C3,TLR7,XCL1,CASP8,CD27,FCGR3A/FCGR3B,DHX58,PRKDC,IFNG,TNFRSF1A,GPR132,SLC6A6,CCL11,ID3,INPP5D,BAK1,GPAM,FOS,CD80,MSH2,CSF1,CDKN1A,Irgm1,NR4A1,DFFB,CASP7,PPAR…	230
Hematological System Development and Function, Humoral Immune Response, Lymphoid Tissue Structure and Development, Tissue Morphology	quantity	quantity of B lymphocytes	5.39e-09	Increased	2.637		2.516	RAC2,ST6GAL1,ZC3H12A,PIK3R1,IL6,SPI1,Mt1,PTPRC,CLEC4D,ST6GALNAC2,GNA13,TP53,ETS1,TNFRSF9,SLC2A1,Cmah,NFKB2,TCF3,IL7,HAX1,ARHGDIB,KAT6A,SYK,ARHGEF6,PIK3CD,BCL2A1,TNF,ESR2,SPPL2A,CD300LF,BANK1,APOE,TSC1,PIM3,DDIT3,IL1RL1,LIG4,IL21R,ACKR2,HLA-DQA1,SLC39A10,CD74,FCGR2B,ITGB7,PTPRJ,CXCR2,DOCK2,CASP8,CD27,IFNG,FCGR2A,GNA12,CD69,INPP5D,ARID3A,GPR183,RASGRP3,FOS,CD80,MSH2,CSF1,GAPT,CDKN1A,SH2B2,ARHGDIA,S…	226
Cardiovascular Disease, Organismal Injury and Abnormalities	peripheral arterial disease	advanced stage peripheral arterial disease	5.82e-09					RAP2B,ST6GAL1,ADAMTS8,LPXN,DNAJB4,MARK1,VWA5A,TTC33,TTLL7,CTSS,TBC1D9B,MED21,PLEKHO2,RUVBL2,ARID5A,ITGA4,EVI2A,IGFBP5,P3H2,ARHGDIB,SMARCA1,CSF2RB,SCP2,SYK,ALOX5,C3AR1,CAMK2G,APOE,SLC22A3,LAPTM5,BDNF,ADAP2,DNAJA1,MPPED2,UST,BEX4,RAB33B,TLR7,SNX10,DAB2,CASP8,CD53,CCR1,UCP2,DDX56,HBB,MCUB,RASGRP3,PLA2G4A,PAK3,MAFB,NEDD9,SIDT2,HSPA1A/HSPA1B,CXCL12,CD163,FCGR1A,CPSF6,HSPA4,FAM49B,CLEC4A,AMPH,SUB1,IFI3…	100
Dermatological Diseases and Conditions, Inflammatory Disease, Inflammatory Response, Organismal Injury and Abnormalities	dermatitis	Dermatitis	5.84e-09		0.806		0.851	DPYSL2,SELL,GLI2,GZMB,CCL20,IL6,SPI1,TREX1,PTPRC,CD1D,ADA,AHCY,TYMS,IL4R,CNR1,RRM2,ITGA6,FLOT1,TBK1,RNF138,MYL9,CSF2RB,CDH1,SYK,THBS2,FADS2,ZYX,PIK3CD,KLK1,DHFR,TNF,CD300LF,APOE,HN1,ACKR2,HLA-DQA1,CCL22,CD74,CCL5,FCGR2B,DUSP2,ITGB7,NGFR,TLR7,CYP51A1,KLK10,P4HA2,HTR2A,IFNG,OPTN,TNFRSF1A,KRT17,FCGR2A,TUBB4B,PTGS1,SOAT1,HBB,SERPINB4,TUBA1A,NR4A2,NR4A1,SLC6A4,ARHGDIA,CTSE,GATA3,PPARGC1A,PSEN1,PPARA,S…	262
Cellular Compromise, Inflammatory Response	degranulation	degranulation of cells	6.08e-09	Increased	2.834		2.728	DBN1,RAC2,PLD2,SGK1,KLRB1,MDP1,RICTOR,STXBP2,NCK2,MRGPRX2,PTPRC,PAK1,LTB4R,PRF1,LPIN1,GNA15,PIK3CG,CD274,ADORA2B,FGR,TP53,ETS1,UNC13D,STAT5A,TNFRSF9,IL4R,RAB27A,CD200R1,GRK3,CD300LD,GRK5,VAMP7,VAMP2,PLD1,PRAM1,NCR1,SLAMF6,CDH1,CCL4,CD9,SYK,MYO1F,PIK3CD,VAV1,DOK1,C3AR1,TNF,HSD11B1,LCP2,TSC1,FYN,PTPN9,FCGR2B,DUSP5,CCL2,F2RL1,CCL3L3,SLC9A3R2,PPM1F,STAP2,STIM1,FCGR3A/FCGR3B,Klrk1,CCR1,TREML2,ANGPT1,F…	143
Cellular Development, Hematological System Development and Function	differentiation	differentiation of blood cells	6.09e-09	Increased	4.802		4.639	RAC2,PIK3R1,IL6,TESC,CD1D,PYGO1,LCK,ELF3,ADA,FIP1L1,ETS1,APOBEC3B,IL4R,CLEC5A,ZEB1,NFKB2,IRF5,TCF3,IL7,CSF2RB,KAT6A,THBS2,CD34,TSC1,USP18,Crip2,IL1RL1,RSAD2,LIG4,mir-34,TIPARP,CD27,CD69,mir-196,CCL11,ID3,GIT2,ARID3A,SEMA3A,AGPAT5,PIR,MSH2,CSF1,NR4A1,SOCS3,POU2AF1,HAVCR2,GATA2,FCGR1A,IL18R1,TGFB1,CEACAM1,ITK,ESCO2,MAP3K14,TYK2,KCNAB2,HDAC5,KCNA3,BCL2L1,IGF2,JAM3,UBE2I,SPIB,IL12A,BMP2,RHOH,LMO1,PGF…	519
Cancer, Organismal Injury and Abnormalities, Reproductive System Disease	HER2 negative hormone receptor negative breast cancer	HER2 negative hormone receptor negative breast cancer	6.09e-09					EPS8,LMO2,FLT3,CDKN2C,IL6,mir-143,SPI1,CCND1,LCK,CAV1,SERPINE1,FGR,ATM,TP53,TYMS,ETS1,FGFR2,L1CAM,MMP2,PARP3,CSF3,IRF1,AREG,MET,CD34,ESR2,FYN,PIK3CA,FGF2,CDH11,JUN,AKT1,AR,TUBA8,IGF1,NGFR,TOP2A,PDGFRA,CEBPA,TNFRSF1B,EGFR,ABCB1,CD276,TGFBI,TUBB4B,EGR1,COL4A3BP,CDK1,PLA2G2A,FOS,TUBA1A,NTRK3,CDKN1A,MAP3K8,LIF,mir-8,PARP2,S100A4,ETV1,BCL6,TGFBR2,FGFR3,FDFT1,PIM1,TGFB1,ETS2,FGFR4,GRB7,LAMB1,MYBL2,TUBA…	107
Cellular Growth and Proliferation, Connective Tissue Development and Function, Tissue Development	proliferation	proliferation of connective tissue cells	6.22e-09		1.895		1.742	CBX7,NPM1,COL14A1,GAS6,FRMD6,IL6,XRCC2,GNPNAT1,AIF1,Slfn2,IGFBP5,ANXA2,NFKB2,DOK1,THRB,UBE2C,PRDX4,LIG4,ILK,mir-34,PIK3C3,HTR2A,KHDRBS1,TXNIP,NPPC,ARID3A,BUB1,MAD2L1,NOV,CSF1,SLC6A4,LIG1,FOXO4,SOCS3,MLLT6,NDRG2,HS6ST1,PLCD3,TGFB1,MAPK3,JUND,BCL2L1,IGF2,EREG,PPAT,IGFBP4,MYCL,BMP2,RNASEH2B,PTGES3,TOM1L1,HDGF,PGF,YBX1,ERRFI1,ERBB2,STAT1,VAV2,SRC,TP63,PLAUR,CGA,SERTAD1,BRCA2,SEPT6,BMP4,HTR2B,F2R,MKI6…	394
Cardiovascular System Development and Function	morphology	morphology of vasculature	6.24e-09					MYH10,SELL,CRYAB,SAV1,EHD3,RRM2B,CACNA1H,IL6,ARID3B,LUM,CAV1,AIF1,GNA13,SERPINE1,ITGA4,TP53,TNFRSF21,PTGIS,PAM,MFAP5,SEMA5A,C1GALT1C1,FGFR2,TBX4,FMOD,PITX2,DDR1,NCF1,KAT6A,SYK,THBS2,HAS2,HHEX,ESR2,APOE,ICAM1,FGF2,Mcpt1,COL4A3,ITGB8,CCL2,PTPRJ,NGFR,PROS1,ANTXR2,AMOT,S100A1,IFNG,TNFRSF1A,VIM,ID3,NOSTRIN,BCAM,CBS/CBSL,UBR4,NTRK3,SERPINH1,SLC6A4,ARHGDIA,EYA1,PSEN1,LIF,GPC3,TDG,HS6ST1,TRAF3IP2,MUS81,T…	254
Cancer, Endocrine System Disorders, Organismal Injury and Abnormalities, Reproductive System Disease	gonadal tumor	gonadal tumor	6.24e-09		-0.399		-0.322	ST6GAL1,PCLO,CP,WWOX,DCLRE1A,THBS2,C14orf79,KCNK6,NADK,ACTG1,TSC1,SH3RF2,VEGFB,SEMA6C,SYNM,TIPARP,CLDN4,SLC12A6,ETFB,ZFP57,CDS2,AFF3,KIF7,TBC1D8,EYA1,DENND3,FOXO4,INHA,WDR37,CLDN7,LIMK1,SV2A,TGFB1,LSR,TUBA1C,NBEAL1,EPHA1,NCF4,BCL2L1,IGF2,CRHBP,FEM1A,RNASEH2B,SP8,GATA6,CFH,TIMP3,NLRP3,PLAUR,PLD4,RRAS2,WFDC2,CXXC5,CAMTA1,ITGAX,RAP2B,GMDS,FAM20C,MSX1,ZNF436,ATP11B,PRIM2,WTIP,ALYREF,DNMT1,PCDHB8,ATP1…	973
Inflammatory Response	degranulation	degranulation	6.28e-09	Increased	2.8		2.691	DBN1,RAC2,PLD2,SGK1,KLRB1,MDP1,RICTOR,STXBP2,NCK2,MRGPRX2,PTPRC,PAK1,LTB4R,PRF1,LPIN1,GNA15,PIK3CG,CD274,ADORA2B,FGR,TP53,ETS1,UNC13D,STAT5A,TNFRSF9,IL4R,RAB27A,CD200R1,GRK3,CD300LD,GRK5,VAMP7,VAMP2,PLD1,PRAM1,NCR1,SLAMF6,CDH1,CCL4,CD9,SYK,MYO1F,PIK3CD,VAV1,DOK1,C3AR1,TNF,HSD11B1,LCP2,TSC1,FYN,PTPN9,FCGR2B,DUSP5,CCL2,F2RL1,CCL3L3,SLC9A3R2,PPM1F,STAP2,STIM1,FCGR3A/FCGR3B,Klrk1,CCR1,TREML2,ANGPT1,F…	144
Cancer, Gastrointestinal Disease, Organismal Injury and Abnormalities	upper gastrointestinal tract cancer	upper gastrointestinal tract cancer	6.31e-09		1.57		1.57	ST6GAL1,PCLO,mir-143,LAMC1,WWOX,ADA,JPH2,GNA13,SUSD4,IGFBP5,MASTL,PLAG1,MYL9,SGIP1,PCSK4,KLK1,RCN3,KIAA1217,DYRK2,SLC1A5,ZNF454,IBTK,ANTXR2,LY6E,PALD1,SCNN1B,EXO1,ETFB,CALML4,LAMC2,NOSTRIN,GPAM,SEMA3A,CBS/CBSL,HOMEZ,BTBD2,DENND3,SYS1,PIGU,WDR37,HS6ST1,SACS,TGFB1,CASC1,SNRPD1,TUBA1C,NSMAF,NBEAL1,TIAM1,BORCS6,CEP68,GNAZ,INMT,GUF1,RHBDF2,BCL2L1,TJP3,EREG,ZNF366,HDGF,TOM1L1,RAPGEFL1,UGDH,GATA6,CFH,WB…	1169
Cell Morphology, Lymphoid Tissue Structure and Development	morphology	morphology of lymphatic system cells	6.6e-09					CCR5,ZNF385A,CDKN2C,LTB,IL6,CD46,HLA-DQB1,RBL1,CCND1,SPI1,PTPRC,LCK,Ly6a (includes others),PRDM1,CD274,GNA13,TP53,ETS1,STAT6,TNFRSF9,FGFR2,NFKB2,FANCC,CSF3,TCF3,IL7,PIGR,HAX1,IRF1,S1PR4,CD5,KAT6A,SYK,E2F1,PIK3CD,VAV1,B3GNT5,CD34,TNF,LCP2,XRCC5,SLC4A4,FYN,FGF2,PSMB10,LIG4,CDK4,HLA-DQA1,JAK2,FCGR2B,TAP1,ITGB7,SASH3,PLCD1,ID1,TRIB1,NFIL3,MTOR,AKT1,PTPRJ,CEBPA,BCL6B,LY75,FLI1,IL11RA,TSTA3,IFNG,PSMB9,…	161
Cardiovascular System Development and Function, Cellular Development, Cellular Function and Maintenance, Cellular Growth and Proliferation, Organismal Development, Tissue Development	development	endothelial cell development	7.05e-09		1.45		1.348	ADAMTS8,GAS6,LRG1,IL6,NTN1,SPRY4,CYBA,CAV1,ARHGEF26,HIPK2,SERPINE1,PRKD1,TP53,HEYL,IL4R,YWHAG,SEMA5A,C1GALT1C1,FGFR2,ANXA2,SMOC2,VLDLR,SKP2,MET,KIAA1429,HHEX,ECM1,CD34,TNF,ECT2,APOE,NRG2,BDNF,FGF2,COL4A3,SEMA6A,PPIA,VEGFB,CXCR3,HOXC9,ANPEP,mir-34,KLHL20,CCL2,PTPRJ,CXCR2,PROS1,DAB2,SLC9A3R2,IFNG,PRKDC,NRP2,ITGA2,SERPINF1,CCL11,GRN,SEMA3A,PLA2G4A,NR4A2,CSF1,CDKN1A,PROCR,NR4A1,BMP6,PPARA,LGALS3,SEPT…	234
Infectious Diseases	replication	replication of virus	7.15e-09		-1.41		-1.579	NPM1,ZC3H12A,GAS6,POLA1,PIK3R1,Oas1b,IL6,STXBP2,PTPRC,IFIH1,PLK4,LCK,PRDM2,PRPS1,CSE1L,ABLIM3,CAV1,RUVBL2,TP53,APOBEC3B,FGFR2,TBK1,STAT3,ZEB1,TCF3,ARHGDIB,PLD1,CCL4,TRIM62,ARAF,CFLAR,SQSTM1,TNF,PRSS27,DEK,EIF4EBP2,PRDX1,RSAD2,CDK4,P2RX1,PPIA,CCL22,CCL5,JAK2,BECN1,ANPEP,TAP1,IFIT1,CCL2,PIK3C3,CTBP2,TLR7,LY6E,NECTIN4,PDCD6IP,UBE3C,CCR1,IFNG,SIGMAR1,OAS1,OPTN,TXNIP,TNFRSF1A,DROSHA,STX5,BAK1,ISG15,KP…	339
Cellular Function and Maintenance, Inflammatory Response	phagocytosis	phagocytosis	7.18e-09	Increased	4.009		3.827	NPM1,RAC2,GAS6,C1QA,IL6,SPI1,PTPRC,CYBA,MCOLN3,LUM,CAV1,ADORA2B,SERPINE1,DNM2,TP53,APPL2,Havcr1,TBK1,RAP1A,PLD1,ABCA7,CSF2RB,NCF1,CORO1C,SYK,TNF,ICAM1,IL1RL1,RAB35,MFGE8,FCGR2B,BECN1,ANPEP,G6PC3,TGM2,ARF6,PTPRJ,PROS1,DOCK2,PFN2,LY75,ADORA1,FCGR3A/FCGR3B,IFNG,MEGF10,UCP2,TREML2,FCGR2A,VIM,TUSC2,SOAT1,INPP5D,ISG15,MYO5A,PLA2G4A,CSF1,SLC6A4,PSEN1,CH25H,LGALS3,CAMK1D,HDAC10,GATA2,FCGR1A,BIN1,LIMK1,FC…	199
Cancer, Organismal Injury and Abnormalities	metastasis	metastasis of cells	7.25e-09		0.601		0.521	SOCS1,BMP4,F2R,WBSCR22,RICTOR,NTN1,ITGA3,PRF1,CSE1L,CAV1,CD274,ITGB4,SERPINE1,ITGA4,TP53,STAT6,DAPK1,NDRG1,SNAI1,MMP2,TFAP4,STAT3,ZEB1,CSF3,IL7,IRF1,MET,NCR1,PCNA,CDH1,NEK4,PIK3CD,MAP2K3,THRB,PDCD5,TNF,KDM5A,Fnbp1l,FYN,NME1,RAB25,PIK3CA,FN1,ITGBL1,PTK2B,NTN4,NID2,FGF2,ILK,TWIST1,CTHRC1,ABLIM1,mir-34,AKT1,IGF1,FBXO42,CCL2,CXCR2,PDGFRA,KISS1,STIM1,COL18A1,CASP8,TACSTD2,EGFR,IFNG,TXNIP,MGMT,mir-196,…	166
Cell Death and Survival	cell death	cell death of hematopoietic progenitor cells	7.28e-09		0.287		0.306	BMP4,GZMB,IL6,SPI1,ADAM8,Mt1,ARNT,VEGFA,PTPRC,PRF1,LCK,MXD3,RARA,PIK3CG,ADA,BCL2L2,HIPK2,ATM,TP53,ETS1,STAT5A,DDIT4,KLF13,CSF3,IL7,HAX1,CCL4,E2F1,GAPDH,PIK3CD,DUSP4,CFLAR,BCL2A1,ST14,Tcf7,TNF,XRCC5,MAP2K6,FYN,NQO2,EPHA4,CASP4,CCL5,FCGR2B,CHEK1,TGM2,AKT1,JUN,IGF1,TOP2A,BID,PCBP2,CASP8,FLI1,TNFRSF1B,IFNG,PRKDC,TNFRSF1A,EGR1,MGMT,TRIM28,Cd24a,MDM2,ID3,BAK1,EFNA1,KITLG,FOS,TRAF2,WAS,BMF,CDKN1A,NR4A1,…	149
Cardiovascular System Development and Function	morphology	morphology of vessel	7.36e-09					MYH10,CRYAB,EHD3,PIK3R1,RRM2B,CACNA1H,KRAS,IL6,ARID3B,LUM,AIF1,GNA13,SERPINE1,TMBIM1,ITGA4,PTGIS,PAM,MFAP5,SEMA5A,C1GALT1C1,TBX4,FMOD,PITX2,DDR1,MET,NCF1,KAT6A,SYK,THBS2,HAS2,HHEX,ESR2,APOE,FGF2,Mcpt1,COL4A3,ITGB8,CCL2,PTPRJ,PROS1,NGFR,AMOT,CYP51A1,IFNG,TNFRSF1A,VIM,HNF1B,BCAM,ABCB4,CBS/CBSL,NTRK3,SERPINH1,SLC6A4,ARHGDIA,EYA1,PSEN1,LIF,GPC3,OLR1,TDG,TRAF3IP2,MUS81,TAB1,PAPPA,UBE4B,PF4,ADGRA2,BACH…	220
Hematological System Development and Function, Inflammatory Response, Tissue Morphology	quantity	quantity of neutrophils	7.87e-09		1.064		1.078	ST6GAL1,RAC2,CCR5,SELL,VTN,PLA2R1,C1QA,IL6,SLC35C1,SPI1,Mt1,SERPINB2,CD1D,MFAP2,ITGA3,PRF1,PIK3CG,LUM,ADA,CDH13,TP53,STAT5A,STAT6,IL4R,MFAP5,DCN,mir-223,STAT3,FANCC,CSF3,HAX1,NOD2,CLEC4E,NDFIP1,DOK1,C3AR1,ESR2,TNF,KDM5A,SIGIRR,PROK2,SERPINB1,ADAM17,ICAM1,DDIT3,ZFP36,NQO2,KMT2E,FCGR2B,G6PC3,ID1,TRIB1,CCL2,F2RL1,CCL3L3,CXCR2,MMP8,CEBPA,BCL6B,TNFRSF1B,PLAC8,FUT4,TSTA3,IFNG,ABCB1,TNFRSF1A,FCGR2A,GPR1…	152
Cancer, Organismal Injury and Abnormalities	solid tumor of head and neck	solid tumor of head and neck	8.3e-09		-0.491		-0.473	AKAP8L,TPBG,PCLO,GZMB,mir-143,TRIM32,XRCC2,AJUBA,WWOX,GNA13,SYT17,ETS1,APOBEC3B,IL4R,IGFBP5,ANXA2,CD300C,PCSK4,KLK1,THRB,NADK,THAP3,SH3RF2,VEGFB,ANKRD33B,SYNM,RBMX,LY6E,VPS13B,ALPK2,AMOT,EXO1,SDHA,KLHDC8A,EMP3,SOAT1,LAMC2,BUB1,PDZD2,MAD2L1,GPAM,AFF3,KIF7,ATXN7L2,HOMEZ,NR4A1,KLHDC7A,USP37,SYNGR1,PI15,FAM136A,TARM1,TROAP,ZNF845,NARF,FCGR1A,HS6ST1,RADIL,TGFB1,LSR,CASC1,TUBA1C,NSMAF,CPNE1,CEACAM1,TIA…	1388
Cell Morphology, Lymphoid Tissue Structure and Development	morphology	morphology of lymphocytes	8.33e-09					CCR5,LTB,CDKN2C,IL6,HLA-DQB1,CD46,SPI1,PTPRC,LCK,PRDM1,CD274,GNA13,TP53,ETS1,STAT6,TNFRSF9,FGFR2,FANCC,NFKB2,TCF3,IL7,PIGR,HAX1,IRF1,CD5,SYK,E2F1,PIK3CD,VAV1,B3GNT5,TNF,XRCC5,LCP2,FYN,PSMB10,LIG4,HLA-DQA1,FCGR2B,TAP1,ITGB7,SASH3,ID1,MTOR,NFIL3,AKT1,PTPRJ,BCL6B,LY75,IL11RA,IFNG,PSMB9,PRKDC,ABCB1,CXCL11,TXNIP,GNA12,XBP1,ID3,INPP5D,BAK1,ARID3A,TRAF2,LY9,WAS,RASGRP1,BMF,CDKN1A,FCER1G,JAK3,PTPN22,CD24…	129
Cellular Function and Maintenance	engulfment	engulfment of cells	8.8e-09	Increased	4.309		4.069	NPM1,RAC2,GAS6,C1QA,IL6,SPI1,NKAP,PTPRC,CYBA,EHD2,LUM,CAV1,ADORA2B,RUVBL2,SERPINE1,DNM2,TP53,APPL2,FGFR2,FLOT1,RAP1A,PIGR,HAX1,ABCA7,PLD1,CSF2RB,CORO1C,CCL4,ARAF,SGIP1,SYK,TNF,APOE,ICAM1,IL1RL1,RAB35,ILK,MFGE8,CCL5,BECN1,FCGR2B,NUF2,ANPEP,G6PC3,TGM2,ARF6,PTPRJ,PROS1,DOCK2,DAB2,PFN2,LY75,ADORA1,FCGR3A/FCGR3B,IFNG,SRA1,MEGF10,UCP2,NAE1,TREML2,FCGR2A,STON1,VIM,HIP1,TUSC2,SOAT1,INPP5D,ISG15,PLA2G4A,H…	274
Cellular Movement	cell movement	cell movement of neuroglia	9.52e-09		1.075		0.974	NAB2,NPM1,GAS6,CXCL12,IL6,CX3CR1,LMNB1,NTN1,VEGFA,CXCL10,TSPAN3,TGFB1,MRAS,CAV1,CYBB,SERPINE1,TIAM1,S1PR5,LAMA2,PTGDS,NPC1,MATN2,TNR,P2RY1,MDK,CX3CL1,CLDN11,NTF3,FN1,GDNF,BDNF,CNTF,BCR,EPHA4,MYLK,NRG1,CCL2,IGF1,CCL3L3,CXCR2,CSPG4,Ccl2,HGF,NGFR,ERBB2,SEMA3F,PRNP,ITGB1,PXN,LRRK2,SLIT2,CSF1R,ITGAL,PARP1,SEMA3A,PMP22,RRAS2,P2RY6,CCL21,TSPO,P2RY12,CHI3L1,P2rx7,TNFRSF19,MMP9,NCAM1	66
Humoral Immune Response, Protein Synthesis	quantity	quantity of immunoglobulin	9.56e-09		0.592		0.584	CCR5,ZC3H12A,LTB,C1QA,ARHGEF1,IL6,HLA-DQB1,Cxcl9,CD37,SPI1,TREX1,Mt1,CXCL10,CD1D,LCK,PRF1,LY86,CTSS,ST6GALNAC2,CLEC4D,RNF128,Ly6a (includes others),CD274,BST1,UNG,ICOSLG/LOC102723996,ATM,TNFRSF21,STAT6,TNFRSF9,CYP7B1,IL4R,Cmah,TBK1,NFKB2,PIGR,HAX1,IRF1,AKAP13,CSF2RB,NOD2,CLEC4E,CD72,BHLHE40,H2AFX,CD86,PIK3CD,DUSP4,VAV1,DOK1,B3GNT5,ECM1,C3AR1,ESR2,TNF,SPPL2A,DHRS4,BANK1,APOE,FCGRT,FYN,POU2F2,IL1RL…	191
Cancer, Organismal Injury and Abnormalities	incidence	incidence of tumor	1e-08		-1.77		-1.592	CBX7,SELL,SAV1,GLI2,HMMR,KRAS,IL6,SPI1,CCND1,Mt1,FBXO4,XRCC2,PRDM2,WWOX,CAV1,UNG,TP53,TP53INP1,ZEB1,NFKB2,TCF3,GPX7,OGG1,DCLRE1A,CDH1,TRIM62,THBS2,NKX3-1,CFLAR,DOK1,CD34,ESR2,TNF,XRCC5,EPHX1,HACE1,TSC1,DDIT3,PRDX1,LIG4,CXCR3,NUAK2,BECN1,GLIPR1,TAP1,mir-34,IQGAP2,AR,MMP8,TNK1,EXO1,PRKDC,IFNG,FHIT,TNFRSF1A,TUSC2,FAH,BUB1,PLA2G4A,MAD2L1,FOS,CCNE1,ABCB4,MSH2,CDKN1A,MAP3K8,PPARGC1A,PPARA,FOXO4,LRIG2,I…	213
Cell Death and Survival	cell death	cell death of mononuclear leukocytes	1.1e-08		-0.382		-0.339	RAC2,GZMB,PIK3R1,KRAS,IL6,SPI1,ADAM8,Mt1,PTPRC,LCK,CAV1,ADA,FOSL1,TP53,TNFRSF21,ETS1,TNFRSF9,DDIT4,STAT3,NFKB2,KLF13,IL7,MET,CCL4,ST3GAL1,ITPR3,THBS2,PPP2R2B,GAPDH,PIK3CD,DUSP4,CFLAR,BCL2A1,TNF,XRCC5,APOE,TSC1,ICAM1,SLC39A10,EPHA4,CCL5,FCGR2B,TGM2,CASP6,PIK3C3,TLR7,XCL1,CASP8,CD27,FCGR3A/FCGR3B,DHX58,IFNG,PRKDC,TNFRSF1A,SLC6A6,GPR132,CCL11,SH3BP5,ID3,INPP5D,BAK1,FOS,GPAM,CD80,MSH2,CSF1,CDKN1A,Irg…	252
Cancer, Organismal Injury and Abnormalities, Reproductive System Disease	progesterone receptor negative breast tumor	progesterone receptor negative breast tumor	1.15e-08					EPS8,LMO2,FLT3,CDKN2C,IL6,mir-143,SPI1,CCND1,LCK,CAV1,SERPINE1,FGR,ATM,TP53,TYMS,ETS1,FGFR2,L1CAM,MMP2,PARP3,CSF3,IRF1,AREG,MET,CD34,ESR2,FYN,PIK3CA,FGF2,CDH11,JUN,AKT1,AR,TUBA8,IGF1,NGFR,TOP2A,PDGFRA,CEBPA,TNFRSF1B,EGFR,ABCB1,CD276,TGFBI,TUBB4B,EGR1,COL4A3BP,CDK1,PLA2G2A,FOS,TUBA1A,NTRK3,CDKN1A,MAP3K8,LIF,mir-8,PARP2,S100A4,ETV1,BCL6,TGFBR2,FGFR3,FDFT1,PIM1,TGFB1,ETS2,FGFR4,GRB7,LAMB1,MYBL2,TUBA…	109
Cancer, Organismal Injury and Abnormalities, Reproductive System Disease	estrogen receptor-negative breast cancer	estrogen receptor-negative breast cancer	1.22e-08					EPS8,LMO2,FLT3,CDKN2C,IL6,mir-143,SPI1,CCND1,LCK,CAV1,PRDM1,SERPINE1,FGR,ATM,TP53,TYMS,ETS1,FGFR2,L1CAM,MMP2,PARP3,CSF3,IRF1,AREG,MET,CD34,ESR2,FYN,PIK3CA,TCF4,FGF2,CDH11,JUN,AKT1,AR,TUBA8,IGF1,NGFR,TOP2A,PDGFRA,CEBPA,TNFRSF1B,EGFR,ABCB1,CD276,TGFBI,TUBB4B,EGR1,COL4A3BP,CDK1,PLA2G2A,FOS,TUBA1A,NTRK3,CDKN1A,MAP3K8,LIF,mir-8,PARP2,S100A4,ETV1,BCL6,TGFBR2,FGFR3,FDFT1,PIM1,TGFB1,ETS2,FGFR4,GRB7,LAMB1…	110
Cardiovascular System Development and Function, Tissue Development	development	development of endothelial tissue	1.23e-08		1.496		1.395	ADAMTS8,GAS6,LRG1,IL6,NTN1,SPRY4,CYBA,CAV1,ARHGEF26,HIPK2,SERPINE1,PRKD1,TP53,HEYL,IL4R,YWHAG,SEMA5A,C1GALT1C1,FGFR2,ANXA2,SMOC2,VLDLR,SKP2,MET,KIAA1429,HHEX,ECM1,CD34,TNF,ECT2,APOE,NRG2,BDNF,FGF2,COL4A3,SEMA6A,PPIA,VEGFB,CXCR3,HOXC9,ANPEP,mir-34,KLHL20,CCL2,PTPRJ,CXCR2,PROS1,DAB2,SLC9A3R2,IFNG,PRKDC,NRP2,ITGA2,SERPINF1,CCL11,GRN,SEMA3A,PLA2G4A,NR4A2,CSF1,CDKN1A,PROCR,NR4A1,BMP6,PPARA,LGALS3,SEPT…	237
Cellular Growth and Proliferation	cytostasis	cytostasis	1.23e-08		0.51		0.408	SOCS1,MYH10,BMP4,FLT3,CDKN2C,KRAS,IL6,HBP1,RBL1,mir-143,SPI1,CCND1,PTPRC,PAK1,LCK,MADD,RARA,EZR,ADA,CAV1,ZBTB16,TP53,ETS1,SFRP4,STAT6,FANCC,STAT3,ZEB1,IRF1,PLAG1,SMARCA1,MET,ST5,TIMP4,CDH1,ABCC5,BHLHE40,HAS2,RSU1,VAV1,PTGER2,TNF,MAP2K6,FYN,NME1,Igtp,PRDX1,CDK4,BMPR2,JAK2,RCHY1,mir-34,PRKCZ,ID1,CASP6,JUN,TFAP2A,IGF1,RHOD,RARB,TOP2A,RB1CC1,SLC19A1,COL18A1,RXRB,ADORA1,EGFR,ITGB1,IFNG,FHIT,EGR1,ABCG2…	180
Cell Death and Survival, Organismal Injury and Abnormalities	cell death	cell death of epithelial cells	1.23e-08		0.97		0.939	NPM1,CRYAB,GLI2,PIK3R1,KRAS,IL6,TMBIM6,CCND1,NTN1,TRIM32,CD1D,MCOLN3,NEK6,HIPK2,SERPINE1,ALDH3A1,TP53,PTGIS,APOBEC3B,TP53INP1,ITGA6,IGFBP5,STAT3,ZEB1,IRF5,TCF3,HAX1,DCTN2,MET,NCF1,CDH1,GAPDH,CFLAR,BCL2A1,ESR2,TNF,ICAM1,DDIT3,AATF,FGF2,IL17RD,GDF15,HSPB8,TMEM214,JAK2,BECN1,mir-34,TGM2,IQGAP2,AR,TRIM27,NGFR,DAB2,CASP8,PDCD6IP,RAD21,IFNG,PRKDC,MAPKAPK3,TNFRSF1A,EMP3,ABCG2,CUL7,PTGS1,ELOVL4,SERPINF1,…	320
Hematological System Development and Function, Tissue Development	accumulation	accumulation of blood cells	1.26e-08	Increased	3.179		3.109	CCR5,SELL,CRYAB,L3MBTL3,BMP4,F2R,KRAS,IL6,MAPK13,Cxcl9,OCLN,CXCL10,VEGFA,CD1D,RARA,PIK3CG,FOSL1,CD274,ICOSLG/LOC102723996,ITGA4,TNFRSF21,STAT5A,STAT6,ITGA6,FGFR2,ITGA5,STAT3,IER3,IRF5,CSF3,IL7,IRF1,DDR1,NCF1,KRT19,E2F1,IL10RA,CD86,KLK1,BCL2A1,ALOX5,TNF,SPPL2A,APOE,SERPING1,ICAM1,DDIT3,FGF2,IL21R,ACKR2,CXCR3,EPHA4,CCL22,CCL5,JAK2,CCL2,CCL3L3,CXCR2,MMP8,DOCK2,CEBPA,TLR7,COL18A1,CD27,TNFRSF1B,CASP8,…	183
Cancer, Organismal Injury and Abnormalities, Reproductive System Disease	female genital tract adenocarcinoma	female genital tract adenocarcinoma	1.28e-08					PCLO,ARRDC1,LAMC1,KBTBD3,SENP5,ZNF665,SART3,ACACB,KIAA1147,SUSD4,TMEM67,LRCH2,CORO1C,SGIP1,NADK,BRE,SEPN1,SH3RF2,CEP135,TUBB2B,CLDN4,RBMX,GSPT2,EXO1,SLC12A6,MTMR3,ZFP57,LAMC2,CDS2,AFF3,KIF7,CBS/CBSL,TBC1D8,EYA1,AP1G1,WDR37,INSL6,ANKRD50,SV2A,TGFB1,LSR,ANKDD1A,EPHA1,KCNAB2,MARK3,CLIC2,GEN1,BRWD1,BAZ2B,DZIP1L,GPHN,PHEX,GATA6,CFH,ZFC3H1,ACE,HSPA4L,TIMP3,TRIP13,MFSD6,NLRP3,OLFML1,FAM21A/FAM21C,WWC1,W…	1943
Cancer, Organismal Injury and Abnormalities, Reproductive System Disease	estrogen receptor negative breast tumor	estrogen receptor negative breast tumor	1.3e-08					EPS8,LMO2,FLT3,CDKN2C,IL6,mir-143,SPI1,CCND1,LCK,CAV1,PRDM1,SERPINE1,FGR,ATM,TP53,TYMS,ETS1,FGFR2,L1CAM,MMP2,PARP3,CSF3,IRF1,AREG,MET,CD34,ESR2,FYN,PIK3CA,TCF4,FGF2,CDH11,AR,JUN,AKT1,TUBA8,IGF1,NGFR,TOP2A,CEBPA,PDGFRA,TNFRSF1B,EGFR,ABCB1,CD276,TGFBI,TUBB4B,EGR1,COL4A3BP,CDK1,PLA2G2A,FOS,TUBA1A,NTRK3,CDKN1A,MAP3K8,LIF,mir-8,PARP2,S100A4,ETV1,BCL6,TGFBR2,FGFR3,FDFT1,PIM1,TGFB1,ETS2,FGFR4,GRB7,LAMB1…	111
Organismal Injury and Abnormalities, Reproductive System Disease	abnormality of endometrium	abnormality of endometrium	1.3e-08		-1.406		-1.372	PCLO,ARRDC1,LAMC1,KBTBD3,SENP5,ZNF665,SART3,ACACB,KIAA1147,SUSD4,TMEM67,LRCH2,MYL9,CORO1C,SGIP1,BRE,SEPN1,CEP135,TUBB2B,CLDN4,RBMX,GSPT2,EXO1,MTMR3,SLC12A6,LAMC2,CBS/CBSL,EYA1,AP1G1,INSL6,ANKRD50,SV2A,TGFB1,LSR,ANKDD1A,TUBA1C,EPHA1,KCNAB2,MARK3,CLIC2,GEN1,BRWD1,BAZ2B,DZIP1L,GPHN,PHEX,ZFC3H1,ACE,HSPA4L,TRIP13,MFSD6,TIMP3,NLRP3,OLFML1,FAM21A/FAM21C,WFDC2,WWC1,FAM135A,MEF2C,SEPT6,MED24,SAMD9,HNRNPL,…	1569
Developmental Disorder	growth failure	Growth Failure	1.32e-08		-1.462		-1.026	IL6,SPRY4,XRCC2,PYGO1,GNPNAT1,WWOX,GNA13,Elf5,ETS1,CCNE2,SLC2A1,ITGA6,NFKB2,TCF3,PLAG1,CKMT1A/CKMT1B,ITPR3,THRB,FLNB,TSC1,PIM3,HEXA,MSRB1,PELO,PIK3C3,HEXB,AMOT,ZNF521,NPPC,PEX5,CBS/CBSL,CSF1,DERL1,PROCR,SLC6A4,AP1G1,LIG1,GNPAT,CLDN7,GPC3,SC5D,SMC1A,HS6ST1,SV2A,USP8,E2F6,TGFB1,FGFR4,AURKA,STX1A,CRHBP,IGF2,BAP1,COMMD1,GLIS3,CHSY1,RNASEH2B,E2F3,PTGES3,DHCR7,NFAT5,YBX1,GATA6,STAT1,NHEJ1,SRC,TACC3,CGA…	398
Cell Morphology, Immunological Disease	abnormal morphology	abnormal morphology of leukocytes	1.32e-08					CCR5,LTB,CDKN2C,IL6,HLA-DQB1,SPI1,PTPRC,LCK,Ly6a (includes others),PRDM1,CD274,ATM,TP53,ETS1,STAT6,FGFR2,NFKB2,FANCC,KLF13,TCF3,IL7,PIGR,HAX1,IRF1,CD5,BHLHE40,SYK,E2F1,PIK3CD,VAV1,B3GNT5,ITGB6,TNF,XRCC5,LCP2,FYN,APOE,PSMB10,LIG4,HLA-DQA1,FCGR2B,TAP1,ITGB7,SASH3,ID1,NFIL3,PTPRJ,CEBPA,BCL6B,LY75,IL11RA,IFNG,PSMB9,PRKDC,ABCB1,CLN3,TXNIP,TNFRSF1A,IMPDH2,EGR1,ID3,INPP5D,BAK1,ARID3A,LILRB4,ITGB2,LY9,WA…	142
Cell-mediated Immune Response, Cellular Function and Maintenance, Hematological System Development and Function	homeostasis	T cell homeostasis	1.34e-08	Increased	3.596		3.406	GLI2,GAS6,PIK3R1,CCNB2,IL6,CCND1,SPI1,GPR174,NKAP,PTPRC,CD1D,LCK,ELF3,ADA,RNF128,ADORA2B,PRKD1,ITGA4,TP53,ETS1,TNFRSF9,IL4R,STAT3,ZEB1,IRF5,TCF3,IL7,SKP2,SLAMF6,CARD9,SYK,PIK3R6,CD86,PIK3CD,CFLAR,DOK1,BCL2A1,TNF,XRCC5,TSC1,USP18,ICAM1,IL1RL1,PTPN9,BDNF,RSAD2,IL21R,LIG4,HLA-DQA1,CXCR3,EPHA4,ITGB8,CCL5,CD74,FCGR2B,mir-34,CXCR2,PIK3C3,DOCK2,TLR7,CD27,CASP8,IFNG,PRKDC,MLLT11,TNFRSF1A,FCGR2A,CD69,PTGS…	342
Cell-To-Cell Signaling and Interaction, Cellular Movement, Hematological System Development and Function, Immune Cell Trafficking, Inflammatory Response	recruitment	recruitment of phagocytes	1.35e-08	Increased	4.538		4.389	CCR5,SELL,CRYAB,CCL20,KRAS,IL6,NTN1,CXCL10,LTB4R,PIK3CG,CAV1,CD274,SERPINE1,FGR,ETS1,STAT6,CNR1,SNAI1,HBEGF,FLOT1,MMP2,IRF5,IL7,OGG1,NOD2,CCL4,CLEC4E,PIP5K1C,THBS2,RTN4,PIK3CD,MAP2K3,VAV1,MAPK7,SFRP1,ALOX5,C3AR1,TNF,RAP1B,APOE,ADAM17,ICAM1,PTN,TWIST1,P2RX1,CCL22,CCL5,CD74,FCGR2B,TRPM2,LYZ,F2RL1,CCL2,CCL3L3,CXCR2,PIK3C3,STAP2,TNFRSF1B,HCAR2,FCGR3A/FCGR3B,ACKR1,CCR1,IFNG,UCP2,TREML2,TNFRSF1A,FCGR2A…	160
Cell-To-Cell Signaling and Interaction, Hematological System Development and Function, Immune Cell Trafficking, Inflammatory Response	activation	activation of T lymphocytes	1.36e-08	Increased	3.879		3.76	TIGIT,PMP2,IL6,STXBP2,PTPRC,CD1D,LCK,ADA,TP53,TNFRSF21,ETS1,TNFRSF9,CNR1,STAT3,IRF5,IL7,CSF2RB,NCF1,CCL4,CD86,PIK3CD,TNF,APOE,ICAM1,IL1RL1,IL21R,DUSP22,Mbp,CCL22,CD74,CCL5,CCL2,PTPRJ,DOCK2,TLR7,CASP8,CD27,IFNG,TREML2,CCL11,BAK1,FOS,NR4A2,CD80,CDKN1A,NR4A1,GATA3,TARM1,HAVCR2,LAT2,TGFBR2,CD28,HSPA4,RHOB,TGFB1,GP2,CEACAM1,SUCNR1,ITK,MGST1,IL2RG,HSH2D,IL6R,TYK2,TLR2,ITCH,GFI1B,BCL2L1,KCNA3,PLA2G2D,DU…	212
Connective Tissue Disorders, Inflammatory Disease, Inflammatory Response, Organismal Injury and Abnormalities, Skeletal and Muscular Disorders	polyarthritis	polyarthritis	1.38e-08		1.31		1.288	SOCS1,HMMR,CCL20,IL6,PTPRC,CTSS,PIK3CG,CD274,PRDM1,TP53,STAT6,IL4R,LECT2,CD200R1,STAT3,CSF3,SERINC2,CDH1,CCL4,RGL2,PTGER2,EDN3,DHFR,ANG,TNF,ADM,SORL1,MME,APOE,SCAP,FN1,ZFP36,DDIT3,IL1RL1,NQO2,HLA-DQA1,HSPB8,CD74,CCL5,FCGR2B,DUSP2,HLA-DRA,TNFRSF1B,CCR1,IFNG,TNFRSF1A,CD69,PTGS1,STAT4,FOS,F11R,PLA2G4A,NR4A2,S100A9,TNFSF13,CD44,NR4A1,SLC6A4,PTGS2,HSPA1A/HSPA1B,BCL6,CDA,CR1L,IL1R2,TGFB1,MAPK3,OSM,S100…	112
Cancer, Gastrointestinal Disease, Organismal Injury and Abnormalities	upper gastrointestinal tract tumor	upper gastrointestinal tract tumor	1.39e-08		0.177		0.209	ST6GAL1,PCLO,mir-143,LAMC1,WWOX,ADA,JPH2,GNA13,SUSD4,IGFBP5,MASTL,PLAG1,MYL9,SGIP1,PCSK4,KLK1,RCN3,KIAA1217,DYRK2,SLC1A5,ZNF454,IBTK,ANTXR2,LY6E,PALD1,SCNN1B,EXO1,ETFB,CALML4,LAMC2,NOSTRIN,GPAM,SEMA3A,CBS/CBSL,HOMEZ,BTBD2,DENND3,SYS1,PIGU,WDR37,HS6ST1,SACS,RADIL,TGFB1,LSR,CASC1,SNRPD1,TUBA1C,NSMAF,NBEAL1,TIAM1,BORCS6,CEP68,GNAZ,INMT,GUF1,RHBDF2,BCL2L1,TJP3,EREG,ZNF366,HDGF,TOM1L1,RAPGEFL1,UGDH,GA…	1197
Cell Cycle	mitosis	mitosis of tumor cell lines	1.43e-08		0.791		0.779	DLGAP5,KLHDC8B,BMP4,PRTFDC1,PTTG1,CDC7,BAZ1A,IL6,PLK4,CENPE,AJUBA,CSE1L,NEK6,TCERG1,TBL1XR1,BRCA1,MATK,ATM,TP53,STIL,GORASP1,ADGRL2,NUMA1,MITF,KIF4A,AURKA,EIF3E,UBE2S,BUB1B,MASTL,INHBA,TPX2,CCNB1,KNL1,MAP3K12,PDLIM7,PKD1,SYK,PKMYT1,NDC80,MAPK7,CDC14A,KIF11,RMI2,CDC20,BMP2,PKD2,ILK,RBBP8,PRPF4,TTK,NUF2,SPAG5,CHEK1,SHROOM2,CDC25B,CCT4,NRG1,TOP2A,TCP1,ARSB,FLI1,CUL9,RAD21,RPS24,CDC25C,TAF6,TP63,NAE1…	92
Cellular Development, Hematological System Development and Function, Hematopoiesis	differentiation	differentiation of leukocytes	1.48e-08	Increased	4.765		4.59	RAC2,PIK3R1,IL6,TESC,CD1D,LCK,ELF3,ADA,FIP1L1,ETS1,IL4R,ZEB1,NFKB2,TCF3,IRF5,IL7,CSF2RB,TSC1,USP18,IL1RL1,LIG4,RSAD2,mir-34,CD27,CD69,mir-196,CCL11,ID3,ARID3A,GIT2,SEMA3A,PIR,MSH2,CSF1,NR4A1,SOCS3,HAVCR2,POU2AF1,FCGR1A,GATA2,IL18R1,TGFB1,CEACAM1,ITK,MAP3K14,TYK2,HDAC5,KCNA3,IGF2,SPIB,IL12A,BMP2,RHOH,PGF,LMO1,LYL1,STAT1,NHEJ1,SLA,RACGAP1,SMARCE1,CADM1,BTK,MEF2C,HNRNPL,BMP4,L3MBTL3,FLT3,HLA-DQB1,ZB…	402
Cell Cycle	cell cycle progression	cell cycle progression of tumor cell lines	1.51e-08		0.771		0.734	NPM1,BMP4,DNAJB4,SFPQ,CDKN2C,FRMD6,KRAS,IL6,CCND1,FHL2,GAL,PTPRO,CSE1L,RARA,WWOX,CAV1,ZBTB20,PRKD3,ZFHX3,TP53,DDIT4,mir-223,HBEGF,RPA1,CKAP2,STAT3,IER3,ZEB1,IL7,AREG,PCNA,RUNX1T1,PPP2R3A,KRT19,SYK,E2F1,CLSPN,VAV1,LRIG1,TNF,FANCA,TCF4,VASH2,PIK3CA,FOXA1,CDK4,SETD7,PRPF4,MSLN,GLIPR1,EIF4E,ZBTB10,MMS22L,mir-34,MTOR,AR,BANF1,AKT1,IGF1,CARD10,NGFR,RARB,CC2D1A,PARK2,HEXIM1,EGFR,PHF6,FHIT,EGR1,CUL7,XBP1…	167
Organismal Injury and Abnormalities	angiogenesis	angiogenesis of lesion	1.51e-08		1.572		1.513	MMP3,SEPT9,KLF6,CXCL12,KRAS,TGFBR2,VEGFA,VASH1,PAK1,TGFB1,CTSS,SERPINB5,SERPINE1,ATM,TP53,FERMT3,COL4A1,C3,NDRG1,FGFR2,MAPKAPK5,MMP2,ANXA2,STAT3,CSF3,MET,IL18,ITGAM,IL1RN,THBS2,PTGER2,EPHA2,TNF,NRP1,ADAM17,IL12A,FGF2,BDNF,MMP14,COL4A3,SEMA6A,PKM,TWIST1,EGF,ITGB8,HIF1A,PGF,BCL2,NRG1,F2RL1,TIMP1,FLNA,HGF,WLS,LYL1,PDGFRA,HS6ST2,COL18A1,SMPD3,EGFR,VAV2,IFNG,SRC,NRAS,PIK3C2A,MAP3K6,PAK6,TNFRSF1A,HPSE,…	87
Developmental Disorder, Hereditary Disorder, Organismal Injury and Abnormalities, Renal and Urological Disease	polycystic kidney disease	Polycystic Kidney Disease	1.58e-08		-1.109		-1.045	SOCS1,COL14A1,HTR2B,SGK1,OFD1,SBSPON,CA12,PSCA,CP,FRMD6,HEPH,CCND1,ADAMTS2,PTPRC,TMEM237,SFRP4,IL4R,ADGRL3,Havcr1,FGFR2,TMEM67,VLDLR,PIGR,DHRS9,KRT19,KLK1,MAPK7,ITGA7,COL3A1,PDE6D,FHL1,TCTN1,PKD2,WWTR1,PPP1R3C,SLC1A3,P2RX1,FKBP1A,mir-34,FSTL1,MTOR,IGF1,F2RL1,CC2D2A,EGFR,IFNG,PSMB9,ANGPT1,INPP5E,mir-196,PLA2G2A,BAK1,HNF1B,KIF7,mir-30,GLIS2,GPX2,CDKN1A,HAP1,TAGLN,CCL21,SEMA3C,KCNMB1,CEP41,PTRF,RARR…	149
Cardiovascular System Development and Function, Tissue Development	development	development of cardiovascular tissue	1.6e-08		1.404		1.303	ADAMTS8,GAS6,LRG1,IL6,NTN1,SPRY4,CYBA,CAV1,ARHGEF26,HIPK2,SERPINE1,PRKD1,TP53,HEYL,IL4R,YWHAG,SEMA5A,C1GALT1C1,FGFR2,ANXA2,STAT3,SMOC2,VLDLR,SKP2,MET,KIAA1429,HHEX,ECM1,CD34,TNF,ECT2,APOE,NRG2,BDNF,FGF2,COL4A3,SEMA6A,PPIA,VEGFB,CXCR3,HOXC9,ANPEP,mir-34,KLHL20,CCL2,PTPRJ,CXCR2,PROS1,DAB2,SLC9A3R2,IFNG,PRKDC,NRP2,ITGA2,SERPINF1,CCL11,GRN,SEMA3A,PLA2G4A,NR4A2,CSF1,CDKN1A,PROCR,NR4A1,CTH,BMP6,PPARA,L…	239
Cancer, Organismal Injury and Abnormalities, Reproductive System Disease	endometrium tumor	endometrium tumor	1.63e-08					PCLO,ARRDC1,LAMC1,KBTBD3,SENP5,ZNF665,SART3,ACACB,KIAA1147,SUSD4,TMEM67,LRCH2,MYL9,CORO1C,SGIP1,BRE,SEPN1,CEP135,TUBB2B,CLDN4,RBMX,GSPT2,EXO1,MTMR3,SLC12A6,LAMC2,CBS/CBSL,EYA1,AP1G1,INSL6,ANKRD50,SV2A,TGFB1,LSR,ANKDD1A,TUBA1C,EPHA1,KCNAB2,MARK3,CLIC2,GEN1,BRWD1,BAZ2B,DZIP1L,GPHN,PHEX,ZFC3H1,ACE,HSPA4L,TRIP13,MFSD6,TIMP3,NLRP3,OLFML1,FAM21A/FAM21C,WFDC2,WWC1,FAM135A,MEF2C,SEPT6,MED24,SAMD9,HNRNPL,…	1564
Cellular Movement, Immune Cell Trafficking, Lymphoid Tissue Structure and Development	homing	homing of lymphatic system cells	1.65e-08	Increased	3.575		3.429	RAC2,SELL,CCR5,CCL20,Cxcl9,ADAM8,CXCL10,CHST2,TMEM102,CXCL13,PIK3CG,GNA13,ITGA4,STAT3,NFKB2,CSF3,S1PR3,CCL4,CD9,THBS2,PIK3CD,DEK,FYN,ADAM17,FN1,NQO2,ACKR2,CXCR3,PPIA,CCL22,CD74,JAK2,CCL5,GPSM1,ITGB7,CCL2,CXCR2,XCL1,CCR1,CXCL11,GNA12,CCL11,SELPLG,KITLG,WAS,CCL21,ADAM10,CD44,GATA3,JAK3,ADORA2A,NEDD9,SOCS3,RGS1,Wasl,CXCL12,S100A4,CCL17,FOXP3,LIMK1,CXCL3,TGFB1,CNR2,ITK,TIAM1,MIF,PF4,GNAZ,FYB,CD40,RAP…	100
Cell-To-Cell Signaling and Interaction, Cellular Movement, Hematological System Development and Function, Immune Cell Trafficking	recruitment	recruitment of granulocytes	1.75e-08	Increased	3.424		3.297	SELL,KDM6B,PIK3R1,CCL20,IL6,NTN1,CXCL10,LTB4R,PIK3CG,CAV1,CD274,ADORA2B,SERPINE1,FGR,STAT5A,STAT6,FLOT1,MMP2,IL7,OGG1,CSF2RB,CARD9,NOD2,CCL4,CLEC4E,PIP5K1C,RTN4,PIK3CD,MAP2K3,VAV1,MAPK7,SFRP1,ALOX5,C3AR1,TNF,RAP1B,APOE,ADAM17,ICAM1,IL1RL1,IL21R,PTN,GDF15,P2RX1,CCL22,CCL5,FCGR2B,TRPM2,LYZ,F2RL1,CCL2,CCL3L3,CXCR2,PIK3C3,FCGR3A/FCGR3B,ACKR1,CCR1,IFNG,TREML2,TNFRSF1A,FCGR2A,CD69,HPSE,ALOX5AP,SLIT2,CC…	138
Cell Death and Survival	cell death	cell death of hematopoietic cells	1.75e-08		0.128		0.155	BMP4,GZMB,IL6,SPI1,ADAM8,Mt1,ARNT,VEGFA,PTPRC,PRF1,LCK,MXD3,RARA,PIK3CG,ADA,BCL2L2,HIPK2,ATM,TP53,ETS1,STAT5A,DDIT4,FANCC,KLF13,CSF3,IL7,HAX1,CCL4,E2F1,GAPDH,PIK3CD,DUSP4,CFLAR,BCL2A1,ST14,Tcf7,TNF,XRCC5,MAP2K6,FYN,NQO2,EPHA4,CASP4,CCL5,FCGR2B,CHEK1,TGM2,AKT1,JUN,IGF1,CCL3L3,TOP2A,BID,PCBP2,CASP8,FLI1,TNFRSF1B,IFNG,PRKDC,TNFRSF1A,EGR1,MGMT,TRIM28,Cd24a,MDM2,ID3,INPP5D,BAK1,EFNA1,KITLG,FOS,TRAF2,W…	154
Protein Synthesis	production	production of protein	1.86e-08		0.767		0.741	ZC3H12A,C1QA,IL6,Cxcl9,SPI1,TREX1,Mt1,CD1D,LCK,CLEC4D,ST6GALNAC2,Ly6a (includes others),RNF128,UNG,TNFRSF21,TNFRSF9,IL4R,CYP7B1,Cmah,TBK1,STAT3,NFKB2,PIGR,HAX1,CSF2RB,CD86,PIK3CD,DUSP4,DOK1,ECM1,ESR2,TNF,SPPL2A,BANK1,APOE,IL1RL1,IL21R,RSAD2,PPIA,MFGE8,CD74,FCGR2B,NIPAL3,CXCR2,TLR7,HEXB,CCR1,PRKDC,ABCB1,IFNG,TNFRSF1A,CD69,IRAK3,ID3,ARID3A,RASGRP3,WIPF1,CD80,MSH2,GAPT,CDKN1A,SH2B2,MAP3K8,CTSE,PSEN1…	206
Cancer, Organismal Injury and Abnormalities	tumor	tumor in nervous system	2.02e-08		-0.538		-0.552	NPM1,COL14A1,ADAMTS8,TPBG,PIK3R1,POLA1,IL6,mir-143,BTBD11,XRCC2,AJUBA,ZFHX3,ANXA2,IGFBP5,IL7,CACNA1A,ABCA7,RAD1,GART,CSF2RB,CD300C,TSPYL4,THAP3,ECT2,UBE2C,SH3RF2,LIG4,VEGFB,NUAK2,DTNA,PIK3C3,LY6E,VPS13B,ALPK2,SDHA,TUBB4B,EMP3,ABCG2,mir-196,ID3,BUB1,MAD2L1,KIF7,MSH2,CSF1,MAZ,SOX9,USP37,PINK1,PI15,RARRES2,MPRIP,YWHAH,C2CD4B,NDRG2,TROAP,ZNF845,SCN7A,S100A4,SMC1A,SOX2,HS6ST1,RADIL,TGFB1,FGFR4,TUBA1C,…	659
Cellular Movement	migration	migration of myeloid cells	2.08e-08	Increased	3.339		3.205	SELL,PIK3R1,IL6,CCND1,NTN1,OCLN,CXCL10,CTSV,CTSS,PIK3CG,LUM,SERPINE1,BST1,FGR,DMBT1,ITGA4,STAT6,CSF3,NINJ1,CCL4,TNR,RTN4,PIK3CD,VAV1,TNF,RAP1B,ADAM17,FN1,ICAM1,GDF15,BMPR2,CCL5,TGM2,LIPA,CLEC11A,MTOR,CCL2,CCL3L3,CXCR2,ADORA1,ACKR1,CCR1,ITGB1,IFNG,CXCL11,TNFRSF1A,CCL11,F3,INPP5D,CXCL6,SELPLG,F11R,ITGB2,S100A9,CSF1,LSP1,CD44,ADAM10,PLAU,ADORA2A,NAB2,PLCB2,CXCL12,CCL17,TLN1,ROCK2,CXCL3,Gm21596/Hmgb1…	120
Cancer, Organismal Injury and Abnormalities	head and neck cancer	head and neck cancer	2.1e-08		0.044		0.058	AKAP8L,PCLO,GZMB,mir-143,TRIM32,XRCC2,AJUBA,WWOX,GNA13,SYT17,ETS1,APOBEC3B,IL4R,IGFBP5,CD300C,PCSK4,KLK1,NADK,THRB,VEGFB,ANKRD33B,SYNM,RBMX,LY6E,VPS13B,AMOT,EXO1,SDHA,KLHDC8A,EMP3,SOAT1,LAMC2,PDZD2,MAD2L1,GPAM,AFF3,KIF7,HOMEZ,ATXN7L2,NR4A1,KLHDC7A,USP37,SYNGR1,FAM136A,TARM1,NARF,FCGR1A,HS6ST1,RADIL,TGFB1,LSR,CASC1,TUBA1C,NSMAF,CPNE1,CEACAM1,TIAM1,C1QTNF2,NUMA1,EPHA1,NCF4,MARK3,BCL2L1,ALOX15B,KCTD…	1216
Cancer, Endocrine System Disorders, Organismal Injury and Abnormalities, Reproductive System Disease	neoplasia	Ovarian Cancer and Tumors	2.11e-08		-0.012		0.058	ST6GAL1,PCLO,CP,WWOX,DCLRE1A,THBS2,C14orf79,KCNK6,NADK,ACTG1,TSC1,SH3RF2,VEGFB,SEMA6C,SYNM,TIPARP,CLDN4,SLC12A6,ETFB,ZFP57,CDS2,AFF3,KIF7,TBC1D8,EYA1,DENND3,FOXO4,INHA,WDR37,CLDN7,LIMK1,SV2A,TGFB1,LSR,TUBA1C,NBEAL1,EPHA1,NCF4,BCL2L1,IGF2,CRHBP,FEM1A,RNASEH2B,SP8,GATA6,CFH,TIMP3,NLRP3,PLAUR,PLD4,RRAS2,WFDC2,CXXC5,CAMTA1,ITGAX,RAP2B,GMDS,MSX1,ZNF436,ATP11B,PRIM2,WTIP,ALYREF,DNMT1,PCDHB8,ATP10D,KIAA…	935
Cardiovascular Disease	peripheral vascular disease	peripheral vascular disease	2.12e-08		1.34		1.358	ST6GAL1,ADAMTS8,CHRNB1,IL6,TOMM70,NPL,CD1D,TBC1D9B,ADA,PLEKHO2,RUVBL2,SERPINE1,UNG,ITGA4,TP53,CNR1,IGFBP5,MAPK8IP1,ARHGDIB,ADRA1D,SMARCA1,RASGRF2,CSF2RB,SCP2,SYK,BTG2,PLTP,TNF,APOE,IL1RL1,BDNF,EEF1B2,VEGFB,CKAP4,CCL5,LBR,MPPED2,AR,BEX4,NGFR,PROS1,TLR7,DAB2,CASP8,HCAR2,FCGR3A/FCGR3B,HTR2A,CCR1,UCP2,CACNA1D,TNFRSF1A,FCGR2A,TUBB4B,ABCG2,SLC6A6,PTGS1,VIM,ALOX5AP,SOAT1,HBB,RASGRP3,PTGES,PLA2G4A,TUBA1A…	265
Cellular Function and Maintenance	internalization	internalization of cells	2.2e-08	Increased	3.819		3.631	MRC1,NPM1,RAC2,PLD2,ITSN1,VTN,PIK3R1,IL6,SPI1,PTPRC,CXCL10,JMJD6,LTB4R,EZR,LUM,SERPINE1,FGR,TP53,APPL2,LECT2,CSF3,PLD1,ABCA7,RAB31,CSF2RB,COLEC12,NOD2,SYK,VAV1,TNF,FYN,IL1RL1,ILK,MFGE8,BECN1,FCGR2B,OCRL,G6PC3,PRKCZ,TGM2,ARF6,PTPRJ,F2RL1,PROS1,DOCK2,FGD4,PFN2,LY75,STIM1,MYO1G,FGF7,FCGR3A/FCGR3B,EGFR,ITGB1,IFNG,SIGLEC1,UCP2,FCGR2A,XBP1,VIM,SNAP29,CERK,SOAT1,AXL,INPP5D,ISG15,SELPLG,ITGB2,CLEC7A,PLEK…	147
Cancer, Organismal Injury and Abnormalities, Reproductive System Disease	neoplasia	neoplasia of breast cancer cell lines	2.21e-08		0.944		0.835	SND1,ILF3,BMP4,MFNG,mir-8,PTTG1,S100A4,TLN1,CR1L,CXCL3,ITGA3,PRF1,ADGRF5,TGFB1,PRLR,JUP,MATK,THEM4,FLOT1,CSF3,INHBA,NCOA3,BACH1,TLR2,LOXL1,MAP2K3,PML,TNF,Fnbp1l,CD151,NME1,VTCN1,ITGBL1,PTK2B,NTN4,WWTR1,GRHL2,ILK,TWIST1,MFGE8,PDZK1IP1,DUSP2,EIF4E,mir-34,CCDC88A,SIX1,ARRDC3,AKT1,IGF1,FBXO42,CCL2,CXCR2,DDR2,HGF,ENPP2,LRRC26,ERBB2,ERF,NOS2,TACSTD2,VAV2,RUNX3,EPAS1,ARTN,NEGR1,TBX3,CXCR4,MGMT,ITGA2,PLA…	80
Cancer, Organismal Injury and Abnormalities	cancer	cancer of secretory structure	2.23e-08		0.146		0.127	ST6GAL1,PCLO,KBTBD3,WWOX,ZNF665,ETS1,IL4R,ACACB,MYL9,SGIP1,CEP135,C1R,ACSS3,CLDN4,LY6E,EXO1,LAMC2,PPP1R37,DENND6A,GPR183,PDZD2,AFF3,NOV,LY9,DERL1,TBC1D8,GALNT4,PLXDC1,AP1G1,PI15,EML4,INSL6,TGFB1,KCNRG,ANKDD1A,TUBA1C,CEP68,WDR93,PIK3R3,YPEL5,IGF2,BRWD1,BAZ2B,MCCC2,DZIP1L,GPHN,SH3PXD2B,COL6A1,SP8,GATA6,ZFC3H1,CFH,COQ5,WBP1,TIMP3,NLRP3,FAM21A/FAM21C,WFDC2,ITGAX,HNRNPL,GFPT1,UBR2,MPDZ,CSGALNACT2,ZCCH…	1894
Inflammatory Response	inflammation	inflammation of absolute anatomical region	2.33e-08		-0.129		0.022	ST6GAL1,SELL,GAS6,POLA1,PIK3R1,CHRNB1,C1QA,IL6,mir-143,GPR174,CD1D,LCK,ELF3,ADA,CLEC4D,TNFRSF21,IL4R,DAPK1,ARHGAP10,NFKB2,IRF5,IL7,CKMT1A/CKMT1B,CSF2RB,THBS2,SERPINB1,USP18,DDIT3,IL1RL1,IL17RD,PRDX1,PPIA,ITGB7,PROS1,PIK3C3,CRBN,FCGR2A,CD69,ABCG2,CCL11,SOAT1,ID3,BAK1,GIT2,CBS/CBSL,CSF1,PROCR,SLC6A4,NMI,PPARA,SOCS3,INHA,RARRES2,CA4,HAVCR2,HSF2,S100A4,CX3CR1,GPC3,FCGR1A,IL18R1,HS6ST1,TGFB1,MAPK3,LSR…	641
Endocrine System Disorders, Organismal Injury and Abnormalities, Reproductive System Disease	ovarian lesion	ovarian lesion	2.33e-08		-0.058		0.01	ST6GAL1,PCLO,CP,WWOX,DCLRE1A,THBS2,C14orf79,KCNK6,NADK,ACTG1,TSC1,SH3RF2,VEGFB,SEMA6C,SYNM,TIPARP,CLDN4,SLC12A6,ETFB,ZFP57,CDS2,AFF3,KIF7,TBC1D8,EYA1,DENND3,FOXO4,INHA,WDR37,CLDN7,LIMK1,SV2A,TGFB1,LSR,TUBA1C,NBEAL1,EPHA1,NCF4,BCL2L1,IGF2,CRHBP,FEM1A,RNASEH2B,SP8,GATA6,CFH,TIMP3,NLRP3,PLAUR,PLD4,RRAS2,WFDC2,CXXC5,CAMTA1,ITGAX,RAP2B,GMDS,MSX1,ZNF436,ATP11B,PRIM2,WTIP,ALYREF,DNMT1,PCDHB8,ATP10D,KIAA…	936
Cancer, Organismal Injury and Abnormalities	head and neck neoplasia	head and neck neoplasia	2.4e-08		0.545		0.579	TPBG,PCLO,LAMC1,AJUBA,GLB1,WWOX,GNA13,ETS1,IL4R,NADK,SH3RF2,VEGFB,RBMX,LY6E,EXO1,APOBEC1,SOAT1,LAMC2,MAD2L1,PDZD2,AFF3,KIF7,KLHDC7A,NR4A1,USP37,PI15,C2CD4B,TGFB1,LSR,TUBA1C,NSMAF,C1QTNF2,EPHA1,INMT,STX1A,FAAP20,MARK3,IGF2,BAZ2B,KCTD19,EREG,SUOX,MCCC2,DZIP1L,ZNF366,SH3PXD2B,COL6A1,GATA6,CFH,ACE,TIMP3,FAAP100,NLRP3,PYGB,FAM21A/FAM21C,RASAL3,WWC1,FAM135A,CXCL2,ITGAX,STX17,HNRNPL,FAM20C,ITGA8,ZNF436,…	1742
Lymphoid Tissue Structure and Development, Organ Morphology, Organismal Development, Tissue Morphology	morphology	morphology of thymus gland	2.46e-08					HNRNPL,SOCS1,CCNB2,CDKN2C,RBL1,SPI1,CCND1,VEGFA,JMJD6,PRF1,LCK,RARA,PIK3CG,WWOX,CLEC4D,UNG,ATM,TP53,ETS1,DCN,ZEB1,STAT3,NFKB2,KLF13,TCF3,IL7,ARHGDIB,IRF1,ARAF,KAT6A,E2F1,FADS2,PIK3CD,VAV1,LCP2,ZFP36,LIG4,HLA-DQA1,BOK,EPHA4,KMT2E,FOXN1,SELENBP1,TGM2,EFNB2,AKT1,IGF1,CXCR2,RARB,SLC19A1,CASP8,PURA,FGF7,PRKDC,TNFRSF1A,MGMT,ZNF521,MDM2,ID3,POLD1,FOS,WAS,RASGRP1,RIPK3,NR4A1,DFFB,ARHGDIA,JAK3,EYA1,PTPN22…	124
Cancer, Organismal Injury and Abnormalities, Reproductive System Disease	endometrial cancer	endometrial cancer	2.54e-08					PCLO,ARRDC1,LAMC1,KBTBD3,SENP5,ZNF665,SART3,ACACB,KIAA1147,SUSD4,TMEM67,LRCH2,MYL9,CORO1C,SGIP1,BRE,SEPN1,CEP135,TUBB2B,CLDN4,RBMX,GSPT2,EXO1,MTMR3,SLC12A6,LAMC2,CBS/CBSL,EYA1,AP1G1,INSL6,ANKRD50,SV2A,TGFB1,LSR,ANKDD1A,TUBA1C,EPHA1,KCNAB2,MARK3,CLIC2,GEN1,BRWD1,BAZ2B,DZIP1L,GPHN,PHEX,ZFC3H1,ACE,HSPA4L,TRIP13,MFSD6,TIMP3,NLRP3,OLFML1,FAM21A/FAM21C,WFDC2,WWC1,FAM135A,MEF2C,SEPT6,MED24,SAMD9,HNRNPL,…	1558
Cancer, Gastrointestinal Disease, Organismal Injury and Abnormalities	colorectal carcinoma	colorectal carcinoma	2.67e-08		0.363		0.379	TPBG,PCLO,LAMC1,GLB1,STK10,WWOX,DTD2,GNA13,FIP1L1,SART3,ETS1,ACACB,SUSD4,CORO1C,COG8,SGIP1,TMEM43,DOK1,BRE,SEPN1,PIM3,SH3RF2,LTBP2,DDIT3,KIAA1211L,VEGFB,TUBB2B,C1R,ABHD14B,CLDN4,RBMX,BEX4,PFN2,RNF19A,MYNN,EXO1,SLC12A6,MTMR3,APOBEC1,ZFP57,SOAT1,CDS2,PAMR1,IL4I1,KPNB1,DENND6A,PDZD2,AFF3,KIF7,LY9,CBS/CBSL,TBC1D8,NR4A1,AP1G1,PINK1,IDI1,HAVCR2,EML4,WDR37,INSL6,SLC7A4,IL18R1,ANKRD50,SV2A,TGFB1,LSR,NSMA…	2840
Hematological Disease, Immunological Disease	paraproteinemia	paraproteinemia	2.73e-08					CBX7,MAGED1,CRYAB,POLA1,RRM2B,CHRNB1,KRAS,IL6,NEXN,SPI1,CCND1,PTPRC,UPK3BL,SRP54,CAV1,TP53,FBXO9,IFIT3,NPAT,RRM2,FGFR2,ANXA2,STAT3,IL7,MAPK8IP1,CCL4,KAT6A,DUSP4,C3orf67,DHFR,DOK1,TNF,TRIM7,NME1,KCNN3,BDNF,FGF2,GDF15,HLA-DQA1,CCL5,CCL2,CRBN,LY6E,CASP8,CD27,KIF2C,MYNN,DIS3,HTR2A,IFNG,AKAP5,SIGMAR1,ATP1B1,KHDRBS1,CNTFR,VIM,FOS,SLC6A4,MAP3K8,CEP41,CDC27,CASP7,ADRA1A,NUTF2,SSB,CD28,FDFT1,CASP9,RUNX2,E…	241
Cellular Movement	transmigration	transmigration of cells	2.79e-08	Increased	3.223		3.089	MYH10,RAC2,CCR5,SELL,IL6,CCND1,VEGFA,CXCL10,CTSV,PAK1,CTSS,CD274,SERPINE1,BST1,ITGA4,DCN,L1CAM,RAP1A,NINJ1,CDH1,CCL4,RTN4,CD86,VAV1,ST14,TNF,APOE,ADAM17,ICAM1,FN1,PTK2B,GDF15,BMPR2,CCL22,CD74,CCL5,ENAH,TGM2,ID1,LIPA,EFNB2,MTOR,CCL2,IGF1,CCL3L3,CXCR2,ADORA1,ITGB1,CCR1,IFNG,CXCL11,TNFRSF1A,CCL11,ID3,F3,KITLG,ITGB2,F11R,CSF1,CD44,ADAM10,ADORA2A,RARRES2,CXCL12,CX3CR1,CD28,CXCL3,TGFB1,STAB1,SIAH2,ITK,…	108
Cancer, Gastrointestinal Disease, Organismal Injury and Abnormalities	intestinal carcinoma	intestinal carcinoma	2.82e-08		0.692		0.744	TPBG,PCLO,LAMC1,GLB1,STK10,WWOX,DTD2,GNA13,FIP1L1,SART3,ETS1,ACACB,SUSD4,CORO1C,COG8,SGIP1,TMEM43,DOK1,BRE,SEPN1,PIM3,SH3RF2,LTBP2,DDIT3,KIAA1211L,VEGFB,TUBB2B,C1R,ABHD14B,CLDN4,RBMX,BEX4,PFN2,RNF19A,MYNN,EXO1,SLC12A6,MTMR3,APOBEC1,ZFP57,SOAT1,CDS2,PAMR1,IL4I1,KPNB1,DENND6A,PDZD2,AFF3,KIF7,LY9,CBS/CBSL,TBC1D8,NR4A1,AP1G1,PINK1,IDI1,HAVCR2,EML4,WDR37,INSL6,SLC7A4,IL18R1,ANKRD50,SV2A,TGFB1,LSR,NSMA…	2841
Cellular Compromise, Inflammatory Response	degranulation	degranulation of phagocytes	2.92e-08	Increased	2.929		2.829	DBN1,RAC2,PLD2,STXBP2,NCK2,MRGPRX2,PTPRC,LTB4R,PAK1,LPIN1,PIK3CG,ADORA2B,FGR,TP53,STAT5A,UNC13D,IL4R,CD200R1,CD300LD,GRK5,VAMP7,PRAM1,CCL4,CD9,SYK,MYO1F,PIK3CD,VAV1,DOK1,C3AR1,TNF,HSD11B1,LCP2,FYN,TSC1,PTPN9,FCGR2B,CCL2,CCL3L3,STAP2,STIM1,SLC9A3R2,ANGPT1,TREML2,FCGR2A,TRIB3,INPP5D,RABGEF1,KITLG,LILRB4,ITGB2,PLA2G4A,FOS,WIPF1,S100A9,ZEB2,ANXA3,FCER1G,TNFRSF4,SPHK2,LAT2,FCGR1A,GATA2,CD63,CD300A,CXC…	101
Cell Cycle	interphase	interphase of tumor cell lines	3.32e-08		1.016		0.971	DYRK1B,NPM1,POLA1,RRM2B,KRAS,IL6,SPI1,CCND1,ESRRG,PRDM2,CSE1L,PRKCDBP,SSH2,KAT2A,TP53,TYMS,ETS1,YWHAG,NPAT,ITGA6,ANXA2,IGFBP5,STAT3,TCF3,PITX2,MASTL,SKP2,SMARCA1,MET,CDH1,BTG2,RAD18,HAS2,THRB,ESR2,TNF,AATF,DDIT3,OSGIN1,FGF2,GDF15,ILK,CDK4,DTD1,IGFBP7,JAK2,mir-34,SYNM,AR,DAB2,IFNG,FHIT,NAE1,WNK2,TUSC2,ID3,MCM3,MAD2L1,CCNE1,MSH2,CDKN1A,SOX9,NRIP1,ADRA1A,PSEN1,LIF,LGALS3,LIMK1,SOX2,TGFB1,MAPK3,PDCD6…	248
Cell-To-Cell Signaling and Interaction, Hematological System Development and Function	activation	activation of myeloid cells	3.41e-08	Increased	5.419		5.287	SELL,IL6,MRGPRX2,CD1D,ADORA2B,TP53,TNFRSF9,IL4R,CNR1,CD300LD,ANXA2,CLEC5A,STAT3,IL7,MET,CCL4,SYK,CD86,ITGB6,TNF,HSD11B1,CD300LF,ABHD12,APOE,SERPING1,ICAM1,DDIT3,BDNF,IL1RL1,PPIA,CCL22,JAK2,CCL5,FCGR2B,TGM2,CCL2,CXCR2,PROS1,IL34,TLR7,ADORA1,IFNG,Hmgb1,TREML2,FCGR2A,SERPINF1,HPSE,CCL11,CXCL6,GRN,PTGES,LGALS9B,CD80,CSF1,SLC6A4,METRNL,PSEN1,PPARA,LGALS3,RARRES2,HAVCR2,CX3CR1,CD163,CXCL3,MAOB,Gm21596/…	203
Cellular Development, Cellular Growth and Proliferation	proliferation	proliferation of prostate cancer cell lines	3.41e-08		0.432		0.4	CBX7,WHSC1,GLI2,IDS,PIK3R1,IL6,mir-143,CCND1,ESRRG,CAV1,ART4,TP53,ETS1,HEYL,IGFBP5,STAT3,FGFBP1,TFPI2,SKP2,MET,CDH1,NKX3-1,PIK3CD,ESR2,TNF,FGF2,GDF15,ILK,CXCR3,IGFBP7,CD74,mir-34,IQGAP2,AR,CXCR2,NGFR,CAPN13,DAB2,KIF2C,PLOD2,IFNG,RHOC,HPSE,LAMB2,NR4A2,CDKN1A,SOX9,NRIP1,BMP6,SLC43A1,CASP7,SSB,SOCS3,ICMT,INHA,LGALS3,NDRG2,ETV1,LIMK1,CTNNBIP1,SOX2,FDFT1,PIM1,TGFB1,FGFR4,KCNRG,SERPINB5,CEACAM1,PELP1,U…	203
Cell-To-Cell Signaling and Interaction, Hematological System Development and Function, Immune Cell Trafficking, Inflammatory Response	activation	activation of antigen presenting cells	3.43e-08	Increased	5.293		5.176	SOCS1,VTN,FLT3,LTB,IL6,HLA-DQB1,PSMB8,HBP1,CD37,CXCL10,VEGFA,CD1D,JMJD6,PRF1,CTSS,ADORA2B,ATM,TP53,UNC13D,STAT6,IL4R,RAB27A,LECT2,SCN9A,RAB33A,ITGA5,NR1H3,ANXA2,STAT3,CSF3,IL7,CARD9,CCL4,CLEC4E,SYK,CD86,MAP2K3,PTGER2,ITGB6,SNCA,TNF,ABHD12,APOE,SERPING1,RAB32,ICAM1,FN1,DDIT3,IL1RL1,BDNF,RAB35,HSPB8,HLA-DQA1,CCL22,CCL5,JAK2,CD74,TRPM2,TGM2,NFIL3,IGF1,CCL2,F2RL1,PROS1,IL34,TLR7,BID,LBP,ADORA1,TNFRSF…	191
Cell Death and Survival	cell death	neuronal cell death	3.52e-08		1.685		1.706	NPM1,GZMB,GAS6,PIK3R1,IL6,XRCC2,ADA,TCERG1,TNFRSF21,MAP3K9,DAPK1,SLC2A1,SURF1,Hdac1l,CACNA1A,OGG1,PPP2R2B,TSC1,DDIT3,LIG4,ILK,VEGFB,ST8SIA2,RNF19A,ZNF274,SDHA,UCP2,BAK1,SEMA3A,MAGI1,CSF1,CTH,PINK1,CX3CR1,FCGR1A,TGFB1,MAP3K14,TYK2,HDAC5,BCL2L1,IGF2,FRAT1,SIX4,NEFL,BMP2,PCDHGB4,E2F3,HDGF,NRG1,SIX1,WNK3,NCS1,ERBB2,STAT1,PDK1,mir-22,SRC,TP63,NLRP3,G6PD,HERPUD1,TRIM2,ZDHHC17,MEF2C,CLU,CCR5,BMP4,PLRG1,…	434
Cell Death and Survival	apoptosis	apoptosis of hematopoietic progenitor cells	3.54e-08		0.094		0.126	BMP4,GZMB,IL6,SPI1,ADAM8,Mt1,ARNT,VEGFA,PTPRC,PRF1,LCK,RARA,PIK3CG,ADA,BCL2L2,HIPK2,ATM,TP53,ETS1,STAT5A,KLF13,CSF3,IL7,HAX1,CCL4,E2F1,PIK3CD,DUSP4,CFLAR,BCL2A1,ST14,Tcf7,TNF,XRCC5,MAP2K6,FYN,NQO2,EPHA4,CASP4,CCL5,FCGR2B,CHEK1,JUN,AKT1,IGF1,TOP2A,BID,CASP8,FLI1,TNFRSF1B,IFNG,PRKDC,TNFRSF1A,TRIM28,EGR1,Cd24a,MDM2,ID3,BAK1,EFNA1,KITLG,FOS,TRAF2,WAS,BMF,CDKN1A,CD44,RIPK3,NR4A1,DFFB,BNIP3L,JAK3,ADORA…	135
Cancer, Hematological Disease, Immunological Disease, Organismal Injury and Abnormalities	plasma cell dyscrasia	plasma cell dyscrasia	3.6e-08					CBX7,MAGED1,CRYAB,POLA1,RRM2B,CHRNB1,KRAS,IL6,NEXN,SPI1,CCND1,PTPRC,UPK3BL,SRP54,CAV1,TP53,FBXO9,IFIT3,NPAT,RRM2,FGFR2,ANXA2,STAT3,IL7,MAPK8IP1,CCL4,KAT6A,DUSP4,C3orf67,DHFR,DOK1,TNF,TRIM7,NME1,KCNN3,BDNF,FGF2,GDF15,HLA-DQA1,CCL5,CCL2,CRBN,LY6E,CASP8,CD27,KIF2C,MYNN,DIS3,HTR2A,IFNG,AKAP5,SIGMAR1,ATP1B1,KHDRBS1,CNTFR,VIM,FOS,SLC6A4,CEP41,CDC27,CASP7,ADRA1A,NUTF2,SSB,CD28,FDFT1,CASP9,RUNX2,ECI2,SER…	240
Cancer, Organismal Injury and Abnormalities	metastasis	metastasis of tumor cell lines	3.61e-08		1.065		0.957	BMP4,F2R,WBSCR22,RICTOR,NTN1,PRF1,CSE1L,CAV1,CD274,ITGA4,DAPK1,NDRG1,SNAI1,TFAP4,STAT3,CSF3,IL7,IRF1,MET,NCR1,CDH1,PIK3CD,MAP2K3,TNF,KDM5A,Fnbp1l,FYN,NME1,RAB25,FN1,ITGBL1,PTK2B,NTN4,ILK,TWIST1,ABLIM1,mir-34,AKT1,CCL2,FBXO42,IGF1,CXCR2,PDGFRA,KISS1,STIM1,CASP8,COL18A1,TACSTD2,EGFR,IFNG,TXNIP,MGMT,ITGA2,SNCG,F3,CXCL6,GPI,WAS,CNN1,CD44,PTGS2,NEDD9,CSRP3,SND1,MMP3,mir-8,PTTG1,S100A4,HDAC10,TLN1,CXCL…	123
Cellular Movement	cell movement	cell movement of cancer cells	3.63e-08	Increased	2.723		2.622	SOCS1,ST6GAL1,PTTG1,HMMR,CXCL12,MMP13,KRAS,IL6,mir-143,SOX2,VEGFA,PAK1,ITGA3,CXCL13,RHOB,TGFB1,EZR,EZH2,LUM,CAV1,MGLL,SERPINE1,ZBTB16,CEACAM1,ITGA4,CSF3R,MIF,TIAM1,PEAK1,SNAI1,RAPGEF3,MMP2,L1CAM,ADGRE5,ZEB1,TUSC3,GSN,CSF3,DDR1,MET,DUSP1,NKX3-1,SFRP1,THRB,CCR7,NRP1,SFRP2,FN1,PTK2B,GDNF,BDNF,ILK,EGF,CCL5,CD74,IQGAP1,PARP9,VCAN,DCDC2,PGF,IGF1,CCL2,F2RL1,HGF,AKT3,COL18A1,CCL19,PRKCA,SRC,CXCL11,VCAM1,…	97
Protein Synthesis	quantity	quantity of interleukin	3.63e-08		-1.661		-1.627	LIF,AIM2,LAT2,FOXP3,IL6,OLR1,CD28,PRF1,PILRB,SCARB1,NLRC3,CLEC4A,CLEC4D,CAV1,RNF128,SERPINE1,APEX1,ARID5A,STX11,ITGAD,TP53,IL4R,C3,IL6R,TBK1,STAT3,IRF5,NLRX1,BAG4,ARHGDIB,IRF1,APBA3,TLR2,SLAMF6,IL18,ARRB2,NOD2,SELP,CLEC4E,CARD11,IL1RN,DUSP1,IL10RA,CD14,IFIT2,TNF,C3AR1,BBS12,APOE,Igtp,TOLLIP,IL12A,CRY2,HSPB8,PPIA,CASP4,TRPM2,PLCD1,NFIL3,CXCR2,TICAM1,Ccl2,HEXB,ENPP2,STAT1,TNFRSF10A,RHBDD3,DHX58,IFN…	97
Cancer, Endocrine System Disorders, Organismal Injury and Abnormalities, Reproductive System Disease	serous ovarian carcinoma	serous ovarian carcinoma	3.64e-08					F2R,HIST1H2BD,SBSPON,PIK3R1,FLT3,CDKN2C,EIF4A2,CP,KRAS,ATP8B1,OCLN,LIFR,ELF3,PIK3CG,KEAP1,TBL1XR1,ATM,TP53,NFE2L3,MFAP5,CTNNAL1,PARP3,MAPK8IP1,KIAA1804,TFPI2,CACNA1A,MET,CDH1,H2AFX,THBS2,SPINT2,LRP8,KCNK6,PTGER2,LRIG1,ESR2,HSD11B1,HIST2H2AA3/HIST2H2AA4,APOE,PIK3CA,SERPING1,GSTM5,HN1,POLQ,MSLN,VCAN,COL5A1,DTNA,MTOR,MUM1L1,AR,CMTM8,PDGFRA,DAB2,NAV3,SORT1,RAD21,KLK10,EGFR,PHF6,TXNIP,TBX3,PTGS1,SLIT2…	136
Lipid Metabolism, Small Molecule Biochemistry	metabolism	fatty acid metabolism	3.65e-08		1.803		1.585	LTA4H,ABAT,ABCG4,PMP2,IL6,DAB1,NTN1,CERS5,ADA,CAV1,PRKD1,VPS4B,TP53,PTGIS,CERS6,ACACB,PAM,CNR1,STAT3,VLDLR,OSBP,ABCA7,PLD1,CERS4,NCF1,SCP2,SYK,AACS,FADS2,TRIAP1,PLTP,TNF,ESR2,EPHX1,APOE,NAPEPLD,FGF2,BDNF,CNTF,GDF15,P2RX1,CCL5,JAK2,CD74,IGFBP7,TECR,FCGR2B,CS,CCL2,PLIN2,NGFR,ST8SIA2,SLC9A3R2,CASP8,HCAR2,ALDH5A1,HTR2A,PNPLA8,SDHA,IFNG,ABCB1,PRKDC,TNFRSF1A,FCGR2A,ABCG2,CNTFR,PTGS1,ELOVL4,ALOX5AP,VIM,…	378
Cancer, Endocrine System Disorders, Organismal Injury and Abnormalities, Reproductive System Disease	ovarian serous tumor	ovarian serous tumor	3.74e-08					F2R,HIST1H2BD,SBSPON,PIK3R1,FLT3,CDKN2C,EIF4A2,CP,KRAS,ATP8B1,OCLN,LIFR,ELF3,PIK3CG,KEAP1,TBL1XR1,ATM,TP53,NFE2L3,MFAP5,CTNNAL1,PARP3,MAPK8IP1,KIAA1804,TFPI2,CACNA1A,MET,CDH1,H2AFX,THBS2,SPINT2,LRP8,KCNK6,PTGER2,LRIG1,ESR2,HSD11B1,HIST2H2AA3/HIST2H2AA4,APOE,PIK3CA,SERPING1,GSTM5,HN1,POLQ,MSLN,VCAN,COL5A1,DTNA,MTOR,MUM1L1,AR,CMTM8,PDGFRA,DAB2,NAV3,SORT1,RAD21,KLK10,EGFR,PHF6,TXNIP,TBX3,PTGS1,SLIT2…	137
Cancer, Organismal Injury and Abnormalities	cancer	cancer of tumor cell lines	3.75e-08		1.209		1.104	BMP4,F2R,WBSCR22,RICTOR,NTN1,PRF1,CSE1L,CAV1,CD274,ITGA4,TP53,DAPK1,NDRG1,SNAI1,TFAP4,STAT3,CSF3,IL7,IRF1,MET,NCR1,CDH1,PIK3CD,MAP2K3,TNF,KDM5A,Fnbp1l,FYN,NME1,RAB25,FN1,ITGBL1,PTK2B,NTN4,ILK,TWIST1,ABLIM1,mir-34,AKT1,CCL2,FBXO42,IGF1,CXCR2,PDGFRA,KISS1,STIM1,CASP8,COL18A1,TACSTD2,EGFR,IFNG,TXNIP,MGMT,ITGA2,SNCG,F3,CXCL6,GPI,WAS,CNN1,CD44,PTGS2,NEDD9,CSRP3,SND1,MMP3,mir-8,PTTG1,S100A4,HDAC10,TLN1…	124
Digestive System Development and Function, Organ Morphology, Organismal Development	morphology	morphology of intestine	3.79e-08					NKD1,SELL,SAV1,LTB,HES1,SPDEF,JMJD6,ITGA3,ADA,PKDCC,TP53,Cdkn1c,STAT6,IL4R,TP53INP1,HLX,ITGA6,FGFR2,NFKB2,STAT3,IL7,PIGR,AREG,MET,NCF1,NOD2,ARAF,EDN3,C3AR1,ESR2,TNF,SPPL2A,XRCC5,COL3A1,SLC4A4,ADAM17,BDNF,LIG4,NUAK2,ITGB7,LIPA,NFIL3,IGF1,F2RL1,CXCR2,DOCK2,SLC19A1,MAP1LC3B,TNFRSF1B,FGF7,BMP1,HTR2A,EGFR,TSTA3,IFNG,PRKDC,ABCB1,GRHL3,FHIT,TXNIP,TNFRSF1A,PTGS1,IRAK3,INPP5D,LGALS9B,KRT8,BCAM,WAS,SPRY2,C…	157
Cardiovascular Disease	vascular lesion	vascular lesion	3.94e-08		1.545		1.558	FURIN,CCR5,SELL,GZMB,C1QA,IL6,mir-143,SPI1,LAMC1,VEGFA,CXCL10,CTSV,PTPRC,CD1D,LTB4R,LCAT,CTSS,PIK3CG,SERPINE1,DNM2,GRK4,STAT5A,STAT6,MFAP5,PCSK5,PCSK9,NR1H3,MMP2,STAT3,DDR1,AKAP13,NCF1,HAS2,NR3C2,PTGER2,DHFR,ALOX5,COL3A1,ADM,APOE,FN1,ICAM1,ZFP36,IL1RL1,PPIA,IGFBP7,MYH11,VCAN,COL5A1,EFNB2,CES1,CCL2,IGF1,CCL3L3,MMP8,PLIN2,FABP4,LIPG,COL18A1,PON3,FUT4,CCR1,IFNG,CTSK,APOBEC1,TNFRSF1A,EGR1,PTGS1,HPSE,…	160
Cell Death and Survival	cell viability	cell viability of epithelial cells	4.21e-08		0.25		0.159	ID2,PIK3CA,FGF2,EPHB2,ERN1,EGF,KRAS,BECN1,EIF4E,BCL2,EN1,MTOR,AKT1,FGF10,IGF1,TIMP1,TGFB1,HGF,KEAP1,POSTN,OSM,BRCA1,FGF7,PRKCA,EGFR,TP53,PPARG,SRC,MITF,XBP1,MDM2,IGFBP5,PSIP1,EFNA1,TLR2,MET,BCL2L1,IL18,NKX3-1,EPHB3,CFLAR,CTH,BCL2A1,STX3,FH,KIF11	46
Cell Death and Survival	cell death	cell death of connective tissue cells	4.29e-08		0.18		0.147	ZC3H12A,GZMB,GAS6,PIK3R1,DDIAS,KRAS,CCND1,Mt1,NCK2,CD1D,XRCC2,GNPNAT1,WWOX,LUM,GNA13,OMA1,HIPK2,SERPINE1,UNG,TP53,ETS1,TP53INP1,DAPK1,DDIT4,BCL2L14,CD300LD,ITGA6,FGFR2,TBK1,NFKB2,STAT3,IRF5,GPX7,SKP2,MET,CDH1,RUNX1T1,SCP2,SYK,HAS2,DUSP4,CFLAR,BCL2A1,TNF,EPHX1,TSC1,USP18,RAB25,DDIT3,AATF,FGF2,IL17RD,ILK,CDK4,TNFAIP8L1,BECN1,TGM2,MAP4,AR,NGFR,CTBP2,SLC9A3R2,RPS6KA2,CASP8,TMEM123,IFNG,ABCB1,PRKDC,KH…	380
Cell Morphology, Immunological Disease, Lymphoid Tissue Structure and Development	abnormal morphology	abnormal morphology of lymphocytes	4.36e-08					CCR5,LTB,CDKN2C,IL6,HLA-DQB1,SPI1,PTPRC,LCK,CD274,PRDM1,TP53,ETS1,STAT6,FGFR2,FANCC,NFKB2,TCF3,IL7,PIGR,IRF1,HAX1,CD5,SYK,E2F1,PIK3CD,VAV1,B3GNT5,TNF,XRCC5,LCP2,FYN,PSMB10,LIG4,HLA-DQA1,FCGR2B,TAP1,ITGB7,SASH3,ID1,NFIL3,PTPRJ,BCL6B,LY75,IL11RA,PSMB9,PRKDC,ABCB1,IFNG,TXNIP,ID3,INPP5D,BAK1,ARID3A,LY9,WAS,RASGRP1,BMF,CDKN1A,FCER1G,JAK3,PTPN22,CD247,CD81,LGALS3,CD3E,POU2AF1,FOXP3,CD8A,CD8B,IL7R,CD28,…	117
Hematological System Development and Function, Immune Cell Trafficking, Inflammatory Response, Tissue Development	accumulation	accumulation of leukocytes	4.37e-08	Increased	2.846		2.769	CCR5,SELL,BMP4,F2R,KRAS,IL6,MAPK13,Cxcl9,OCLN,VEGFA,CXCL10,CD1D,PIK3CG,FOSL1,CD274,ICOSLG/LOC102723996,ITGA4,TNFRSF21,STAT5A,STAT6,ITGA6,FGFR2,ITGA5,STAT3,IER3,IRF5,CSF3,IL7,IRF1,DDR1,NCF1,IL10RA,CD86,KLK1,BCL2A1,ALOX5,TNF,SPPL2A,APOE,SERPING1,ICAM1,DDIT3,FGF2,IL21R,ACKR2,CXCR3,EPHA4,CCL22,CCL5,JAK2,CCL2,CCL3L3,CXCR2,MMP8,DOCK2,CEBPA,TLR7,COL18A1,CD27,TNFRSF1B,CASP8,FCGR3A/FCGR3B,CCR1,ITGB1,IFNG,…	171
Cell-To-Cell Signaling and Interaction, Inflammatory Response	immune response	immune response of phagocytes	4.43e-08	Increased	3.709		3.586	NPM1,F2R,VTN,IL6,SPI1,NTN1,CXCL10,PTPRC,JMJD6,LTB4R,PIK3CG,LUM,SERPINE1,FGR,ICOSLG/LOC102723996,ITGA4,TP53,LECT2,STAT3,CLEC5A,CSF3,ABCA7,CSF2RB,NOD2,SYK,IL10RA,VAV1,TNF,FYN,FN1,ICAM1,MFGE8,CCL22,BECN1,FCGR2B,ANPEP,G6PC3,TGM2,CCL2,NCOA2,PTPRJ,ANXA5,DOCK2,TLR7,STIM1,FCGR3A/FCGR3B,ITGB1,IFNG,SIGLEC1,UCP2,TYROBP,FCGR2A,XBP1,SOAT1,F3,INPP5D,SELPLG,ISG15,ITGB2,S100A9,WAS,FCER1G,CD44,CCL21,SLC6A4,PLAU,A…	129
Hematological System Development and Function, Tissue Development	accumulation	accumulation of myeloid cells	4.54e-08	Increased	3.021		2.959	SELL,CRYAB,BMP4,L3MBTL3,F2R,KRAS,MAPK13,Cxcl9,VEGFA,CXCL10,RARA,PIK3CG,FOSL1,ITGA4,STAT6,ITGA6,ITGA5,FGFR2,STAT3,IRF5,CSF3,DDR1,IRF1,NCF1,E2F1,BCL2A1,ALOX5,TNF,APOE,SERPING1,DDIT3,FGF2,JAK2,CCL5,CCL2,CCL3L3,MMP8,CEBPA,TLR7,COL18A1,TNFRSF1B,FCGR3A/FCGR3B,CCR1,ITGB1,IFNG,TNFRSF1A,FCGR2A,EGR1,ITGA2,XBP1,CCL11,F3,INPP5D,SELPLG,GRN,ITGB2,S100A9,CBS/CBSL,CSF1,CD44,NR4A1,PLAU,Ccl7,MMP3,HAVCR2,CXCL12,CCL…	118
Lymphoid Tissue Structure and Development, Organ Morphology, Tissue Morphology	quantity	quantity of lymphoid organ	4.67e-08	Increased	2.051		1.968	SOCS1,RRM2B,CDKN2C,CCNB2,LTB,IL6,HLA-DQB1,SPI1,TREX1,EEF1D,PTPRC,ZBTB7B,CD1D,LCK,PRF1,TXK,CXCL13,PIK3CG,APEX2,ICOSLG/LOC102723996,GSTK1,ATM,TP53,ETS1,STAT5A,LAG3,NFKB2,STAT3,ZEB1,KLF13,TCF3,IL7,ARHGDIB,HAX1,IRF1,TRAF6,AKAP13,NOD2,PATZ1,CD5,BHLHE40,KAT6A,E2F1,FADS2,CD86,PIK3CD,VAV1,DOK1,B3GNT5,ST14,Tcf7,ESR2,CD34,TNF,LCP2,XRCC5,SLC4A4,AKAP12,FYN,TCF4,PIK3CA,BDNF,PSMB10,LIG4,EPHA4,MFGE8,MYH11,KMT2E…	189
Cell Morphology	abnormal morphology	abnormal morphology of cells	4.95e-08					DUSP8,CP,LAMC1,GLB1,JPH2,ADA,ETS1,IGFBP5,NFKB2,DCLRE1A,CKMT1A/CKMT1B,Dst,THBS2,RAD18,THRB,PIM3,HEXA,KCNQ1,PFN2,EXO1,SLC12A6,AKAP5,ID3,BUB1,SEMA3A,NOV,CBS/CBSL,LY9,EYA1,PINK1,PPARA,INHA,CX3CR1,INSL6,TGFB1,RAD54L,CREB3L4,STX1A,ETV5,DACT1,RNASEH2B,GPHN,RHOH,PHEX,YBX1,PPARGC1B,GATA6,ECE1,CFH,PIWIL4,NLRP3,PLAUR,STK3,ACADVL,NFE2,E2F7,CXXC5,AP3M2,HADH,ITGA8,SNTA1,HLA-DQB1,ZBTB16,GSTK1,HBEGF,HMGA1,UNC13A…	840
Cellular Movement	migration	migration of carcinoma cell lines	5.1e-08	Increased	2.773		2.685	HMMR,IGF2BP3,IL6,MAPK13,GOLGA2,RFFL,DSE,PAK1,EZR,CAV1,KARS,RUVBL2,DNMT1,TP53,ETS1,NDRG1,MITF,ITGA5,L1CAM,STAT3,CSF3,HAX1,AREG,MET,CDH1,ZYX,HAS2,IFIT2,ITGB6,TNF,NRP1,RAP1B,TSC1,ADAM17,TCF4,WWTR1,PTN,BMPR2,GALNT2,ANPEP,PRKCZ,TGM2,ID1,AR,JUN,AKT1,IGF1,KISS1,EGFR,Nes,ITGB1,IFNG,NRP2,TGFBI,VIM,AXL,NOV,BCAM,CD44,ADAM10,PTGS2,TCF7L2,LRP1,NCAM1,PPARA,MMP3,mir-8,NDRG2,PTTG1,mir-31,CXCL12,CLDN7,STMN1,RUNX2…	121
Cancer, Organismal Injury and Abnormalities, Tumor Morphology	invasion	invasion of tumor	5.11e-08	Increased	4.473		4.373	SOCS1,FURIN,F2R,GZMB,KRAS,IL6,mir-143,SPDEF,CTSV,MIA,CTSS,EZR,CAV1,CD274,ITGB4,SERPINE1,ZBTB16,DNM2,AHCY,TP53,ETS1,TWIST2,mir-223,ITGA6,HBEGF,ITGA5,ANXA2,IGFBP5,MMP2,STAT3,ZEB1,CSF3,PLD1,AREG,MET,CDH1,GAB1,SYK,EDN3,SFRP1,THRB,EPHA2,NRP1,APOE,CTNND2,NME1,FN1,ICAM1,FGF2,GDF15,TWIST1,FKBP1A,NUAK2,VCAN,ID1,AKT1,CLDN4,CCL2,IGF1,CTBP2,PDGFRA,KISS1,EGFR,ITGB1,CD53,SOX7,DROSHA,GNA12,ITGA2,HPSE,VIM,LRRC15…	153
Cell Cycle	mitosis	arrest in mitosis	5.46e-08					PRTFDC1,BAZ1A,KNTC1,AURKB,PLK4,CENPE,CSE1L,NEK6,TCERG1,MYBL2,TBL1XR1,BRCA1,TP53,ADGRL2,NUMA1,KIF4A,CKAP2,EIF3E,UBE2S,BUB1B,TPX2,DCTN2,MAP3K12,KNL1,PDLIM7,NDC80,CDK19,SGO1,KIF11,RMI2,CDC20,ILK,CENPC,NUF2,TTK,CHEK1,SPAG5,CCT4,SHROOM2,TCP1,ARSB,PURA,BLM,RPS24,RACGAP1,SPC25,CKAP5,PLK1,CDK1,NBN,KIF22,BUB1,PLG,MAD2L1,CCNE1,TUBA1A,CENPI,CDKN1A,FBXO5,ACRBP	60
Developmental Disorder, Hereditary Disorder, Organismal Injury and Abnormalities, Renal and Urological Disease	autosomal dominant polycystic kidney disease	autosomal dominant polycystic kidney disease	5.55e-08					COL14A1,RARRES2,HTR2B,CAV2,MELK,HEPH,FCGR1A,ADAMTS2,PTPRC,TGFB1,NAPSA,TBX5,SFRP4,IL4R,FST,ADGRL3,C1S,RGS4,FGFR2,GSN,FYB,VLDLR,PIGR,PRSS23,PKD1,MATN2,KRT19,MAPK7,IRF8,PML,ITGA7,AGTR1,AOC3,FHL1,ANGPT2,GEM,CD2,DPYSL3,PPP1R3C,PKD2,CHSY1,ANTXR1,MEIS2,FKBP1A,GANAB,FGF13,SSPN,AEBP1,MTOR,F2RL1,BLM,ACE,ANGPT1,IL13RA1,FEZ1,PLA2G2A,PRKG1,TAGLN,SEMA3C,KCNMB1,HMGCR,WNK1,PTRF,MMP9	64
Cell Morphology	shape change	shape change of blood cells	5.71e-08	Increased	2.097		2.007	CD247,SLIT3,FCAR,SELL,F2R,CD3E,GZMB,Wasl,VTN,CXCL12,TLN1,CD28,RHOB,ANXA7,MAP4K1,GNA13,FGR,FERMT3,Ppbp,SAMSN1,CAPG,VAMP7,Mcpt4,FYB,DCTN2,KCNA3,ITGAM,CD40,SYK,P2RY1,CX3CL1,TNF,CCR7,LCP2,PDPN,RAP1B,KCNN4,FN1,ICAM1,PTK2B,CCL24,SMPD1,CCL22,CCL5,JAK2,MTOR,CCL2,MYO9B,RHOD,FLNA,DOCK2,HCK,CCL19,ITGB1,SRC,PLXNC1,FCGR2A,CCL11,ITGAL,INPP5D,KITLG,BTK,ITGB2,SEMA3A,WIPF1,WAS,CSF1,ATRN,CORO1A,CD44,CCL21,P2RY12,L…	73
Free Radical Scavenging	metabolism	metabolism of reactive oxygen species	6.13e-08	Increased	4.133		4.027	RAC2,ZC3H12A,CRYAB,GZMB,PIK3R1,KRAS,IL6,TMBIM6,HEPH,DUOXA1,SPI1,ESRRG,LCK,CYBA,CAV1,HK3,ITGB4,TP53,ETS1,DDIT4,SLC2A1,RRM2,STAT3,RAP1A,ARHGDIB,OGG1,ADRA1D,MET,PRAM1,CARD9,NCF1,CCL4,SYK,NCF2,HAS2,SQSTM1,ESR2,TNF,TSC1,APOE,ICAM1,DDIT3,AATF,FGF2,PRDX1,ILK,PPIA,CCL5,JAK2,BECN1,TGM2,NGFR,DOCK2,TLR7,CASP8,FCGR3A/FCGR3B,HTR2A,IFNG,SIGMAR1,ABCB1,UCP2,TREML2,TXNIP,TNFRSF1A,FCGR2A,ABCG2,PTGS1,POLG,SERPINF1,…	319
Cell Cycle	S phase	S phase	6.14e-08		1.747		1.675	NPM1,POLA1,CDC7,CDKN2C,KRAS,IL6,RBL1,CCND1,SPI1,CHAF1A,ARNT,MIA,VEGFA,MXD3,CAV1,SSH2,ZBTB16,ATM,TP53,Cdkn1c,TYMS,IL4R,TFDP1,TOPBP1,NPAT,COPS5,ITGA6,HBEGF,RPA1,HMGA1,STAT3,IL7,SKP2,MET,PCNA,CDH1,GAB1,ARAF,BHLHE40,E2F1,RAD18,MAPK7,ESR2,TNF,XRCC5,FN1,FGF2,OSGIN1,CDK4,MSLN,ZBTB10,CHEK1,ID1,MTOR,AR,JUN,IGF1,MYBL1,E2F5,PDGFRA,BID,MCM10,EGFR,ITGB1,IFNG,VPS18,PPIF,NAE1,ANGPT1,CDC6,ITGA2,MDM2,PLK1,REV3L,I…	173
Cellular Movement, Hematological System Development and Function, Immune Cell Trafficking	homing	homing of granulocytes	6.17e-08	Increased	3.556		3.407	RAC2,SELL,VTN,Cxcl9,SPI1,CXCL10,LTB4R,PIK3CG,JAML,Cxcl3,FGR,ITGA4,STAT6,FLOT1,PIGR,AQP9,NOD2,CCL4,YARS,PIP5K1C,SYK,MYO1F,PIK3CD,VAV1,EDN3,ALOX5,C3AR1,TNF,DEK,SERPINB1,TSC1,ICAM1,CXCR3,GBF1,CD74,CCL5,CCL2,CCL3L3,CXCR2,DOCK2,STIM1,XCL1,LBP,ADORA1,RPS19,IFNG,TREML2,TNFRSF1A,FCGR2A,CD69,SLIT2,CCL11,INPP5D,CXCL6,GIT2,SELPLG,GRN,ITGB2,S100A9,CSF1,WAS,LSP1,FCER1G,CCL21,ADORA2A,PPARA,LGALS3,CAMK1D,CXCL12…	115
Cell Death and Survival	apoptosis	apoptosis of T lymphocytes	6.19e-08		1.753		1.762	RAC2,SOCS1,CCR5,BMP4,GZMB,PIK3R1,KRAS,IL6,ADAM8,Mt1,PTPRC,PRF1,LCK,EZR,PIK3CG,ADA,CAV1,MAP4K1,CD274,ZBTB16,ATM,TP53,ETS1,STAT5A,TNFRSF9,LECT2,NFKB2,STAT3,IER3,KLF13,IL7,MET,CCL4,CD9,CD5,ST3GAL1,PPP2R2B,PRELID1,E2F1,THBS2,PIK3CD,MAP2K3,VAV1,CFLAR,BCL2A1,ST14,Tcf7,C3AR1,TNF,MAP2K6,TSC1,APOE,FYN,ICAM1,PTK2B,NQO2,EPHA4,CCL5,CHEK1,CASP6,AKT1,JUN,IGF1,PIK3C3,TOP2A,TLR7,BID,XCL1,STAP2,CD27,TNFRSF1B,CASP…	175
Cell Signaling	cell surface receptor linked signal transduction	cell surface receptor linked signal transduction	6.22e-08		-1.247		-1.236	SOCS1,GLI2,GAS6,FLT3,KRAS,IL6,C21orf2,HES1,LIFR,PTPRC,MPZL1,PILRB,CAV1,ITGB4,HIPK2,HIPK1,FRS2,PRKD1,FGR,STAT5A,STAT6,MTSS1,CD3EAP,PTCH1,FGFR2,ITGA5,TRAF6,PRAM1,CSF2RB,IFT122,RCC2,SYK,BBS7,ZYX,VAV1,DOK1,TULP3,SFRP1,ECM1,ITGA7,LCP2,COL3A1,SIGIRR,DYRK2,TCTN1,PTK2B,FOXA1,GFRA3,SCUBE2,PTN,ILK,GUCA1B,FKBP1A,BMPR2,SHOX2,JAK2,AKAP7,ITGB7,AKAP2,HHAT,DOK4,CCL2,GREM2,PRRX1,CC2D2A,IL11RA,ITGB1,NSDHL,NUP85,AN…	176
Cellular Growth and Proliferation, Tissue Development	proliferation	proliferation of epithelial cells	6.24e-08	Increased	2.485		2.397	MAGED1,CRYAB,SAV1,GLI2,COL8A1,KRAS,IL6,CLDN6,CCND1,Mt1,C6orf89,LAMC1,FHL2,CAV1,JAML,PRKD1,Elf5,TP53,HEYL,CYP7B1,IL4R,MTSS1,CNR1,ITGA6,FGFR2,STAT3,SKP2,MET,RASGRF2,CSF2RB,IFT122,CDH1,NKX3-1,HAS2,CFLAR,BCL2A1,THRB,ESR2,TNF,NME1,FGF2,MCC,GDF15,CDK4,CXCR3,MFGE8,CCL5,ITGB8,IGFBP7,JAK2,mir-34,TGM2,AR,CXCR2,CDH3,NGFR,DAB2,IFNG,GRHL3,LIMS2,TNFRSF1A,KRT17,FAH,GRN,FOS,HNF1B,CCNE1,LY9,ABCB4,CDKN1A,NR4A1,SOX…	318
Cell Death and Survival	cell death	cell death of T lymphocytes	6.3e-08		1.829		1.845	RAC2,GZMB,PIK3R1,KRAS,IL6,ADAM8,Mt1,PTPRC,LCK,CAV1,ADA,ETS1,TP53,TNFRSF9,DDIT4,STAT3,NFKB2,KLF13,IL7,MET,CCL4,ST3GAL1,THBS2,PPP2R2B,GAPDH,PIK3CD,CFLAR,BCL2A1,TNF,APOE,TSC1,ICAM1,EPHA4,CCL5,TGM2,CASP6,PIK3C3,TLR7,XCL1,CASP8,CD27,DHX58,PRKDC,IFNG,TNFRSF1A,GPR132,SLC6A6,ID3,BAK1,GPAM,FOS,CDKN1A,NR4A1,Irgm1,CASP7,LGALS3,FCGR1A,TGFBR2,CD28,CASP9,Gm21596/Hmgb1,TGFB1,GP2,STK17B,ITK,SH2D2A,IL2RG,IL6R,CCN…	195
Cell Death and Survival	necrosis	necrosis of brain cancer cell lines	6.31e-08		0.386		0.39	CRYAB,BMP4,VTN,NTN1,VEGFA,MADD,PRDM2,WWOX,CD274,HIPK2,TP53,NOVA1,MITF,CNR1,ANXA2,STAT3,ITPR1,MET,EGLN1,CFLAR,MAPK7,TNF,SNCA,NRP1,CAMK2G,PIK3CA,FGF2,KAZN,BECN1,mir-34,CHEK1,EIF4EBP1,VRK1,MTOR,NFIL3,JUN,AKT1,TFAP2A,IGF1,CS,BID,EEF2K,CASP8,EGFR,MOB3B,IFNG,TNFRSF1A,HPSE,HIP1,CERK,CDK1,SEMA3A,FBXO5,PTGS2,POLH,PSEN1,YWHAH,UNC5B,MELK,CASP9,TGFB1,BIRC3,ULK2,DLL1,RBL2,CASP3,PTPRQ,IL24,BCL2L1,SORCS2,IGFBP3…	106
Cell Morphology, Immunological Disease	abnormal morphology	abnormal morphology of mononuclear leukocytes	6.94e-08					CCR5,LTB,CDKN2C,IL6,HLA-DQB1,SPI1,PTPRC,LCK,CD274,PRDM1,TP53,ETS1,STAT6,FGFR2,FANCC,NFKB2,TCF3,IL7,PIGR,IRF1,HAX1,CD5,SYK,E2F1,PIK3CD,VAV1,B3GNT5,TNF,XRCC5,LCP2,FYN,APOE,PSMB10,LIG4,HLA-DQA1,FCGR2B,TAP1,ITGB7,SASH3,ID1,NFIL3,PTPRJ,BCL6B,LY75,IL11RA,IFNG,PSMB9,PRKDC,ABCB1,TXNIP,ID3,INPP5D,BAK1,ARID3A,LY9,WAS,RASGRP1,BMF,CDKN1A,FCER1G,JAK3,PTPN22,CD247,CD81,LGALS3,CD3E,POU2AF1,FOXP3,CD8A,CD8B,IL7R,…	118
Cancer, Gastrointestinal Disease, Organismal Injury and Abnormalities	colon carcinoma	colon carcinoma	7.01e-08		0.39		0.39	TPBG,PCLO,LAMC1,GLB1,STK10,WWOX,DTD2,GNA13,FIP1L1,SART3,ACACB,SUSD4,CORO1C,COG8,SGIP1,TMEM43,DOK1,BRE,SEPN1,PIM3,SH3RF2,LTBP2,DDIT3,KIAA1211L,VEGFB,TUBB2B,C1R,ABHD14B,CLDN4,RBMX,BEX4,PFN2,RNF19A,MYNN,EXO1,SLC12A6,MTMR3,APOBEC1,ZFP57,SOAT1,CDS2,PAMR1,IL4I1,KPNB1,DENND6A,PDZD2,AFF3,KIF7,LY9,CBS/CBSL,TBC1D8,NR4A1,AP1G1,PINK1,IDI1,HAVCR2,EML4,WDR37,INSL6,SLC7A4,IL18R1,ANKRD50,SV2A,TGFB1,LSR,NSMAF,FIC…	2773
Cancer, Organismal Injury and Abnormalities	angiogenesis	angiogenesis of tumor	7.06e-08		1.811		1.754	MMP3,SEPT9,KLF6,CXCL12,KRAS,TGFBR2,VEGFA,VASH1,PAK1,TGFB1,CTSS,SERPINB5,SERPINE1,ATM,TP53,FERMT3,COL4A1,NDRG1,FGFR2,MAPKAPK5,MMP2,ANXA2,STAT3,MET,IL18,ITGAM,IL1RN,THBS2,PTGER2,EPHA2,TNF,NRP1,ADAM17,IL12A,FGF2,BDNF,MMP14,COL4A3,SEMA6A,PKM,TWIST1,EGF,ITGB8,HIF1A,PGF,BCL2,NRG1,F2RL1,TIMP1,FLNA,HGF,LYL1,PDGFRA,HS6ST2,COL18A1,SMPD3,EGFR,VAV2,SRC,NRAS,PIK3C2A,MAP3K6,PAK6,HPSE,FOXM1,F3,CXCL6,SPINT1,PLG,…	80
Organismal Development	size	size of body	7.24e-08		0.143		-0.343	CBX7,PCLO,PIK3R1,CCNB2,IL6,SPRY4,DSE,LAMC1,XRCC2,BCAT2,WWOX,PRKCDBP,ADA,ZFHX3,ETS1,HEYL,ACACB,SURF1,TMEM203,ANXA2,IGFBP5,NFKB2,CACNA1A,CKMT1A/CKMT1B,SP4,ARAF,ITPR3,ARHGEF28,DOK1,THRB,ACTG1,BBS12,TSC1,PIM3,NRG2,LIG4,MSRB1,GPSM1,ST8SIA2,CRBN,SCNN1B,SLC12A6,KHDRBS1,ZNF521,NPPC,ARID3A,GPAM,SEMA3A,PEX5,CBS/CBSL,CSF1,AP1G1,INHA,SIDT2,POU2AF1,CA4,GNPAT,ETV1,CLDN7,GPC3,SV2A,HS6ST1,TGFB1,FGFR4,HDAC2,BAMBI…	550
Antimicrobial Response, Inflammatory Response	antiviral response	antiviral response	7.27e-08		1.444		1.261	SOCS1,ZC3H12A,AIM2,SERINC5,Oas1b,IL6,SLC35C1,MDH1,RICTOR,Cxcl9,SPRY4,PTPRC,CXCL10,IFIH1,PRF1,NUP93,MAP1A,FOSL1,ALPK1,LSM4,FGR,TP53,IFIT3,APOBEC3B,UNC13D,TNFRSF9,MTSS1,TMEM203,CPA3,TBK1,IRF5,NLRX1,FGFBP1,IRF1,CARD9,NCR1,CCL4,IFNLR1,CD86,VAV1,IFIT2,Ifitm1,TNF,HILPDA,SLC35B3,MX1,RSAD2,Mx1/Mx2,SLC1A3,PPIA,CCL22,CCL5,KCNQ1,OASL,SMURF1,IFIT1,C1orf210,STOM,BANF1,F2RL1,CHAF1B,ANXA5,CC2D1A,TLR7,XCL1,PCBP2…	153
Cellular Movement, Skeletal and Muscular System Development and Function	migration	migration of muscle cells	7.32e-08		1.719		1.614	FURIN,F2R,VTN,IL6,CCND1,CTSV,PAK1,FHL2,AIF1,SERPINE1,FBLN5,mir-223,HBEGF,IGFBP5,STAT3,IL7,TFPI2,DDR1,MET,GAB1,RTN4,HAS2,RAMP3,TNF,ADM,APOE,FHL1,FN1,BDNF,FGF2,ILK,CDK4,PPIA,BMPR2,CCL5,MEOX2,VCAN,AKT1,CCL2,IGF1,CDH3,CXCR2,ACKR1,ITGB1,IFNG,EGR1,ALOX5AP,F3,CYP1B1,F11R,NOV,MYOCD,CD44,PLAU,PTGS2,FOXO4,MMP3,S100A4,CXCL3,CAMK2D,LPAR2,MAPK3,POSTN,NEO1,PAPPA,TYK2,IGFBP2,TLR2,IL18,ITGAM,DUSP1,IGFBP4,ADAMTS7…	109
Cellular Movement, Nervous System Development and Function	migration	migration of neuroglia	7.54e-08		0.606		0.53	NAB2,NTN1,CXCL10,VEGFA,TSPAN3,MRAS,CYBB,SERPINE1,TIAM1,S1PR5,LAMA2,PTGDS,TNR,MATN2,P2RY1,MDK,NTF3,CLDN11,FN1,GDNF,BDNF,CNTF,BCR,MYLK,EPHA4,NRG1,CCL2,CCL3L3,CSPG4,CXCR2,NGFR,HGF,Ccl2,SEMA3F,PRNP,ITGB1,PXN,SLIT2,ITGAL,PARP1,SEMA3A,PMP22,RRAS2,P2RY6,P2RY12,TSPO,CHI3L1,P2rx7,TNFRSF19,MMP9,NCAM1	51
Cellular Movement, Connective Tissue Development and Function	cell movement	cell movement of fibroblast cell lines	7.67e-08		0.186		0.07	NPM1,RAC2,PLD2,MTBP,VTN,PIK3R1,ARHGEF1,RFFL,FBXO4,VEGFA,CXCL10,TRIM32,PAK1,FHL2,FOSL1,GNA13,SERPINE1,PRKD1,TP53,ACTR2,TP53INP1,PEAK1,MTSS1,ITGA5,HBEGF,STAT3,FGFBP1,DDR1,HAX1,SKP2,MET,PODXL2,GAB1,NRCAM,HAS2,FH,PDGFD,HACE1,FN1,BDNF,FGF2,GRID2,ILK,MEOX2,PTPN12,TGM2,AKT1,ACTR3,IGF1,PTPRJ,CXCR2,PDGFRA,VCL,EGFR,ITGB1,LIMS2,PPIF,MAPRE1,VIM,FOS,RNF5,GPI,CDKN1A,CD44,PLAU,PTGS2,LPAR4,CXCL12,FBXW7,AMD1,TGFB…	110
Cell-mediated Immune Response, Cellular Development, Cellular Function and Maintenance, Cellular Growth and Proliferation, Embryonic Development, Hematological System Development and Function, Hematopoiesis, Lymphoid Tissue Structure and Development, Organ Development, Organismal Development, Tissue Development	development	T cell development	7.7e-08	Increased	3.768		3.581	GLI2,GAS6,PIK3R1,IL6,CCND1,SPI1,GPR174,NKAP,PTPRC,CD1D,LCK,ELF3,ADA,RNF128,ADORA2B,PRKD1,ITGA4,TP53,ETS1,TNFRSF9,IL4R,STAT3,ZEB1,IRF5,TCF3,IL7,SKP2,SLAMF6,CARD9,SYK,PIK3R6,CD86,PIK3CD,CFLAR,DOK1,BCL2A1,TNF,XRCC5,TSC1,USP18,ICAM1,IL1RL1,PTPN9,BDNF,RSAD2,IL21R,LIG4,HLA-DQA1,CXCR3,EPHA4,ITGB8,CCL5,CD74,FCGR2B,mir-34,CXCR2,DOCK2,TLR7,CD27,IFNG,PRKDC,MLLT11,TNFRSF1A,FCGR2A,CD69,PTGS1,ID3,IL4I1,RASGRP3…	330
Cellular Movement, Hematological System Development and Function, Immune Cell Trafficking, Lymphoid Tissue Structure and Development	homing	homing of lymphocytes	7.95e-08	Increased	3.305		3.165	RGS1,RAC2,SOCS3,CCR5,SELL,Wasl,CXCL12,S100A4,FOXP3,CCL17,CCL20,Cxcl9,ADAM8,LIMK1,CHST2,CXCL10,CXCL3,CXCL13,TMEM102,TGFB1,CNR2,PIK3CG,GNA13,ITK,ITGA4,MIF,TIAM1,PF4,NFKB2,STAT3,GNAZ,FYB,S1PR3,CCL4,CD40,ACKR3,GCNT1,RAP1GAP,LAT,THBS2,GNAO1,PIK3CD,CX3CL1,CCR7,RUNX1,AOC3,DEK,FYN,ADAM17,FN1,PTGDR,NQO2,ACKR2,PPIA,CCL24,CXCR3,MYLK,CCL22,CCL5,JAK2,CD74,GPSM1,ITGB7,BCL2,CCL2,CXCR2,Ccl2,ENPP2,XCL1,CCL19,CCR1…	94
Cellular Movement, Hematological System Development and Function, Immune Cell Trafficking	homing	homing of mononuclear leukocytes	7.98e-08	Increased	4.186		4.031	RAC2,CCR5,SELL,F2R,CCL20,Cxcl9,ADAM8,CXCL10,VEGFA,CHST2,TMEM102,CXCL13,PTPRO,PIK3CG,AIF1,GNA13,SERPINE1,ITGA4,STAT3,NFKB2,S1PR3,CCL4,YARS,THBS2,PIK3CD,TNF,DEK,FYN,ADAM17,FN1,NQO2,ACKR2,PPIA,CXCR3,CCL22,CD74,JAK2,CCL5,GPSM1,ITGB7,CCL2,CXCR2,XCL1,CCR1,RPS19,CXCL11,ANGPT1,GNA12,CCL11,SELPLG,TNFSF18,HP,WAS,CCL21,CD44,ADAM10,PLAU,JAK3,GATA3,NEDD9,ADORA2A,RGS1,SOCS3,LGALS3,Wasl,CXCL12,S100A4,FOXP3,CCL1…	122
Cancer, Organismal Injury and Abnormalities, Reproductive System Disease	HER2-negative breast cancer	HER2-negative breast cancer	8.24e-08					EPS8,LMO2,FLT3,CDKN2C,IL6,mir-143,SPI1,CCND1,VEGFA,LCK,PIK3CG,CAV1,SERPINE1,FGR,ATM,TP53,TYMS,ETS1,RRM2,FGFR2,L1CAM,MMP2,PARP3,CSF3,IRF1,AREG,MET,CSF2RB,PIK3CD,CD34,ESR2,FYN,PIK3CA,FGF2,CDK4,FKBP1A,CDH11,MTOR,AR,JUN,AKT1,TUBA8,IGF1,NGFR,TOP2A,CEBPA,PDGFRA,TNFRSF1B,EGFR,ABCB1,CD276,TGFBI,TUBB4B,EGR1,POLE,COL4A3BP,CDK1,PLA2G2A,FOS,TUBA1A,mir-30,NTRK3,CDKN1A,MAP3K8,LIF,mir-8,PARP2,S100A4,ETV1,TUBB,B…	123
Hematological System Development and Function, Tissue Morphology	quantity	quantity of antigen presenting cells	8.47e-08		1.881		1.823	ST6GAL1,SOCS1,CCR5,SELL,FLT3,LTB,CCL20,KRAS,IL6,RICTOR,SPI1,ADAM8,Mt1,CXCL10,CTSV,VEGFA,MFAP2,PRF1,CXCL13,CTSS,PIK3CG,RGS10,LUM,ADA,CLEC4D,TP53,ITGAD,IL4R,CD200R1,HBEGF,NFKB2,STAT3,TCF3,CSF3,CACNA1A,IRF1,DDR1,TRAF6,CLEC4E,CD86,NR3C2,PTGER2,BCL2A1,ITGB6,GPR68,SNCA,C3AR1,TNF,SPPL2A,HSD11B1,SIGIRR,APOE,DDIT3,IL1RL1,BDNF,PPT2,GDF15,PTN,CCL22,JAK2,FCGR2B,KMT2E,TGM2,TRIB1,NEIL3,IGF1,CCL2,F2RL1,IL34,CEB…	173
Cancer, Organismal Injury and Abnormalities	HER2 negative solid tumor	HER2 negative solid tumor	8.5e-08					EPS8,LMO2,FLT3,CDKN2C,IL6,mir-143,SPI1,CCND1,VEGFA,LCK,PIK3CG,CAV1,SERPINE1,FGR,ATM,TP53,TYMS,ETS1,RRM2,FGFR2,L1CAM,MMP2,PARP3,CSF3,IRF1,AREG,MET,CSF2RB,PIK3CD,CD34,ESR2,FYN,PIK3CA,FGF2,CDK4,FKBP1A,CDH11,MTOR,AR,JUN,AKT1,TUBA8,IGF1,NGFR,TOP2A,CEBPA,PDGFRA,TNFRSF1B,EGFR,ABCB1,CD276,TGFBI,TUBB4B,EGR1,POLE,COL4A3BP,CDK1,PLA2G2A,FOS,TUBA1A,mir-30,NTRK3,CDKN1A,MAP3K8,LIF,mir-8,PARP2,S100A4,ETV1,TUBB,B…	124
Cell Death and Survival	apoptosis	apoptosis of hematopoietic cells	8.52e-08		-0.07		-0.03	BMP4,GZMB,IL6,SPI1,ADAM8,Mt1,ARNT,VEGFA,PTPRC,PRF1,LCK,RARA,PIK3CG,ADA,BCL2L2,HIPK2,ATM,TP53,ETS1,STAT5A,FANCC,KLF13,CSF3,IL7,HAX1,CCL4,E2F1,PIK3CD,DUSP4,CFLAR,BCL2A1,ST14,Tcf7,TNF,XRCC5,MAP2K6,FYN,NQO2,EPHA4,CASP4,CCL5,FCGR2B,CHEK1,AKT1,JUN,IGF1,CCL3L3,TOP2A,BID,CASP8,FLI1,TNFRSF1B,IFNG,PRKDC,TNFRSF1A,TRIM28,EGR1,Cd24a,MDM2,ID3,INPP5D,BAK1,EFNA1,KITLG,FOS,TRAF2,WAS,BMF,CDKN1A,NR4A1,CD44,RIPK3,DF…	140
Cell-To-Cell Signaling and Interaction, Cellular Function and Maintenance, Inflammatory Response	phagocytosis	phagocytosis of cells	8.58e-08	Increased	4.299		4.12	MRC1,RAC2,NPM1,PLD2,GAS6,VTN,C1QA,IL6,SPI1,PTPRC,CXCL10,JMJD6,LTB4R,ABR,CYBA,LUM,CAV1,ADORA2B,SERPINE1,DNM2,FGR,ICOSLG/LOC102723996,TP53,UNC13D,RAB27A,APPL2,LECT2,CSF3,RAP1A,RAB31,ABCA7,PLD1,CSF2RB,CORO1C,NOD2,COLEC12,PIP5K1C,SYK,VAV1,PTGER2,TNF,FYN,ICAM1,IL1RL1,RAB35,MFGE8,BECN1,FCGR2B,ANPEP,G6PC3,PRKCZ,TGM2,ARF6,PTPRJ,F2RL1,DOCK2,ANXA5,PROS1,PFN2,STIM1,LY75,ADORA1,MYO1G,FGF7,FCGR3A/FCGR3B,ITGB1…	178
Inflammatory Response	cell-mediated response	cell-mediated response	8.76e-08	Increased	2.416		2.348	FURIN,CCR5,SELL,KLRB1,PIK3R1,GFER,IL6,HLA-DQB1,VEGFA,CXCL10,IFIH1,ELF3,CD274,ICOSLG/LOC102723996,ITGA4,TNFRSF21,STAT5A,STAT6,TNFRSF9,IL4R,HBEGF,LAG3,STAT3,ROR1,IL7,IRF1,S1PR4,TRAF6,CARD9,NCR1,SLAMF6,NCF1,NOD2,NDFIP1,IL10RA,PIK3R6,CD86,PIK3CD,VAV1,MAP2K3,C3AR1,TNF,APOE,FN1,ICAM1,IL1RL1,Sh2d1b2,CXCR3,CCL22,ITGB8,CCL5,FCGR2B,FSTL1,NFIL3,TLR7,HPGDS,TNFRSF1B,Klrk1,CCR1,IFNG,CD276,TNFRSF1A,SLC6A6,AXL,I…	125
Cancer, Neurological Disease, Organismal Injury and Abnormalities	central nervous system tumor	central nervous system tumor	8.9e-08		-0.399		-0.412	NPM1,COL14A1,ADAMTS8,TPBG,PIK3R1,POLA1,IL6,mir-143,BTBD11,XRCC2,AJUBA,ZFHX3,ANXA2,IGFBP5,IL7,CACNA1A,ABCA7,RAD1,GART,CSF2RB,CD300C,TSPYL4,THAP3,ECT2,UBE2C,SH3RF2,LIG4,VEGFB,NUAK2,DTNA,PIK3C3,LY6E,VPS13B,ALPK2,SDHA,EMP3,ABCG2,mir-196,ID3,BUB1,MAD2L1,KIF7,MSH2,CSF1,MAZ,SOX9,USP37,PINK1,PI15,RARRES2,MPRIP,YWHAH,C2CD4B,NDRG2,TROAP,ZNF845,SCN7A,S100A4,SMC1A,SOX2,HS6ST1,RADIL,TGFB1,FGFR4,ADAMTS5,HDAC2,…	635
Humoral Immune Response, Protein Synthesis	quantity	quantity of IgG	8.98e-08		1.568		1.521	CCR5,ZC3H12A,LTB,ARHGEF1,IL6,HLA-DQB1,Cxcl9,CD37,TREX1,Mt1,CXCL10,CD1D,LCK,LY86,CTSS,CLEC4D,RNF128,CD274,BST1,UNG,ICOSLG/LOC102723996,ATM,TNFRSF21,STAT6,TNFRSF9,IL4R,Cmah,TBK1,NFKB2,PIGR,HAX1,AKAP13,CSF2RB,NOD2,CLEC4E,BHLHE40,H2AFX,CD86,PIK3CD,DUSP4,VAV1,B3GNT5,C3AR1,TNF,SPPL2A,DHRS4,BANK1,FCGRT,FYN,POU2F2,RSAD2,IL21R,POLQ,PPIA,FCGR2B,NIPAL3,SASH3,TANK,NFIL3,MYBL1,FLI1,TNFRSF1B,CCR1,IFNG,ABCB1,FC…	143
Cellular Movement, Hematological System Development and Function, Immune Cell Trafficking, Inflammatory Response	chemotaxis	chemotaxis of granulocytes	9.08e-08	Increased	3.556		3.407	RAC2,SELL,VTN,Cxcl9,SPI1,CXCL10,LTB4R,PIK3CG,JAML,Cxcl3,FGR,ITGA4,STAT6,FLOT1,PIGR,AQP9,NOD2,CCL4,YARS,PIP5K1C,SYK,MYO1F,PIK3CD,VAV1,EDN3,ALOX5,C3AR1,TNF,DEK,SERPINB1,TSC1,ICAM1,CXCR3,GBF1,CD74,CCL5,CCL2,CCL3L3,CXCR2,DOCK2,STIM1,XCL1,LBP,ADORA1,RPS19,IFNG,TREML2,FCGR2A,TNFRSF1A,CD69,SLIT2,CCL11,INPP5D,CXCL6,GIT2,SELPLG,GRN,ITGB2,S100A9,CSF1,LSP1,FCER1G,CCL21,ADORA2A,PPARA,LGALS3,CAMK1D,CXCL12,CD2…	114
Cancer, Endocrine System Disorders, Organismal Injury and Abnormalities, Reproductive System Disease	primary ovarian cancer	primary ovarian cancer	1.03e-07					IGF2BP3,SMC4,CLEC3B,MSX1,CP,IL6,VEGFA,CXCL14,IFI30,CCT5,POSTN,MTHFD2,KPNA2,BRIP1,BRCA1,EYA2,TYMS,COL4A1,KRT23,AGR2,HMGA1,EPCAM,LRIG1,ECT2,FN1,KIAA0101,HN1,BARD1,MSLN,PROM1,E2F3,RAD50,VCAN,EFNB2,SLC16A3,CLDN4,FABP4,KLK10,CHEK2,TACSTD2,PSAT1,RACGAP1,ERBB3,NBN,WFDC2,BRCA2,CHI3L1,CLDN3,ATP6V1B1	49
Cell-To-Cell Signaling and Interaction, Cellular Movement, Hematological System Development and Function, Immune Cell Trafficking, Inflammatory Response	recruitment	recruitment of neutrophils	1.05e-07	Increased	3.818		3.699	SELL,CCL20,IL6,NTN1,CXCL10,PIK3CG,CAV1,CD274,SERPINE1,FGR,STAT6,FLOT1,MMP2,IL7,OGG1,NOD2,CCL4,CLEC4E,PIP5K1C,RTN4,PIK3CD,VAV1,MAP2K3,SFRP1,MAPK7,ALOX5,C3AR1,TNF,RAP1B,APOE,ADAM17,ICAM1,PTN,P2RX1,CCL22,CCL5,FCGR2B,TRPM2,LYZ,F2RL1,CCL2,CCL3L3,CXCR2,PIK3C3,FCGR3A/FCGR3B,ACKR1,CCR1,IFNG,TREML2,TNFRSF1A,FCGR2A,CD69,ALOX5AP,SLIT2,CYP1B1,SELPLG,ITGB2,CSF1,LSP1,CD44,ADAM10,MAP3K8,ST3GAL4,Ccl7,RARRES2,LGA…	118
Cell-To-Cell Signaling and Interaction	binding	binding of blood cells	1.07e-07	Increased	3.548		3.416	MRC1,CCR5,SELL,F2R,VTN,PIK3R1,CCL20,NKAP,CXCL10,PTPRC,JMJD6,LCK,TXK,CXCL13,FGR,ITGA4,ITGAD,DCN,Cmah,C1GALT1C1,ITGA6,ITGA5,CACNA1C,IL7,TRAF6,CCL4,TNR,CD86,LRP8,TNF,LCP2,RAP1B,APOE,FN1,ICAM1,FGF2,CXCR3,CCL22,CCL5,JAK2,FCGR2B,ITGB7,JUN,AKT1,CCL2,CXCR2,ANXA5,LIPG,LBP,FCGR3A/FCGR3B,ACKR1,FUT4,CCR1,ITGB1,IFNG,CXCL11,FCGR2A,CD69,ITGA2,CCL11,AXL,SELPLG,KITLG,ITGB2,SEMA3A,S100A9,CHRNB2,CSF1,LSP1,CCL21,CD4…	133
Cellular Development, Cellular Growth and Proliferation, Connective Tissue Development and Function, Tissue Development	cell proliferation	cell proliferation of fibroblasts	1.1e-07		1.97		1.831	NPM1,CBX7,COL14A1,GAS6,HMMR,FRMD6,KRAS,RBM3,IL6,CCND1,FBXO4,XRCC2,GNPNAT1,LUM,CAV1,FOSL1,AIF1,SERPINE1,TP53,TP53INP1,ESPL1,ANXA2,STAT3,SKP2,MET,CDH1,CCNF,DUSP4,DOK1,TNF,FGF2,PRDX4,LIG4,ILK,CDK4,IGFBP7,CD74,B4GALT7,CCL2,NGFR,HTR2A,PRKDC,IFNG,TXNIP,TNFRSF1A,SERPINF1,HPSE,ARID3A,BUB1,GRN,PTGES,FOS,GPI,CCNE1,NOV,CSF1,CDKN1A,SLC6A4,Ldha/RGD1562690,LIG1,FOXO4,SOCS3,ICMT,LIF,NDRG2,PTTG1,AIMP1,TGFBR2,HS6…	234
Cancer, Neurological Disease, Organismal Injury and Abnormalities	glioma cancer	glioma cancer	1.1e-07		-0.804		-0.8	NPM1,IDS,PIK3R1,KRAS,IL6,mir-143,PRDM2,AJUBA,NEK6,CAV1,HIPK2,TP53,FBXO9,RRM2,FGFR2,IGFBP5,STAT3,IL7,MAPK8IP1,SYNJ2,CDH1,CD300C,TSPYL4,TNF,ECT2,UBE2C,TRIM7,KCNN3,FGF2,HLA-DQA1,CDK4,ITGB8,GLIPR1,DTNA,SHTN1,LY6E,ADORA1,RAD21,IFNG,PHF6,ATP1B1,TNFRSF1A,ABCG2,ID3,HSPA2,MSH2,CSF1,CDKN1A,MAZ,SOX9,TCF7L2,PINK1,LIF,PTTG1,KLF6,S100A4,SMC1A,GPNMB,TGFBR2,ADAMTS5,MXI1,ULK2,SMC3,PFKFB3,PTPRD,PCSK6,PTGDS,TUSC3,I…	234
Cancer, Endocrine System Disorders, Organismal Injury and Abnormalities, Reproductive System Disease	ovarian cancer	ovarian cancer	1.1e-07	Decreased	-2		-1.975	ST6GAL1,PCLO,CP,WWOX,THBS2,C14orf79,KCNK6,NADK,ACTG1,TSC1,SH3RF2,SEMA6C,SYNM,CLDN4,TIPARP,SLC12A6,ETFB,ZFP57,CDS2,AFF3,KIF7,TBC1D8,EYA1,DENND3,FOXO4,WDR37,CLDN7,LIMK1,SV2A,TGFB1,LSR,TUBA1C,NBEAL1,EPHA1,NCF4,BCL2L1,IGF2,CRHBP,FEM1A,RNASEH2B,SP8,GATA6,CFH,TIMP3,NLRP3,PLAUR,PLD4,RRAS2,WFDC2,CXXC5,CAMTA1,ITGAX,RAP2B,GMDS,MSX1,ZNF436,ATP11B,PRIM2,WTIP,DNMT1,PCDHB8,ATP10D,KIAA1324L,PIK3C2B,TFDP1,MAGT1,…	903
Cell-To-Cell Signaling and Interaction	adhesion	adhesion of myeloid cells	1.15e-07	Increased	4.685		4.567	RAC2,SELL,F2R,GAS6,VTN,IL6,CCND1,SPI1,VEGFA,PAK1,PIK3CG,SERPINE1,FGR,ICOSLG/LOC102723996,ITGA4,MITF,CNR1,CD300LD,ITGA5,TNR,PIP5K1C,PIK3CD,VAV1,PLTP,CD34,TNF,ITGA7,FYN,PIK3CA,ADAM17,ICAM1,FN1,GDF15,CCL5,ITGB7,CCL2,CXCR2,LIPG,ADORA1,ITGB1,IFNG,HPSE,AXL,CCL11,F3,INPP5D,SELPLG,KITLG,ITGB2,S100A9,CSF1,Irgm1,ADAM10,CD44,PLAU,PTGS2,ADORA2A,LGALS3,CXCL12,TLN1,TGFBR2,CXCL3,RHOB,TGFB1,CYBB,STAB1,FERMT3,CSF…	100
Cell Death and Survival	apoptosis	apoptosis of breast cancer cell lines	1.15e-07		0.687		0.677	TRAIP,AIM2,CPEB2,SGK1,CCND1,EN1,VEGFA,PRDM2,CSE1L,CAV1,BCL2L2,FBXO32,ITGB4,MYBBP1A,DNM2,TP53,TYMS,STAT5A,DDIT4,SNAI1,TBK1,IGFBP5,STAT3,IER3,IRF1,TNS4,SMARCA1,TIMP4,CDH1,TGM1,BHLHE40,E2F1,MAP2K3,DUSP4,CFLAR,SFRP1,EPHA2,ESR2,TNF,NRP1,ADM,MAP2K6,NME1,SNX33,PIK3CA,NACC2,FN1,FGF2,PTPN13,OSGIN1,WWTR1,ILK,HSPB8,CXCR3,NRF1,BECN1,TAOK3,mir-34,SPAG5,CHEK1,CASP6,AKT1,JUN,IGF1,TFAP2A,PIK3C3,RARB,BID,DAB2,CAS…	191
Cell-To-Cell Signaling and Interaction, Hematological System Development and Function, Immune Cell Trafficking, Inflammatory Response	adhesion	adhesion of phagocytes	1.21e-07	Increased	4.451		4.34	RAC2,SELL,F2R,GAS6,VTN,TLN1,IL6,CCND1,SPI1,TGFBR2,VEGFA,CXCL3,PAK1,RHOB,TGFB1,PIK3CG,CYBB,STAB1,SERPINE1,ICOSLG/LOC102723996,ITGA4,CSF3R,NPY,FERMT3,MIF,C3,MITF,PF4,CNR1,ITGA5,IL33,TLR2,CDH1,PREX1,ITGAM,SELP,PIP5K1C,JAM3,PIK3CD,VAV1,PLTP,CTTN,ITGA7,TNF,CD34,CX3CL1,ANGPT2,IL1A,PIK3CA,ADAM17,FN1,ICAM1,CCL5,ITGB7,CCL2,CXCR2,HCK,LIPG,STX4,NOS2,ADORA1,ITGB1,PPARG,IFNG,VCAM1,PLXNC1,HPSE,PLAUR,AXL,ITGAL,…	93
Cellular Movement	cell movement	cell movement of prostate cancer cell lines	1.23e-07		1.246		1.178	LGALS3,WHSC1,SEPT9,mir-8,VTN,KLF6,CXCL12,TCAF1,IL6,mir-143,SPDEF,PBK,VEGFA,PAK1,TGFB1,CAV1,AFAP1,SERPINB5,CDH13,PRKD1,TP53,NDRG1,SNAI1,PHACTR1,LMNA,ANXA2,AGR2,NCOA3,CDH1,GRK6,HSP90AA1,MAPK7,HHEX,TBXAS1,EPHA2,ESR2,TNF,NRP1,CD151,MME,AKAP12,FYN,FN1,PA2G4,EHF,FOXA1,MX1,MMP14,GDF15,PTN,TBXA2R,TWIST1,EGF,RARRES1,BCAR1,DCDC2,CDH11,ID1,HMOX1,AR,AKT1,IGF1,HGF,PTPRZ1,PTGER4,DBF4,TACSTD2,EGFR,Nes,ITGB1,TP6…	80
Cancer, Organismal Injury and Abnormalities, Reproductive System Disease	uterine cancer	uterine cancer	1.28e-07					PCLO,ARRDC1,LAMC1,KBTBD3,SENP5,ZNF665,SART3,ACACB,KIAA1147,SUSD4,TMEM67,LRCH2,MYL9,CORO1C,SGIP1,BRE,SEPN1,CEP135,TUBB2B,CLDN4,RBMX,GSPT2,EXO1,MTMR3,SLC12A6,LAMC2,CBS/CBSL,EYA1,AP1G1,INSL6,ANKRD50,SV2A,TGFB1,LSR,ANKDD1A,TUBA1C,EPHA1,KCNAB2,MARK3,CLIC2,GEN1,BRWD1,BAZ2B,DZIP1L,GPHN,AP5B1,PHEX,ZFC3H1,ACE,HSPA4L,TRIP13,MFSD6,TIMP3,NLRP3,OLFML1,FAM21A/FAM21C,WFDC2,WWC1,FAM135A,MEF2C,SEPT6,MED24,SAMD9,I…	1656
Cancer, Organismal Injury and Abnormalities	benign connective or soft tissue neoplasm	benign connective or soft tissue neoplasm	1.41e-07		0.267		0.296	AKAP8L,MYH10,COL14A1,TPBG,GLI2,RPE,HMMR,COL8A1,NPEPPS,KRAS,CCND1,IFIH1,ESRRG,CYBA,MTHFD2,SERPINE1,TP53,SLC2A5,IFIT3,CCNE2,PLD3,EZH1,TSPAN12,FGFR2,IGFBP5,ZEB1,FMOD,DDR1,ADRA1D,MET,PCP4,ZYX,P2RX6,LTN1,DOK1,ESR2,DYRK2,KCNH1,KCNN3,PHLDA2,FGF2,COL4A3,HLA-DQA1,PDS5B,ARL4D,IFIT1,ANTXR2,KPNA3,PTGS1,FOS,CCNE1,NR4A2,CSF1,XAF1,NR4A1,PTGR1,ADRA1A,MAOA,PPARA,SOCS3,MEGF9,PTTG1,SCN7A,PINX1,MRVI1,UBE2B,IFI44L,TG…	235
Cancer, Organismal Injury and Abnormalities	breast or ovarian carcinoma	breast or ovarian carcinoma	1.43e-07		-0.044		-0.035	ST6GAL1,PCLO,PAQR7,CP,mir-143,AJUBA,PPRC1,WWOX,ZNF665,SYT17,FIP1L1,ETS1,ACACB,ZEB1,COG8,THBS2,C14orf79,KCNK6,KLK1,RAB40C,NADK,ACTG1,BANK1,TSC1,SH3RF2,LTBP2,SEMA6C,SYNM,TIPARP,ANTXR2,LY6E,VPS13B,SLC12A6,MTMR3,SDHA,ETFB,ZFP57,CDS2,PAMR1,KPNB1,PDZD2,AFF3,KIF7,LY9,TBC1D8,EYA1,NHSL2,DENND3,FOXO4,C16orf52,WDR37,ETV1,CLDN7,LIMK1,SV2A,SACS,TGFB1,ACAP3,LSR,TUBA1C,CPNE1,NBEAL1,EPHA1,RAD54L,GNAZ,NCF4,PIK3R3…	1409
Cardiovascular System Development and Function, Tissue Morphology	morphology	morphology of blood vessel	1.47e-07					MYH10,CRYAB,EHD3,RRM2B,CACNA1H,IL6,ARID3B,LUM,AIF1,GNA13,SERPINE1,ITGA4,PTGIS,PAM,MFAP5,SEMA5A,C1GALT1C1,TBX4,FMOD,PITX2,DDR1,NCF1,KAT6A,SYK,THBS2,HAS2,HHEX,ESR2,APOE,FGF2,COL4A3,Mcpt1,ITGB8,CCL2,PTPRJ,PROS1,NGFR,AMOT,IFNG,TNFRSF1A,VIM,BCAM,CBS/CBSL,NTRK3,SERPINH1,SLC6A4,ARHGDIA,EYA1,PSEN1,LIF,GPC3,TDG,TRAF3IP2,MUS81,TAB1,PAPPA,UBE4B,PF4,ADGRA2,BACH1,FOXA2,ESR1,AGTR1,CD151,DCBLD2,IGFBP4,NTF3,RECK…	201
Cancer, Organismal Injury and Abnormalities, Renal and Urological Disease	urinary tract cancer	urinary tract cancer	1.49e-07		0.089		0.104	PCLO,LILRA5,LAMC1,KBTBD3,AJUBA,GLB1,STK10,GNA13,APOBEC3B,ACACB,ANXA2,IGFBP5,LARP4,ZEB1,DCLRE1A,LRCH2,RCC2,SGIP1,KLK1,THRB,KIAA1217,TSC1,UBE4A,ACSS3,PELO,CLDN4,LY6E,ALPK2,UBE3C,PDZD2,AFF3,HAUS7,TROAP,ZNF845,CLDN7,FCGR1A,DHX35,HS6ST1,WIF1,TUBA1C,ZNF329,BIRC3,NUMA1,GUF1,FAAP20,BCL2L1,IGF2,EREG,MCCC2,SCD,RPH3AL,GPHN,SIX1,SH3PXD2B,TBC1D1,CFH,TIMP3,PLAUR,PYGB,PYGL,RRAS2,NFE2,CXCL2,SAMD9,ITGAX,MSRB2,HLA…	881
Cancer, Neurological Disease, Organismal Injury and Abnormalities	glioblastoma cancer	glioblastoma cancer	1.51e-07		-0.48		-0.471	NPM1,IDS,PIK3R1,KRAS,IL6,mir-143,PRDM2,AJUBA,NEK6,CAV1,HIPK2,TP53,FBXO9,RRM2,FGFR2,IGFBP5,STAT3,IL7,MAPK8IP1,SYNJ2,CDH1,CD300C,TSPYL4,TNF,ECT2,UBE2C,TRIM7,KCNN3,FGF2,HLA-DQA1,CDK4,ITGB8,GLIPR1,DTNA,SHTN1,LY6E,ADORA1,RAD21,IFNG,PHF6,ATP1B1,TNFRSF1A,ABCG2,ID3,HSPA2,MSH2,CSF1,CDKN1A,MAZ,SOX9,TCF7L2,PINK1,LIF,PTTG1,KLF6,S100A4,SMC1A,GPNMB,TGFBR2,ADAMTS5,MXI1,ULK2,SMC3,PFKFB3,PTPRD,PCSK6,PTGDS,TUSC3,I…	229
Cancer, Organismal Injury and Abnormalities	primary neoplasm	primary neoplasm	1.51e-07		0.702		0.66	SLIT3,IDS,POLA1,ADCY4,IGF2BP3,CLMP,CYB5R2,CP,KRAS,IL6,CCND1,CSE1L,MTHFD2,SERPINE1,TP53,TYMS,TNFRSF9,PPP1R1B,RRM2,FGFR2,DES,DDR1,GART,MET,GPR157,DHFR,ESR2,TNF,ECT2,HACE1,RAB25,HN1,GDF15,SEC23B,CDK4,VEGFB,PLXNA2,PGS1,NUAK2,CLDN4,CTBP2,TLR7,ADORA1,KLK10,FUT4,IFNG,PRKDC,TNFRSF1A,TUBB4B,mir-196,PTGS1,HPSE,BAK1,LAMB2,TUBA1A,MSH2,NTRK3,CSF1,MMRN2,CDC27,LGALS3,C2CD4B,PARP2,KLF6,SMC4,PIM1,CXCL14,CCT5,STAB…	249
Cell-To-Cell Signaling and Interaction	attachment	attachment of cells	1.52e-07	Increased	4.429		4.322	SELL,LIF,LGALS3,BMP4,VTN,CXCL12,TLN1,IL6,CD46,OLR1,SPI1,LAMC1,CA9,ITGA3,RHOB,TGFB1,POSTN,AMBN,C1QBP,CDH13,RANBP9,ETS1,FBLN5,FES,DCN,ITGA6,ITGA5,MMP2,TFPI2,PLD1,DDR1,CSF2RB,TLN2,THBS2,FBN1,VAV1,MAPK7,PTGER2,PTAFR,TNF,RPSA,FYN,FN1,ICAM1,PTK2B,FGF2,BMP2,PTN,ANTXR1,PKM,ILK,EGF,JAK2,BCAR1,VCAN,NRG1,TGM2,IPO9,EFNB1,DOCK2,PTPRZ1,DAB2,EGFR,ITGB1,SRC,CALR,VCAM1,TP63,TGFBI,ANGPT1,EGR1,ITGA2,F3,EFNA1,CADM1,…	89
Cancer, Organismal Injury and Abnormalities, Skeletal and Muscular Disorders	leiomyomatosis	leiomyomatosis	1.57e-07					RAP2B,NR6A1,MYH10,AKAP8L,TPBG,MYL6,RPE,FLT3,CDC7,KRAS,NPEPPS,MDH1,ADARB1,ARNT,LIFR,IFIH1,ESRRG,CYBA,MTHFD2,ANGPT4,PKIA,SLC2A5,IFIT3,CAPN6,PLD3,NDRG1,EZH1,SLC24A3,TSPAN12,FGFR2,MMP2,IGFBP5,ZEB1,FMOD,AIG1,MFAP3L,ADRA1D,MR1,PCP4,MET,CLCN5,TMEM59,PCNA,LDLRAD4,ZYX,NR3C2,HSPB7,DOK1,SEC22B,LTN1,SFRP1,PTGER2,STX3,FH,ESR2,RORB,S100A11,DYRK2,CLDN11,RREB1,KCNN3,FGF2,PHLDA2,PDS5B,HLA-DQA1,ARL4D,VCAN,EIF4EBP1…	186
Cellular Development, Connective Tissue Development and Function, Tissue Development	differentiation	differentiation of bone	1.57e-07		0.898		0.846	PIAS2,GLI2,PIK3R1,IL6,ADAM8,FHL2,WWOX,Ly6a (includes others),FOSL1,MYBBP1A,OCSTAMP,FIP1L1,PRKD1,TP53,FBL,FGFR2,IGFBP5,DCSTAMP,NFKB2,PITX2,IL7,MN1,PDLIM7,JDP2,SYK,FAM213A,SQSTM1,TMEM64,TNF,APOE,IL1RL1,FGF2,SLC1A5,SCUBE2,ILK,CTHRC1,LIMD1,CCL5,FCGR2B,CCL2,RDH14,TP53INP2,RBMX,LY6E,CASP8,CCR1,IFNG,HNRNPU,ZNF521,NPPC,SERPINF1,HPSE,VIM,IRAK3,ID3,INPP5D,GPR183,FOS,SEMA3A,MYOC,NOV,CSF1,BMP6,ID4,SOCS3,LIF,…	263
Cellular Movement	cell movement	cell movement of muscle cells	1.58e-07		1.45		1.351	FURIN,F2R,VTN,IL6,CCND1,CXCL10,CTSV,PAK1,FHL2,AIF1,SERPINE1,FBLN5,mir-223,HBEGF,IGFBP5,MMP2,STAT3,IL7,TFPI2,DDR1,MET,GAB1,RTN4,HAS2,RAMP3,TNF,ADM,APOE,FHL1,FN1,BDNF,FGF2,COL4A3,ILK,CDK4,PPIA,BMPR2,CCL5,MEOX2,VCAN,TRIB1,AKT1,CCL2,IGF1,CDH3,CXCR2,ACKR1,ITGB1,IFNG,EGR1,ALOX5AP,SLIT2,F3,CYP1B1,F11R,PLA2G4A,NOV,CSF1,MYOCD,CD44,PLAU,PTGS2,LRP1,FOXO4,MMP3,S100A4,CXCL3,CAMK2D,LPAR2,MAPK3,POSTN,NEO1,PAPPA…	118
Cellular Development, Connective Tissue Development and Function, Tissue Development	differentiation	differentiation of adipose tissue	1.58e-07		-1.881		-1.884	SOCS1,ZC3H12A,ZNF385A,SAV1,PIK3R1,LRG1,IL6,HES1,PSMB8,mir-143,CCND1,VEGFA,LPIN1,LRRC8C,PLCB1,ADORA2B,TBL1XR1,ZBTB16,ALDH6A1,DNMT1,ATM,SLC2A5,FBXO9,MEX3C,SNAI1,ITGA6,GRK5,CREB5,SLC2A4,WDFY2,MAP3K12,RUNX1T1,EGLN1,JDP2,E2F1,AAMDC,NR3C2,SFRP1,TNF,PER2,TMEM64,HSD11B1,NRP1,BBS12,ADM,FYN,FN1,DDIT3,ZFP36,FGF2,WWTR1,LRP6,GPC4,SELENBP1,FFAR2,AKT1,IGF1,CTBP2,GDF10,OSBPL11,CEBPA,FABP4,SORT1,PLAC8,HTR2A,TRPM4…	170
Cancer, Organismal Injury and Abnormalities	metastatic solid tumor	metastatic solid tumor	1.6e-07		-0.692		-0.757	DPYSL2,IDS,POLA1,HMMR,SEL1L3,KRAS,IL6,mir-143,CCND1,Mt1,HOXC10,PTPRC,ESRRG,LCK,CSE1L,CAV1,SERPINE1,TP53,TYMS,IL4R,RRM2,FGFR2,IGFBP5,PTPN3,STAT3,PITX2,HAX1,DDR1,GART,SKP2,MET,NCR1,ARAF,ITPR3,PIK3CD,DUSP4,SQSTM1,DHFR,NADK,THRB,ESR2,KIF20A,ANK3,KCNN3,RAB25,ICAM1,IL1RL1,GDF15,CDK4,PPIA,CXCR3,VEGFB,CCL5,JAK2,IGFBP7,ANPEP,mir-34,C1R,ARF6,AR,CLDN4,PTPRJ,CCL2,GREM2,BEX4,TLR7,HCAR2,CYP51A1,FCGR3A/FCGR3B,P…	325
Cardiovascular System Development and Function, Cellular Movement	movement	movement of vascular endothelial cells	1.63e-07		1.261		1.161	BMP4,F2R,GAS6,NCK1,SPRY4,NEU1,VEGFA,PIK3CG,ITGB4,CDH13,FRS2,PIK3C2B,ARHGEF4,PDE2A,HLX,MTSS1,SCN9A,ANXA2,STAT3,S1PR3,MET,GAB1,CD9,THBS2,ARHGEF6,RTN4,HHEX,TNF,NRP1,ADM,FLNB,VASH2,FN1,PTK2B,BDNF,FGF2,PTN,MEOX2,ANPEP,KLHL20,EFNB2,ID1,AKT1,F2RL1,PTPRJ,CXCR2,PROS1,COL18A1,EGFR,ITGB1,ANGPT1,TGFBI,SLIT2,ID3,NOSTRIN,EFNA1,F11R,PLA2G4A,NR4A2,CD44,NR4A1,PTGS2,LGALS3,CXCL12,CD63,TGFBR2,VASH1,TNN,SEMA3D,TGFB1…	119
Cell-To-Cell Signaling and Interaction	response	response of myeloid cells	1.68e-07	Increased	4.261		4.127	DBN1,NPM1,SOCS1,CCR5,F2R,VTN,IL6,SPI1,NTN1,PTPRC,CXCL10,JMJD6,LTB4R,PIK3CG,LUM,SERPINE1,FGR,ITGA4,TP53,LECT2,STAT3,CLEC5A,CSF3,ABCA7,TRAF6,CSF2RB,NOD2,CD9,SYK,IL10RA,VAV1,TNF,FYN,FN1,ICAM1,IL1RL1,MFGE8,CCL22,BECN1,FCGR2B,ANPEP,G6PC3,TGM2,CCL2,NCOA2,PTPRJ,DOCK2,TLR7,STIM1,FCGR3A/FCGR3B,CCR1,ITGB1,IFNG,SIGLEC1,UCP2,TYROBP,FCGR2A,XBP1,CCL11,SOAT1,F3,INPP5D,SELPLG,ISG15,ITGB2,CLEC7A,S100A9,WAS,ZEB2,F…	137
Cell-mediated Immune Response, Cellular Movement, Hematological System Development and Function, Immune Cell Trafficking	cell movement	cell movement of T lymphocytes	1.73e-07	Increased	3.388		3.251	HNRNPL,SOCS1,RAC2,CCR5,SELL,LTB,CCL20,IL6,Cxcl9,OCLN,CXCL10,CTSV,ITGA3,PRF1,CXCL13,TMEM102,CTSS,PIK3CG,Ly6a (includes others),CD274,ITGA4,TNFRSF21,TNFRSF9,ITGA6,LAG3,STAT3,CCL4,THBS2,CD86,PIK3CD,VAV1,ESR2,TNF,DEK,FYN,ADAM17,FN1,ICAM1,COL4A3,ACKR2,HYOU1,BMPR2,CXCR3,CCL22,CD74,JAK2,CCL5,GPSM1,PRKCZ,ITGB7,TGM2,F2RL1,CCL2,CCL3L3,CXCR2,XCL1,ACKR1,FUT4,CCR1,TRPM4,ITGB1,IFNG,CXCL11,CD69,RGS16,CCL11,INPP…	139
Free Radical Scavenging	synthesis	synthesis of reactive oxygen species	1.86e-07	Increased	4.132		4.034	RAC2,ZC3H12A,CRYAB,GZMB,PIK3R1,KRAS,IL6,TMBIM6,HEPH,SPI1,ESRRG,LCK,CYBA,CAV1,HK3,ITGB4,TP53,ETS1,DDIT4,SLC2A1,RRM2,STAT3,RAP1A,ARHGDIB,OGG1,ADRA1D,MET,PRAM1,CARD9,NCF1,CCL4,SYK,NCF2,HAS2,SQSTM1,ESR2,TNF,TSC1,APOE,ICAM1,DDIT3,AATF,FGF2,PRDX1,ILK,PPIA,CCL5,JAK2,BECN1,TGM2,NGFR,DOCK2,TLR7,CASP8,FCGR3A/FCGR3B,HTR2A,IFNG,SIGMAR1,ABCB1,UCP2,TREML2,TXNIP,TNFRSF1A,FCGR2A,PTGS1,POLG,SERPINF1,CCL11,HBB,SH3…	306
Cellular Movement, Renal and Urological System Development and Function	cell movement	cell movement of kidney cell lines	1.96e-07		1.146		1.008	RAC2,CCR5,PLD2,SEPT9,VTN,CXCL12,CCL17,CCL20,CA9,VEGFA,CXCL10,ROCK2,NARS,PAK1,TGFB1,EZR,POSTN,RET,RANBP9,ETS1,PIK3C2B,ARHGEF4,C3,PEAK1,CNR1,L1CAM,ANXA2,NFKB2,ZEB1,APC,ADI1,DDR1,TLR2,MET,F10,ARRB2,PODXL2,ITGAM,GAB1,PKD1,CTTN,EPHA2,AGTR1,PDPN,CTNND2,NTF3,FN1,ICAM1,GDNF,MSR1,FGF2,MMP14,TBXA2R,PPIA,EGF,CCL5,NFKB1,BCAR1,CDH11,ARF6,CXCR2,HGF,EFNB1,PLXNB1,ANKS1A,FUT4,VAV2,CCR1,ITGB1,SRC,PXN,FBLIM1,NRAS,C…	93
Cellular Movement	transmigration	transmigration of blood cells	2.02e-07	Increased	2.804		2.687	RAC2,CCR5,SELL,RARRES2,CXCL12,CCND1,VEGFA,CXCL10,CTSV,CD28,CXCL3,TGFB1,CTSS,STAB1,CD274,BST1,ITK,ITGA4,FERMT3,NPY,MIF,GJA1,COL4A1,DCN,RAP1A,NINJ1,STC1,PREX1,CCL4,ITGAM,CD40,ACKR3,JAM3,RTN4,CD86,VAV1,TNF,CCR7,AOC3,ADAM17,FN1,ICAM1,PTK2B,MMP14,GDF15,CCL24,BMPR2,MYLK,CCL5,GALNT1,TGM2,EFNB2,LIPA,MTOR,CCL2,CCL3L3,CXCR2,Ccl2,ENPP2,ADORA1,CCL19,CCR1,ITGB1,PPARG,IFNG,TIMP3,SRC,VCAM1,CXCL11,TNFRSF1A,CXCR4…	86
Cancer, Organismal Injury and Abnormalities, Renal and Urological Disease	urinary tract tumor	urinary tract tumor	2.02e-07		0.793		0.814	PCLO,LILRA5,mir-143,LAMC1,KBTBD3,AJUBA,GLB1,STK10,GNA13,APOBEC3B,ACACB,LARP4,ANXA2,IGFBP5,ZEB1,DCLRE1A,LRCH2,RCC2,SGIP1,KLK1,THRB,KIAA1217,TSC1,UBE4A,ACSS3,PELO,CLDN4,LY6E,ALPK2,UBE3C,PDZD2,AFF3,HAUS7,TROAP,ZNF845,CLDN7,FCGR1A,DHX35,HS6ST1,WIF1,TUBA1C,ZNF329,BIRC3,NUMA1,GUF1,FAAP20,BCL2L1,IGF2,EREG,MCCC2,SCD,RPH3AL,GPHN,SIX1,SH3PXD2B,TBC1D1,CFH,TIMP3,PLAUR,PYGB,PYGL,RRAS2,NFE2,CXCL2,SAMD9,ITGAX,M…	893
Cellular Growth and Proliferation	colony formation	colony formation of tumor cell lines	2.07e-07		0.103		0.106	DYRK1B,MTBP,GZMB,PIK3R1,FRMD6,KRAS,IL6,HES1,mir-143,CCND1,SPRY4,RFFL,VEGFA,PAK1,ELF3,NEK6,LUM,CAV1,ITGB4,TP53,ETS1,TWIST2,NDRG1,MITF,TM4SF4,RRM2,FGFR2,TPD52,HMGA1,STAT3,ZEB1,FAM57A,TNS4,NSMCE3,MET,KRT19,E2F1,HAS2,SQSTM1,THRB,EPHA2,ESR2,YEATS4,TCF4,ADAM17,PIK3CA,FGF2,DUSP6,PTN,ILK,VEGFB,JAK2,IGFBP7,BECN1,VCAN,mir-34,ID1,DUSP5,AR,AKT1,JUN,CLDN4,CCL2,NGFR,E2F5,BCL6B,STAP2,TRIT1,PARK2,HCAR2,EGFR,S100…	190
Cell-To-Cell Signaling and Interaction, Cellular Function and Maintenance, Inflammatory Response	phagocytosis	phagocytosis of blood cells	2.09e-07	Increased	3.713		3.567	NPM1,RAC2,VTN,SPI1,CXCL10,PTPRC,JMJD6,LTB4R,LUM,SERPINE1,FGR,ICOSLG/LOC102723996,TP53,LECT2,CSF3,ABCA7,CSF2RB,NOD2,SYK,VAV1,TNF,FYN,MFGE8,FCGR2B,BECN1,G6PC3,TGM2,PTPRJ,ANXA5,DOCK2,STIM1,MYO1G,FCGR3A/FCGR3B,SIGLEC1,IFNG,UCP2,TREML2,FCGR2A,XBP1,CERK,SOAT1,INPP5D,SELPLG,ISG15,ITGB2,S100A9,WAS,FCER1G,CD44,SLC6A4,PLAU,PSEN1,CH25H,LGALS3,GPR18,FCGR1A,BIN1,ABCA1,Gm21596/Hmgb1,FCN1,SCARB1,RORA,CLCN3,GULP…	103
DNA Replication, Recombination, and Repair	replication	DNA replication	2.1e-07		1.605		1.534	NPM1,AKAP8L,GLI2,POLA1,RRM2B,CDC7,IL6,CAV1,ZBTB20,NOL8,ATM,TP53,FBL,CCNE2,TFDP1,TOPBP1,HBEGF,RPA1,HMGA1,AREG,MET,PCNA,SUPT16H,PDS5A,E2F1,HELB,TNF,XRCC5,CAMK2G,S100A11,FYN,PTK2B,MGME1,FGF2,CDT1,NRF1,BECN1,CHEK1,ID1,AKT1,JUN,IGF1,PDGFRA,RYR1,PURA,LIG3,ORC1,EGFR,ENDOG,Hmgb1,DUT,FHIT,NAE1,CDC6,POLE,POLG,PLK1,NAP1L1,REV3L,POLD1,ID3,CDK1,KITLG,MCM3,IGHMBP2,CCNE1,MCM2,REV1,CDKN1A,PEA15,NR4A1,RIPK3,VMP1,…	159
Cellular Development, Connective Tissue Development and Function, Tissue Development	differentiation	differentiation of adipocytes	2.16e-07		-1.967		-1.972	SOCS1,ZC3H12A,ZNF385A,SAV1,PIK3R1,LRG1,IL6,HES1,PSMB8,mir-143,CCND1,VEGFA,LPIN1,LRRC8C,PLCB1,ADORA2B,TBL1XR1,ZBTB16,ALDH6A1,DNMT1,ATM,SLC2A5,FBXO9,MEX3C,SNAI1,ITGA6,GRK5,CREB5,SLC2A4,WDFY2,MAP3K12,RUNX1T1,EGLN1,JDP2,E2F1,AAMDC,NR3C2,SFRP1,TNF,PER2,TMEM64,HSD11B1,NRP1,BBS12,ADM,FYN,FN1,DDIT3,ZFP36,FGF2,WWTR1,LRP6,GPC4,SELENBP1,FFAR2,AKT1,IGF1,CTBP2,GDF10,OSBPL11,CEBPA,FABP4,SORT1,PLAC8,HTR2A,TRPM4…	169
Cellular Movement, Skeletal and Muscular System Development and Function	migration	migration of smooth muscle cells	2.33e-07	Increased	2.021		1.921	FOXO4,MMP3,F2R,VTN,S100A4,IL6,CCND1,CTSV,CXCL3,PAK1,CAMK2D,FHL2,LPAR2,MAPK3,POSTN,NEO1,AIF1,SERPINE1,PAPPA,FBLN5,TYK2,mir-223,HBEGF,IGFBP5,STAT3,TFPI2,DDR1,IGFBP2,TLR2,IL18,ITGAM,DUSP1,RTN4,HAS2,RAMP3,TNF,ADM,APOE,IGFBP4,IL1A,ANGPT2,ADAMTS7,FHL1,FN1,FGF2,BDNF,BMP2,ILK,CDK4,PPIA,EGF,BMPR2,MEOX2,CCL5,NGF,RAMP2,PTPRF,VCAN,HMOX1,NFAT5,AKT1,CCL2,IGF1,CXCR2,TIMP1,HGF,PRKAA2,NAMPT,PTGER4,ACKR1,ITGB1,IFN…	96
Cellular Movement	invasion	invasion of carcinoma cell lines	2.37e-07	Increased	3.381		3.263	ST6GAL1,FURIN,DNAJB4,IGF2BP3,KRAS,IL6,mir-143,CCND1,ADAM8,DSE,VEGFA,PAK1,ELF3,EZR,FOSL1,TP53,NDRG1,MITF,mir-223,ITGA5,FGFR2,HBEGF,L1CAM,STAT3,CSF3,HAX1,DDR1,AREG,MET,CDH1,RFC4,ST3GAL1,HAS2,IFIT2,ITGB6,ECT2,NME1,RAB25,PTK2B,BDNF,BMPR2,GALNT2,PRKCZ,ENAH,ID1,AR,AKT1,CARD10,CTBP2,FGF7,EGFR,Nes,CCR1,ITGB1,FHIT,NRP2,TGFBI,VIM,SLIT2,AXL,GRN,NOV,CD44,ADAM10,CCL21,PTGS2,GJB1,LRP1,MMP3,NDRG2,PTTG1,mir-31,C…	136
Cancer, Organismal Injury and Abnormalities	malignant neoplasm of aerodigestive tract	malignant neoplasm of aerodigestive tract	2.4e-07		0.592		0.571	NPM1,PCLO,GAS6,PIK3R1,ELMSAN1,MIGA1,IL6,GMFG,mir-143,DAB1,DSE,WWOX,GNA13,ZFHX3,IL4R,ITGA6,SPOCK2,IGFBP5,IRF5,SGIP1,KAT6A,KLK1,KCNH1,GALNT7,SETD7,TTK,ANPEP,ITGB7,SPON1,PANX2,IBTK,LY6E,CRBN,SCNN1B,PLOD2,ETFB,CDH4,TUBB4B,DROSHA,mir-196,CALML4,CCL11,LAMC2,GPAM,HOMEZ,SYS1,MPRIP,PIGU,GNPAT,SCN7A,GPC3,HS6ST1,TGFB1,OSCP1,CASC1,TUBA1C,TIAM1,ESRP1,AURKA,INMT,GUF1,RHBDF2,KCNA3,BCL2L1,EREG,DNAH3,MYCL,BARD1,P…	500
Cell Cycle	mitosis	arrest in mitosis of tumor cell lines	2.5e-07					RMI2,PRTFDC1,ILK,BAZ1A,TTK,NUF2,SPAG5,CHEK1,SHROOM2,CCT4,PLK4,CENPE,CSE1L,NEK6,TCP1,TCERG1,TBL1XR1,ARSB,RPS24,TP53,ADGRL2,NUMA1,RACGAP1,KIF4A,SPC25,CKAP5,PLK1,UBE2S,EIF3E,BUB1B,TPX2,CDK1,KIF22,BUB1,MAD2L1,KNL1,MAP3K12,CCNE1,TUBA1A,PDLIM7,CENPI,CDKN1A,FBXO5,NDC80,KIF11,ACRBP	46
Inflammatory Response	inflammation	inflammation of body cavity	2.61e-07		-0.346		-0.161	SELL,POLA1,PIK3R1,CHRNB1,C1QA,IL6,mir-143,CD1D,LCK,ELF3,ADA,CLEC4D,IL4R,ARHGAP10,NFKB2,IRF5,IL7,CKMT1A/CKMT1B,CSF2RB,THBS2,SERPINB1,DDIT3,IL17RD,PRDX1,IL1RL1,PPIA,ITGB7,PROS1,PIK3C3,CRBN,FCGR2A,CD69,ABCG2,CCL11,SOAT1,ID3,BAK1,GIT2,CBS/CBSL,CSF1,PROCR,SLC6A4,NMI,PPARA,SOCS3,INHA,HSF2,S100A4,CX3CR1,GPC3,FCGR1A,IL18R1,HS6ST1,TGFB1,BIRC3,CEACAM1,ITK,PBLD,SH2D2A,MAP3K14,TYK2,NCF4,BCL2L1,IGF2,PTAFR,ERE…	542
Cellular Development, Hematological System Development and Function, Hematopoiesis	differentiation	differentiation of myeloid cells	2.68e-07	Increased	2.741		2.667	RAC2,C1QC,IL6,SPI1,NKAP,TESC,LUM,FIP1L1,TP53,DCSTAMP,CLEC5A,STAT3,TCF3,IL7,HAX1,CSF2RB,RUNX1T1,KAT6A,THBS2,HHEX,TNF,WDR61,JAK2,DUSP5,CCL2,CXCR2,IL34,CASP8,CCR1,IFNG,mir-196,CCL11,INPP5D,GIT2,PLA2G4A,SEMA3A,PIR,CSF1,CDKN1A,SOCS3,LIF,GATA2,RBP1,CTNNBIP1,B4GALNT1,Gm21596/Hmgb1,TGFB1,RUNX2,MYBL2,CEACAM1,Hmgb3,MAP3K14,PF4,IL6R,APC,TLR2,GFI1B,BCL2L1,IRF7,JAM3,IRF8,MDK,ESR1,RUNX1,ID2,SPIB,BMP2,IL17RA,BM…	195
Cell Morphology, Hematological System Development and Function, Lymphoid Tissue Structure and Development	morphology	morphology of T lymphocytes	2.68e-07					CD247,CCR5,LGALS3,CD3E,FOXP3,IL6,CD46,HLA-DQB1,CD8A,CD8B,SPI1,PTPRC,IL7R,CD28,LCK,TRAF3IP2,TGFB1,CD274,ITK,TP53,ETS1,STAT6,EBAG9,TNFRSF9,IL2RG,FGFR2,NFKB2,MALT1,Abcb1b,IL7,PIGR,IRF1,BCL2L1,IL18,PLA2G2D,CD5,CARD11,IL1RN,E2F1,LAT,PRKCH,VAV1,EBI3,TNF,XRCC5,LCP2,FYN,PSMB10,MARK2,HLA-DQA1,MPZ,FCGR2B,TAP1,RHOH,SASH3,BCL2,SERPINB9,LYST,AKT1,PPP3CB,BCL6B,LY75,PSMB9,RUNX3,ABCB1,CXCL11,SLA,BAX,NFKBIZ,ID3,B…	83
Cardiovascular System Development and Function, Cellular Movement	cell movement	cell movement of endothelial cells	2.7e-07		1.476		1.322	SLIT3,ZC3H12A,CRYAB,GAS6,HMMR,NPTX1,SPRY4,CAV1,ITGB4,SERPINE1,PRKD1,ITGA4,ETS1,HLX,MTSS1,SEMA5A,ANXA2,STAT3,PLD1,MET,THBS2,ARHGEF6,HHEX,TNF,FLNB,APOE,ICAM1,BDNF,FGF2,CCL5,ANPEP,KLHL20,CCL2,PTPRJ,CXCR2,PROS1,AMOT,NRP2,SERPINF1,HPSE,VIM,CCL11,ID3,NOSTRIN,GRN,SEMA3A,PLA2G4A,NR4A2,CBS/CBSL,NR4A1,GATA3,BMP6,LGALS3,S100A4,MMP13,OLR1,AIMP1,TGFBR2,RHOB,PIM1,TGFB1,CXCL14,STAB1,PDCD6,CEACAM1,SH2D2A,PF4,MAP…	223
Hereditary Disorder, Organismal Injury and Abnormalities, Renal and Urological Disease	kidney disease	autosomal dominant kidney disease	2.71e-07					COL14A1,RARRES2,HTR2B,CAV2,MELK,HEPH,FCGR1A,ADAMTS2,PTPRC,TGFB1,NAPSA,TBX5,SFRP4,IL4R,FST,ADGRL3,C1S,RGS4,FGFR2,GSN,FYB,VLDLR,PIGR,PRSS23,PKD1,MATN2,KRT19,NR3C2,MAPK7,IRF8,PML,ITGA7,AGTR1,AOC3,FHL1,ANGPT2,GEM,CD2,DPYSL3,PPP1R3C,PKD2,COL4A3,CHSY1,ANTXR1,MEIS2,FKBP1A,GANAB,FGF13,SSPN,AEBP1,MTOR,F2RL1,BLM,ACE,ANGPT1,IL13RA1,FEZ1,PLA2G2A,PRKG1,TAGLN,SEMA3C,KCNMB1,HMGCR,WNK1,PTRF,MMP9	66
Cardiovascular System Development and Function, Organ Morphology, Organismal Development	morphology	morphology of heart ventricle	2.85e-07					MYH10,Pln,HTR2B,BMP4,DUSP8,F2R,UBR2,TNNT2,IL6,NEXN,CCND1,VEGFA,CTSV,JMJD6,RARA,CAV1,PLCB1,CASQ2,Cdkn1c,HEYL,RGS19,HBEGF,MMP2,STAT3,PITX2,DIO3,SLC2A4,DES,NCF1,TIMP4,EGLN1,UBR1,HAS2,MAP2K3,CFLAR,MAPK7,HHEX,ESR2,TNF,ADM,KLF15,MAP2K6,APOE,ADAM17,HSPB8,FKBP1A,BMPR2,ITGB8,MYH11,Nppb,TRPM2,PTPRJ,ADAM19,RB1CC1,LY6E,RPS6KA2,HEXIM1,GNG5,COL18A1,CASP8,ADORA1,CITED2,S100A1,ENDOG,AKAP5,RGS2,TXNIP,SLC6A6,XBP1,…	155
Cellular Movement	homing	homing of tumor cell lines	2.97e-07		1.838		1.701	CCR5,PLD2,RARRES2,LIF,GAS6,VTN,CXCL12,CCL17,CCL20,HOMER3,RICTOR,LIFR,VEGFA,CXCL3,RADIL,LCK,CXCL13,TGFB1,CXCL14,CLCN3,C3,ITGA6,L1CAM,ANXA2,PLD1,ITCH,ARRB2,CCL4,SYK,ETV4,FBN1,PIK3CD,MDK,CX3CL1,TNF,NRP1,CD151,AKAP12,FYN,KCNN4,FN1,FGF2,COL4A3,PTN,ILK,CCL24,BCR,PPIA,EGF,CCL22,CCL5,PRKCZ,PGF,NRG1,MTOR,CCDC88A,AKT1,JUN,IGF1,CCL2,HGF,DOCK2,HCK,PTPRZ1,ACKR4,CCL19,ACKR1,EGFR,ITGB1,PPARG,SRC,CALR,NUP85,TP63…	92
Cell-To-Cell Signaling and Interaction	binding	binding of tumor cell lines	3.03e-07	Increased	2.318		2.219	ST6GAL1,CCR5,SELL,F2R,GAS6,VTN,PIK3R1,IL6,DSE,VEGFA,CXCL10,LCK,ITGA3,CYTH1,WWOX,ITGB4,SERPINE1,ITGA4,DCN,PCSK9,SNAI1,ITGA6,ITGA5,ANXA2,MMP2,PLD1,HS3ST3B1,CD68,HAS2,TNF,NRP1,FYN,SERPING1,FN1,ICAM1,FGF2,CXCR3,JAK2,TGM2,AR,IGF1,CXCR2,PROS1,ANXA5,EGFR,ITGB1,IFNG,SIGMAR1,FCGR2A,CNTFR,Cd24a,ITGA2,SERPINF1,PDLIM2,F3,SELPLG,ITGB2,CLEC7A,CD80,CSF1,CD44,NR4A1,PLAU,CASP7,LRP1,FCAR,LGALS3,CXCL12,GPC3,IL1R2,C…	113
Cancer, Organismal Injury and Abnormalities	neuroepithelial tumor	neuroepithelial tumor	3.04e-07		0.193		0.163	NPM1,COL14A1,ADAMTS8,TPBG,POLA1,PIK3R1,IL6,mir-143,BTBD11,AJUBA,ZFHX3,IGFBP5,IL7,ABCA7,CSF2RB,CD300C,TSPYL4,THAP3,ECT2,UBE2C,SH3RF2,VEGFB,DTNA,PIK3C3,LY6E,VPS13B,ALPK2,SDHA,ABCG2,mir-196,ID3,KIF7,MSH2,CSF1,MAZ,SOX9,PINK1,PI15,RARRES2,MPRIP,YWHAH,TROAP,SCN7A,ZNF845,S100A4,SMC1A,HS6ST1,RADIL,ADAMTS5,HDAC2,EPHA1,IGFBP2,ADCY9,BCL2L1,IGF2,BAP1,MAST3,TASP1,MCCC2,GLIS3,FEM1A,KIAA0101,PGF,AOAH,COL6A1,DNA…	523
Cellular Movement, Hematological System Development and Function, Immune Cell Trafficking	transmigration	transmigration of leukocytes	3.1e-07	Increased	2.728		2.611	RAC2,CCR5,SELL,RARRES2,CXCL12,CCND1,VEGFA,CXCL10,CTSV,CD28,CXCL3,TGFB1,CTSS,STAB1,CD274,BST1,ITK,ITGA4,FERMT3,NPY,MIF,COL4A1,DCN,RAP1A,NINJ1,STC1,PREX1,CCL4,ITGAM,CD40,ACKR3,JAM3,RTN4,CD86,VAV1,TNF,CCR7,AOC3,ADAM17,FN1,ICAM1,PTK2B,MMP14,GDF15,CCL24,BMPR2,MYLK,CCL5,GALNT1,TGM2,EFNB2,LIPA,MTOR,CCL2,CCL3L3,CXCR2,Ccl2,ENPP2,ADORA1,CCL19,CCR1,ITGB1,PPARG,IFNG,TIMP3,SRC,VCAM1,CXCL11,TNFRSF1A,CXCR4,CCL1…	85
Organismal Injury and Abnormalities, Tissue Morphology	morphology	morphology of lesion	3.11e-07					CRYAB,C1QA,KRAS,IL6,CCND1,Mt1,CAV1,FOSL1,SERPINE1,UNG,TP53,CNR1,DDR1,MET,CDH1,ARHGEF28,ESR2,TNF,APOE,TSC1,SERPING1,ICAM1,IL1RL1,BDNF,PRDX1,FGF2,CNTF,GDF15,PPIA,BECN1,TGM2,IQGAP2,AR,CXCR2,PANX2,NGFR,TLR7,IFNG,FHIT,UCP2,LIMS2,TNFRSF1A,SOAT1,SH3BP5,CBR3,BAK1,GRN,PTGES,PLA2G4A,FOS,CCNE1,CBS/CBSL,MSH2,CSF1,CDKN1A,NR4A1,PPARGC1A,MAOA,PSEN1,PPARA,SOCS3,INHA,LGALS3,MMP3,KLF6,LAT2,CX3CR1,OLR1,TGFBR2,GPX3,…	232
Cell Morphology	shape change	shape change of leukocytes	3.12e-07	Increased	2.259		2.169	CD247,SLIT3,FCAR,SELL,CD3E,Wasl,VTN,CXCL12,TLN1,CD28,RHOB,MAP4K1,FGR,FERMT3,Ppbp,SAMSN1,CAPG,Mcpt4,FYB,DCTN2,KCNA3,ITGAM,CD40,SYK,CX3CL1,TNF,CCR7,LCP2,RAP1B,PDPN,KCNN4,FN1,ICAM1,PTK2B,CCL24,SMPD1,CCL5,CCL2,RHOD,MYO9B,DOCK2,HCK,CCL19,ITGB1,PLXNC1,CCL11,ITGAL,INPP5D,BTK,KITLG,ITGB2,WIPF1,CSF1,WAS,ATRN,CORO1A,CCL21,CD44	58
Infectious Diseases	replication	replication of RNA virus	3.19e-07		-1.473		-1.652	NPM1,ZC3H12A,PIK3R1,Oas1b,IL6,STXBP2,PTPRC,IFIH1,PLK4,LCK,PRDM2,PRPS1,CSE1L,ABLIM3,CAV1,RUVBL2,TP53,APOBEC3B,FGFR2,TBK1,STAT3,TCF3,ARHGDIB,PLD1,CCL4,TRIM62,ARAF,CFLAR,SQSTM1,TNF,PRSS27,EIF4EBP2,PRDX1,RSAD2,CDK4,P2RX1,PPIA,CCL22,CCL5,JAK2,BECN1,ANPEP,TAP1,IFIT1,TLR7,LY6E,NECTIN4,PDCD6IP,UBE3C,CCR1,IFNG,SIGMAR1,OAS1,OPTN,TXNIP,DROSHA,STX5,BAK1,ISG15,KPNB1,ATP1A2,NMI,MAN2B1,PINK1,CH25H,SOCS3,ILF3,PC…	300
Cancer, Organismal Injury and Abnormalities, Reproductive System Disease	carcinoma	carcinoma in breast	3.19e-07		0.238		0.241	PAQR7,mir-143,AJUBA,PPRC1,WWOX,SYT17,ZNF665,FIP1L1,ETS1,ACACB,ZEB1,COG8,KLK1,RAB40C,BANK1,TSC1,LTBP2,ANTXR2,LY6E,VPS13B,MTMR3,SDHA,ETFB,PAMR1,KPNB1,PDZD2,AFF3,LY9,NHSL2,EYA1,FOXO4,C16orf52,ETV1,LIMK1,SACS,ACAP3,LSR,TUBA1C,CPNE1,NBEAL1,RAD54L,GNAZ,PIK3R3,BCL2L1,BRWD1,KCTD19,DACT1,RPL27A,WNK3,CFH,DNAAF1,WDTC1,mir-22,WBP1,TIMP3,TACC3,PHTF2,ZNF3,PLAUR,FRMD4A,FAM21A/FAM21C,WFDC2,E2F7,CXXC5,MEF2C,SSC5D…	840
Cancer, Neurological Disease, Organismal Injury and Abnormalities	gliomatosis	gliomatosis	3.27e-07		0.305		0.271	NPM1,COL14A1,ADAMTS8,TPBG,POLA1,PIK3R1,IL6,mir-143,BTBD11,AJUBA,ZFHX3,IGFBP5,IL7,ABCA7,CSF2RB,CD300C,TSPYL4,THAP3,ECT2,UBE2C,SH3RF2,VEGFB,DTNA,PIK3C3,LY6E,VPS13B,ALPK2,SDHA,ABCG2,mir-196,ID3,KIF7,MSH2,CSF1,MAZ,SOX9,PINK1,PI15,RARRES2,MPRIP,YWHAH,TROAP,SCN7A,ZNF845,S100A4,SMC1A,HS6ST1,RADIL,ADAMTS5,HDAC2,EPHA1,IGFBP2,ADCY9,BCL2L1,IGF2,BAP1,MAST3,TASP1,MCCC2,GLIS3,FEM1A,KIAA0101,PGF,AOAH,COL6A1,DNA…	520
Cellular Function and Maintenance	engulfment	engulfment of blood cells	3.31e-07	Increased	3.63		3.469	MRC1,NPM1,RAC2,VTN,SPI1,CXCL10,PTPRC,JMJD6,LTB4R,LUM,SERPINE1,FGR,ICOSLG/LOC102723996,TP53,LECT2,CSF3,ABCA7,CSF2RB,NOD2,SYK,VAV1,TNF,FYN,APOE,HYOU1,MFGE8,CCL5,BECN1,FCGR2B,G6PC3,TGM2,PTPRJ,ANXA5,PROS1,DOCK2,LY75,STIM1,MYO1G,FCGR3A/FCGR3B,IFNG,SIGLEC1,SRA1,UCP2,TREML2,FCGR2A,XBP1,CERK,AXL,SOAT1,INPP5D,SELPLG,ISG15,ITGB2,S100A9,WAS,FCER1G,CD44,SLC6A4,PLAU,PSEN1,CH25H,LGALS3,GPR18,BIN1,FCGR1A,ABCA1,…	116
Cellular Development, Connective Tissue Development and Function, Tissue Development	differentiation	differentiation of bone cells	3.39e-07		1.016		0.966	PIAS2,GLI2,PIK3R1,IL6,ADAM8,FHL2,WWOX,Ly6a (includes others),FOSL1,MYBBP1A,OCSTAMP,FIP1L1,PRKD1,TP53,FBL,FGFR2,IGFBP5,DCSTAMP,NFKB2,PITX2,IL7,MN1,PDLIM7,JDP2,SYK,FAM213A,SQSTM1,TMEM64,TNF,APOE,IL1RL1,FGF2,SLC1A5,SCUBE2,ILK,CTHRC1,LIMD1,CCL5,FCGR2B,CCL2,RDH14,TP53INP2,RBMX,LY6E,CASP8,CCR1,IFNG,HNRNPU,ZNF521,NPPC,SERPINF1,HPSE,VIM,IRAK3,ID3,INPP5D,GPR183,FOS,SEMA3A,MYOC,NOV,CSF1,BMP6,ID4,SOCS3,LIF,…	259
Cancer, Endocrine System Disorders, Organismal Injury and Abnormalities	neuroendocrine tumor	neuroendocrine tumor	3.4e-07		1.168		1.205	RAC2,ASS1,WBSCR22,HMMR,CHRNB1,CCNB2,KRAS,IL6,mir-143,CCND1,PRDM2,GAL,SERPINE1,TP53,TYMS,DAPK1,RRM2,FGFR2,ANXA2,GART,AEN,SKP2,ADRA1D,MET,CDH1,ARAF,C3orf67,DHFR,THRB,BDNF,PRDX1,COL4A3,ODF2L,HLA-DQA1,CDK4,mir-34,TGM2,SDHA,IFNG,APOBEC1,KHDRBS1,TUBB4B,HPSE,CCK,CCNE1,HP,TUBA1A,MSH2,CDKN1A,NRIP1,CEP41,ID4,ADRA1A,FOXO4,LGALS3,MMP3,KIF1B,ENO3,PTTG1,GALR2,SOX2,WIF1,TUBA1C,PDCD6,IL6R,CDX2,STX1A,PTPRM,IGF2,A…	200
Cellular Assembly and Organization	formation	formation of cytoskeleton	3.47e-07		1.371		1.23	DPYSL2,DBN1,NPM1,GZMB,PIK3R1,KRAS,CCND1,NCK2,Diaph2,GLB1,MYADM,NEK6,CAV1,MAP1A,AIF1,GNA13,Tpm3,PAM,STAT3,PLD1,HAX1,TNS4,MYL9,CORO1C,GPR65,ZYX,TNF,TSC1,SLC4A2,ICAM1,FGF2,CDK4,MSRB1,ARF6,AR,ACTR3,CCL2,SORBS1,CXCR2,DAB2,PFN2,GNG5,PDCD6IP,ADORA1,KIF2C,FHIT,RHOC,FCGR2A,MAPRE1,GNA12,SERPINF1,TRPC4,HIP1,CCL11,ARHGEF5,GPI,MYOC,MAGI1,CDKN1A,FBXO5,AKAP1,DLGAP5,MPRIP,MICALL2,LAT2,GALR2,PIP5K1B,LIMK1,TGFBR2,…	242
Digestive System Development and Function, Gastrointestinal Disease, Organ Morphology, Organismal Development, Organismal Injury and Abnormalities	abnormal morphology	abnormal morphology of intestine	3.5e-07					NKD1,SAV1,LTB,HES1,SPDEF,JMJD6,ITGA3,ADA,PKDCC,TP53,Cdkn1c,IL4R,HLX,TP53INP1,ITGA6,FGFR2,NFKB2,IL7,PIGR,AREG,NCF1,NOD2,ARAF,EDN3,C3AR1,ESR2,TNF,SPPL2A,XRCC5,COL3A1,SLC4A4,ADAM17,BDNF,LIG4,NUAK2,ITGB7,LIPA,NFIL3,CXCR2,DOCK2,SLC19A1,MAP1LC3B,TNFRSF1B,HTR2A,EGFR,BMP1,TSTA3,IFNG,PRKDC,ABCB1,GRHL3,FHIT,TXNIP,TNFRSF1A,PTGS1,IRAK3,INPP5D,LGALS9B,KRT8,BCAM,WAS,SPRY2,CDKN1A,FEN1,MAP3K8,PTGS2,PLAU,JAK3,TCF…	139
Cellular Movement	cell movement	cell movement of leukemia cell lines	3.54e-07	Increased	3.577		3.431	DPYSL2,RGS1,CCR5,PLD2,SELL,F2R,VTN,PIK3R1,CXCL12,CCL17,CCL20,ARHGEF1,KRAS,GMFG,HOMER3,RICTOR,SSH1,LIMK1,CXCL10,VEGFA,LCK,RADIL,CXCL13,LPAR2,TGFB1,CXCL14,ST6GALNAC2,GNA13,AIF1,ITGA4,SH2D2A,ANXA2,HMGA1,STAT3,HAX1,ITCH,CCL4,GAB1,SELP,SYK,CX3CL1,TNF,FLNB,FN1,PTK2B,PPIA,BCR,CCL22,CCL5,JAK2,IQGAP1,PGF,TGM2,MTOR,AKT1,CCL2,TIMP1,FLNA,DOCK2,CCL19,HTR2A,ITGB1,PPARG,SRC,VCAM1,NUP85,PXN,NRAS,PIK3C2A,SLC9A3R1…	87
Cellular Development	differentiation	differentiation of lymphatic system cells	3.63e-07	Increased	3.995		3.834	GLI2,PIK3R1,IL6,SPI1,TESC,NKAP,PTPRC,CD1D,LCK,ELF3,ADA,RNF128,FOSL1,ADORA2B,FIP1L1,PRKD1,TP53,ETS1,IL4R,NFKB2,STAT3,ZEB1,IRF5,TCF3,IL7,SLAMF6,CARD9,CSF2RB,RUNX1T1,SYK,THBS2,PIK3R6,CD86,PIK3CD,CFLAR,HHEX,BCL2A1,TNF,SPPL2A,XRCC5,TSC1,USP18,ICAM1,IL1RL1,PTPN9,FGF2,IL21R,RSAD2,CNTF,LIG4,HLA-DQA1,EPHA4,ITGB8,CCL5,JAK2,CD74,FCGR2B,DUSP5,PTPRJ,CXCR2,DOCK2,TLR7,CD27,CASP8,IFNG,PRKDC,MLLT11,ABCG2,CD69,TUS…	362
Cancer, Neurological Disease, Organismal Injury and Abnormalities	central nervous system cancer	central nervous system cancer	3.97e-07		-0.609		-0.591	SLIT3,NPM1,GLI2,KDM6B,IDS,PIK3R1,ADCY4,POLA1,CLMP,CYB5R2,KRAS,IL6,mir-143,NPTX1,XRCC2,PRDM2,AJUBA,NEK6,CAV1,HIPK2,SERPINE1,TP53,FBXO9,TYMS,RRM2,FGFR2,IGFBP5,STAT3,IL7,DES,MAPK8IP1,RAD1,GART,SYNJ2,MET,CDH1,GPR157,CD300C,BTG2,TSPYL4,DHFR,ECT2,ESR2,TNF,TRAPPC5,XRCC5,UBE2C,TRIM7,NME1,KCNN3,FGF2,LIG4,COL4A3,CDK4,HLA-DQA1,VEGFB,ITGB8,PGS1,PLXNA2,NUAK2,GLIPR1,DTNA,SHTN1,CTBP2,LY6E,LURAP1L,ADORA1,RAD21,I…	349
Cardiovascular System Development and Function, Cellular Movement	migration	migration of vascular endothelial cells	4.01e-07		1.274		1.173	BMP4,F2R,GAS6,NCK1,SPRY4,VEGFA,NEU1,PIK3CG,ITGB4,CDH13,FRS2,PIK3C2B,ARHGEF4,PDE2A,HLX,ANXA2,STAT3,MET,S1PR3,GAB1,CD9,ARHGEF6,RTN4,HHEX,TNF,NRP1,ADM,FLNB,VASH2,FN1,PTK2B,BDNF,FGF2,PTN,MEOX2,KLHL20,ID1,EFNB2,AKT1,F2RL1,PTPRJ,PROS1,COL18A1,EGFR,ITGB1,ANGPT1,TGFBI,SLIT2,ID3,NOSTRIN,EFNA1,F11R,PLA2G4A,NR4A2,CD44,NR4A1,PTGS2,CXCL12,CD63,TGFBR2,VASH1,TNN,SEMA3D,TGFB1,MAP3K7,STAB1,SH2D2A,DEPTOR,MAPKAPK5,…	109
Cell-To-Cell Signaling and Interaction, Hematological System Development and Function	binding	binding of leukocytes	4.27e-07	Increased	3.504		3.384	MRC1,CCR5,SELL,VTN,CCL20,NKAP,CXCL10,PTPRC,JMJD6,LCK,TXK,CXCL13,FGR,ITGA4,ITGAD,DCN,Cmah,ITGA6,CACNA1C,ITGA5,IL7,TRAF6,CCL4,TNR,CD86,TNF,LCP2,APOE,ICAM1,FGF2,CXCR3,CCL5,FCGR2B,ITGB7,JUN,CCL2,CXCR2,LIPG,LBP,FCGR3A/FCGR3B,FUT4,ITGB1,CCR1,IFNG,CXCL11,FCGR2A,CD69,CCL11,AXL,SELPLG,KITLG,ITGB2,S100A9,CHRNB2,CSF1,LSP1,CCL21,CD44,ST3GAL4,LRP1,FCAR,CD3E,CXCL12,FCGR1A,IL18R1,RHOB,SCARB1,TGFB1,CNR2,ITK,NPY,…	111
Cancer, Organismal Injury and Abnormalities	primary tumor	primary tumor	4.33e-07		-0.73		-0.761	SLIT3,IDS,POLA1,ADCY4,IGF2BP3,CLMP,CP,CYB5R2,KRAS,IL6,CCND1,CSE1L,MTHFD2,SERPINE1,TP53,TYMS,TNFRSF9,PPP1R1B,RRM2,FGFR2,DES,DDR1,GART,MET,GPR157,DHFR,ESR2,TNF,ECT2,HACE1,RAB25,HN1,GDF15,CDK4,VEGFB,PLXNA2,PGS1,NUAK2,CLDN4,CTBP2,TLR7,ADORA1,KLK10,FUT4,TUBB4B,TNFRSF1A,mir-196,HPSE,LAMB2,TUBA1A,NTRK3,MMRN2,CDC27,LGALS3,C2CD4B,KLF6,PARP2,SMC4,PIM1,CXCL14,CCT5,MYBL2,TUBA1C,BRIP1,CSNK1G2,KANK2,PCSK6,AGR2…	203
Gene Expression	expression	expression of RNA	4.35e-07		0.05		-0.116	AKAP8L,TLE1,ARNT2,PYGO1,Rsl1 (includes others),AJUBA,WWOX,ADA,GNA13,ETS1,ACACB,IGFBP5,NFKB2,ZEB1,MAFF,PLAG1,HELZ2,TCEA2,TRIAP1,THRB,PCBD1,BANK1,TSC1,DDIT3,KCNQ1,ABHD14B,TIPARP,RBMX,IBTK,AKAP5,ZFP57,ID3,NOSTRIN,GPR183,AFF3,LY9,PIR,NR4A1,EYA1,PINK1,PPARA,FOXO4,MLLT6,HAVCR2,ETV1,CBX5,FCGR1A,E2F6,Hsf4,TGFB1,MAPK3,JUND,CPNE1,Hmgn2 (includes others),MAPKAPK5,CREB3L4,HAS3,BCL2L1,IGF2,ARNTL2,BRWD1,CBX3,E…	1254
Cancer, Organismal Injury and Abnormalities, Reproductive System Disease	metastasis	metastasis of breast cancer cell lines	4.41e-07		1.496		1.387	SND1,BMP4,mir-8,S100A4,TLN1,CXCL3,PRF1,ADGRF5,TGFB1,JUP,CSF3,INHBA,NCOA3,BACH1,TLR2,MAP2K3,TNF,CD151,Fnbp1l,NME1,VTCN1,ITGBL1,NTN4,PTK2B,TWIST1,ILK,mir-34,CCDC88A,AKT1,CCL2,FBXO42,DDR2,CXCR2,HGF,LRRC26,ENPP2,ERBB2,NOS2,TACSTD2,VAV2,CXCR4,MGMT,ITGA2,PLAUR,SNCG,GIT1,CXCL6,GPI,VAV3,CD44,PTGS2,CXCL2	52
Organismal Development	morphogenesis	morphogenesis of gland	4.41e-07	Increased	2.621		2.569	BMP4,PTTG1,KLF6,LIMK2,LIMK1,TGFBR2,TGFB1,CAV1,SERPINB5,DSC2,BRCA1,STAT6,PELP1,ITGA6,ITGA5,FGFR2,MMP2,PLAG1,AREG,MET,IGF2,CDH1,NKX3-1,ESR1,TNF,CELA1,FN1,FGF2,HOXD13,NKX2-3,MFGE8,ANPEP,BCL2,FGF10,TIMP1,WLS,SMO,HEXIM1,EPGN,FGF7,EGFR,ITGB1,TP63,SLC9A3R1,CEBPB,FGF1,SOX9,DSG2,ID4,MMP9,WNT5A,MSN	52
Cardiovascular System Development and Function, Cell-To-Cell Signaling and Interaction	adhesion	adhesion of endothelial cells	4.47e-07	Increased	3.142		3.06	SELL,LGALS3,TNFRSF4,F2R,GAS6,VTN,PIK3R1,CXCL12,C1QA,RICTOR,OLR1,CD63,TGFBR2,NEU1,VEGFA,TGFB1,PIK3CG,MYADM,ANXA7,JAML,CD274,SERPINB5,ITGA4,ETS1,FERMT3,DEPTOR,NPY,NAGA,STAT6,FBLN5,PF4,ITGA6,L1CAM,ADGRE5,MET,F10,CCL4,ITGAM,SELP,E2F1,TNF,CX3CL1,CD34,CD151,IL1A,ANGPT2,SERPING1,ICAM1,FN1,COL4A3,GDF15,CXCR3,CCL5,IGFBP7,PTPN12,CCL2,CXCR2,HGF,PLPP3,ANXA5,GP1BA,STX4,STAT1,COL18A1,VASP,PRKCA,EGFR,ITGB1,PPAR…	91
Antimicrobial Response, Inflammatory Response	antimicrobial response	antimicrobial response	4.49e-07		1.703		1.517	ZC3H12A,Naip1 (includes others),SERINC5,Oas1b,SLC35C1,IL6,Cxcl9,SPRY4,IFIH1,PTPRC,NUP93,CLEC4D,MAP1A,FOSL1,TP53,APOBEC3B,IFIT3,TNFRSF9,MTSS1,TMEM203,TBK1,IRF5,FGFBP1,PLD1,CARD9,NCR1,NCF1,CCL4,SYK,CD86,PIK3CD,TNF,HILPDA,SLC35B3,RSAD2,PPIA,CCL22,KCNQ1,CCL5,IFIT1,TLR7,XCL1,FCGR3A/FCGR3B,DHX58,IFNG,OAS1,ATP1B1,APOBEC1,TNFRSF1A,KIAA1549L,CCL11,BAK1,ISG15,MFN1,GPAM,Tlr13,DNAAF2,SOCS3,LENG9,CLDN7,FCGR1A…	199
Cell Death and Survival	cell viability	cell viability of breast cancer cell lines	4.52e-07		1.105		0.993	PLD2,IGF2BP3,KRAS,CCND1,NTN1,VEGFA,EN1,ELF3,WWOX,APEX1,ATM,TP53,PPP1R1B,FGFR2,STAT3,HMGA1,RAD51D,KRT19,BHLHE40,BTG2,HHEX,TNF,NRP1,CA2,SCAP,BDNF,PTPN13,CHCHD6,LIG4,GDF15,ILK,TWIST1,BECN1,CHEK1,MTOR,JUN,AKT1,CCL2,IGF1,CARD10,RB1CC1,FKBP5,EGFR,CLN3,PLK1,MAD2L1,S100A9,CDKN1A,CD44,PTGS2,ID4,LGALS3,SEPT9,mir-8,INSIG1,PARP2,PBX1,FOXP3,PBK,SOX2,CA9,CXCL3,SNRPD1,RET,BRCA1,KIFC1,PTPRE,CASP3,BUB1B,BCL2L1,NT…	113
Cell-To-Cell Signaling and Interaction, Cellular Function and Maintenance, Inflammatory Response	phagocytosis	phagocytosis of phagocytes	4.71e-07	Increased	3.847		3.712	CH25H,NPM1,LGALS3,VTN,GPR18,BIN1,SPI1,FCGR1A,ABCA1,PTPRC,CXCL10,JMJD6,LTB4R,Gm21596/Hmgb1,FCN1,SCARB1,RORA,LUM,CLCN3,SERPINE1,FGR,ICOSLG/LOC102723996,TP53,PTX3,MIF,C3,LECT2,PF4,CD93,SH3BP2,RAPGEF3,CAPG,GSN,CSF3,ABCA7,TLR2,CSF2RB,NOD2,ITGAM,SYK,GRK6,CD14,VAV1,TNF,CX3CL1,FYN,RASA4,MFGE8,BECN1,FCGR2B,BCAR1,G6PC3,SCARF1,TGM2,HMOX1,PTPRJ,TICAM1,HGF,DOCK2,ANXA5,MEX3B,HCK,STIM1,FCGR3A/FCGR3B,PRKCA,PPARG…	92
Inflammatory Response, Respiratory Disease	inflammation	inflammation of respiratory system	4.75e-07		-0.07		0.001	SELL,WBSCR22,CHRNB1,KRAS,IL6,mir-143,SPI1,Mt1,PTPRC,CD1D,TLR10,LCK,ELF3,ADA,CLEC4D,CAV1,RNF128,RUVBL2,ADORA2B,SERPINE1,PRKD1,TP53,TYMS,TNFRSF9,IL4R,FGFR2,STAT3,DDR1,CARD9,CSF2RB,NCF1,SCN1B,THBS2,GAPDH,CD86,CFLAR,SQSTM1,DHFR,ITGB6,TNF,CD300LF,SERPINB1,APOE,KCNN3,ICAM1,IL1RL1,PRDX1,HLA-DQA1,CXCR3,CCL22,CCL5,FCGR2B,CCL2,PTPRJ,MMP8,TLR7,CRBN,ADORA1,CYP51A1,CCR1,IFNG,SIGMAR1,ATP1B1,TNFRSF1A,FCGR2A,PTG…	266
Cell-To-Cell Signaling and Interaction	response	response of mononuclear leukocytes	5.2e-07	Increased	3.481		3.379	SOCS1,FURIN,CCR5,GZMB,KLRB1,VTN,PIK3R1,TIGIT,PSCA,LTB,IL6,HLA-DQB1,PTPRC,CD1D,CTSS,ADA,CD274,ICOSLG/LOC102723996,ETS1,STAT5A,TNFRSF9,CYP7B1,CD200R1,LAG3,NFKB2,STAT3,CLEC5A,IL7,TRAF6,CSF2RB,NCR1,SYK,IL10RA,CD86,VAV1,C3AR1,TNF,LCP2,FYN,APOE,FN1,ICAM1,SLC1A5,PSMB10,IL21R,FCGR2B,OASL,FSTL1,MTOR,NFIL3,CCL2,TLR7,HPGDS,CASP8,TNFRSF1B,CCR1,IFNG,PLXNA1,CXCL11,CD276,UCP2,TREML2,TNFRSF1A,FCGR2A,CD69,AXL,BAK…	146
Cellular Development, Cellular Growth and Proliferation, Hematological System Development and Function, Hematopoiesis	proliferation	proliferation of hematopoietic cells	5.42e-07	Increased	2.426		2.331	HNRNPL,SOCS1,MYH10,RAC2,BMP4,PIK3R1,FLT3,CCL20,KRAS,IL6,RICTOR,SPI1,CCND1,VEGFA,CXCL10,PTPRC,LPIN1,PTPRO,RARA,PIK3CG,PRDM1,HIPK2,ZBTB16,PRKD1,TP53,STAT5A,TNFRSF9,IL4R,TP53INP1,mir-223,STAT3,FANCC,CSF3,TCF3,IL7,TRAF6,CSF2RB,RUNX1T1,CCL4,SYK,PIK3CD,DOK1,SETBP1,TNF,FANCA,XRCC5,LCP2,FYN,FGF2,GDF15,JAK2,AKT1,CCL2,CCL3L3,CEBPA,STAP2,FLI1,TNFRSF1B,EED,EGFR,RPS19,IFNG,TNFRSF1A,EGR1,MDM2,KITLG,RASGRP3,LIL…	158
Digestive System Development and Function	morphology	morphology of digestive system	5.55e-07					SELL,CP,IL6,SPRY4,CD1D,WWOX,ADA,HLX,IL4R,ITGA6,IGFBP5,NFKB2,IL7,ARAF,HELZ2,KAT6A,THRB,LIG4,HEXA,KCNQ1,NUAK2,ITGB7,IQGAP2,HEXB,CRBN,HTR2A,AKAP5,TXNIP,ZNF521,ABCG2,CCK,SOAT1,LAMC2,BUB1,PEX5,CBS/CBSL,CSF1,NR4A1,SOX9,LIG1,PPARA,SOCS3,INHA,SIDT2,GPC3,SC5D,TGFB1,FGFR4,CEACAM1,MAP3K14,HDAC2,IGFBP2,IGF2,IGFBP4,SPIB,GLIS3,DACT1,NECTIN3,HOXD13,IQGAP1,AOAH,SIX1,AGPAT2,YBX1,PPARGC1B,GATA6,ECE1,STAT1,SRC,TIMP…	437
Cancer, Organismal Injury and Abnormalities	genitourinary carcinoma	genitourinary carcinoma	5.67e-07		0.087		0.099	ST6GAL1,PCLO,ARRDC1,LAMC1,KBTBD3,GLB1,AJUBA,STK10,WWOX,SENP5,GNA13,ZNF665,SART3,IL4R,ACACB,KIAA1147,SUSD4,TMEM67,LRCH2,CORO1C,SGIP1,NADK,BRE,SEPN1,TSC1,SH3RF2,CEP135,TUBB2B,ACSS3,CLDN4,RBMX,GSPT2,EXO1,SLC12A6,MTMR3,ZFP57,CDS2,PPP1R37,PDZD2,AFF3,KIF7,LY9,TBC1D8,GALNT4,EYA1,AP1G1,WDR37,INSL6,DHX35,ANKRD50,SV2A,TGFB1,LSR,ANKDD1A,TUBA1C,ZNF329,EPHA1,CEP68,WDR93,KCNAB2,FAAP20,MARK3,GEN1,BRWD1,BAZ2B,ER…	2594
Cell-To-Cell Signaling and Interaction, Cellular Function and Maintenance, Inflammatory Response	phagocytosis	phagocytosis of leukocytes	5.7e-07	Increased	3.791		3.652	CH25H,NPM1,LGALS3,VTN,GPR18,BIN1,SPI1,FCGR1A,ABCA1,PTPRC,CXCL10,JMJD6,LTB4R,Gm21596/Hmgb1,FCN1,SCARB1,RORA,LUM,CLCN3,SERPINE1,FGR,ICOSLG/LOC102723996,TP53,PTX3,MIF,C3,LECT2,PF4,CD93,SH3BP2,RAPGEF3,CAPG,GSN,CSF3,ABCA7,TLR2,CSF2RB,NOD2,ITGAM,SYK,GRK6,CD14,VAV1,TNF,CX3CL1,FYN,MSR1,RASA4,MFGE8,BECN1,FCGR2B,BCAR1,G6PC3,SCARF1,TGM2,HMOX1,PTPRJ,TICAM1,HGF,DOCK2,ANXA5,MEX3B,HCK,STIM1,MYO1G,FCGR3A/FCGR3B,…	96
ID	Upstream Regulator	Exp Fold Change	Molecule Type	Predicted Activation State	Bias-corrected z-score	Activation z-score	Flags	Bias Term	p-value of overlap	Target molecules in dataset	Mechanistic Network
10734975	TP53	4,031	transcription regulator	Inhibited	-3,162	-3,051		0,005	4,10E-40	ABAT,ABCB1,Abcb1b,ABCB4,ABCG2,ACADVL,ACAT1,ACE,ACLY,ACOT11,ACTL6A,ACTN1,ADA,ADAM8,ADAMTSL4,ADD3,ADGRE5,ADORA2B,ADRB2,AEN,AGTR1,AHCY,AKAP12,AKR1B1,AKT1,AKT3,ALDH18A1,ALDH1A2,ALOX5,ANGPT1,ANTXR1,ANXA2,ANXA3,ANXA4,APAF1,APC,APEX1,APOBEC1,APOE,AR,ARAP2,AREG,ARHGEF2,ARL6IP1,ARPC1B,ASF1B,ASL,ASPM,ASS1,ASXL1,ATAD2,ATG4C,ATP1A1,ATXN1,AURKA,AURKB,AXIN2,BAK1,BAP1,BAX,BCL2,BCL2A1,BCL2L1,BHLHE40,BICD2,BID,BI…	2546 (25)
10828021	TNF	1,725	cytokine	Activated	8,547	8,744		0,007	2,46E-35	ABCA1,Abcb1b,ABCC3,ABCG2,ABR,ABTB2,ACADVL,Acan,ACE,ACKR2,ACKR3,ACOD1,ACSL1,ACTA1,ADAM17,ADAM8,ADAMTS4,ADAMTS5,ADAMTS7,ADAMTS8,ADCY5,ADM,ADORA1,ADORA2A,ADORA2B,ADRB2,AEBP1,AGTR1,AIMP1,AKAP12,AKR1B1,AKR1B10,ALAD,ALDH1A3,ALDH2,ALDH3A1,ALOX15B,ALOX5,ALOX5AP,AMPD3,ANGPT1,ANGPT2,ANPEP,AOC3,APAF1,APBA3,APC,APLN,APOBEC3B,APOE,AQP5,AQP9,AR,ARC,ARG1,ARHGAP18,ARHGAP22,ARHGAP23,ARHGDIB,ARRDC3,ARSI,ASS1,ATP1A…	1473 (12)
10705213	TGFB1	5,281	growth factor	Activated	4,773	4,953		0,008	3,83E-34	2610318N02Rik,AASS,ABCA1,ABCD1,ABCG1,ABCG2,ABI2,ABLIM3,Acan,ACE,ACKR1,ACKR2,ACLY,ACPP,ACSS1,ACTA1,ACTC1,ACTG2,ACTN1,ADAM10,ADAM12,ADAM17,ADAM19,ADAMTS2,ADAMTS4,ADCY9,ADGRG2,ADI1,ADM,ADORA1,ADORA2B,ADRA1D,AGR2,AHNAK,AIM2,Akr1c19,AKT1,ALDH18A1,ALDH2,ALDH5A1,ALOX5,ALOX5AP,AMD1,ANGPT1,ANPEP,ANXA2,APLN,APOE,AQP11,AQP9,AREG,ARG1,ARHGEF19,ARL4A,ARNT2,ASPM,ASPN,ASS1,ATM,ATXN1,AXL,BACE1,BAMBI,BARD1,BAX,BC…	2327 (18)
	lipopolysaccharide		chemical drug	Activated	9,533	9,807		0,011	1,38E-31	ABCA1,ABCB1,Abcb1b,ABCB4,ABCC3,ABCC4,ABCC5,ABCG1,ACE,ACKR3,ACLY,ACOD1,ACSL1,ACTA1,ACTC1,ACVR2A,ADA,ADGRE1,ADM,ADORA1,ADORA2A,ADORA2B,ADRB2,AGTR1,AK4,AKAP2,ALDH2,ALDH3A1,ALOX5,ALOX5AP,AMPD3,ANGPT2,ANK2,ANKRD22,ANXA3,ANXA5,ANXA7,APEX1,APOBEC3B,APOE,AQP5,AR,ARC,AREG,Arf2,ARG1,ARG2,ARHGEF3,ARNT,ARPC1B,ARVCF,ASAP1,ASS1,ATP1A1,ATP1A2,ATP2B1,ATP6V0D1,AURKB,AZGP1,BACE1,BAMBI,BAX,BCL2,BCL2A1,BCL2L1,BCL6,B…	1983 (14)
10737962	ERBB2	-4,262	kinase	Activated	4,001	4,142		0,011	6,51E-30	ABCG2,ACSL4,ACTA1,ADAM12,ADAM17,ADAM19,ADAM8,ADAMTS5,AGR2,AHNAK,AIM1,AKT1,ALAD,ANG,ANXA2,AR,AREG,ARHGEF5,ASPM,ATP6V1A,AURKA,BACE1,BAG2,BARD1,BCAT2,BCKDHB,BCL2,BCL2L1,BHLHE40,BIRC3,BMP1,BNIP2,BRIP1,BTG2,BUB1,BUB1B,CADM1,CAPN15,CCDC80,CCL11,CCL20,CCL4,CCL5,Ccl7,CCNA2,CCNB1,CCNB2,CCND1,CCNE1,CCNE2,CD34,CD9,CDC20,CDC25C,CDH1,CDH11,CDH3,CDK1,CDKN1A,CDKN2B,CDKN2C,CDON,CDT1,CEBPB,CENPA,CENPE,CENPF,CES1,…	2342 (21)
10860351	HGF	-1,668	growth factor	Activated	4,273	4,533		0,017	1,54E-29	ABCB4,ABCG2,ACKR3,ACKR4,ADGRF5,ADGRG1,ADGRL2,ADORA2A,AIMP2,AKAP12,AKAP13,AKT1,ANGPT2,ANGPT4,ANK3,APAF1,ARPC5,ATM,AURKA,AURKB,BAG2,BCL2,BCL2A1,BCL2L1,BIRC3,BMP2,BUB1,BUB1B,CA9,CASP1,CASP8,CAV1,CCL2,Ccl2,CCL4,CCL5,CCND1,CCNE2,CCNF,CCNG2,CD28,CD3EAP,CD40,CD44,CD46,CD93,CDC14A,CDC20,CDC25B,CDC25C,CDC45,CDC6,CDH1,CDK1,CDK2,CDK4,CDKN1A,CDKN2B,CDKN2C,CENPF,CFLAR,CHRNB2,CLCF1,CNTFR,COL3A1,COL4A1,COPB1,CR…	1818 (16)
10742663	CSF2	1,373	cytokine	Activated	8,617	8,872		0,018	1,70E-28	ABCA1,ABCG1,ACE,ADA,ADAM8,ADGRE5,ADORA2B,ALOX5,ALOX5AP,APAF1,ARG1,ATM,ATXN1,AURKA,BAX,BCL2,BCL2A1,BCL2L1,BID,BIRC3,BUB1,BUB1B,C3,C4A/C4B,CARD11,CARD6,CASP1,CCL17,CCL2,Ccl2,CCL3L3,CCL4,CCNA2,CCNB1,CCND1,CCNF,CCR1,CCR5,CCR7,CD14,CD180,CD276,CD28,CD40,CD63,CD69,CD74,CD80,CD83,CD86,CD8A,CDC20,CDCA2,CDCA3,CDH1,CDK1,CDKN1A,CDKN2B,CDKN2C,CEACAM1,CENPE,CENPH,CFH,CHAF1A,CHAF1B,CHST11,CHTF18,CIITA,CLCF1,CL…	1630 (14)
	beta-estradiol		chemical - endogenous mammalian		0,748	0,963		0,008	7,01E-28	AARS,ABCA1,ABCA3,ABCB1,ABCC5,ABCG2,ABLIM1,ACADVL,ACE,ACER2,ACKR2,ACKR3,ACPP,ACSL1,ACTA1,ACTC1,ACTL6A,ACVR2A,ADAMTS4,ADAMTS5,ADCY1,ADCY9,ADGRG2,ADH1C,ADM,ADM2,ADORA1,ADORA2A,ADRB2,AEBP1,AGRN,AGTR1,AIF1,ALDH18A1,ALDH1A2,AMOTL1,ANGPT1,ANPEP,ANXA3,ANXA4,AP1G1,AP3D1,APAF1,APC,APEX1,APOE,AQP5,AR,ARAF,ARC,AREG,ARF5,ARG1,ARL4A,ARNT2,ARRB2,ATAD2,ATF5,ATM,ATP1B1,ATP2B1,AURKA,BACE2,BAK1,BAX,BAZ1A,BCAT1,BCL2…	2672 (20)
10895625	IFNG	1,768	cytokine	Activated	9,068	9,283		0,010	3,25E-26	ABCA1,ABCB1,ABCD3,ABLIM3,ACLY,ACOD1,ACSS1,ADCY5,ADGRG1,ADGRG2,ADM,ADORA1,ADORA2A,ADORA2B,AGRN,AGTR1,AHCY,AIF1,AIM2,ALDH1A3,ALOX5AP,ANKS1A,AQP11,AQP9,ARAP2,ARC,ARG1,ARG2,ARNT2,ASS1,ATG13,ATP1A1,ATP1B1,AZGP1,BACH1,BAK1,BATF2,BAX,BCL2,BCL2A1,BCL2L1,BCL2L2,BDNF,BECN1,BID,BLNK,BMF,BMP6,BRCA2,BRIP1,BST1,Bst2,C10orf10,C1QA,C1QB,C1QC,C1R,C2,C3,C4A/C4B,CARD6,CASP1,Casp12,CASP3,CASP4,CASP6,CASP7,CASP8,CASP…	1455 (14)
10742607	IL4	1,132	cytokine	Activated	3,121	3,349		0,014	9,74E-25	ABCA2,ABLIM1,ACSL1,ADAM19,ADGRE1,ADORA2B,ALDH1A2,ALDH2,ALG3,ALOX15B,ALOX5,ALOX5AP,ANXA2,APOE,APOLD1,APRT,ARG1,ARG2,ARMC6,ARNTL2,ARSB,ASCC3,ASS1,B4GALNT1,B4GALT7,BAX,BCAT2,BCL2,BCL2L1,BCL6,BDNF,BHLHE40,BIN1,BNIP3L,BPGM,C3,CA2,CAPG,CASP3,CASP6,CBX3,CCL11,CCL17,CCL2,Ccl2,CCL20,CCL22,CCL24,CCL3L3,CCL4,CCL5,Ccl6,Ccl7,CCNE1,CCR4,CCR5,CCR7,CCT3,CD14,CD163,CD2,Cd24a,CD276,CD300A,CD300LF,CD3EAP,CD40,CD44,…	1638 (16)
	Vegf		group	Activated	4,370	4,647		0,017	1,19E-24	ABCB1,ACE,ACKR3,ACKR4,ADAM10,ADGRF5,ADGRG1,ADGRL2,ADORA2A,AKAP12,AKAP13,ALOX5AP,ANGEL1,ANGPT2,ANGPT4,ANGPTL7,ANPEP,APAF1,APLN,ARHGAP18,ARHGAP22,ARHGAP23,AURKA,AURKB,AXIN2,BAG2,BAX,BCL2,BCL2A1,BMP2,BTBD3,BTN1A1,BUB1,BUB1B,C1QTNF1,CA2,CASP1,CASP3,CASP8,CCDC15,Ccl2,CCNE2,CCNF,CD3EAP,CD40,CD44,CD46,CD93,CDC14A,CDC20,CDC25B,CDC25C,CDC45,CDC6,CDH1,CDK1,CDK2,CDKN2C,CENPF,CFLAR,CHI3L1,CHRNB2,CLCF1,CNN1,C…	1547 (15)
10702695	ESR1	4,589	ligand-dependent nuclear receptor	Activated	2,367	2,435		0,003	5,50E-23	AASS,AATF,ABCA3,ABCA4,ABCB1,ABCB9,ABCC3,ABCC5,ABCG2,ABHD2,ABI2,ABLIM1,ACE,ACKR3,ACTC1,ACTR2,ADA,ADAM17,ADCY1,ADD3,ADORA1,AHNAK,AKAP1,AKAP13,AKT1,ALOX5,ANAPC5,ANK3,ANXA3,ANXA4,AP1G2,AP1M1,AP1S1,AP1S3,AP4M1,APC,APEX1,APOE,AQP9,AR,ARAF,AREG,ARFIP2,ARHGAP18,ARHGEF11,ARHGEF2,ARL4D,ARSG,ASPM,ASS1,ATF5,ATG13,ATP1B1,ATP2B1,ATP6V0D1,ATP6V1A,ATP6V1H,AURKA,AXIN2,BAX,BCAT1,BCL2,BCL2L1,BCL2L2,BCL6,BCR,BECN1,B…	2234 (20)
10916973	IL10RA	3,861	transmembrane receptor	Inhibited	-8,004	-7,979		0,002	4,48E-22	ABAT,ABCB1,ABCG1,ACOD1,ACSL1,ACSS2,ADD3,ADGRL2,ADH1C,AKT3,ALDH2,ALOX5,ARG2,Art2b,ASPN,ASS1,B4GALNT3,BATF2,BAX,BCL2,BMP2,BMP4,BOC,C3,CA2,CBS/CBSL,CCL22,CCL5,CCR7,CD1D,Cd24a,CD300LF,CD34,CD40,CD69,CELA1,CERS4,Ces2g,CLEC4E,CLEC5A,CLEC9A,CLIC6,COL14A1,CSF3R,CSRP2,CST7,CTH,CTSE,Cxcl9,DCN,DCSTAMP,DDHD1,DDIT4,DPEP1,DRAM1,ECM1,EDNRB,EFEMP1,EGF,EHF,EMP2,ERO1A,ETV1,F10,FADS3,FAM26F,FAM83B,FBN1,Fcrls,FERMT1…	1448 (15)
10896814	MYC	1,446	transcription regulator	Activated	4,196	4,374		0,009	2,82E-21	ABCA1,ABCA2,ABCA7,ABCB9,ABCC3,ABCC4,ABCD1,ABCD3,ABCG4,ACAT1,ACOD1,ACSL4,ACSS1,ACTA1,ACTN1,ACVR2A,ADARB1,ADD1,ADIPOR1,ADM,AHCY,AIMP2,AKAP1,AKAP12,AKT1,ALDH18A1,AMD1,ANGPT1,ANGPT2,ANXA4,ANXA5,APEX1,AR,ARAF,Arf2,ARG1,ARHGAP22,ARHGAP25,ARL6IP1,ASS1,ATAD3A,AURKB,B4GALT7,BAX,BCAT1,BCKDHB,BCL2,BCL2A1,BCL2L1,BCL6,BDNF,BIN1,BMPR1A,BRCA1,BUB1,BUB1B,BZW2,C12orf49,C1QBP,C9orf3,CAD,CASP1,CASP3,CASP8,CASP9,CAV…	2394 (19)
10850949	E2F1	3,829	transcription regulator	Activated	3,832	3,979		0,013	3,58E-21	ABCB1,ABCG2,Acan,ACTR1A,ACTR3,AKT1,ALG5,ALPL,ANGPT2,APAF1,AR,ARHGAP4,ATAD2,ATM,AURKA,AURKB,BAK1,BAX,BCL2,BCL2L1,BCS1L,BECN1,BID,BMP4,BOK,BRCA1,BUB3,CA2,Calm1 (includes others),CALR,CASP3,CASP6,CASP7,CASP8,CASP9,CAV1,CBX5,CBX7,CCNA2,CCNB1,CCNB2,CCND1,CCNE1,CCNE2,CCNF,CCT2,CCT4,CD44,CD9,CDC20,CDC25B,CDC45,CDC6,CDCA4,CDK1,CDK2,CDK4,CDKN1A,CDKN2C,Cdkn3,CEBPA,CFLAR,CHEK1,CHEK2,CITED2,CLIC1,COPS8,CRYAB…	1556 (17)
	doxorubicin		chemical drug		0,617	0,742		0,009	7,50E-21	ABCA7,ABCB1,ABCB4,ABCB9,ABCC3,ABCG2,ACTC1,ADAM10,ADM,ADORA2B,AKT1,ANXA2,APAF1,APEX1,AR,AREG,ATG12,ATM,AURKA,AURKB,BAK1,BARD1,BAX,BCL2,BCL2A1,BCL2L1,BCL2L2,BECN1,BHLHE40,BIK,BIRC3,BMP4,BNIP3L,BRCA1,BRCA2,BTG2,BUB1B,C4A/C4B,CA2,CAMK2D,CAPN6,CASP1,CASP3,CASP8,CASP9,CCAR1,Ccl2,CCNB1,CCNB2,CCND1,CD14,CD40,CD44,CDC25B,CDC25C,CDCP1,CDK1,CDK14,CDKN1A,CENPA,CFLAR,CHCHD6,CHEK1,CHEK2,CKM,CLDN4,CLU,COL3A1,CP…	2011 (22)
10822909	IL2	-1,065	cytokine	Activated	7,920	8,137		0,015	2,51E-20	ABCA1,ABCB4,ACVR2A,ADAM8,ADCY9,AREG,ARHGDIA,ARNT2,ATF5,ATM,BAX,BCL2,BCL2A1,BCL2L1,BCL6,BHLHE40,BIRC3,BMP2,C3,CAPN5,CARD10,CARD6,CARD9,CASP1,CASP3,CCL11,CCL2,CCL3L3,CCL4,CCL5,CCND1,CCNE1,CCNE2,CCNG2,CCR1,CCR4,CCR5,CCR7,CD2,CD244,CD247,CD274,CD28,CD3D,CD3G,CD40,CD44,CD46,CD5,CD69,CD80,CD83,CD86,CD8A,CD9,CDC6,CDH1,CDK2,CDK4,CDKN1A,CDKN2C,CEACAM1,CEBPA,CFLAR,CLSPN,CPD,CSF1,CSF1R,CSF2RB,CSF3,CTPS1,CTS…	1540 (14)
	PDGF BB		complex	Activated	5,727	5,899		0,013	3,31E-19	Abcb1b,ACKR3,ADARB1,ADD3,ADM,ADRA1D,ADRB2,AKAP12,AKR7A2,ARAF,AREG,ARF5,ARG2,ASAH2,ATP2B1,BHLHE40,BMP4,BMP6,BRCA1,C3,CASP4,CAV2,CBX4,CCL2,Ccl2,CCL20,Ccl7,CCND1,CCNE1,CCNL1,CCR4,CD44,CDK1,CDK2,CDK4,CDKN1A,CEBPB,CNN1,COL3A1,CP,CRYAB,CSF1,CSF1R,CSRP2,CTH,CXCL2,CYCS,DAB2,DCBLD2,DCN,DDIT3,DUSP1,DUSP5,DUSP6,EDNRB,EGFR,EGR1,ELAVL1,EREG,ETS1,ETS2,F3,FBLN5,FGF7,FHL1,FHL2,FLNA,FMO1,FN1,FOS,FOSL1,FRZB,FXYD5,…	1875 (17)
	camptothecin		chemical drug	Activated	1,945	2,007		0,005	1,07E-18	ABCB1,AEN,AIM1,AK4,AKAP2,ANO9,ANXA2,ANXA4,APAF1,APOE,AR,ARAP2,ARHGDIA,ARHGEF1,ARL4A,ARRB2,ASNSD1,ASPM,ATM,AURKA,BAK1,BAMBI,BAX,BCL2,BCL2A1,BCL2L1,BID,BIRC3,BNIP3L,BRCA1,BRCA2,BTG2,BTG3,BTK,C10orf76,C11orf68,C11orf95,CAMK2G,CASP1,CASP3,CASP4,CASP8,CASP9,CCL2,CCL20,CCNB1,CCND1,CCNE1,CCR1,CD1D,CD22,CD300C,CD40,CD46,CD48,CD53,CD83,CD86,CD93,CDC42EP2,CDK1,CDK2,CDK4,CDKN1A,CEACAM4,CFLAR,CHAC1,CHCHD7,CH…	1873 (16)
	tretinoin		chemical - endogenous mammalian		1,638	1,839		0,009	1,13E-18	ABCA1,ABCG1,ABHD2,ABLIM1,ACACB,ACKR2,ACSL1,ACSS2,ADA,ADAM10,ADAMTS5,ADD3,ADGRE1,ADM,AFDN,AGO1,AGTR1,AHNAK,AIMP1,AKAP12,AKT1,ALDH1A1,ALDH1A2,ALDH1A3,ALDH3A1,ALOX5,ALPL,ANPEP,ANXA2,ANXA5,AP1S2,APBB1IP,APEX1,APLN,APOE,AQP9,AREG,ARG1,ARHGAP29,ARHGEF1,BACE1,BAMBI,BCL2,BCL2A1,BCL2L1,BCL6,BHLHE40,BID,BIRC3,BLZF1,BMP2,BMP4,BMP6,BMPR1A,BMPR2,BNIP3L,BRCA1,BTG2,C12orf29,C1QA,C3,C3AR1,CA2,CA8,CACNA1C,CAD,Cal…	2394 (19)
10807177	E2F4	1,879	transcription regulator		1,097	1,128		0,008	1,66E-18	ALG5,ASF1B,AURKB,BARD1,BCL2,BECN1,BRCA1,BUB3,C5orf22,CASP4,CASP6,CBX5,CCDC77,CCNA2,CCND1,CCNE1,CCNE2,CDC25C,CDC6,CDCA4,CDK1,CDK2,CDKN1A,CDKN2C,CENPA,CENPE,CHEK1,CHEK2,CSTF1,DBF4,DDX11,DHFR,DROSHA,DUT,E2F1,E2F3,E2F8,ECT2,EIF2B2,EPAS1,EXOSC8,FANCD2,FDFT1,FEN1,FGF7,FOXM1,FOXN1,FPGT,GINS1,GMNN,H2AFX,H2AFZ,HIST1H2AB,HIST1H3D,HIST2H2AA3/HIST2H2AA4,HMMR,HP,ID3,IER5,KHDRBS1,KIAA0101,KIF22,KIF4A,LPAR1,MAD…
10763777	IL10	2,236	cytokine		-0,382	-0,356		0,002	2,02E-18	ABLIM3,ADM,ALOX5AP,ANKS1A,ARAP2,ARG1,ARG2,ARNT2,BAX,BCL2,BCL2A1,BCL2L1,BMP2,BMP6,BMPR1A,C10orf10,CASP3,CASP8,CCL11,CCL17,CCL19,CCL2,Ccl2,CCL20,CCL22,CCL3L3,CCL4,CCL5,Ccl6,CCR1,CCR4,CCR5,CCR7,CD14,CD163,CD2,Cd24a,CD274,CD28,CD40,CD44,CD55,CD68,CD72,CD80,CD83,CD86,CDH13,CDKN1A,CEACAM1,CFLAR,CIITA,CLEC7A,CR1L,CSF1,CSF1R,CSF2RB,CSF3,CTSE,CTSS,CX3CR1,CXCL10,CXCL11,CXCL12,CXCL13,CXCL2,CXCL3,CXCL6,Cxcl9…	1618 (15)
	dexamethasone		chemical drug	Inhibited	-6,197	-6,085		0,005	2,86E-18	AACS,ABCB1,Abcb1b,ABCB4,ABCC3,ABHD2,ACAT1,ACE,ACKR3,ACKR4,ACOT7,ACSL1,ACSS2,ACTG1,ACTG2,ACTR3,ACY3,ADAM10,ADAM12,ADAM17,ADAMTS15,ADAMTS2,ADM,ADRB2,AEBP1,AGPAT3,AKAP12,AKAP13,AKAP6,AKT1,ALDH18A1,ALDH1A1,ALDH6A1,ALOX15B,ALOX5AP,AMPD3,ANGPTL7,ANK2,ANO4,AP1G1,APLN,APOE,AQP5,AREG,ARG2,ARHGAP23,ARHGDIA,ARHGEF19,ARHGEF2,ARMC8,ARRB2,ASPN,ATP1A1,ATP1B1,ATP2B1,AXIN2,B3GALNT1,B3GNT5,B4GALT2,B4GALT4,BACE1,BA…	2399 (18)
10752811	APP	-1,350	other	Activated	3,110	3,229		0,008	7,24E-18	ABCA1,ABCD3,ABCG1,ABCG2,ACTA1,ACTG1,ACTN2,ADAMTS4,AIF1,AKT1,AMPH,APOE,ARC,ARF5,ARF6,ARG1,ARL11,ARRDC3,ASCC1,ATM,ATOX1,ATP1A2,ATP1A3,ATP1B1,ATP6V1A,AXIN2,AXL,BACE1,BAX,BCL2,BCL2L1,BCL2L2,BDNF,BIK,BMF,BMP4,BMP6,Bmp8b,C1QBP,C1R,C1S,C3,C4A/C4B,CA12,CALML4,CALR,CAMK2D,Casp12,CASP3,CASP9,CCL2,Ccl2,CCL20,CCL3L3,CCL4,CCL5,Ccl7,CCND1,CCNE1,CCNG2,CCR5,CD151,CD40,CD44,CD68,CD69,CD74,CD86,CDC14A,CDC27,CDH1,C…	1888 (15)
	gefitinib		chemical drug		-0,749	-0,787		-0,007	2,66E-17	ADAMTS15,AKT1,ALDH1A1,ANO9,ARC,AREG,AURKA,AURKB,BCL2,BCL2L1,BDH2,BMF,BRCA1,BTG2,BUB1,C3,CCAR1,CCL2,Ccl2,CCNB1,CCND1,CCNE1,CCNE2,CCNF,CDC25C,CDC6,CDH1,CDK2,CEBPB,CELSR2,CFLAR,CHEK1,CHEK2,CKAP2,COL8A1,CTNNAL1,DHFR,ECT2,EFNA1,EGFR,EPGN,EPSTI1,ETV4,FGFR2,FMO2,FOSL1,FRAT1,GHR,GJA1,GLB1L,GLI1,HMOX1,HYAL1,ID1,ID4,IGF1,IGFBP5,IL1R2,IL7,KIF11,KIF23,KRT19,LIFR,MAP2K6,MAP4K4,MCM3,MCM8,MDM1,MKI67,MMP11,MMP15…	2188 (23)
10727260	CCND1	1,949	transcription regulator	Activated	4,646	4,743		0,010	4,50E-17	ABCC4,ALDH1A3,AR,AREG,ASAP2,ASPM,ATAD2,AURKA,AZGP1,BCL2,Bmyc,BRCA1,BRIP1,BRWD1,C7,CCNA2,CCND1,CCNE1,CCNE2,CD44,CD6,CDC45,CDC6,CDCA2,CDCA7,CDCA7L,CDH1,CDK2,CDK4,CDKN1A,CDKN2B,CDKN2C,CENPF,CENPH,CENPK,CENPN,CEP55,CLSPN,COL5A2,CPED1,CPNE3,CTNNBIP1,DDIAS,DEPDC1,DKK2,DNMT1,DONSON,DTL,E2F1,E2F4,E2F7,E2F8,EGFR,EIF5A2,ELAVL1,ELOVL7,ENDOD1,ENPP2,EPGN,EPHA2,EPS8,ERBB2,EREG,ESCO2,FAM83D,FGF7,FOXM1,GALNT11,G…	1173 (14)
10811900	AGT	-1,222	growth factor	Activated	4,206	4,359		0,010	8,79E-17	ACE,ACTA1,ADAM12,ADAM17,ADAM23,ADAMTS5,ADD3,ADGRE1,ADH1C,ADIPOR1,ADM,ADORA2B,Aff2,AGTR1,ANGPT1,ANGPT2,ANK3,ANXA3,APLN,ARHGEF11,ARID1B,ASAH2,ASL,ATP1A1,ATP1B1,ATP2B1,BACH1,BAX,BCL2,BECN1,BMP6,BOK,BRCA1,CACNA1C,Calm1 (includes others),CALR,CASP3,CASP8,CAV1,CCL2,Ccl2,CCL3L3,CCL4,CCL5,CCND1,CCNE1,CCNE2,CCR7,CD44,CD86,CDH13,CDK1,CDK4,CDKN1A,CGREF1,CIT,COL3A1,COL4A1,COL6A1,CP,CREB5,CTF1,CTSS,CXCL10,CXC…	2082 (17)
10820282	VCAN	9,296	other	Inhibited	-2,024	-2,054		-0,003	1,74E-16	ACTA1,ADM,AEBP1,AGRN,ANG,AOC3,APOE,ASS1,ATRN,BDNF,C1R,C1S,C3,C4A/C4B,Calm1 (includes others),CASP1,CASP3,CASQ2,Ccl2,CCL20,CD247,CD34,CDH13,CDKN1A,CEACAM4,CEBPB,CIDEA,CLU,CRISPLD2,CXCL12,CXCL2,CXCL6,CYBA,DCN,Egfl7,EGFR,ENPP2,F3,FBLN5,FN1,FST,GLB1,HAS2,HAS3,ICAM1,IFNG,IGFBP4,IL1RN,ITGA3,ITGA5,ITGB1,LAMB1,LBP,LGALS3,LGALS9B,LOXL4,MAP1B,MCFD2,MDM2,Mecom,MEF2C,METRNL,MIF,MSLN,MYH10,NFKB1,OGN,OLFML2B,P…	1734 (18)
	progesterone		chemical - endogenous mammalian		1,546	1,649		0,007	1,75E-16	ABCB1,ABCB4,ABCG2,ACAT1,ACE,ACOD1,ACOT7,ACPP,ACRBP,ACSL1,ACTA1,ADARB1,ADM,ADRB2,AEBP1,AGTR1,AK3,ALDH1A1,ALDH1A2,ALPL,AMD1,AMPD3,AP1G1,APOE,AR,AREG,ARL4A,ATP1A2,ATP1B1,AURKA,B3GALNT1,BAX,BCAT1,BCL2,BCL2L1,BCL6,BDNF,BHLHE40,BIRC3,BMP2,BRCA1,C3,CA12,CA2,CADM1,CASP3,CAV1,CCL2,CCNA2,CCNB1,CCNB2,CCND1,CCNE1,CCR5,CD1D,CD40,CD86,CDC25C,CDH1,CDH11,CDK2,CDKN1A,Cdkn1c,CDKN2B,CDT1,CEBPB,CES1,CHERP,CITED2,CKM…	2099 (18)
10877997	CDKN2A	-1,265	transcription regulator	Inhibited	-2,889	-2,910		-0,002	1,80E-16	AMD1,ANAPC5,APAF1,APPL2,ASF1B,ATAD2,AURKB,BARD1,BAX,BCL2,BLM,BTG2,BTG3,BUB1B,C3,CAPG,CASP3,CCL11,CCL19,CCL2,Ccl2,CCL22,CCL24,CCL3L3,CCL4,CCL5,Ccl6,Ccl7,Ccl9,CCNA2,CCNB1,CCND1,CCNE1,CCR4,CCR7,CDC25B,CDC25C,CDCA4,CDCA7L,CDK1,CDK2,CDKN1A,CDKN2B,CDKN2C,CEBPB,CENPK,CHAF1A,CITED2,CX3CL1,CXCL10,CXCL13,CXCL14,CXCL6,Cxcl9,CXCR2,DDR1,DEK,DHFR,DONSON,DUSP1,E2F1,E2F3,E2F6,EBF1,EED,EFNA1,EGR1,EHD3,EPS8,Esrra,…	1903 (22)
10725778	NUPR1	-1,305	transcription regulator	Inhibited	-2,455	-2,570		-0,007	2,26E-16	ABCC5,ABHD15,ACSS1,ADCY9,ADGRG1,ADGRL3,ADM,ADRB2,AEN,AGRN,AKAP12,ALDH5A1,ANGEL1,ANK3,APOBEC3B,AREG,ARHGAP11A,ARHGEF26,ASPM,ATAD5,ATP6V0A1,ATP8B1,AURKA,B3GNT5,BCL9,BLM,BRCA1,BRINP3,BUB1,BUB1B,C1orf112,CCDC77,CCNA2,CCNB2,CCNF,CD63,CD68,CDC25C,CDCA2,CDCA3,CDK2,CDK4,CEBPB,CENPC,CENPI,CENPL,CEP170B,CEP97,CERK,CITED2,CKAP2L,CNIH2,CNPY4,COA5,COL3A1,COQ10A,CREB5,CROT,CTPS2,CXCL3,CXCR4,DAGLA,DDIT3,DEPTOR,…	1668 (13)
10714832	PTEN	-1,239	phosphatase		-0,814	-0,832		-0,001	5,47E-16	ABCC4,ABTB1,ACSL1,ADM,AKAP1,AKT1,ALG3,ALOX5AP,ANGPT1,ANGPT2,AR,ARG1,ARHGDIA,AURKA,AURKB,BAX,BCL2,BPGM,BRPF1,BTG2,C3,CA12,CA2,CA8,CASP7,CBX4,Ccl2,CCL5,CCNB1,CCNB2,CCND1,CCNE1,CCR7,CD274,CD40,CDC20,CDK4,CDKN1A,CDKN2B,CEBPA,CEBPB,CITED2,CS,CSRP1,CST6,CSTF3,CTNNBL1,CTSV,CX3CR1,CXCL10,CXCL11,CXCL13,CXCL2,CXCR3,CXCR4,CYB561,CYP27A1,DEGS1,DHFR,DLD,DRAP1,DUSP1,EBP,ECI2,EED,EFNB2,EGF,EGFR,EHHADH,EIF4EBP1,…	2011 (19)
10849841	IL1B	12,378	cytokine	Activated	7,075	7,256		0,010	6,37E-16	ABCC3,ABCD3,ABCG2,Acan,ACKR2,ACOD1,ACPP,ADAM8,ADAMTS4,ADAMTS5,ADM,ADORA2B,ADRB2,AGTR1,AIF1,AKR1B1,ALPL,AMPD3,ANGPT1,ANTXR1,APOE,ARC,ARG1,ASAH2,ASS1,ATF5,ATP1A1,BAMBI,BAX,BCL2,BCL2A1,BCL2L1,BIRC3,BMF,BMP2,BMP4,BTG2,C1R,C3,CASP3,CASP4,CCL11,CCL17,CCL2,Ccl2,CCL20,CCL22,CCL24,CCL4,CCL5,Ccl7,Ccl9,CCR1,CCR5,CCR7,CD14,Cd24a,CD274,CD40,CD44,CD55,CD69,CD74,CD80,CD83,CD86,CDKN1A,Cdkn1c,CEBPA,CEBPB,CEBPG,CF…	1413 (12)
	calcitriol		chemical drug	Inhibited	-3,841	-3,855		-0,001	1,10E-15	AAAS,ABCB1,ABCC3,ABLIM1,ACKR4,ADAM19,ADCY9,AGR2,AKT1,ALDH1A2,ALOX5,ANGPT2,ANXA2,AR,AREG,ARHGEF3,ATM,ATP2B1,BAK1,BAX,BCL2,BCL2L1,BECN1,BNIP2,BRCA1,BUB1B,C3,CA2,CACNA1C,CACNA1D,CASP7,CASP9,CCL20,CCNA2,CCNB1,CCND1,CCNE1,CD14,CD40,CDC20,CDC45,CDC6,CDH1,CDK1,CDKN1A,CDT1,CEBPA,CEBPB,CENPA,CENPH,CENPM,CENPQ,CES1,CHAF1A,CHAF1B,CHTF18,CKM,COL4A1,CSE1L,CSF1,CSF1R,CTSK,CXCL10,CXCL2,CXCL3,CXCL6,CYP24A1,CYP3A…	2310 (20)
10789087	IKBKB	-1,370	kinase	Activated	4,078	4,256		0,016	1,37E-15	ABCA1,ACOD1,AEBP1,AMPD3,AURKB,BAX,BCL2,BCL2L1,BIRC3,BMP2,BRCA1,BRCA2,C3,CASP8,CCL11,CCL17,CCL19,CCL2,Ccl2,CCL20,CCL3L3,CCL4,CCL5,Ccl9,CCNA2,CCND1,CCNE2,CCR1,CCR7,CD44,CDC25B,CDC6,CDH1,CDH13,CDKN1A,CEBPB,CH25H,CLU,CP,CSF1,CTSF,CTSK,CX3CL1,CXCL10,CXCL12,CXCL2,CXCL3,CXCL6,Cxcl9,CXCR4,CYBA,CYP1B1,CYP7B1,DCN,DGKA,DUSP6,ECT2,EGLN1,EGR1,ENPP2,EREG,ETS1,EZH2,F3,FGF10,FOS,FOXM1,FOXO1,FYN,GBP2,GCH1,GM2A,GR…	1591 (13)
10884215	TWIST1	22,637	transcription regulator		0,633	0,713		0,009	1,84E-15	Acan,ALDH1A1,AR,ASPM,BAX,BCL2,C1QTNF1,C9orf3,CASP3,CBX2,CCDC3,CCK,CCL2,Ccl2,CD40,CD44,CDH1,CDKN1A,CHAD,CHI3L1,CHRDL2,CLDN4,CLU,COL6A1,CXCL12,DCN,DKK3,DNM1,EFNB2,EMP3,ENPP3,ESR1,ETS1,EZH2,FGF10,FGFR2,FGFR3,FIBIN,FMOD,FN1,FOS,FOSL1,FOXO1,FREM2,GLI1,GSN,HOXD10,IGFBP4,IGFBP5,IL1B,IL6,ITGA8,KCNN4,LMNA,LRG1,MET,MFGE8,MME,MMP2,MRC2,MXRA8,NCAM1,NT5E,OLFML3,PAM,PAMR1,PCDH18,PCOLCE,PDGFRA,PDZD2,PROM1,PTPRU…	2249 (27)
10714890	FAS	-1,080	transmembrane receptor		-0,927	-0,954		-0,004	2,65E-15	AIM1,AKAP2,ANXA2,ARAP2,ARHGDIA,ARHGEF1,ARL4A,ARRB2,BAX,BCL2,BCL2A1,BCL2L1,BID,BIRC3,BTG3,BTK,CAMK2G,CASP3,CASP8,CASP9,CCL2,Ccl2,CCL20,CCL3L3,CCL4,CCL5,CCR1,CD1D,CD22,CD300C,CD44,CD48,CD80,CD83,CD86,CD93,CDC42EP2,CDKN1A,CEACAM4,CFLAR,CLTB,COL18A1,COL3A1,COL4A1,COL5A1,COL6A1,COL8A1,CSF1,CSNK1G2,CXCL10,CXCL11,CXCL2,CXCL3,CXCL6,CXCR2,CXCR3,DUSP10,DYRK3,EFNA1,EGR1,ERCC1,F2RL1,F3,FAIM2,FBN1,FCAR,FCGR2B…	1051 (11)
	dextran sulfate		chemical drug		1,517	1,583		0,012	2,66E-15	ACE,ADA,ADAM8,ADORA2B,AGTR1,ARG1,ATM,AURKA,BLM,BUB1,BUB1B,C3,C4A/C4B,CARD11,CCL11,Ccl2,CCL3L3,CCL5,CCNA2,CCNB1,CCNF,CD14,CD40,CD74,CD80,CD83,CD86,CDC20,CDCA2,CDCA3,CDK1,CENPE,CENPH,CFH,CHAF1A,CHAF1B,CHTF18,COL18A1,CSF3,CXCL2,CXCL3,CXCL6,DCLRE1A,DSCC1,E2F7,E2F8,EFNA5,EFNB2,EGF,ERCC6L,EXO1,FANCA,FANCB,FBXO5,FGF1,FGFR3,FIGNL1,FOXM1,GSTM5,HAUS8,HGF,HJURP,HMOX1,ICAM1,ID3,IFNG,IL12A,IL18,IL1B,IL6,IRF7,…	1456 (12)
10859799	IL6	3,192	cytokine	Activated	4,343	4,518		0,012	5,56E-15	ABCA1,ABCC3,ABCC5,ABCG2,ACKR2,ACVR2A,ADAMTS4,ADAMTS5,ADGRE1,ADGRE5,ADORA2B,AHNAK,AKT1,ANG,ANPEP,APOE,AREG,ARG1,BAK1,BAX,BCL2,BCL2L1,BCL6,BDNF,BMP2,BMP6,BTG2,BUB1,BUB1B,BUB3,C3,CAPRIN1,CASP1,CASP3,CASP7,CCK,CCL11,CCL2,Ccl2,CCL20,CCL24,CCL3L3,CCL4,CCL5,CCNA2,CCNB1,CCNB2,CCND1,CCNE1,CCR1,CCR4,CCR5,CCR7,CD14,CD163,CD40,CD44,CD46,CD48,CD53,CD68,CD74,CD80,CD83,CD86,CDC20,CDC25C,CDC45,CDC6,CDH1,CDK1,CDK…	1838 (14)
10726734	HRAS	1,113	enzyme	Activated	4,491	4,576		0,007	1,71E-14	Acan,ACTA1,ACTG1,ADARB1,ADGRE5,ADM,AKAP2,AKT1,ALDH1A3,ANTXR1,ANXA2,ANXA3,AREG,ARF6,ASAP1,ATP1A3,ATXN1,AURKA,AURKB,BAK1,BCL2,BCL2L1,BMP1,BMP4,BOK,BTBD11,BTG2,C1QC,CALU,CAPG,CAV1,CCDC80,Ccl2,CCL5,CCNA2,CCNB1,CCND1,CCNE1,CD44,CD69,CD81,CD96,CDH1,CDH3,CDK1,CDK2,CDK4,CDKN1A,CDKN2B,CDON,CEBPB,CECR5,CGA,CGREF1,CHST11,CHST12,CLCF1,CLU,CNN1,COL18A1,COL3A1,COL4A1,COL5A2,COL6A2,CPT1A,Crip2,CSF1,CSRP1,CSRP2,…	2352 (23)
10742612	IL13	1,005	cytokine	Activated	3,364	3,492		0,010	1,92E-14	ABCA1,ACADVL,ACKR3,ACSL1,ADA,ADORA1,ADORA2A,ADORA2B,ALDH1A2,ALOX5AP,AMPD2,ARG1,ARG2,ARNTL2,BAX,BCL2A1,BCL2L1,BDNF,BID,BZW2,C3,C3AR1,CA2,CASP1,CASP3,CASP6,CASP7,CASP8,CASP9,CCL11,CCL17,CCL2,Ccl2,CCL20,CCL22,CCL24,CCL3L3,CCL4,CCL5,Ccl6,Ccl7,CCR5,CD101,CD14,CD163,CD247,CD37,CD3EAP,CD40,CD44,CD48,CD72,CD80,CD86,CEBPA,CEBPB,CHCHD7,CHI3L1,CHST2,CLEC4A,CLEC4E,CLEC7A,COL18A1,COL3A1,COL6A2,CTNNAL1,CTSC,CT…	1539 (14)
10733548	IL5	-1,147	cytokine	Activated	5,830	6,100		0,022	1,99E-14	AK3,ANXA2,AREG,ASS1,ATP1B1,ATXN1,BCL2,BCL2L1,BCL6,BNIP3L,CA4,CASP4,CCL2,CCL22,CCNE1,CCR1,CCR5,CCR7,CD40,CD55,CD63,CD69,CDKN1A,CEACAM1,CHST12,CIITA,CITED2,CKAP4,CRELD2,CRIP1,CSF2RB,CSF3R,CTSC,CX3CR1,CXCR2,CXCR3,CXCR4,CYSLTR1,DDX21,DUSP5,DUSP6,EAF2,EBP,EGLN1,EGLN3,EGR1,EIF4EBP1,ELL2,ENDOG,ENO1,EPS8,ERO1A,FAM162A,FAM65B,FCGR2B,FGL2,GADD45G,GALK1,GBP2,GBP4,GBP7,GCAT,GLIPR2,GPAM,HBEGF,HEPACAM2,HIF1A,H…	1895 (15)
10828827	CDKN1A	2,800	kinase	Inhibited	-2,681	-2,727		-0,006	2,02E-14	AIMP1,ARL6IP1,ASPM,ATAD2,AURKA,AURKB,BAX,BCL2,BCL2L1,BRCA1,BUB1,BUB1B,BUB3,CASP3,CCL2,CCNA2,CCNB1,CCND1,CCNE1,CDC20,CDC25B,CDC25C,CDC6,CDK1,CDK4,CDKN1A,CDKN2B,CENPF,CEP55,CHAF1B,CHEK1,CIT,CPA3,CRYAB,CTSK,DLGAP5,DSE,DTL,DUSP1,EDNRA,EXO1,FANCI,FAT2,FN1,FOXM1,GLB1,GRN,H2AFX,H2AFZ,HJURP,HSPA1A/HSPA1B,IFNG,IL1B,IL6,INHBA,ITGAM,JAG1,KIAA0101,KIF20A,KIF2C,KNSTRN,KNTC1,LBR,LGALS3,LGALS3BP,LIMA1,MAD2L1,MB…	1533 (16)
10890024	NFKBIA	1,045	transcription regulator		1,406	1,496		0,006	2,06E-14	Abcb1b,ABCD3,ACKR3,ACOD1,ADAMTS5,ADGRE5,AEBP1,AGTR1,ALOX15B,AMPD3,ATP6V1B1,AURKB,AXL,AZGP1,BAX,BCKDK,BCL2,BCL2A1,BCL2L1,BCL2L2,BID,BIRC3,BMP2,BOK,BTG2,BUB1B,C21orf33/LOC102724023,C3,CARD10,CASP4,CASP8,CCL11,CCL2,Ccl2,CCL20,CCL3L3,CCL5,Ccl7,Ccl9,CCNA2,CCNB1,CCND1,CCNE2,CCR1,CD40,CD69,CD80,CD86,CDC25B,CDC45,CDC6,CDH1,CDH13,CDH3,CDK2,CDKN1A,Cdkn1c,CEBPB,CFLAR,CH25H,CHI3L1,CITED4,CLU,COL3A1,COL5A2,CP…	1709 (15)
10774274	EGFR	-2,041	kinase	Activated	2,308	2,404		0,008	2,64E-14	ABCG2,ACOT7,ACTA1,AKT1,AMD1,AR,AREG,BAX,BCL2,BCL2L1,BCL6,C12orf49,CASP4,CAV1,CCAR1,CCL2,CCL5,CCND1,CCNG2,CDCP1,CDH1,CDK1,CDK2,CDK4,CDKN1A,CEBPB,CHI3L1,CHKA,CMA1,COL3A1,COL5A2,COL6A1,COL6A2,COL8A1,CRYAB,CTSK,CXCL10,CXCL12,CXCR4,DDIT3,DSC2,DSG2,DUSP1,DUSP4,E2F1,E2F3,EFNB2,EGF,EGFR,EGR1,ERBB2,ERBB3,ERBB4,EREG,ESR1,ESR2,F2R,F2RL1,F3,FBLN2,FBN1,FGF7,FOS,FOSL1,GAS5,GHR,GRN,GZMB,HAS2,HBEGF,HERPUD1,HIF1A…	2312 (20)
10907976	PGR	-1,293	ligand-dependent nuclear receptor		1,039	1,217		0,015	3,46E-14	ABCG2,ACOD1,ACSL1,ADARB1,AK3,AK4,AKAP13,ALDH1A3,Alox12e,AMD1,AP1G1,AR,AREG,ARNT,ATP1B1,ATXN1,BCL2L1,BCL6,BIRC3,BUB1,CA12,CCNB1,CCNB2,CCND1,CD44,CDC20,CDC6,CDH12,CDK1,CDKN1A,CEBPA,CEBPB,CKAP4,CLDN7,COL6A1,COL6A2,COMT,CPT2,CREB3L2,CSRP1,CTBS,DDX21,DNAJB4,DPYSL2,EDNRA,EGFR,EIF1AX,ELL2,ENC1,EPAS1,EPHA1,ERBB2,ESR1,EZR,F2RL1,F3,FAM49A,FKBP5,FN1,FOS,FOXO1,GAL,GAS6,GATA3,GLS,GOT1,GPER1,GPR160,GPRC5A,GRIA…	2455 (21)
	salmonella minnesota R595 lipopolysaccharides		chemical - endogenous non-mammalian	Activated	5,768	5,963		0,023	3,75E-14	ACOD1,ACSL1,AK3,ARHGAP25,AXL,CASP4,CCL2,Ccl2,CCL20,CCL22,CCL3L3,CCL4,CCL5,Ccl6,Ccl7,CD80,CD83,CD86,CFLAR,CH25H,CMPK2,CXCL10,CXCL13,CXCL2,CXCL3,CXCL6,EDNRB,EGR1,ETS2,FOS,FOSL1,GDF15,HLA-DQA1,HLA-DRA,ICAM1,IFIT2,IFNG,IL12A,IL1A,IL1B,IL6,IRF1,IRF8,ISG15,ITPR2,JAG1,JUN,LPAR1,LZTFL1,MAFF,MCM2,MDFIC,MEFV,MET,MKI67,Nes,NFKB1,NFKB2,NFKBIZ,OASL,PILRA,PSTPIP2,PTGS2,PTPRJ,RSAD2,SAMHD1,SERPINB2,SERPINE1,SLC7…	1644 (13)
10785382	TNFSF11	1,022	cytokine	Activated	4,073	4,284		0,018	6,98E-14	ACOD1,ADGRE1,ADORA2B,ADRA1A,AIF1,AK3,AKAP13,AQP9,ATP6V0D2,AURKA,BCL2,BCL2A1,BCL2L1,BMP4,BST1,C3AR1,CA2,CAV1,CCL2,Ccl2,CCL3L3,CCL4,CCL5,Ccl7,Ccl9,CCND1,CCNE1,CCR1,CCR4,CD14,CD300LF,CD40,CD44,CD83,CDK14,CDKN1A,CEBPA,CIAO1,CLEC11A,CLEC4E,CREBRF,CSF1R,CSF3,CSRP1,CTSK,CXCL3,DAB2,DCSTAMP,DMPK,DOK2,DUSP1,ECT2,EHD1,ESR1,ETS1,F3,FGR,FHL2,FOS,FOSL1,FOXM1,FOXO1,FRRS1,GABPA,GCH1,GPR68,GRN,GTF2H1,HCK,HCLS1,HI…	1544 (14)
10730452	MGEA5	1,372	enzyme		1,897	1,877		-0,001	9,97E-14	ABLIM1,ABLIM3,ACSL4,ACSS1,ACSS2,ACTG1,ADAM19,ADGRG2,ADGRL2,AHNAK2,ALOX5AP,APOBEC1,APOE,ARAF,ARHGAP29,ARHGEF25,ARPC4,ASS1,AZGP1,BACH1,BCL2,BCL2L1,BNIP2,C1QA,C1QB,C3AR1,CAMK1D,CASP1,CASQ2,CAV1,CCL2,Ccl2,CCL20,CCL3L3,Ccl6,Ccl9,CCND1,CCNG2,CCR1,CCR5,CD14,CD151,Cd24a,CD40,CD44,CD48,CD53,CD55,CD68,CD86,CD93,CDCA4,CDCA7,CDCA7L,CDH1,CDK2,CDKN1A,Cdkn1c,CDKN2B,CDKN2C,CEACAM1,CEBPA,CEBPB,CH25H,CIAPIN1,CLDN1…	2008 (21)
10773849	OSM	4,442	cytokine	Activated	3,469	3,581		0,007	1,06E-13	ABCA1,ABCC3,ABCC4,ABCC5,ABCG1,ACE,ACKR2,ACOT2,ADAM17,ADAMTS4,ADAMTS5,AKR1B10,AMPD3,ANGPT2,ANXA2,ANXA3,AQP9,ARF6,ARFGEF2,ARG1,ARHGEF2,ARL4A,ATP2B4,BAK1,BAMBI,BCL2,BHLHE40,BLMH,C1R,C1S,CADM4,CASK,CASP4,CBX3,CCL11,CCL2,Ccl2,CCL20,CCL24,CCL5,CCND1,CCNG2,CDA,CDH1,CDH3,CDK17,CDKN1A,CEBPA,CGA,CH25H,CHD1,CHI3L1,CKM,CLDN4,CLPP,CNTN6,COL3A1,COL6A1,COL8A1,CPM,CSF3,CSNK2A2,CST6,CTSV,CXCL10,CXCL12,CXCL13,CXCL…	1881 (14)
	raloxifene		chemical drug		0,458	0,460		0,000	1,12E-13	ADCY9,AIMP1,ANXA3,AP1G1,AREG,ASCC3,BAK1,BCL2,BIK,BLNK,BMP2,BMP4,CCL5,CCNB1,CCND1,CDKN1A,CLU,CSF1,CXCL12,CXCL6,CYP1B1,DBN1,DDIT4,DUSP1,DUSP4,ECH1,EDN3,ENPP2,EPHA1,ERBB2,ERBB3,ESR1,ESR2,F2R,FLNB,FMO5,GABPA,GPRC5A,HES1,HIST2H2AA3/HIST2H2AA4,HMOX1,HSPA1A/HSPA1B,IER3,IFI30,IGF1,IGFBP4,IL18,IL6,IRF6,ITGB1,JUN,KIAA0922,KLF6,KRT7,KYNU,L1CAM,LAMB1,LAMB2,LUM,MATN2,MFAP5,MIF,MKI67,MMD,MMP13,MMP2,MMP3,MPPED2…	1973 (19)
10908482	SMARCA4	-1,482	transcription regulator		0,840	1,128		0,021	1,17E-13	ABCA1,ABHD2,ABLIM3,ACTA1,ADGRG1,AGMAT,AGR2,AHNAK,AIM1,AIM2,ALDH1A3,ALDH2,ANTXR2,AP1S2,AP3M2,AREG,ARHGAP30,ARHGDIB,ASCC1,ATP2B4,ATP6V1B1,AZGP1,BAK1,BAMBI,BCL2A1,BIN1,BMP4,BNIP3L,C19orf12,C6orf141,CA14,CASP1,CCL2,CCNA2,CCND1,CCNE2,CCR1,CD44,CD63,CD74,CDC6,CDH1,CDH11,CDK2,CDKN1A,CDKN2B,CEBPB,CFP,CHODL,CIITA,CKM,CLCF1,CLDND1,CLIC2,CORO6,COTL1,CP,CPM,CSF1,CSNK1G2,CTSS,CUL4B,CXCR3,CXCR4,CYB5R2,CYP4B1,D…	2085 (22)
10833814	FOXO3	-1,131	transcription regulator		-1,879	-1,792		0,010	1,23E-13	AGFG1,ALDH3A1,ANGPT2,APAF1,APEX1,AR,ATP6V0D2,AURKA,BCL6,BECN1,BMP2,BNIP2,BNIP3L,BPGM,BUB1B,CAD,CASP4,CASP8,CCNB1,CCNB2,CCND1,CCNE2,CCNG2,CDC20,CDC45,CDC6,CDH1,CDK4,CDKN1A,CDKN2B,CDT1,CEP55,CFLAR,CPT1A,CSNK2A2,CTSV,CXCL10,CXCR4,DDIT3,DDIT4,DLGAP5,DNM1L,DOK5,EGR1,EIF4EBP1,ESR1,EXO1,FBXO32,FBXO5,FGFR2,FOS,FOXM1,FOXO1,FOXO4,FOXP3,GABARAPL1,GATA2,GMNN,GRB14,GSTM5,GTF2I,HBP1,HMGCR,HMGCS2,IARS,IER3,IFIH…	2231 (26)
10851350	TGM2	-2,680	enzyme	Activated	3,639	3,748		0,010	1,55E-13	Acan,ACSS2,ACTA1,ALPL,AQP9,BCL2A1,BCL6,BIRC3,BTG2,C12orf29,C3,CA2,CAD,CCL2,CCL22,CCL24,CCND1,CD101,CD300C,CD74,CD86,CD93,CDCA7,CEACAM1,CFLAR,CFP,CSF3,CX3CR1,CXCL10,CYP4F3,DCSTAMP,DHX33,DNAAF2,E2F5,EHD1,FAM101B,FARSB,FCER1G,FERMT1,FFAR2,FN1,GCA,GJA1,GM2A,GTPBP10,HDAC3,HIF1A,HIP1,HK3,IFI35,IFIT1,IFIT2,IFIT3,IFNG,IL10RA,IL1B,IL6,IRF9,ITGA6,ITGAM,ITGAX,JAML,KCNQ5,KIAA0513,LILRA5,LRRC25,LRRK2,LSP1,LY6…	978 (13)
10779584	PTGER2	2,438	g-protein coupled receptor	Activated	6,380	6,521		0,017	1,67E-13	ADGRE1,AREG,ASPM,AURKA,BRCA1,BUB1B,CCNA2,CCNB2,CCR7,CDH1,CENPE,CENPF,CEP55,CFP,CKAP2L,CLEC4D,CSF1R,CXCR2,CXCR4,DEPDC1,ECM1,ECT2,EGR1,FOXP3,H2AFX,HIST1H2AB,HIST1H2AD,IFNG,IL1A,IL1B,IL1R2,IL36G,IL6,ITCH,ITGAL,KIF11,KIF15,KIF18B,KIF20A,KIF22,KIF2C,KLRD1,MASTL,MELK,MKI67,MMP9,NOS2,NUF2,NUSAP1,PBK,PILRB,PIM1,PLK1,PRC1,PTGER3,PTGES,PTGS2,PXN,RACGAP1,SERPINE1,SPAG5,Stfa2/Stfa2l1,STIL,TIMP1,TIMP3,TIMP4,T…	1547 (15)
10895932	STAT6	1,661	transcription regulator		0,059	0,101		0,004	1,94E-13	ABLIM1,ACSL1,ADAM19,ALDH2,APOE,APOLD1,AREG,ARG1,ARNTL2,BAX,BCL2,BCL2L1,BCL6,CASP6,CCL11,CCL17,CCL2,Ccl2,CCL20,CCL22,CCL24,CCL3L3,CCL5,Ccl6,CCR5,CCR7,CD2,Cd24a,CD40,CD69,CDK2,CDKN1A,Cmah,CNR2,COBLL1,CPT1A,CRIP1,CST7,CTNS,CTSS,CTSW,CXCL10,CXCL2,CXCL3,CYTH1,DCSTAMP,DDHD1,DGKA,EGR1,EPHX1,EXT1,FABP4,FAM126A,FCER1G,FCGR1A,FCGR2A,FCGR3A/FCGR3B,FKBP5,FLRT2,FNIP2,FOXP3,GADD45G,GATA3,GBP2,GNA14,GNA15,H2-T2…	1506 (14)
10821689	PTGER4	1,669	g-protein coupled receptor	Inhibited	-3,901	-3,954		-0,006	2,02E-13	ADAMTS4,ARRDC3,BRCA1,CCL2,Ccl2,CCL20,CCL3L3,CCL4,Ccl7,CCNG2,CCR7,CD40,CD44,CD69,CH25H,CITED2,CMPK2,CP,CXCL10,Cxcl9,CXCR4,CYBB,DYRK1B,EGR1,FAM49A,Fnbp1l,FOXP3,GAB1,GBP2,GBP4,GBP6,GDNF,GLIS3,GPR85,HAS2,HAVCR2,HCAR2,HERC6,HERPUD1,HGF,IFI16,IFI35,Ifi47,IFIH1,IFIT2,IGF2BP2,Igtp,IL18,IL1B,IL4I1,IL6,IRF1,IRF7,Irgm1,ISG20,MAFB,MAFF,MASTL,MMP13,MMP2,Mx1/Mx2,MXI1,NBR1,NCF1,NCF2,NOS2,NXPE3,Oas1b,OLR1,OSM,PA…	1775 (14)
10747506	STAT3	-1,555	transcription regulator	Activated	2,594	2,716		0,009	2,36E-13	ADM,AHSP,AKT1,ALAS2,ALDH1A1,ANGPT2,APEX1,AREG,ARG1,ARG2,BAK1,BCL2,BCL2L1,BCL6,BECN1,BMF,BOC,CASP1,CASP3,CASP7,CCDC88A,CCL11,CCL17,CCL2,CCL20,CCL3L3,CCL4,CCL5,CCNB1,CCND1,CCNE1,CCR1,CCR5,CD274,CD40,CD46,CD74,CD80,CD83,CD86,CD9,CDH1,CDK1,CDKN1A,CDON,CEACAM1,CEBPA,CEBPB,CFLAR,CHEK1,CHI3L1,CIITA,CLIC5,CMPK2,COL3A1,COL5A1,COPS5,CSF3,CTF1,CTTN,CX3CL1,CXCL10,CXCL12,CXCL13,CXCL2,CXCL3,CXCL6,Cxcl9,CXCR2,C…	1380 (17)
10794942	E2F3	3,049	transcription regulator	Activated	4,084	4,163		0,010	3,71E-13	AKNA,BECN1,BOK,C1orf198,CA12,CASP7,CAV2,CCL20,CCNA2,CCNB1,CCNB2,CCND1,CCNE1,CD9,CDC45,CDC6,CDCA3,CDCA4,CDK1,CDK2,CDKN1A,CXCR3,DHFR,E2F1,E2F3,ECE1,ECHDC2,EED,ELF3,EZH2,FAM46A,FBXO5,FGF2,FGFR2,FOXN1,FST,HIST1H2BG,HIST1H2BN,HIST1H3D,HIST1H4B,HIST3H2A,IGF1,IGF2,INHBA,KIAA0101,KRT80,LBR,MAD2L1,MAL2,MCM10,MCM2,MCM3,MCM4,MCM5,MCM6,MCM7,MLH1,MYBL2,NCAPG2,NECTIN1,NPAT,NUCKS1,ORC1,PCNA,PLK1,POLA1,POLA2,PPP…	1765 (19)
10843530	RABL6	-1,322	other	Activated	5,448	5,534		0,012	4,81E-13	ABAT,ATXN1,AURKB,BIK,BTG2,BUB1,BUB1B,CCNA2,CCNB1,CCNE2,CDC25C,CDK2,CENPF,CHEK1,CHEK2,CX3CL1,DAPK1,DRAM1,DUT,EZH2,FEN1,FRMD4A,H2AFX,HBEGF,HMMR,HMOX1,KIF23,MAD2L1,MCM10,MCM2,MCM5,MCM7,MELK,NCAPG,NDC80,PARP2,PBK,PLK1,POLA1,POLD1,POLE2,PRC1,PSME3,PTPRM,RAD54B,RFC3,SERPINH1,TMEM97,TOP2A,TP53,TPX2,TTK,UBE2C,VRK1	1327 (7)
10788238	TLR3	1,321	transmembrane receptor	Activated	6,187	6,388		0,021	5,61E-13	ABCA1,ACOD1,ADAMTS4,AIM2,AKT3,ARG2,BAK1,BCAR3,C3,CCL17,CCL2,Ccl2,CCL20,CCL3L3,CCL4,CCL5,Ccl7,CD274,CD300E,CD40,CD69,CD80,CD86,CFLAR,CLU,CMPK2,CPM,CSF3,CSRP3,CTH,CTSK,CX3CL1,CXCL10,CXCL11,CXCL2,CXCL3,Cxcl9,DHX58,DUSP1,FOS,FURIN,GBP2,GBP4,GCH1,GDNF,HMOX1,HNRNPU,ID1,IER3,IFI16,IFI44,IFI44L,Ifi47,IFIH1,IFIT1,IFIT2,IFIT3,IFNG,IL12A,IL1A,IL1B,IL1R2,IL1RN,IL33,IL6,IRF1,IRF7,ISG15,ISG20,Klrk1,LILRB4,LIPA…	1169 (16)
10817938	NRAS	2,274	enzyme		1,329	1,371		0,010	6,57E-13	AGRN,BCL2,BCL2L1,BUB3,CCL4,CCL5,CCNB1,CCNB2,CCND1,CCNE1,CD34,CD48,CD86,CDC20,CDC25C,CDC6,CDKN1A,CDKN2B,CEACAM1,CENPA,CKM,CX3CR1,CYBB,DUSP2,DUSP6,EGR1,EPAS1,ETS1,ETV5,EXO1,FN1,FOXM1,GALE,HIF1A,HOMER3,IFIT1,IFNG,ITGA2,KIF22,KIF2C,KRAS,LGALS1,LY86,MCM3,MKI67,MSR1,MYBL2,NCF2,NRAS,PLAU,POLD1,PTGS2,RHOB,RNASE6,SESN3,SKP2,SLC2A1,SLC2A4,SPC25,SV2B,TRAIP,UBE2C,VEGFA	1710 (19)
10826725	EGF	-14,850	growth factor	Activated	5,076	5,279		0,015	6,63E-13	ABCG2,ACOT2,ACSL4,ACTN1,ADA,ADAM17,AKT1,ANGPT1,ANPEP,AR,ARC,AREG,ARF6,ARHGEF2,ARTN,ATM,AURKA,AURKB,B4GALT1,BAK1,BCL2,BCL2L1,BRCA1,BTG2,CASP1,CASP3,CAV1,CCL17,Ccl2,CCL20,CCNB1,CCND1,CCNE1,CD44,CDC25C,CDC34,CDH1,CDH11,CDH4,CDK1,CDK2,CDK4,CDKN1A,CDX2,CEBPB,CFLAR,CGA,CLCN3,CLDN3,CLDN7,CLDN8,CLU,COL3A1,CSF1R,CXCL13,CXCL14,CXCL2,CXCL6,CXCR3,CXCR4,DAD1,DCN,DDIT3,DIO3,DUSP1,DUSP4,DUSP5,DUSP6,E2F1,E2F3,EF…	2367 (17)
10920860	MYD88	1,408	other	Activated	5,595	5,822		0,021	7,35E-13	ACOD1,ACPP,ACSL1,AK3,ALDH1A1,ALDH1A2,APOBEC3B,ARG1,ATM,BAMBI,BLM,C3,CASP4,CCL17,CCL2,Ccl2,CCL3L3,CCL4,CCL5,CD14,CD200R1,CD274,CD40,CD44,CD80,CD83,CD86,CFLAR,CH25H,CLEC10A,CMPK2,CSF3,CTSK,CXCL10,CXCL12,CXCL13,CXCL2,CXCL3,CXCL6,Cxcl9,DCLRE1A,DLL4,DUSP1,EBI3,EDNRB,EGR1,ETS2,FANCB,FBXO32,FCER1G,FGF10,FOS,GDF15,GPT,HIF1A,HMOX1,HP,ICAM1,IFIT2,IFNG,IGF1,IGFBP5,IL12A,IL18,IL1A,IL1B,IL1RN,IL6,INHBA,INPP5D…	1411 (14)
	trichostatin A		chemical drug		-0,024	0,168		0,013	9,92E-13	AANAT,ABCA1,ABCB1,ADAMTS5,ADCY1,ADGRE1,ADGRL2,AGRN,AKAP12,ALPL,ANGPT1,APAF1,APOE,AR,ARC,ARFIP2,ARG1,ARL6IP1,ATAD2,AURKB,BAK1,BAX,BCL2,BCL2L1,BIK,BMP2,BMP4,BRCA1,BRCA2,C1QTNF6,CA12,CA9,CAD,CASP3,Ccl2,CCNA2,CCNB2,CCND1,CCR7,CD14,CD1D,CD28,CD34,CD44,CD86,CD9,CDC25C,CDC27,CDC42BPG,CDC6,CDCA7,CDH1,CDK1,CDKN1A,CDKN2B,CEBPA,CENPM,CFLAR,CGREF1,CHEK1,CIITA,CLDN10,CLEC3B,CLU,COLEC12,CPA3,CPD,CSF3R,CTPS1,CX…	2356 (22)
	cardiotoxin		chemical - other	Activated	3,531	3,708		0,023	1,05E-12	ADAM10,AOC3,APRT,ATP6V1A,BIK,CAPN6,CASP1,CASP3,CCL2,Ccl2,CCL3L3,CCL4,CCL5,Ccl6,Ccl7,Ccl9,CCNA2,CCND1,CCNE1,CCNE2,CCR1,CCR5,CD180,Cdkn1c,COL6A2,CSF1R,CSF2RB,CSF3R,CTSV,Cxcl9,CXCR4,DOK2,E2F1,EDNRB,EZR,FBL,FEN1,FGF11,FLT3,G6PD,GM2A,GMNN,HGF,HSP90AA1,IGF1,IGF2,IGFBP7,IL10RA,IL13RA1,IL18,IL1B,IL1RN,IL2RG,IL4R,IL6R,IL7R,ITGA4,ITGA5,ITGA6,ITGB2,ITGB7,KARS,KPNA2,LTBP1,LY86,MCM2,MCM3,MCM7,MMP13,MMP15,MMP2…
	AGN194204		chemical drug	Activated	3,457	3,631		0,020	1,90E-12	ADAM19,AIM1,ANAPC5,ANXA2,ATP1A1,AURKA,BCL2A1,BNIP3L,BZW2,CAMK2D,CCL3L3,CCL4,CCNA2,CCNB1,CCNG2,Cd24a,CD3E,CD5,CD6,CDK1,CDKN1A,CDKN2C,CHKA,COTL1,CPT1A,CSRP1,CYB5A,CYP51A1,CYP7B1,DENND5A,DGKA,DHCR7,DUSP1,EED,ELOVL5,EMP1,EMP3,ENO3,EPB41,EZH2,FDFT1,FDX1,FNBP1,FOXA2,FURIN,GAPDH,GATA3,GBP2,GJA1,GNAI1,GPR65,H2AFX,H2AFZ,Hmgb3,Hmgn2 (includes others),IDI1,Ifi47,Igtp,IL1R2,IL4R,IL7R,IRF1,ITGB2,ITGB7,ITM2A,K…	1647 (18)
10777232	CD38	-1,412	enzyme	Activated	2,943	3,146		0,020	2,26E-12	AK3,ANXA2,ASS1,ATP1B1,B4GALT7,BCL6,BNIP3L,CCL22,CCNE1,CD44,CD86,CHST12,CITED2,CKAP4,CLCN3,CPEB3,CRELD2,CRIP1,CSF2RB,EAF2,EGLN1,EGLN3,EIF4EBP1,ELL2,ENDOG,EPS8,ERO1A,FAM162A,FGL2,GADD45G,GALK1,GBP2,GBP4,GBP7,GCAT,GLIPR2,GPAM,HEPACAM2,HIGD1A,HMMR,ICAM1,IFI30,IL1R2,IL6,IL6R,ITGB7,KCNAB2,KIAA1147,KLHDC2,LFNG,LGALS3,LGALSL,LMO7,LRRC8C,MYADM,NABP1,NCAM1,NDRG1,NFIL3,NT5E,P4HA1,PCP4,PDIA6,PDK1,PDLIM1,PFKL…	1403 (16)
10755803	MAPK1	1,313	kinase		1,462	1,470		0,001	2,78E-12	ADAM12,ADAM17,ADH1C,AIM1,ANPEP,APOE,AR,ARG2,ARHGAP11A,ARSB,ATP1A2,ATP1B1,AURKA,B3GALT4,BCL2,BDNF,BLZF1,C1S,CAV1,CCDC82,CCL2,CCL3L3,CCL4,CCL5,CCNB1,CCND1,CCNF,CD69,CDK19,CDKN1A,CGA,CHST2,COX17,CRYL1,CSGALNACT2,CTSW,CXCL11,DAB2,DEPTOR,DGKI,DNMT1,DSE,DUSP1,DUSP2,DXO,E2F1,EGLN3,EGR1,EHD1,EMP1,ENDOD1,ENO3,ERCC1,ESR1,FES,FHL2,FLNC,FN1,FOS,FOXP3,GATA3,GBP2,GBP5,GFOD1,GLS,GMNN,GRAMD1B,GRB7,H2AFV,HBB,HLA-…	1644 (18)
10825869	CSF1	2,756	cytokine	Activated	5,073	5,225		0,016	3,81E-12	ADGRE5,APOE,ARG1,BAX,BCL2,BCL2L1,CCL2,Ccl2,CCL5,Ccl7,CCNB1,CCND1,CCNE1,CCR5,CD163,CD68,CDK2,CDK4,CDKN1A,CEBPA,COL23A1,CPM,CSF1,CSF1R,CTSK,CXCL2,CXCL3,CXCL6,DOK2,DUSP1,DUSP5,EGR1,ETS2,F2R,F2RL1,F2RL2,FCER1G,FCGR2A,FCGR3A/FCGR3B,FHL2,FN1,FOLR2,FOS,GDF15,GPR68,GRAP2,IFNG,IGF1,IL10RA,IL11RA,IL12A,IL18,IL18BP,IL1A,IL1B,IL1RL1,IL6,IRF5,IRF7,ITGA4,ITGA5,ITGAM,ITGB1,JDP2,JUN,MAFB,MAP3K3,MMP16,MMP9,MRC1,M…	1485 (14)
	thioacetamide		chemical toxicant	Activated	2,316	2,463		0,020	3,99E-12	AACS,ABCC4,ACOT2,ADD3,AKAP12,ANXA2,ANXA4,ARG2,ATM,B4GALT6,BARD1,BHLHE40,BIRC3,BLM,BRCA1,BRCA2,BRIP1,C4A/C4B,CAPN6,CD14,Cd24a,CD44,CD55,CDCP1,CDH17,CHAF1A,CHAF1B,CLDN4,CLU,CNR2,COL3A1,CP,CPA3,CPQ,CSRP2,CTBP1,Ctla2a,CTSF,CYGB,DAB1,DBN1,DKK3,EDNRB,EHD3,ELF3,EMP1,EMP3,EPHX1,ERBB2,F2R,FANCB,FBLN5,FBN1,FCGR2A,FGFR3,FSTL1,GAS5,GATM,GNG11,GOT1,GPD1,GPNMB,GPX2,GPX3,GSTM3,GTPBP4,HAT1,Havcr1,HDGFRP2,HGF,HIS…	1978 (14)
10877952	IFNB1	1,124	cytokine	Activated	5,376	5,471		0,010	8,82E-12	ACOD1,ANXA5,APOBEC1,AXL,BAK1,BCL2,BCL2L1,BHLHE40,Bst2,CARD6,CASP1,CASP3,CASP8,CCL2,Ccl2,CCL4,CCL5,CCR5,CD14,Cd24a,CD274,CD40,CD80,CD83,CD86,CDKL2,CDKN1A,CH25H,CLEC4E,CMPK2,CRYAB,CTSK,CX3CL1,CXCL10,CXCL11,CXCL2,CXCR3,DHX58,DKK3,DLL1,E2F1,EBI3,F2R,FBLN2,FBN1,FGF2,FKBP9,FOS,GBP2,GBP4,GBP5,GBP6,GBP7,GLIS2,GNB4,GPC4,Gvin1 (includes others),HMGCR,HMGCS1,ICOSLG/LOC102723996,IDI1,IFI16,Ifi47,IFIH1,IFIT1,…	1527 (16)
	cisplatin		chemical drug	Activated	5,349	5,454		0,007	8,96E-12	Abcb1b,ABCC3,ABCC4,ACADVL,ADGRE1,AKT1,ALDH1A3,ANPEP,ANXA2,ANXA4,ANXA5,ASCC1,ATG14,ATXN1,BAG4,BAG5,BAK1,BAX,BBS9,BCL2,BCL2A1,BCL2L1,BCL2L12,BECN1,BIRC3,BMP4,BNIP3L,BRCA1,BTG2,C4A/C4B,CAPN6,CARD6,CASP1,CASP3,CASP6,CASP8,CAV1,CC2D1A,CCL2,Ccl2,CCL5,CCNB1,CCND1,CCNG2,CCR1,CCR5,CD14,CD44,CD53,CDC25B,CDCP1,CDK1,CDKN1A,CDKN2B,CEBPA,CFLAR,CHEK1,CHEK2,CHKA,CLDN4,CLIP4,CLSTN3,CLU,CP,CPT1A,CPT2,CSF1,Ctla2a,C…	2356 (20)
	mir-21		microrna	Inhibited	-5,769	-5,957		-0,016	1,10E-11	AIF1,AOAH,ARF6,ARL6IP1,ASPM,ATAD2,BCL2,BTG2,C1R,CARD6,Casp12,CASP4,CCL17,CCL19,CCL2,CCL3L3,CCNA2,CCNB1,CCT8,CD180,CD274,CDH1,CDKN1A,CDKN2B,CKAP5,CLEC5A,CLU,COL3A1,COPG1,CSE1L,CSF3R,CSNK2A2,CXCL10,Cxcl3,Cxcl9,DDIAS,DHX58,DLGAP5,ECT2,EIF4E3,FAM3C,FCGR1A,FCGR2A,FGL2,FN1,FOXP3,GAS5,GATA3,GBP2,GBP5,GBP6,GBP7,GTSE1,Gvin1 (includes others),H2AFX,Hmgb2 (includes others),ICAM1,ICOSLG/LOC102723996,IFI16,If…	1802 (17)
	Mek		group	Activated	5,522	5,615		0,010	1,17E-11	ABCG2,ACAT1,ANPEP,APOE,AXL,B4GALT6,BCL2L1,BECN1,BID,BMF,Ccl2,CCND1,CDCA7,CDCP1,CDH1,CDKN1A,CDX2,CEBPZ,CLU,CSF1R,CXCL10,CXCL11,DDR1,DDR2,DDX21,DSCC1,DUSP4,DUSP5,DUSP6,EGR1,EPHA2,EPHB2,ERBB2,ERBB3,EREG,ESR1,ETS1,ETV1,ETV4,ETV5,FGFBP1,FOS,FOSL1,FOXP3,GDF15,GNL3,GPER1,HAS2,HIF1A,ID2,IER3,IL1B,IL6,ITGA6,ITGB1,JUN,LRP8,LYAR,MAFF,MANSC1,MDM2,MMP13,MMP14,MMP9,MST1R,NGF,NOP58,NQO1,NR1H3,NR4A1,OSBPL8,OSM,P…	1731 (17)
10715497	CHUK	-1,180	kinase	Activated	3,234	3,430		0,019	2,84E-11	ACKR3,ACOD1,AEBP1,AMPD3,BCL2L1,BMP2,C3,CASP4,CCL11,CCL19,CCL2,Ccl2,CCL21,CCL3L3,CCL4,CCL5,Ccl9,CCNB1,CCND1,CCR1,CDH13,CDKN1A,CEBPB,CH25H,CLDN23,CLDN8,CLU,COL18A1,CP,CSF1,CTSF,CX3CL1,CXCL10,CXCL12,CXCL13,CXCL2,CXCL3,CXCL6,CXCR3,CYBA,CYP7B1,DCN,DNMT1,DUSP6,E2F1,EGF,ENAH,ENPP2,EREG,F3,FOS,GBP2,GBP4,GCH1,GM2A,GRN,Gstt1,HES6,HMOX1,HSP90AA1,ICAM1,IFI16,IFI35,IFIT2,IFNG,IL1A,IL1RN,IL6,ISG15,KCNH2,LIFR,M…	1582 (12)
	P38 MAPK		group	Activated	4,263	4,473		0,018	3,22E-11	ABCA1,ADAM17,ANGPT1,ANXA5,AQP5,ARG2,ASS1,BATF2,BAX,BCL2,BCL2A1,BCL2L1,BDNF,BMP2,BNIP3L,CAV1,CCK,CCL11,CCL2,Ccl2,CCL3L3,CCL5,CCND1,CCNE1,CCNF,CCNG2,CCR7,CD1D,CD40,CD44,CD46,CD55,CD69,CD80,CD83,CD86,CDKN1A,CDX2,CEBPA,CEBPB,CFLAR,COL3A1,CTSK,CXCL10,CXCL11,CXCL12,CXCL3,CXCL6,CXCR4,CYBB,CYP4F3,DDIT3,DES,DGKA,DIO3,DUSP1,EDNRB,EGR1,ETS1,F3,FABP4,FBXO32,FDXR,FGF10,FGF2,FLNA,FN1,FOS,FST,GDI1,GJA1,GOLGA2,H…	1284 (13)
10882050	TP73	-1,087	transcription regulator		-0,571	-0,457		0,009	3,98E-11	ABCB1,ADA,ADAM10,ADAM17,ADAM19,ADAM23,ADORA2B,AEN,ALAS2,AQP5,ARL5C,ATG4C,ATM,BAK1,BAP1,BAX,BHLHE40,BID,BLZF1,BTG2,C1R,C3,CADM1,CASP1,CASP3,CASP4,CCL2,Ccl2,Ccl6,Ccl9,CCNB1,CCNG2,CD83,CDC25C,CDC42EP2,CDH1,CDK1,CDKN1A,Cdkn1c,CLDN10,CLEC7A,CLMN,CNTFR,COL18A1,COL5A2,CRYAB,CTH,CXCL2,CXCL3,DAB1,DCLRE1A,DDIT3,DDIT4,DHFR,DHRS3,DIMT1,DRAM1,EGFR,EGR1,EPHA2,ERCC3,EREG,FDXR,FEN1,FGF2,FGFR3,FST,FXR1,G6PD,GPNMB…	1843 (19)
10815026	FGF2	7,149	growth factor	Activated	4,522	4,668		0,011	3,98E-11	ACE,ADAMTS5,AKR1B1,AKR1B10,AKT1,ANG,ANGPT1,ANGPT2,ANPEP,AR,ARC,AREG,BAX,BCL2,BCL2L1,BCL6,BDNF,BMP4,BTG2,CAV1,CCK,CCL2,Ccl2,CCL20,CCND1,CDH1,CDH11,CDKN1A,CDX2,CFLAR,Chrm2,CHRM3,CNTF,COL3A1,CRYAB,CSF1,CSF3,CTSK,CXCL12,CXCL2,CXCL6,CXCR4,DAD1,DCN,DDIT3,DIO3,DKK2,DLL1,DLL4,EDNRB,EFNB2,EGFR,EGR1,ENO1,ENPP2,EPAS1,EPCAM,EREG,ERRFI1,ETS1,ETV1,ETV5,F3,FABP4,FBN1,FDX1,FGF2,FGFR2,FGFR3,FGFR4,FLNA,FN1,FOS,FOS…	2048 (16)
10859880	INSIG1	-3,410	other	Inhibited	-2,762	-2,948		-0,022	4,18E-11	AACS,ABCA1,ABCG1,ACACB,ACLY,ACSL4,ACSS2,ALOX5AP,APOE,CCL17,CCL22,CCL5,CCR5,CCR7,CD68,CLEC4D,CLEC4E,CLEC7A,CXCL10,CXCL13,CXCL2,CXCL3,Cxcl3,CXCL6,CXCR4,CYP4F2,CYP51A1,DHCR7,FABP4,FADS1,FADS2,FDFT1,G6PD,GPAM,HLA-DQA1,HMGCR,HMGCS1,HMGCS2,IDI1,IFNG,IL6,IRF8,LIPA,LIPG,LPCAT3,LPIN1,LSS,MRC1,NFKBIZ,OLR1,PLA2G7,PLD1,PLIN2,PPARG,PRF1,PTGES,PTGS1,RAB27A,S100A9,SCAP,SCARB1,SCD,SELPLG,SREBF2,STAT4,STAT5A,STEA…	2017 (13)
	LY294002		chemical - kinase inhibitor	Inhibited	-4,980	-5,240		-0,018	4,35E-11	ABCA1,ABCB1,ACAT1,ACKR3,ACSS2,ADAM17,ADH1C,ADIPOR1,ADRB2,AKT1,ALOX5AP,ANPEP,APOE,AR,ATP2B1,AURKA,BAK1,BAX,BCL2,BCL2L1,BCL6,BDNF,BHLHE40,BICD1,BIRC3,BMP2,BRCA2,BTK,BUB1B,CA9,CASP3,CASP4,CCL2,Ccl2,CCL5,CCNA2,CCNB1,CCND1,CCNE1,CCNT2,CCR1,CD14,CD274,CD44,CD69,CD74,CD83,CD86,CDH1,CDK2,CDK4,CDKN1A,CDKN2B,CEBPA,CEBPB,CFLAR,CHRNB4,CLCN3,CLDN4,CNR1,CP,CSF3,CXCL10,CXCL16,CXCL2,CXCL3,CXCL6,Cxcl9,DDIT3,DHFR,…	1529 (16)
	NFkB (complex)		complex	Activated	6,288	6,579		0,020	4,56E-11	ABCB1,ABCD3,ABCG1,ADGRE1,ADORA2B,ALDH1A3,AMPH,APOE,AQP5,B3GNT5,B4GALT1,BACE1,BAK1,BAMBI,BAX,BCL2,BCL2A1,BCL2L1,BCL2L2,BDNF,BECN1,BID,BIRC3,BMP2,C1R,C3,CAMK2D,CARD10,CASP4,CASP7,CASP8,CASP9,CBR3,CCK,CCL11,CCL17,CCL2,Ccl2,CCL20,CCL22,CCL3L3,CCL4,CCL5,Ccl7,CCNB1,CCNB2,CCND1,CCR7,Cd24a,CD274,CD40,CD44,CD69,CD7,CD74,CD80,CD83,CD86,CDC25B,CDH1,CDKN1A,CEBPB,CFLAR,CGREF1,CIITA,CITED4,CLCF1,CLEC4E,CLU,COL…	1754 (14)
	PD98059		chemical - kinase inhibitor	Inhibited	-5,874	-6,096		-0,014	4,61E-11	ABCA1,ACE,ACOT7,ACTR3,ADIPOR1,AGTR1,AKAP12,ALOX5AP,AMD1,ANGPT2,ANPEP,APOBEC3B,AR,AREG,ATP6V1B1,BATF2,BAX,BCL2,BCL2L1,BCL6,BDNF,BECN1,BMP2,C3,CA2,CASP3,CAV1,CCK,CCL11,CCL19,CCL2,Ccl2,CCL20,CCL3L3,CCL4,CCL5,CCNA2,CCNB1,CCND1,CCNE1,CCNE2,CCR1,CD14,CD37,CD40,CD44,CD55,CD69,CD74,CD83,CD86,CDC25C,CDH1,CDH3,CDK2,CDKN1A,CDKN2B,CEBPA,CEBPB,CFLAR,CGA,CHRNB4,CLU,COL3A1,COL4A1,CSTF1,CTSK,CXCL10,CXCL2,CXCL3,C…	1954 (16)
	fluticasone		chemical drug	Inhibited	-2,318	-2,306		0,001	5,18E-11	ABCG1,ABLIM3,ADM,ALOX15B,ALOX5,AQP9,ARHGAP25,C1QB,C3,CCL11,CCL2,CCL20,CCL22,CCL5,CD163,CD74,CD80,CD83,CD86,CES1,CHI3L1,CLEC4A,CXCL10,CXCL2,DCN,DDIT4,EBI3,EMP1,FABP4,FBLN5,FCN1,FKBP5,GAL,GAPT,GBP5,GSTM1,HLA-DQA1,HLA-DRA,HPGD,HSD11B1,HTRA1,IFIT1,IL18BP,IL1A,IL1B,IL1R2,IL1RN,IL6,IRF8,ITGB7,KLF9,MDFIC,METTL7A,MFGE8,MMP19,MMP9,MX1,NAMPT,NOS2,OAS2,OLFML2B,OLFML3,OLR1,PAPSS2,PHLDA1,PLAC8,PLAU,PLIN2,PPAR…	1988 (20)
	methylselenic acid		chemical reagent		-0,085	-0,103		-0,005	5,25E-11	ABCA5,ABCC4,ACKR3,ACPP,ADD3,AKT1,AR,ATAD2,ATF5,AURKA,B4GALT1,BACH1,BCL2A1,BCL2L1,BIRC3,BLVRB,BMP4,BRCA1,BRCA2,BUB1B,CADM1,CASP9,CCNA2,CCNB1,CCNB2,CCND1,CD44,CDC20,CDC25B,CDC25C,CDC6,CDC7,CDK1,CDK2,CDK4,CDKN1A,CENPA,CENPF,CFLAR,CHAF1A,CHEK2,CLU,CORO1A,CREB3L2,CREB3L4,DDIT3,DHFR,DNAJB9,DNAJC3,DPYSL2,DTYMK,DUSP10,E2F1,E2F5,ELF3,ENPP5,EPHX1,ERCC1,ERP44,ESR1,ESR2,FKBP5,FN1,FOXA1,FOXM1,GATA2,GDF15,GPR3…	2265 (22)
10934118	AR	-23,309	ligand-dependent nuclear receptor		-1,836	-1,667		0,014	5,30E-11	ABCA1,ABCC4,ABCG1,ACPP,ACTA1,ACTR3,ADGRA3,ADM,AK3,Akr1c19,AKT1,ALDH1A1,ALOX15B,AMD1,AR,ARMCX2,ATAD2,ATP13A4,ATP1A3,AZGP1,BCL2L1,BMF,BMPR2,BUB1,BUB1B,C3,C4A/C4B,CA4,CACNA1A,CACNA1C,CALU,CASQ2,CAV1,CAV2,Ccdc74a,CCL3L3,CCNA2,CCND1,CDC25B,CDC25C,CDH1,CDH11,CDK14,CDKN1A,Cdkn1c,CDT1,CENPE,CFLAR,CGA,CHRNB1,CHTF18,CIT,CKAP4,CLDN11,CLDN3,COL3A1,CSRP3,CXCL12,DAPL1,DCTPP1,DEGS1,DEPDC1,DES,DHCR7,DISP2,DNAJB9…	2526 (23)
	5-O-mycolyl-beta-araf-(1->2)-5-O-mycolyl-alpha-araf-(1->1')-glycerol		chemical - endogenous non-mammalian	Activated	4,696	4,843		0,019	8,17E-11	ACSL1,ADAMTS5,ADORA2A,AQP9,BCL2A1,CCL2,CCL20,CCL3L3,CCL4,CCR7,CD1D,CD40,CD44,CD83,CHST2,CX3CR1,CXCL10,CXCL11,CXCL2,CXCL3,CXCR2,DUSP1,EBI3,FABP4,GPAT3,HBEGF,ICAM1,IER3,IFIT1,IFIT2,IFIT3,IL18RAP,IL1A,IL1B,ITGB8,KYNU,MGLL,MMP9,NAMPT,NFKB1,NFKB2,NFKBIZ,NLRC3,NT5E,PCSK5,PLA2G7,PTGS2,RGS1,RGS16,RND3,SERPINB2,SERPINE2,SLAMF7,SLC7A11,SOCS3,STAT4,TNF,TNIP3,VCAM1	1294 (11)
10885251	HIF1A	2,468	transcription regulator	Activated	1,815	2,008		0,016	1,00E-10	ABCB1,ADAM10,ADAM17,ADM,ADORA2B,AKAP12,AKT1,ALOX5AP,APLN,APOE,AQP9,AURKA,AXIN2,AXL,BACE1,BCL2,BCL2L1,BHLHE40,BID,BMP2,BNIP3L,BRCA1,CA9,CAV1,Ccl2,CCND1,CCNT1,CCR5,CCR7,CD274,CD44,CDCP1,CDH1,CDKN1A,Cdkn1c,CHKA,CITED2,CORO1A,CTPS1,CXCL12,CXCL2,CXCL3,CXCR4,CYB5A,CYP4F3,DLL4,E2F3,EGFR,EGLN1,EGLN3,EIF4E,EMC9,ENO1,ENO2,EPAS1,ERBB2,ERBB4,EREG,ERGIC1,ERO1A,ESRRG,ETS1,FAM162A,FAM53C,FHL1,FHL2,FHL3,FN1,FOS,…	1703 (18)
10824695	S100A9	11,806	other	Activated	4,718	4,786		0,007	1,02E-10	ABCG1,ACSS1,ADAMTS4,ADAMTS5,AKAP12,ALDH1A1,ALPL,APLN,AREG,BACE1,BACE2,BCHE,BECN1,BHLHE40,BMF,C1QB,C1S,C3,CASP1,CCL11,Ccl2,Ccl7,CCND1,CCNE2,CD27,CD274,CDH3,Cdkn1c,CHDH,CLEC9A,CNTN6,CORO1A,CP,CPM,CSF2RB,CSTF1,CXCL10,CXCL14,CXCL3,DDIT4,DYRK3,EFNA1,ENPP2,ENTPD2,EPB41L4B,EPCAM,ETV5,FBLIM1,FCGR2A,FOSL1,FURIN,FXYD1,GFRA3,GPRC5A,GZMB,ICAM1,IFNG,IGF1,IL1B,IL1RL1,IL33,IL6,ISG15,ITGAM,ITGB4,KCNMA1,KLF15,LTB…	1117 (15)
	Interferon alpha		group	Activated	6,965	7,132		0,014	1,06E-10	ADAM19,AIM2,ANXA5,APOBEC3B,ASCC2,AXL,BAK1,BCL2,BCL2A1,BCL2L1,BCL6,BCR,BMP4,Bst2,C3,C3AR1,CASP1,CASP3,CASP8,CCL19,CCL2,CCL22,CCL5,CCND1,CCR1,CCR5,CCR7,CD1D,CD40,CD69,CD80,CD81,CD83,CD86,CD8A,CDKN1A,CEACAM1,CH25H,CIITA,CSF2RB,CTH,CXCL10,CXCL11,CXCL2,CXCL3,Cxcl9,CXCR3,CYB561,DDIT4,DHX58,E2F1,E2F4,EGFR,ENPP2,F3,FCGR1A,FCGR2B,FOS,GATA3,GBP2,GIMAP4,GLI1,GLS,GNA15,GZMB,ICAM1,IFI16,Ifi27,IFI35,IFIH1,IFIT…	1525 (15)
	LDL		complex	Activated	4,727	4,848		0,013	1,19E-10	ABCA1,ABCG1,AKAP1,AP1G1,APOBEC3B,APOE,ARG2,AXL,BCL2,BCL2A1,BCL2L1,BMP2,C3,CASP1,CASP6,CASP8,CBS/CBSL,CCL2,Ccl2,CCL20,CCL4,CCL5,CCND1,CCR7,CD40,CD68,CD80,CDC27,CDK1,CDKN1A,CFLAR,CTSK,CX3CR1,CXCL10,CXCL11,CXCL13,CXCL2,CXCL6,CYBB,CYP2J2,DDIT3,DLL4,DNMT1,DUSP1,DUSP2,ECE1,EDNRB,EGR1,EMB,ERBB2,F3,FABP4,FCGR1A,FCGR2B,FOS,G0S2,GAS6,GJA5,GNAI1,GPR183,GTF2I,HAS2,HAS3,HIF1A,HMGCR,HMOX1,HYOU1,IBSP,ICAM1,IFIT…	1516 (12)
	TBX2		transcription regulator	Activated	4,001	4,059		0,008	1,27E-10	ASF1B,ATF5,AURKA,AURKB,BHLHE40,BUB1,CCNA2,CCNB1,CCNL1,CDC6,CDCA3,CDH1,CDK1,CDKN1A,CDKN2C,CDT1,CHAF1B,CHEK1,CKAP2,DDIT3,DNMT1,E2F1,E2F7,E2F8,ELK3,EZH2,FOXM1,HAUS1,LIG1,MAD2L1,MCM2,MCM4,MCM5,MCM6,MCM7,MXD3,NCAPD2,NCAPG2,NFIL3,PAXBP1,PCGF6,PHTF2,PKMYT1,PLK1,PRC1,PRDM5,PRIM2,RBL1,SEPT10,SGO1,SMC2,SREBF2,TCEA2,TRIB3,ZNF329	1212 (10)
	IL12 (complex)		complex	Activated	4,500	4,631		0,014	1,28E-10	ADGRE1,BCL2L1,CASP1,CASP3,CCL17,CCL19,CCL2,Ccl2,CCL20,CCL22,CCL4,CCL5,CCR4,CCR5,CCR7,CD244,CD28,CD44,CD63,CD69,CD86,CDH1,CEACAM1,CSF1,CXCL10,CXCL11,CXCL6,Cxcl9,CXCR3,CYTIP,EBI3,FAAH,FGF2,FOS,FOXP3,FURIN,GADD45G,GAS5,GATA3,GCNT2,GJA1,GPT,GZMA,GZMB,Gzmc,HAVCR2,HLX,ICAM1,IFIH1,IFIT2,IFNG,IL12A,IL18,IL18BP,IL18R1,IL18RAP,IL1B,IL6,IL7R,IRF1,IRF8,ISG15,ISG20,ITGA4,ITGA6,ITGAL,ITGB2,JUN,KLRB1,KLRC1,KLRD…	1261 (15)
10842465	SNAI1	3,628	transcription regulator	Activated	2,267	2,236		-0,005	1,36E-10	Acan,ACTN1,ACTR1A,ACTR2,ACTR3,AFAP1,BAK1,BCL2L1,CCL2,CCND1,CCNE1,CD46,CD55,CDC25B,CDH1,CDK2,CDK4,CDKN1A,CFL1,CFL2,CGN,CLDN3,CLDN4,CLDN7,CTTN,ERCC1,ESRP1,FLNA,FLNB,FLNC,FMNL2,FN1,FOS,FOSL1,GSN,HPGD,ID1,ITGA2,ITGB1,KRT17,KRT8,L1CAM,LEF1,LIMA1,MMP14,MMP9,MYO5A,OCLN,PARVB,PEBP1,PFKP,PTGS2,RAB25,SDC1,SNAI1,SVIL,TGFB1,TMOD4,TP63,TWIST1,VASP,VILL,WAS,WIPF1,ZEB1,ZEB2	2128 (23)
	fulvestrant		chemical drug		-1,928	-1,987		-0,005	1,60E-10	ADCY9,ADRB2,AIMP1,AP1G1,ARAF,AREG,ASCC3,AURKA,AXL,BAK1,BARD1,BAX,BCL2,BIK,BLM,BMP2,BMP4,BMPR2,C3,CASP4,CAV1,CAV2,CCDC34,CCDC80,CCL2,Ccl2,CCL5,CCNA2,CCNB1,CCND1,CCNE1,CD74,CDC20,CDC25B,CDH1,CDK1,CDK8,CDKN1A,CDKN2C,CENPF,CHAF1A,CHTF18,COMT,CRYZ,CSF1,CXCL10,CXCL11,CXCL12,Cxcl3,CYCS,DDIT4,E2F1,EGFR,EGR1,EMC9,EPHA1,ERBB3,ESR1,ESR2,F2R,FEN1,FKBP1A,FOS,FOXM1,G6PD,GABPA,GAL,GHR,GJA1,GTSE1,GUCY1A3,H2AFX,H…	2339 (22)
	E2f		group	Activated	5,205	5,319		0,018	2,11E-10	ALG5,Bmyc,BRCA1,C5orf22,CAV1,CBX5,CCNA2,CCNB1,CCNE1,CDC25C,CDC45,CDC6,CDC7,CDK1,CDK2,DBF4,DDX11,DHFR,DROSHA,E2F1,E2F4,E2F8,EPAS1,EXOSC8,FANCD2,GINS2,GMNN,HDAC1,HIF1A,HIST1H2AB,HIST1H2AE,HIST1H2AG,HNRNPA1,IGF1,ITGA5,ITGA6,ITGB1,ITGB4,KNTC1,LIG1,MAD2L1,MCM10,MCM2,MCM3,MCM4,MCM5,MCM6,MTHFD1,MYBL2,NASP,Nppb,NUSAP1,ORC1,PCNA,PFKFB1,POLA1,POLA2,PRR11,RAD51,RBL1,RRM2,SERPINE1,SKA2,SNRPC,TCF3,TGM1,TP53,T…	1764 (23)
10785216	RB1	1,294	transcription regulator	Inhibited	-5,361	-5,301		0,006	2,12E-10	ACTC1,ACTN2,AKT1,ALG5,ALPL,ANGPT2,APPL2,ASF1B,ATAD2,ATP1A1,ATP1B1,AURKB,BARD1,BAX,BCKDHA,BCL2,BLM,BRCA1,BTG3,CASP3,CASP4,CASP6,CASP7,CASP8,CASP9,CBX5,CCNA2,CCNB1,CCND1,CCNE1,CCNE2,CDC25C,CDC6,CDCA4,CDCA7L,CDH1,CDK1,CDK2,CDKN1A,Cdkn1c,CDT1,CDX2,CEBPA,CENPK,CHAF1A,CHRNB1,CITED2,CKM,CLDN3,CMAS,COL4A3BP,COQ5,COX14,COX17,CWC27,DDIT3,DDX11,DEK,DHFR,DLST,DMPK,DNMT1,DONSON,E2F1,E2F3,EDNRA,EED,EGR1,EHD3,E…	1448 (16)
10899545	SP1	-1,134	transcription regulator		1,779	1,996		0,020	2,16E-10	ABCA1,ABCB1,Abcb1b,ABHD2,ACSL1,ACSS1,ADA,ADCY4,ADD3,ADRA1D,AEBP1,AGTR1,AKAP12,ALAS2,ALOX15B,ALOX5,ALPL,APOE,AR,ASS1,ATM,BACE1,BACE2,BAX,BCL2,BDNF,BMP4,BNIP3L,C1QBP,CAD,CASP3,CAV1,CBS/CBSL,CCL2,Ccl2,CCL20,CCL22,CCL5,CCNA2,CCND1,CCNG2,CD28,CD40,CD55,CDC25B,CDC25C,CDC42BPG,CDH1,CDK1,CDK2,CDK4,CDKN1A,CDKN2B,CDKN2C,CEACAM1,CEBPA,CEBPB,CES1,CHI3L1,CHRNB4,CIITA,CIRBP,CITED2,COL8A1,CRYAB,CTH,CXCL10,CXCL1…	2399 (24)
	poly rI:rC-RNA		biologic drug	Activated	7,296	7,506		0,016	2,26E-10	ABCA1,ADAM10,AFAP1,AGRN,ARID5A,ASB13,AXL,BAK1,BAX,BCL2,BIRC3,Bst2,C2,C3,Casp12,CASP7,CCL11,CCL17,CCL2,Ccl2,CCL20,CCL22,CCL3L3,CCL4,CCL5,CCR7,CD14,CD274,CD40,CD44,CD69,CD74,CD80,CD83,CD86,CDC14A,CDH1,CEACAM1,CEBPB,CFLAR,CLEC7A,CSF3,CX3CL1,CXCL10,CXCL11,CXCL2,CXCL3,Cxcl9,CXCR3,CXCR4,CYP4F2,DHX58,DLL1,DLL4,DLX1,DUOX1,DUSP1,DUSP5,EBI3,EGR1,EHF,ELAVL2,ELF3,EZR,FCGR1A,FCGR2B,FGF2,FN1,FOS,GBP2,GCH1,GDF1…	1801 (13)
	TLR9		transmembrane receptor	Activated	6,244	6,415		0,017	2,63E-10	ABCA1,ACOD1,ADAMTS4,ARG2,CCL17,Ccl2,CCL3L3,CCL4,CCL5,Ccl7,CCR7,CD27,CD274,CD300A,CD300E,CD40,CD69,CD80,CD83,CD86,CDK2,CERK,CERS6,CLN3,CPM,CSF1,CSF3,CTH,CXCL10,CXCL3,DUSP1,EBI3,EGR1,FURIN,GCH1,GDNF,HMOX1,IER3,IFI16,IFI35,IFI44L,IFIT1,IFIT2,IFIT3,IFNG,IL10RA,IL12A,IL18,IL1A,IL1B,IL21R,IL33,IL4I1,IL6,IRF1,IRF7,IRF9,ISG15,ISG20,KDELR3,LILRB4,LIPG,LYST,MX1,Mx1/Mx2,NAMPT,NFKBIZ,NOS2,NPY,NR4A1,NSMAF,OAS…	1577 (15)
10903035	GLI1	-2,368	transcription regulator		0,621	0,807		0,019	2,76E-10	ABCG2,ACADVL,AKT1,ARC,ARPC5,ASPM,BCL2,BCL2L1,BID,CAV1,Ccl2,CCND1,CCSAP,Cd24a,CDC34,CDH1,CDH11,CDK2,CDKN1A,CLU,CMBL,CMPK2,CNIH4,CSF1,DEGS1,ELAVL2,EMB,EPB41L4B,EZR,FGF1,FGF10,FHL1,FOXA2,FOXM1,FUCA2,GALNT2,GATA6,GLI1,GLI2,GMFG,GPC3,GPER1,GREM2,GRIA3,HHIP,HNRNPU,HOXA5,HPSE,IBSP,ID2,IDS,IGF1,IGF2,IGFBP7,IL1R2,IL6,IMPA2,INSIG1,JUP,KRT15,KRT19,LMNA,MAN1C1,MEF2C,MLH1,MMP11,MMP2,MMP9,MTMR1,NAV3,NDRG2,NIPA…	2354 (26)
10822914	IL21	1,139	cytokine	Activated	4,438	4,594		0,017	2,98E-10	ARG1,ARG2,BCL2,BCL2L1,BCL6,CASP1,CASP3,CCL11,CCL17,CCL20,CCL24,CCL3L3,CCL4,CCL5,CCR7,CD1D,CD2,CD244,CD27,CD28,CD69,CD86,CDKN1A,CLIC5,CMPK2,CXCL10,CXCL13,Cxcl9,CXCR3,EGR1,FAM26F,FCER1G,FCGR2B,FGL2,FOXP3,GATA3,GBP5,GBP6,GZMA,GZMB,HCST,HERC6,HIF1A,HLA-DRB5,HLX,HSH2D,ID2,IFI16,IFIT1,IFIT2,IFIT3,IFNG,Igtp,IL18R1,IL18RAP,IL21R,IL4I1,IL6,IL7R,IRF5,IRF7,Irgm1,ISG15,KLRB1,KLRC1,KLRD1,Klrk1,MKI67,MMP2,MMP9…	1636 (16)
	mifepristone		chemical drug		-0,336	-0,397		-0,005	3,15E-10	ABCB1,ABCC3,Acan,ACE,ACOD1,ADM,Alox12e,ALPL,APOE,AREG,ARG1,BAX,BCAT1,BCL2,BCL2L1,C1QB,C3,CA2,CASP1,CASP3,CASP8,CAV1,CCL11,CCL2,Ccl2,CCND1,CD14,Cd24a,CD74,CDKN1A,Cdkn1c,CEACAM1,CEBPB,CHI3L1,CKMT1A/CKMT1B,CLDN3,CLDN7,CLEC3B,CLU,COL18A1,COL5A2,CTSF,CYBA,CYBB,DDIT4,DKK3,DNAJC2,DUSP1,EDNRB,EFNB2,EGR1,EPCAM,EPHB3,F3,FBLN2,FCGR2B,FDFT1,FGF2,FKBP5,FOS,FOXA2,FST,GAL,GAS6,GJA1,GSTM1,H6PD,HAS2,HBEGF,HLA-DQB…	2097 (15)
10794967	SOX4	4,775	transcription regulator		0,454	0,597		0,014	4,22E-10	ACY3,ADGRE5,AMOTL1,ARNT,B3GNT5,BAX,BCAR3,BCL2,BMPR2,CACNA1H,CASP1,Ccl9,CD1D,CD2,CD53,CD74,CHAC1,CLIC6,CSRP3,Dst,DUSP4,E130308A19Rik,EFNA5,EIF4E3,EMB,EMP1,ENPEP,EPG5,EVI2A,EZH2,FAM213A,FCER1G,FFAR2,FGF13,FHL1,FN1,Fnbp1l,FOS,GCAT,GGA2,GPR171,GPR183,GRB7,HDAC8,HIPK2,HLA-DQB1,IFI30,Ifitm1,IGF1,IGF2,IGFBP4,KIAA0922,KIAA1456,KYNU,LCK,LHFP,LMO7,LRRN3,LUZP1,Ly6a (includes others),LYZ,MAGED1,MAGI1,MAP4K5,…
10733553	IRF1	4,713	transcription regulator	Activated	4,414	4,546		0,016	4,64E-10	ADAM8,BAK1,BAX,BCL2,BRIP1,C1R,CASP1,CASP3,CASP7,CASP8,CCL19,CCL2,CCL20,CCL5,CCNB1,CCND1,CD274,CD40,CDK2,CDK4,CDKN1A,CEACAM1,CIITA,CTSS,CXCL10,CXCL11,CXCL16,CXCL2,CXCL3,Cxcl9,CYBB,E2F1,E2F3,FGL2,FOXP3,GBP2,IFI35,IFI44L,IFIH1,IFIT1,IFIT2,IFIT3,IFNG,IL12A,IL17RA,IL18,IL18BP,IL1B,IL6,IL7,IRF1,IRF5,IRF7,IRF9,ISG15,JAK2,LIG4,LTB,MAP4K4,MMP9,MX1,NFE2,NOS2,NSMCE2,OAS1,OAS2,PCDH7,PCNA,PF4,PIGR,PML,POLH,PS…	1545 (16)
	L-dopa		chemical - endogenous mammalian	Inhibited	-3,133	-3,085		0,003	5,19E-10	ABCA7,ABHD14B,ABI2,ABI3,ACKR1,ADD3,ADORA2A,AIF1,ALPL,APLP1,ARAF,ARAP1,ARC,ARG2,ARHGAP4,ARHGEF19,ARL3,ARRB2,ATXN1,AXL,BACH1,BAHD1,BANF1,BAX,BCL2,BCL2L1,BTBD3,C1GALT1C1,C1QA,C2CD2L,C4A/C4B,C9orf24,CA12,CACNA1H,CACNB2,CAPG,CASK,CASKIN2,CASP3,CASZ1,CBR3,CCND1,CCNG2,CCS,CD63,CDC42EP2,Cdkn1c,CEBPG,CHAC1,CHST11,CIART,CINP,CITED4,CLIC6,CLIP4,CMTM8,CNR1,COL4A1,COMT,COTL1,CRY2,CSMD3,CTNNBIP1,CTSC,CXCL12,CY…	1633 (15)
10869535	TLR4	1,489	transmembrane receptor	Activated	5,331	5,492		0,016	5,45E-10	ACPP,ACTA1,ADM,APOBEC3B,AREG,ARID5A,ATM,BAMBI,BAX,BCL2,BCL2L1,BMP2,C3,CASP7,CASP8,CCL2,Ccl2,CCL20,CCL3L3,CCL4,CCL5,Ccl7,CCR5,CCR7,CD14,CD163,CD200R1,CD274,CD40,CD44,CD80,CD86,CDH1,CERK,CERS5,CERS6,CFLAR,CITED2,CLN3,CMA1,CMPK2,COL4A3BP,CSF3,CTSK,CXCL10,CXCL2,CXCL3,CXCL6,Cxcl9,CXCR2,DAB2,DLL4,DOCK11,DUSP2,E2F5,EBI3,EFNA1,EGF,EREG,F3,FBXO32,FCGR2B,FGL2,GADD45G,GBP2,GDNF,HBEGF,HDAC1,HELZ2,HHEX,HMOX1,…	1506 (14)
	Immunoglobulin		complex		0,961	0,957		-0,000	6,30E-10	ACKR2,ACSL1,ADIPOR1,ADM,AKT1,ALAS2,ANPEP,AQP9,BCL2,BCL2A1,BCL2L1,BCL6,BLVRB,C3AR1,CALR,CBS/CBSL,CCL2,Ccl2,CCL4,CCL5,CCNE1,CD274,CD28,CD44,CD69,CD80,CD83,CD86,CDH1,CDK2,CDK4,CIITA,CRISPLD2,CSF1,CSF1R,CSF2RB,CTH,CXCL10,CXCL11,CXCL2,CXCL3,CXCR2,CYP1B1,DGKA,DPYSL2,DUSP1,EGLN1,EGR1,ETS2,EXT1,F3,FCER1G,FCGR1A,FCGR2A,FCGR3A/FCGR3B,FLNB,FOS,FOXP3,GATA3,GMPR,GPSM1,Gzmc,HCK,HK3,HMOX1,ICAM1,ICOSLG/LOC102723…	1546 (14)
10750200	IFNAR1	1,450	transmembrane receptor	Activated	3,709	3,776		0,012	6,41E-10	ACOD1,Apol9a/Apol9b,ARG1,AXL,BCL2L14,CCL17,CCL20,CCL24,CCL3L3,CCL4,CCL5,Ccl9,CD40,CH25H,CIITA,CLEC4D,CLEC4E,CLIC5,CMPK2,CSF1,CXCL10,CXCL11,CXCL2,CXCL3,Cxcl3,CXCL6,Cxcl9,DLL1,DUSP6,FAM65B,GBP4,HMGCR,HMGCS1,HSH2D,IDI1,IFI16,IFI44,IFIH1,IFIT2,IFIT3,IFNG,IL12A,IL18,IL1A,IL1B,IL6,IRF7,ISG15,LAMP3,LIF,Ly6a (includes others),Mx1/Mx2,NOS2,OAS1,OAS2,OASL,Oasl2,PARP12,PTGS2,RSAD2,RTP4,SDC1,SOCS1,SOCS3,SREB…	1535 (17)
10817071	S100A8	1,511	other	Activated	3,712	3,760		0,005	7,51E-10	ABCG1,ACSS1,ADAMTS4,ADAMTS5,AKAP12,ALDH1A1,ALPL,APLN,AREG,ARG2,BCHE,BCL2,BCL2L1,BECN1,BHLHE40,BMF,C1QB,C1S,CASP1,CCL11,CCL2,Ccl2,CCL20,Ccl7,CCND1,CCNE2,CD274,CD80,CDH3,Cdkn1c,CHDH,CLEC9A,CNTN6,CORO1A,CP,CPM,CSF2RB,CSTF1,CXCL10,CXCL14,CXCL2,CXCL3,Cxcl9,DDIT4,DYRK3,EFNA1,ENPP2,ENTPD2,EPB41L4B,EPCAM,ETV5,FBLIM1,FCGR2A,FOSL1,FURIN,FXYD1,GFRA3,GPRC5A,GZMB,HMOX1,ICAM1,IGF1,IL1A,IL1B,IL1RL1,IL33,IL6,ISG…	1404 (11)
10930988	TICAM1	-1,867	other	Activated	5,771	5,953		0,022	8,38E-10	ACOD1,ACSL1,AK3,APOBEC3B,CASP4,CCL2,Ccl2,CCL3L3,CCL4,CCL5,CD40,CD80,CD86,CFLAR,CH25H,CMPK2,CXCL10,CXCL11,CXCL13,CXCL2,CXCL3,CXCL6,DUSP1,EDNRB,EGR1,ETS2,GDF15,ICAM1,ICOSLG/LOC102723996,IFI16,Ifi47,IFIT1,IFIT2,IFIT3,IFNG,Igtp,IL12A,IL18,IL18BP,IL1A,IL1B,IL6,IRF1,IRF7,Irgm1,ISG15,ISG20,ITPR2,JAG1,LPAR1,LZTFL1,MAFF,MCM2,MEFV,MET,MKI67,Mx1/Mx2,Nes,NFKB1,NFKB2,NFKBIZ,OASL,PELI1,PILRA,PSTPIP2,PTGS2,RHOB…	984 (17)
10742348	Irgm1	4,290	other	Inhibited	-5,236	-5,367		-0,023	9,29E-10	AURKB,BUB1,CCL5,CCNA2,CCNB1,CCNB2,CDCA3,CXCL10,Cxcl9,DTL,GINS1,ID2,ID3,IFI16,IFIT2,IFIT3,IFNG,IL6,IRF7,KIF20A,LILRB4,MKI67,NCAPG,OAS2,OASL,RRM2,RSAD2,SELP,SPAG5,STIL,TNF,UBE2C,USP18	1073 (10)
10927842	STAT1	2,089	transcription regulator	Activated	6,354	6,506		0,014	1,02E-09	ABCA1,ACOD1,ALAS2,ALDH1A3,ANGPT2,APOBEC3B,APOE,ARG1,AXL,BATF2,BAX,BCL2L1,BCL6,C3,CASP1,CASP3,CASP4,CASP6,CASP8,CCL19,CCL2,Ccl2,CCL20,CCL3L3,CCL4,CCL5,CCND1,CCNE1,CCR7,CD14,CD274,CD40,CD86,CDK2,CDKN1A,CEACAM1,CH25H,CIITA,CLIC5,CMPK2,CSF3R,CX3CL1,CXCL10,CXCL11,CXCL2,CXCL3,Cxcl9,CXCR3,DCSTAMP,EGLN3,EGR1,FAM26F,FCER1G,FCGR1A,FCGR2B,FGF2,FGL2,FOS,FOXO1,FOXP3,FURIN,GATA3,GBP2,GBP5,GBP6,HAVCR2,HERC6,HES…	1773 (13)
	Salmonella enterica serotype abortus equi lipopolysaccharide		chemical toxicant	Activated	4,669	4,889		0,023	1,28E-09	ACKR3,ADORA2B,ADRB2,AREG,ATL1,ATP1B1,BIRC3,BRE,Ccl2,CCL20,CCL3L3,CCL4,CCL5,CCR7,CD274,CDK1,CDKN2B,CENPU,CFLAR,CSF3,CXCL2,CXCL3,DNAJB4,DUSP2,E2F7,EBI3,EGR1,ELOVL7,EREG,ETS2,EZH2,F3,FFAR2,FOSL1,G0S2,GEM,GPRC5A,HECW2,HES1,HS3ST3B1,ID2,IFIT2,IL18,IL1A,IL1B,IL36G,IL6,IL7R,INHBA,IRF1,ISG15,LAMP3,LRRC8C,MAFF,MAP3K8,MBNL1,MGLL,NFKBIZ,NLRP3,NR4A2,OASL,OAZ2,OSGIN1,PHLDA1,PHLDA2,PIM3,PLAC8,PLAU,PLD1,PTGS2,P…	1503 (16)
10847387	F2	-1,023	peptidase	Activated	4,698	4,924		0,020	1,35E-09	AKR1B1,ANGPT1,ANGPT2,B3GNT5,B4GALT1,BAX,BIRC3,CAD,CALR,CASP1,CASP3,CBR3,CCL2,CCL20,CCNA2,CCND1,CD44,CD55,CD63,CD68,CDKN1A,CFLAR,CITED4,CKAP4,CLIC1,CLU,COL4A1,CORO1C,COTL1,CTPS1,CX3CL1,CXCL3,CXCR4,CYBB,DHRS9,DIO3,DKK3,DOCK10,DOK5,DUSP1,E2F7,ECE1,EDNRB,EGR1,ELL2,EPB41,EREG,ESM1,ETS1,F2R,F2RL1,F3,FAM46A,FGF2,FHL1,FN1,FOS,FOSL1,GNA13,HAS2,HBEGF,HDAC9,HIF1A,HMGA1,HMOX1,HOXD10,HSP90AA1,ICAM1,IER3,IGF1,…	1774 (15)
10798310	PRL	-1,045	cytokine	Activated	4,611	4,778		0,014	1,45E-09	ABCG2,ACTR3,ANXA2,ANXA3,ANXA5,BCL2,BCL2L1,BCL6,BOK,CAV1,CCL2,CCNB1,CCND1,CD40,CD69,CDH1,CDK4,CDKN1A,CLDN3,CLU,CMPK2,COL3A1,COL5A1,CPD,CTSS,CTSV,CXCL10,CXCL11,DCN,DDX39B,DES,DHX58,DNAJA4,DTX3L,DVL1,ECM1,EGF,EGFR,EGR1,ENO1,EPSTI1,ERBB2,ERBB3,ERBB4,ESR1,ESR2,FN1,FOS,GMPR,GNA12,GPNMB,GPSM1,GSTM1,HELZ2,HERC6,HERPUD1,HIPK3,HSD17B7,HSPD1,ID1,ID2,ID3,IFI35,IFI44,IFI44L,IFIH1,IFIT1,IFIT3,IGF2,IGFBP3,IGFBP…	1990 (17)
10859047	FOXM1	8,365	transcription regulator	Activated	4,572	4,723		0,019	1,55E-09	ADAM17,AR,AURKB,AXIN2,BRIP1,BUB1B,CAV1,CCL11,CCNA2,CCNB1,CCNB2,CCND1,CCNE1,CCNE2,CCNF,CDC20,CDC25B,CDC25C,CDCA2,CDH1,CDK1,CDK2,CDKN1A,CENPA,CENPE,CENPF,CXCL12,CXCR3,ESR1,FOS,FOXM1,FUT4,GLB1,GTSE1,IGF1,IL6,KIF20A,LEF1,MCM8,MKI67,MMP2,MMP9,NBN,Nes,PCNA,PGK1,PLAUR,PLK1,PLK4,PRC1,PROM1,PTCH1,RMI1,SFRP1,SKP2,SNAI1,SOX2,STAT3,STMN1,TGFBR2,TOP2A,TP53,TWIST1,TWIST2,VCAN,VEGFA,VIM,ZEB1,ZEB2	1872 (22)
	E. coli B4 lipopolysaccharide		chemical toxicant	Activated	5,712	5,883		0,015	1,61E-09	ABCB4,ACOD1,ADAMTS5,AMPD3,APAF1,ARHGAP30,B3GNT5,BAK1,BAX,BAZ1A,BCL2,BCL2L1,BID,BIK,C12orf49,C1QB,C2orf40,CA13,CALML4,CASP3,CASP6,CASP7,CASP8,CASP9,CCL11,CCL2,Ccl2,CCL20,CCL3L3,CCL4,CCL5,CD274,CD40,CD69,CD80,CD83,CD86,CENPA,CLEC14A,CLEC5A,CSF3,Csprs (includes others),CXCL10,CXCL2,CXCL3,CXCL6,CYP27A1,CYTH4,DDIAS,EMB,ESR1,ETS2,EVI2B,F3,FBLIM1,FCER1G,FCGR1A,FGL2,FIBIN,FLT3,GADD45G,GBP2,GBP4,GLIPR1,GN…	1199 (16)
	phorbol myristate acetate		chemical drug	Activated	6,991	7,213		0,011	1,61E-09	ABCA1,ABCA7,ABCB1,Acan,ACE,ACSL4,ADAM17,ADAM8,ADAMTS4,ADM,ADORA2A,AGTR1,AKR1B10,AKT1,ALDH1A3,ALOX15B,ANGPT1,ANGPT2,APRT,AREG,ARG1,ARID3B,ASAH2,ATM,ATP11B,ATP1A3,ATP2B4,AURKA,AURKB,AXL,B3GNT5,BAK1,BAX,BCAR1,BCL2,BCL2A1,BCL2L1,BDNF,BECN1,BIRC3,BLM,BMP6,BNIP3L,BTG2,BTK,C14orf159,C3,CA2,CA8,CAPG,CAV1,CAV2,CBS/CBSL,CCL2,Ccl2,CCL20,CCL3L3,CCL4,CCL5,Ccl7,CCNA2,CCND1,CCNE1,CCNT1,CCR7,CD14,CD163,CD276,CD2…	1945 (15)
	prostaglandin E2		chemical - endogenous mammalian		1,547	1,637		0,008	1,71E-09	ABCG1,Acan,ADORA2B,ANGPT1,ANGPT2,ANXA2,ARC,AREG,ARG1,BAK1,BAX,BCL2,BCL2L1,BIRC3,BMP2,BRCA1,CASP1,Casp12,CASP3,CASP6,CASP7,CCL2,Ccl2,CCL20,CCL22,CCL3L3,CCL4,CCL5,CCNB1,CCND1,CCR1,CCR4,CCR5,CCR7,CD14,CD300E,CD40,CD44,CD46,CD55,CD69,CD80,CD83,CD86,CDH1,CDKN1A,CEBPB,CNNM2,CSF1,CST7,CXCL10,CXCL12,CXCL3,CXCR3,CXCR4,CYTH1,CYTIP,DCN,DUSP1,EGFR,EGR1,ENPP3,ERBB2,EREG,ETS1,F2R,F2RL1,FMOD,FN1,FOS,FOSL1,FOXO1…	1344 (12)
10731512	SOCS1	3,191	other	Inhibited	-4,045	-4,185		-0,018	1,92E-09	ACOD1,BAK1,BAX,BCL2,BCL2A1,BCL2L1,BID,CCL2,Ccl2,CCND1,CCNE1,CCR7,CD1D,CD40,CD44,CD69,CD86,CDK2,CDK4,CFLAR,CIITA,CSF3,CXCL10,CXCL2,Cxcl9,CXCR3,DUSP1,FCER1G,FKBP5,FOS,GBP5,GBP6,Gvin1 (includes others),H2-T24,ICAM1,IFI16,IFI44,Ifi47,IFIH1,IFIT1,IFIT2,IFIT3,IFNG,IL1B,IL4R,IL6,IRF1,IRF7,ISG15,ISG20,JAK2,JUN,MMP13,MX1,Mx1/Mx2,NOS2,OAS1,OAS2,Oasl2,PTGS2,SNAI1,SOCS1,SOCS3,STAT1,STAT3,STAT5A,STAT6,TNF,VAV…	1503 (15)
10857435	MITF	-2,470	transcription regulator	Activated	3,531	3,761		0,021	1,93E-09	ACSL1,AIM1,ALDH16A1,AMDHD2,APC,APEX2,APOE,APOLD1,ATP1A1,AURKB,BCL2,BRCA1,C1orf74,CA14,CCNB1,CCNF,CCNG2,CD151,CD44,CDC25B,CDCA3,CDK2,CDT1,CENPF,CENPH,CENPM,CEP55,CHAF1A,CHKA,CHTF18,CMA1,CTSK,DAPK1,DCSTAMP,DSN1,ECT2,EDNRB,EME1,ESPL1,ESRP1,FANCA,FBXO32,FGD4,FMOD,FN1,FOS,GLI1,GM2A,GMPR,GPNMB,GZMB,HAUS8,HES1,HIF1A,HPGD,HPGDS,IL6R,ITGA3,ITGA4,IVNS1ABP,KAZN,KIF20A,KIF4A,KIFC1,LGALS3,LIG1,LYST,MCM2,MCM4,…	1733 (23)
10730266	NKX2-3	1,661	transcription regulator	Inhibited	-2,446	-2,437		0,001	1,99E-09	ADM,ALPL,ANGPT2,ARHGDIB,BATF2,BCHE,BMP2,BMP4,C1orf74,C2CD4B,CASP1,CBS/CBSL,CCNB2,CD34,CD68,CENPW,CEP55,CERK,CMPK2,CRYAB,CX3CL1,CXCL16,DHX58,EIF4B,EIF4EBP3,F2RL1,FAM198B,FAM46A,FBXO6,FGF2,FLRT2,GALNT15,GBP2,GCA,GCH1,GDF15,GHR,GIMAP7,GMPR,HELZ2,HFE,HIST2H2AA3/HIST2H2AA4,HIST2H2AC,HMMR,HNRNPA0,IL18BP,IL7R,LAP3,LGMN,LY6E,MAMDC2,MAP2,MCMDC2,MCTP1,MEDAG,MFNG,MMRN1,MTURN,MYO5A,NR2F1,NT5C3A,NT5DC2,PAPSS2…
	cyclosporin A		biologic drug		-0,197	-0,290		-0,007	2,01E-09	ABCD3,ABLIM1,ACPP,ADORA1,ADORA2A,ADORA2B,Adora3/LOC100911796,AGTR1,AKR1B1,ANG,ANXA2,APOE,Arf2,ARHGEF1,ATP1A1,ATP8A2,BAX,BCAT1,BCL2,BCL2L1,BDNF,BIRC3,BMP2,C4A/C4B,CADM3,CAPN6,CASP1,CASP3,CASP7,CAV1,CCL11,CCL2,CCL4,CCL5,CCND1,CCR5,CCR7,CD14,CD163,CD1D,CD40,CD44,CD55,CD6,CD68,CD80,CD83,CD86,CD8B,CDH1,CDH11,CDK13,CDK4,CDKN1A,CFLAR,CLDN4,CLU,CP,Ctla2a,CX3CR1,CXCR3,CXCR4,CYBA,CYP27A1,DDIT4,DGKA,EDNRA,E…	1854 (17)
	Cg		complex	Activated	4,067	4,258		0,015	2,36E-09	ABCB1,Abcb1b,ACPP,ACSL1,ADM,AKR1B10,APLN,AR,AREG,ARHGAP22,ARNT,BARD1,BAX,BCAT1,BCL2,BCL2L1,BDNF,BHLHE40,BLM,BMP2,BTG2,BTG3,CCL2,Ccl2,Ccl7,CCNE2,CD93,CDC6,CDH1,CDK4,CDKN1A,CEBPA,CEBPB,CEP170,CLDN11,CLU,CNPY4,CTSV,CXCL10,CXCL3,CXCR4,DHCR7,DNAH11,DTL,DUSP1,DUSP6,EDN3,EFEMP1,EFNB2,EGR1,EIF4E,ELAVL2,ELK3,EMB,EMP1,ENPP2,ENPP3,EPAS1,EREG,ESM1,ESR2,F2RL1,FABP4,FAM198B,FAM3D,FGL2,FHL1,FST,FYN,FZD4,G0S2,GA…	2320 (19)
10866850	KRAS	-1,542	enzyme	Activated	2,872	2,877		0,000	2,39E-09	ABCA1,ABCC4,ABCC5,ACTR3,AGRN,AKR1B10,AMPH,ANPEP,AOX1,AREG,ARPC3,ATP1B1,AXIN2,BAK1,BCL2,BCL2L1,BIRC3,BMP4,CASP1,CASP3,CAV1,CCDC80,CCND1,CCP110,CD44,CD74,CDH1,CDH3,CDKN1A,CDT1,CEACAM1,CEBPB,CLU,COL3A1,COL4A1,CRYAB,CTNND2,CX3CL1,CXCL10,DBN1,Dclk1,DDIT3,DHFR,DNMT1,DUSP4,DUSP5,DUSP6,E2F1,E2F4,E2F5,EFEMP1,EFNA1,EGFR,EPCAM,EREG,ERO1A,ETV1,ETV5,F3,FAH,FBLN2,FBN1,FN1,FOS,FOSL1,FRAT1,FSTL1,FXYD3,G6PD,GJA1,…	2186 (20)
	actinomycin D		chemical drug		-1,777	-1,946		-0,016	3,46E-09	ABCA1,Abcb1b,ABCG1,ADM,AGFG1,AQP5,AR,ARC,ARHGEF26,ASS1,ATP1A1,BAX,BCL2,BDNF,BRCA1,CASP3,CAV1,CCK,CCL11,CCL2,CCND1,CD28,CD55,CDC25C,CDKN1A,CFLAR,CGA,CLEC11A,CPD,CYP24A1,DIO3,DUSP1,DUSP4,EGLN3,EPAS1,ERRFI1,ETS1,F3,FLNA,FN1,FOS,GAPDH,GCH1,GPI,GSTM5,GUCY1A3,HBEGF,HIF1A,HMOX1,ID2,IGFBP4,IGFBP5,IL1R2,IL6,IL7R,IRF1,ITPR2,ITPR3,JUN,LMNB1,LTB4R,MADD,MAOA,MDM2,MMP2,MMP3,Mt1,NGF,NOS2,NPM1,Nppb,NPY,NTF3,NTRK…	1441 (13)
10842469	CEBPB	2,143	transcription regulator	Activated	3,290	3,470		0,015	3,62E-09	ABCB1,Abcb1b,ADH1C,AKR1B10,ALDH1A1,ALDH1A2,ALOX5AP,ANTXR1,APLN,ARG1,ATM,BCL2,BCL2A1,BCL2L1,BDNF,BLNK,C3,CCL2,Ccl2,CCL3L3,CCL4,CCL5,CCNA2,CCNB2,CCND1,CCNE1,CCR5,CD14,CDC25B,CDC25C,CDC45,CDC6,CDH3,CDKN1A,CDKN2B,CDT1,CEBPA,CEBPB,CIRBP,CLEC4E,CLPP,COL5A2,COPS5,CP,CPT1A,CSF1R,CSF3,CSF3R,CTSC,CXCL2,CXCL3,CXCR4,CYB5A,CYP24A1,DAB2,DAPK1,DCN,DDIT3,DEGS1,DGAT2,DHCR7,DHFR,DHRS1,DYNLT1,E2F1,E2F3,EFNB2,ENTPD2…	1990 (19)
	rosiglitazone		chemical drug		-1,292	-1,173		0,009	3,75E-09	ABCG1,ACADVL,ACSL1,ACSS2,ACTA1,ADA,ADAM8,ADGRE1,ADIPOR1,ALOX5,AOC3,APOE,ARG1,ATL1,ATP1A1,BAX,BCL2,BDNF,BRCA1,C1QA,C1QB,C1QC,C3,C4A/C4B,CASP3,CAV1,CAV2,CCL11,CCL17,CCL2,Ccl2,CCL3L3,CCL5,Ccl7,CCND1,CD1D,CD68,CD80,CD86,CDH1,CDKN1A,Cdkn1c,CEBPA,CGA,CIDEA,CIITA,CKM,CLEC7A,COL4A3BP,CPT1A,CPT2,CS,CSF1,CXCL10,CXCL11,Cxcl9,CYCS,CYP24A1,DDHD1,DECR1,DGAT2,DHRS3,DLD,DOK1,EBI3,ECH1,EDNRA,EGFR,EGLN1,EGLN3,ERP4…	1742 (18)
10847761	CD44	5,369	enzyme	Activated	4,176	4,312		0,016	3,83E-09	ABCA2,ABCA5,ABCB1,ABCG2,ACKR3,ADAM8,ADGRE1,ADRB2,BCAM,BCL2,BCL2L1,BIRC3,CALR,CCL19,Ccl2,CCL4,CCL5,Ccl7,CCND1,CCR5,CCR7,CD44,CD63,CD69,CD8A,CD8B,CDH1,CDKN1A,CDX2,CELA1,CIDEA,CLEC5A,CLEC7A,CLU,COL18A1,COL3A1,COL5A2,CTSK,CX3CL1,CX3CR1,CXCL6,Cxcl9,CXCR3,Cyb5r3,DDIT3,DNMT1,ECM1,EPN2,ERBB2,FKBP5,FN1,HAS3,HDGF,HMMR,IFNG,IL1A,IL1B,IL1R2,IL1RN,IL6,IRAK3,ITGA3,ITGA4,ITGA5,ITGAX,ITGBL1,JUN,LAMB1,LAMC1,LGALS…	1282 (13)
10840609	CST5	1,015	other	Inhibited	-3,004	-3,141		-0,011	3,85E-09	ABLIM1,AGO1,AHCTF1,AHNAK,AKAP12,ANK3,ANXA2,ANXA3,ANXA5,AP3D1,ARF6,ARHGAP12,ARHGAP29,ARHGEF2,ATP8B1,BRIX1,C17orf49,CAMK2G,CAV1,CD44,CDH1,CEBPZ,CEP170,CHD3,CLDN7,COPS8,CORO1A,CYBRD1,DDX18,DDX21,DDX54,DECR1,DNAJB11,DNAJB4,DOCK5,DOCK9,DR1,DRAP1,DSP,DTNB,EBNA1BP2,EDC3,EEF1B2,EEF1D,EIF2B1,EIF2B2,ELK3,EMP3,EPN3,ESRP1,EVA1C,EVPL,EXOC3,EZR,FHL1,GNL3,GOLGA2,GPRC5A,GRAP,GTPBP10,HNRNPC,HNRNPU,ID3,IGSF9,INTS1…
10935605	CD40LG	1,024	cytokine	Activated	5,358	5,554		0,019	4,51E-09	ADAM17,AKAP13,AKAP2,ALG3,ANXA7,APRT,ARMC6,ARSB,ASCC3,ATF5,BAX,BCAT2,BCL2,BCL2A1,BCL2L1,BCL6,BIRC3,BTG3,CA2,CASP1,CBX3,CCL17,CCL19,CCL2,CCL20,CCL22,CCL4,CCL5,CCNG2,CCR1,CCR5,CCR7,CD1D,CD27,CD40,CD44,CD63,CD69,CD80,CD83,CD86,CD8A,CDC25B,CDKN1A,CELF2,CFLAR,CFP,CIITA,CLU,CSF1,CTSC,CXCL10,CXCL2,CXCR3,CXCR4,CYP1B1,CYTIP,DAPP1,DECR1,DUSP1,DUSP2,DUSP4,DUSP5,EBI3,EGFR,EGR1,EIF2S1,F3,FBL,FCGR2B,FOS,FURIN,G…	1508 (14)
10747640	BRCA1	5,894	transcription regulator		1,228	1,283		0,006	4,61E-09	ALDH1A3,ANGPT1,APOBEC1,AQP5,AR,AREG,ATM,ATP11C,BACH1,BAK1,BAX,BCKDHB,BCL2,BCL2L1,BRCA1,BRCA2,CARD10,CCL5,CCNB1,CCNB2,CCND1,CCNE1,Cd24a,CDC25C,CDH3,CDKN1A,COL18A1,CTSF,CYP1B1,DDIT3,DDIT4,DGKA,E2F3,EGFR,EGR1,ELAVL1,ENPP2,ERCC3,ESR1,EXO1,EZR,FEN1,FHIT,FHL2,FKBP5,FOXA1,FOXO1,FXYD3,GDF15,GTF2H1,H2AFX,HBB,HMOX1,HNRNPD,IFIT1,IFIT2,IFIT3,IRF7,KRT17,LAMA3,LPIN1,Ly6a (includes others),MAD2L1,MATN4,MDM2,MLH…	1817 (17)
	discodermolide		chemical drug						5,04E-09	BARD1,BLM,BRCA1,BRCA2,CCNB1,CCNB2,CDC20,CDC25C,CDC7,CDK1,CDK2,CDKN1A,CHEK1,EIF4EBP1,ESPL1,FANCB,FANCD2,KIF11,KIF23,PKMYT1,PLK1,PLK4,PRC1,PTTG1,RAD51,RBL1,RFC2,RFC3,RFC4,RFC5,SMC2,TOP2A,TP53	1332 (7)
10837794	SPI1	6,154	transcription regulator	Activated	4,877	4,973		0,012	5,13E-09	ADGRE1,ARID3A,BAX,BCL6,BCL7A,BLNK,BTK,C1QC,C3AR1,CCL17,CCL22,CCL4,CCNA2,CCND1,CCR7,CD14,CD180,CD1D,CD68,CD72,CDK1,CDKN1A,Cdkn1c,CEBPA,CHI3L1,CIITA,CSF1,CSF1R,CSF2RB,CSF3R,CTSE,CTSK,CTSS,Cxcl9,CYBB,DAB2,DCSTAMP,DDX21,DUSP6,E2F1,EBF1,EPB41L2,ETS2,FCER1G,FCGR2B,FCGRT,FES,FLI1,FOS,FOXO1,GATA2,GPR84,HES1,HK3,ID2,ID3,IL12A,IL18,IL1B,IL1R2,IL1RN,IL24,IL7R,IRAK3,IRF9,ISG15,ITGA4,ITGA5,ITGAM,ITGB2,JDP2,JU…	1552 (18)
	ERK1/2		group	Activated	4,040	4,194		0,014	5,13E-09	ABCA1,Abcb1b,AKR1B10,ALOX5,ANGPT2,APLN,AREG,ATP1A3,BAX,BCL2,BCL2A1,BCL2L1,BIRC3,BMP2,BRCA1,C3,CACNA1C,CALR,CAV1,CCK,CCL11,CCL2,Ccl2,CCL20,CCL22,CCL3L3,CCL4,CCL5,CCND1,CCR7,CD40,CD44,CD80,CD86,CDC25C,CDC42EP5,CDK1,CDK4,CDKN1A,CEBPA,CEBPB,CFLAR,CLEC11A,COL3A1,CTSV,CXCL10,CXCL3,CXCL6,CXCR4,CYBB,DAPK1,DDIT3,DUSP1,DUSP4,ECE1,EFNB2,EGR1,EIF2AK3,ENO1,ESR1,ESR2,ETS1,EZR,F3,FABP4,FGF2,FGFR2,FKBP5,FOS,FOSL…	2049 (17)
10706696	IRF3	-1,228	transcription regulator	Activated	4,149	4,272		0,016	5,27E-09	AHNAK,ANXA4,APOBEC3B,ARG2,BIRC3,CCL19,CCL2,Ccl2,CCL3L3,CCL4,CCL5,CD69,CD86,CDH11,CMPK2,CX3CL1,CXCL10,Cxcl9,CXCR3,DHX58,FAM26F,FCGR1A,FGF1,FN1,FST,FUT2,GBP5,HELZ2,IFI16,IFI44,Ifi47,IFIH1,IFIT1,IFIT2,IFIT3,IFNG,Igtp,IL12A,IL1B,IL6,IRF5,IRF7,Irgm1,ISG15,ISG20,MFAP2,MMP3,MMP9,Mx1/Mx2,NOS2,NT5C3A,OAS1,OAS2,OASL,Oasl2,PARP12,PARP14,PIK3C3,PLAC8,PLAG1,Pmaip1,PNP,PPP2R3A,PRNP,RSAD2,SAP30,SORL1,STAT1,TAP1…	801 (13)
10717517	TERT	1,033	enzyme		-0,734	-0,711		0,006	5,27E-09	AKAP2,ALDH1A3,AR,ASAP1,BAX,BTBD11,CALU,CAV1,CCND1,CCNE1,CDKN1A,CECR5,COL5A2,CTSC,DUSP6,EFEMP1,EGFR,EIF5A2,ELK3,EREG,ETS1,F2R,F2RL2,FAM167A,FAM213A,FGF2,FRMD6,FUT4,GATA6,GLB1,GNA13,GSN,HOXB6,HTRA1,ICAM1,IFI16,IFIT1,IFIT2,IGFBP4,IL13RA1,IL1B,IL6,IQGAP2,ISG15,JUP,KHDRBS1,KRT19,LIPG,LRR1,MFGE8,MGME1,MMP14,MMP2,MMP3,MMP9,MX1,NOP58,NUCKS1,PDGFC,PLOD2,PLTP,PROM1,PRSS23,PSCA,PTGS1,PTGS2,PXN,RASA3,RBBP4,R…	2020 (21)
	PI3K (complex)		complex	Activated	4,146	4,306		0,016	5,28E-09	ABCA1,ABCC4,ADAM12,ADIPOR1,ADRB2,AKT1,ALOX5AP,APLN,BAK1,BCL2,BCL2L1,BIRC3,CASP3,CCL2,Ccl2,CCL4,CCNB1,CCND1,CCNE1,CCNG2,CCNT1,CCR1,CCT6A,CD2,CD274,CD55,CD86,CDH1,CDK4,CDKN1A,CDKN2B,CEBPB,CFLAR,CNR2,CXCL10,CXCR4,CYBB,DAPP1,DDIT3,DLL4,DUSP1,E2F1,E2F4,ETS1,FBXO32,FHIT,FLI1,FN1,FOS,FOSL1,FOXO1,FRY,G6PD,GATA2,GATA3,GJA1,GLI1,GLI2,GSTM5,HAS3,HBEGF,HIF1A,HMGCR,HMOX1,ICAM1,IFIT1,IFNG,IGF1,IGF2,IGFBP2,IL1B…	1777 (16)
10738225	STAT5A	-2,341	transcription regulator		0,748	0,780		0,004	5,28E-09	ABCB1,AGR2,ALDH3A1,ANKRD22,AR,ARNT,ATM,AXIN2,BAX,BCL2,BCL2A1,BCL2L1,BCL6,BIRC3,C9orf152,CASP3,CASP4,CASP6,CASP8,CASP9,CCL3L3,CCND1,CCNE1,CCR5,CD68,CDC25C,CDC7,CDH1,CDH17,CDK4,CDKN1A,CEACAM1,CEBPA,CEBPB,CFLAR,CHEK1,CXCR3,CYP1B1,CYP2J2,DUSP5,EGLN3,EPAS1,ESR1,ESR2,EZH2,FABP4,FAM198B,FCER1G,FGFBP1,FOS,FOXA1,FOXQ1,GADD45G,GCHFR,GJB1,GRHL3,GZMA,Gzmc,GZMK,GZMM,HDGFRP3,HIST2H2AA3/HIST2H2AA4,HOXA13,HOXB6,…	1884 (17)
10842283	CD40	2,165	transmembrane receptor	Activated	3,343	3,413		0,008	5,45E-09	AGTR1,ANPEP,BAX,BCL2,BCL2A1,BCL2L1,BCL6,BECN1,BIK,BIRC3,CCL17,CCL2,Ccl2,CCL22,CCL4,CCL5,CCNA2,CCND1,CD22,CD27,CD40,CD44,CD69,CD80,CD83,CD86,CD8A,CDK4,CDKN1A,CFLAR,CNR2,CSF1,CSF3,CX3CL1,CXCL10,CXCL12,Cxcl9,CYSLTR1,DAPP1,DUSP1,DUSP6,F3,FCGR2B,FOS,HLA-DQB1,HSH2D,ICAM1,ICOSLG/LOC102723996,IFNG,IL10RA,IL12A,IL13RA1,IL18,IL1A,IL1B,IL1RN,IL24,IL4I1,IL4R,IL6,IL6R,IRF1,ITGAL,ITGAM,ITGB1,ITGB2,JUN,KLF9,LGA…	1310 (14)
	deferoxamine		chemical drug	Activated	3,136	3,265		0,013	5,50E-09	ADGRG1,ADM,AK3,ANGPT2,ANGPT4,ANKRD22,ANXA2,APLN,ARNT,BACH1,BCL2,BDNF,BHLHE40,CA9,CACNA1G,CCL20,CCL3L3,CCL4,CCNB1,CCND1,CCNE1,CCR7,CD14,CD300A,CDH1,CDK2,CDKN1A,CFLAR,CGA,CITED2,CP,CYP24A1,CYTH1,DDIT3,DUSP1,DUSP10,DUSP5,ECM1,EGFR,EGLN1,EGLN3,EGR1,ENO1,EPAS1,ESRRG,F3,FOS,GDF15,GEM,HIF1A,HMOX1,HSPA1A/HSPA1B,HTR2B,ICAM1,IFI16,IGF1,IGFBP2,IGFBP3,IGFBP4,IGFBP5,IL6,ISG20,ITGAM,ITGB2,ITGB7,JUN,LAMA3,LRRC2…	1080 (14)
	Alpha catenin		group	Inhibited	-3,528	-3,718		-0,022	5,61E-09	ADAM33,ADAM8,ADAMTS2,ADAMTS4,ADAMTS5,AREG,AXIN2,BCL2L1,BIRC3,C1QTNF2,CDH11,COL3A1,COL5A1,COL5A2,COL6A1,COL6A2,CTSV,CXCL10,CXCL12,CXCL2,CXCL6,ELK3,EPGN,EREG,FMNL2,FSTL1,IGF1,IGF2,IGFBP2,IGFBP4,IGFBP7,IL1B,IL2RG,IL36G,IL6,IRF1,ITGA5,ITGAM,LAMA2,LEF1,LUM,LYZ,MMP11,MMP13,MMP19,MMP2,MMP23B,MMP9,NFKBIZ,NKD1,NOV,PDGFRA,PLAU,PTGS2,PTX3,RHOC,RHOJ,S100A9,SGK1,SNAI1,SOCS3,STEAP2,STEAP4,TGM2,THBS2,TIMP1,TNF,…	1555 (18)
	Pam3-Cys-Ser-Lys4		chemical reagent	Activated	4,745	4,870		0,016	5,66E-09	ADGRE5,AKAP13,ALDH1A2,ANGPT2,AOX1,BCL2A1,CARD9,CASP4,CASP8,CCL2,CCL3L3,CCL4,CCL5,CCR1,CCR7,CD180,CD274,CD40,CD55,CD69,CD80,CD83,CD86,CSF3,CXCL13,CXCL2,CXCL3,CXCL6,CXCR2,F3,FCGR2A,FCGR2B,HLA-DRB5,ICAM1,ICOSLG/LOC102723996,IFNG,IL12A,IL18,IL1A,IL1B,IL6,IRF1,ITGA4,ITGB7,LTB,MMP2,MMP3,MMP9,NAMPT,NFE2,NFKB1,NFKBIZ,NLRP3,NOS2,PTGES,PTGS2,Pvr,RAE1,RGS1,RGS2,SELP,SLC16A3,SLC46A1,STAT1,TARM1,TGFB3,TLR2,TNF	1199 (13)
10738051	CSF3	4,750	cytokine		1,813	1,888		0,008	6,63E-09	ADGRE1,AGTR1,ARG1,ARHGDIA,ARHGEF10,BAX,BCL2,BCL2L1,BIRC3,C3AR1,CAPG,Ccl2,CCL3L3,CCL5,CCNE1,CCR7,CD14,CD300LD,CD300LF,CD34,CD44,CDK2,CDK4,CEBPA,CEBPB,CSF3R,CX3CR1,CXCL12,CXCL3,CXCR2,CXCR4,CYBB,DES,DUSP6,EGR1,ENPP2,ETS1,FCGR1A,FOS,GADD45G,GDNF,GJA1,GPR183,GZMB,HGF,HLA-DQA1,HLA-DRA,HMOX1,HOXC9,HSPD1,ICAM1,IFNG,IGF1,IL12A,IL1RN,IL6,IL7,ITGAM,ITGB2,JAK3,JUN,KITLG,KLRC1,LBP,LTB,Ly6a (includes others),L…	1828 (14)
10755035	TP63	-3,265	transcription regulator		0,947	1,054		0,010	8,75E-09	ABCB1,ABI2,ACTL6A,ADA,ADM,AEN,AGR2,AKT1,ALDH1A3,APAF1,APC,ARAF,AREG,ARG1,ATG4C,ATM,BAX,BCL2L1,BECN1,BHLHE40,BLM,BRCA1,CA4,CAD,CASP3,CCNA2,CCNB1,CCND1,CCNE1,CCNT1,CCNT2,CDC25C,CDH1,CDK1,CDK17,CDK18,CDKN1A,CDKN2B,CEACAM1,CITED2,CLDN3,COL4A1,COL4A3,COL5A1,CPT2,CXCL17,CXCR4,DDIT4,DLL1,DLX1,DNM2,DNMT1,DOK1,DUSP10,DUSP6,EGFR,EMP1,EPHA2,F2R,F3,FANCA,FBN1,FDXR,FGFR2,FGFR3,FN1,FOS,FOXA2,FST,G6PD,GAPDH,GLS…	1908 (20)
	hyaluronic acid		chemical - endogenous mammalian	Activated	3,715	3,786		0,010	9,10E-09	ABCB1,ACKR3,BCL2,BCL2L1,Ccl2,CCL3L3,CCL4,CCL5,CCR7,CD40,CD44,CD80,CD83,CD86,COL6A2,CSF1R,CTSK,CXCL10,CXCL2,CXCL3,Cxcl9,CXCR4,ERBB2,FN1,FOS,FOXP3,FRK,FST,HMMR,HOXD10,ICAM1,IL1B,IL6,IRAK3,IRF5,JUN,MET,MMP13,MMP2,MMP3,MMP9,NCF1,NCF2,NFKB1,NOS2,NR4A1,NR4A2,PCNA,PDCD4,PLAU,PPARG,PTGES,PTGS2,PTPRC,RHOC,SERPINE1,SOCS3,SOX9,TGFB1,TIMP1,TLR2,TNF,VCAM1	1287 (13)
	TCR		complex	Activated	3,788	3,927		0,015	9,14E-09	ABCD1,ABCD3,ABLIM1,ADM,ADORA2A,AIM2,AKT3,ARHGEF1,BCAT1,BCL2,BCL2A1,BCL2L1,BIN1,BIRC3,CCL17,CCL22,CCL3L3,CCL4,CCL5,CCNE1,CCR1,CCR4,CCR5,CCR7,CD27,CD28,CD44,CD5,CD6,CD69,CD8B,CDH1,CDK13,CDK2,CFLAR,CXCL10,CXCL11,CXCL13,CXCR3,CXCR4,CYTIP,DHX58,EBNA1BP2,EGR1,EIF4E,ELL2,ETV5,FLNA,FOS,FOXP3,FYN,GADD45G,Gar1,GATA3,GBP4,GRIA3,GZMA,GZMB,HIF1A,HSPD1,ID3,IFI44,IFI44L,IFIH1,IFIT1,IFIT2,IFIT3,IFNG,IL18R1,IL24,…	1569 (15)
10936134	IKBKG	-1,492	kinase		1,723	1,871		0,018	9,32E-09	ACOD1,ACTA1,AEBP1,AMPD3,BAX,BMP2,C3,Ccl2,CCL5,Ccl9,CCR1,CDH13,CEBPB,CFLAR,CH25H,CLDN23,CLDN8,CLU,CP,CSF1,CTSF,CX3CL1,CXCL12,CXCL2,CXCL3,CXCL6,CYP7B1,DCN,DUSP6,ENPP2,EREG,FOS,GBP2,GCH1,GM2A,GPT,GRN,Gstt1,ICAM1,IFI16,IL1A,IL1B,IL1RN,IL6,IRF7,ISG15,KCNH2,LIFR,Mt1,NFKB2,NGF,NID1,Nppb,NR6A1,OGN,PCDH7,PLD3,PPARA,PPARG,PTX3,RGS16,Rtp3,SEMA3C,SERPINB2,SERPINE2,SFRP1,SGK1,Slfn2,SOCS3,SOD3,TMEM176B,TNF,TNF…	1569 (12)
	methylprednisolone		chemical drug		1,223	1,288		0,004	9,39E-09	ABAT,ABCB4,ACSL1,ADAM17,ADCY6,ADGRL2,AGO1,AHCY,AK4,AKR7A2,ALAD,ALDH1A1,ANPEP,ANXA2,ANXA3,APEX1,ARG1,ARL4A,ARSB,ASS1,ATIC,ATP1A1,ATP1B1,ATRN,B4GALNT1,B4GALT6,BDNF,C1QB,C1QBP,CACNA1D,Calm1 (includes others),CAMK1D,Ccl2,CCL4,CCND1,CCT6A,Cd24a,CD44,CD74,CD9,CDH1,CDH13,CDH3,CDKN1A,CELA1,CIDEA,CITED2,CLDN3,CLDN7,COMT,CREG1,CROT,CTSC,CTSS,CTSV,CXCL3,Cyb5r3,CYBB,CYCS,CYP4F3,DAB2,DDIT4,DHRS9,DSC2,DSG3,DUS…	1944 (16)
10795602	MAP3K8	-2,583	kinase	Activated	2,164	2,182		0,002	9,88E-09	ACPP,APOE,Apol7e (includes others),ARG1,ARHGAP22,ARRDC3,Art2b,BIRC3,BMP1,Ccl2,CCL20,CCL4,CCR1,CCR5,Cd33,CIITA,CLIC5,COBLL1,COLEC12,CREBL2,CSF3,CXCL2,CXCL3,DNAJC2,DOK2,DUSP6,ECI2,FLNB,FOS,GAB1,GCA,GPR146,GPR160,GPR171,GPR176,HIP1,HP,HTRA4,IER3,IER5,IFNG,IL12A,IL18,IL1A,IL1B,IL4I1,IL6,INHBA,IRF2BPL,JUN,LAD1,MAD2L1,MMP3,MMP9,NFAM1,NGF,P2RY1,PAXBP1,PPARGC1B,PTGER2,PTGER4,PTGS2,RAB3A,RCSD1,RNMT,Rpl22l…	1271 (12)
	TRIM24		transcription regulator	Inhibited	-5,559	-5,727		-0,023	1,01E-08	AGRN,Apol9a/Apol9b,BLNK,Bst2,CA2,CMPK2,CSRP1,CXCL10,CYP24A1,DHX58,EMB,EPSTI1,FAM110B,FAM26F,FBN1,FLRT3,GBP2,GBP4,HERC6,HNF1B,IFI35,IFI44,Ifi47,IFIH1,IFIT2,IFIT3,Igtp,IRF1,IRF7,IRF9,Irgm1,ISG15,JAK2,KIAA0101,LGALS3,LGALS3BP,Ly6a (includes others),MOV10,MYH10,NMI,NUMA1,OAS1,OASL,PARP12,PLAC8,PRPS2,PSMB10,PSMB8,PSMB9,RTP4,SAMHD1,SERPINE1,SOCS1,STAT1,TAP1,TGFBI,TLR2,TRAFD1,USP18,VEGFA	607 (7)
	U0126		chemical - kinase inhibitor	Inhibited	-6,333	-6,529		-0,016	1,18E-08	ABCB1,ABCG2,ABI2,Acan,ACKR3,ADAMTS4,ADGRE1,ADORA2B,ARC,AREG,ARG2,ARHGEF2,AXIN2,BAX,BCL2,BCL2L1,BDNF,BECN1,BHLHE40,BIRC3,BMP6,C3,CA9,CASP9,CAV1,CCL11,CCL17,CCL2,Ccl2,CCL3L3,CCL4,CCL5,CCND1,CCNE1,CCNE2,CCNG2,CCNL1,CD274,CD44,CD69,CDH1,CDK18,CDK2,CDKN1A,CEBPA,CEBPB,CELSR2,CFLAR,CHAF1B,CIITA,CLCF1,CLDN4,CNTF,COL4A1,CRY2,CSF1R,CSF3,CXCL10,CXCL11,CXCL2,CXCL3,CYBB,CYP1B1,CYP24A1,CYP4F2,CYP4F3,DAB2,DDIT3…	1727 (12)
10806899	IL15	-1,053	cytokine	Activated	5,046	5,186		0,014	1,21E-08	ACTG2,APBA1,ARHGDIB,BAMBI,BCL2,BCL2L1,CASP3,CCL11,CCL17,CCL19,CCL2,Ccl2,CCL4,CCL5,CCND1,CCR1,CD2,CD244,CD274,CD28,CD40,CD44,CD46,CD5,CD53,CD55,CD69,CD74,CD80,CD83,CD86,CD8A,CD8B,CDH1,CDK2AP1,CDK4,CDKN1A,CDKN2B,CEACAM1,CORO1A,CPT1A,CSF1,CSF3,CTSW,CX3CR1,CXCL10,CXCL12,CXCL2,CXCR4,DDX18,DHRS4,DUSP14,DUSP5,EBP,ELK3,ETS1,EXOSC8,FAM160B1,FCGR3A/FCGR3B,FKBP1A,FMO3,FOXP3,FYB,FYN,G6PD,GAPDH,GARS,GATA3,GCN…	1579 (13)
	cholesterol		chemical - endogenous mammalian	Activated	3,311	3,379		0,007	1,54E-08	ABCA1,ABCA2,ABCA7,ABCG1,ACLY,ACSL1,ACSS2,ADGRE1,APOE,AQP9,C1QC,CAMK1D,CASP1,CAV1,CAV2,CCL2,Ccl2,Ccl7,CCR5,CD14,CD68,CNN1,COL3A1,CTSK,CXCL10,CXCL2,CXCL3,CYBB,CYP27A1,CYP7B1,DDIT3,DES,DHCR7,EPHX1,F3,FADS1,FBXO3,FCGR2B,FDFT1,FGF2,FN1,GNAI1,GP1BA,GRIN1,HBEGF,HES6,HLA-DRB5,HMGCR,HMGCS1,ICAM1,IDI1,IL10RA,IL1A,IL1B,IL1RN,IL6,INHBA,ITGAM,ITGAX,KITLG,LAPTM5,LGALS3,LYZ,MAP1LC3B,MAP2,ME1,MITF,MME,MMP14,MMP2…	2539 (20)
10886776	YY1	1,109	transcription regulator		-0,489	-0,484		0,001	1,92E-08	ACTA1,ACTC1,AURKA,AURKB,BAK1,BCL2L1,BDNF,BIK,BMP4,BMP6,BRCA1,BTF3,BTG2,BUB1B,CALR,CAPG,CASP7,CBX3,CCNA2,CCNB1,CCNB2,CCR5,CD3D,CDC25C,CDC6,CDCA3,CDH1,CDKN1A,Cdkn1c,CDKN2C,CENPA,CENPE,CENPH,CHRDL1,CLU,CRABP1,CRYAB,CTNND2,CXCL12,CXCR4,CYBB,CYP24A1,DKK2,DMPK,DNAJB4,EEF1B2,EGFR,ERBB2,FEN1,FOS,FOXM1,GADD45G,GFER,GPC3,H2AFX,HAS2,HLA-DRA,Hmgb3,HMGCR,HMOX1,HNRNPC,ID4,IFNG,IGFBP5,IL1B,INCENP,KCNB1,KIF11,KI…	2098 (21)
	decitabine		chemical drug		1,309	1,559		0,018	2,10E-08	ABCB1,ABCC3,ABO,ADAM23,ADCY5,ADGRL2,ADRB2,AGRN,AIM2,AKAP12,ALDH1A2,ALOX5,ANXA2,APAF1,APC,APOE,ARHGDIB,BAX,BCL2L2,BIRC3,BMP4,BMPR2,BRCA2,BTG3,CA9,CADM1,CASP8,CASP9,CASZ1,CAV1,Ccl2,CCL5,Ccl9,CCNA2,CCND1,CCNG2,CCR7,CD44,CD8A,CD9,CDA,CDC42BPG,CDH1,CDH11,CDH13,CDH3,CDH4,CDH6,CDK1,CDKN1A,CDKN2B,CGREF1,CHI3L1,CLU,COL3A1,COMT,COPA,CTNNBIP1,CX3CR1,CXCL10,CXCL12,CXCL3,CXCR3,CXCR4,CYP1B1,CYP24A1,CYP3A7,CYP4…	2297 (23)
10800919	EGR1	1,569	transcription regulator	Activated	4,255	4,403		0,017	2,18E-08	ABCB1,Abcb1b,ACE,ALOX5AP,AR,ARC,AREG,BAX,BCAR1,CACNA1H,CASP3,CASP6,CASP7,CASP8,CASP9,CAV1,CCL2,Ccl2,CCL3L3,CCL4,Ccl6,Ccl7,Ccl9,CCND1,CCR1,CD44,CDC20,CDH1,CDKN1A,Cdkn1c,CLU,CSF1,CXCL2,CXCL3,CXCL6,DLG4,DUSP4,EGFR,EGR1,EIF4EBP1,ENPEP,EREG,F3,FGF2,FN1,FOSL1,FOXP3,FTL,GDF15,GDNF,HBEGF,HIF1A,HMGCR,HMOX1,HPGD,HPSE,ICAM1,IGF2,IL1B,ITGAM,JUN,JUND,KCNT1,LYZ,MAOB,MAP1LC3B,ME1,MMP14,MMP9,MYBL1,NAB2,NDRG1,NFK…	2091 (17)
	E2F2		transcription regulator	Activated	3,449	3,546		0,020	2,21E-08	BCL2,BECN1,CASP6,CCNA2,CCNB1,CCNB2,CCND1,CCNE1,CDC45,CDC6,CDCA4,CDK1,CDKN1A,CDKN2C,DHFR,E2F1,E2F3,ECE1,EED,EZH2,FGFR2,IL6,MCM10,MCM2,MCM3,MCM4,MCM5,MCM6,MCM7,MLH1,MYBL2,NPAT,ORC1,PCNA,POLA1,RAD51,Raet1d/Raet1e,RBL1,RRM2,SERPINE1,TOPBP1,TP53	1002 (10)
	genistein		chemical drug		-1,149	-1,043		0,008	2,47E-08	ABCB9,ACE,ACPP,ADM,ALDH5A1,ALOX5,AP1S2,AR,ARG1,ARSA,ARSG,ATP6V0A1,ATP6V0D1,ATP6V0D2,ATP6V1A,ATP6V1B1,ATP6V1H,BAX,BCL2,BCL2L1,BDNF,BMP2,BTG3,C16orf54,C17orf75,C3,CASP3,CCL2,Ccl2,CCL5,CCNB1,CCNB2,CCND1,CD44,CD68,CD74,CD80,CD86,CDC25C,CDK1,CDKN1A,CEBPA,CFLAR,CHEK2,CHST12,CHST14,CITED2,CLN3,CLU,CTNS,CTSF,CTSK,CTSV,CX3CL1,CX3CR1,CXCL10,CXCL12,CXCL2,CXCL3,CXCL6,CXCR2,CXCR3,CYP4F2,DNASE1L3,DNMT1,DUSP1,E…	1445 (12)
	ERK		group	Activated	5,300	5,455		0,016	2,50E-08	ABCA1,ACTN1,ADAM10,AREG,ARG2,BAX,BCAR3,BCL2,BCL2L1,BECN1,BMF,BTG2,BTG3,CAV1,CCK,CCL2,Ccl2,CCL4,Ccl7,CCND1,CCNE1,CCR1,CD1D,CDH1,CDK4,CDKN1A,CFLAR,CGA,CLDN4,CLU,COL3A1,CTSK,CTTN,CXCL10,CXCL2,CXCL6,DIO3,DPYSL2,DUSP1,E2F4,EGFR,EGR1,EPHA2,EREG,ESR1,ETS1,EZH2,FABP4,FGF2,FN1,FOS,FOSL1,FOXO1,FOXP3,FST,GDF15,GOT1,GPRC5C,HAS3,HBEGF,HMGA1,HMOX1,ICAM1,IER3,IFNG,IL12A,IL1B,IL6,INPP1,ITGAM,ITGB2,JAG1,JUN,KYNU,…	1672 (13)
	trans-hydroxytamoxifen		chemical drug		0,823	0,773		-0,006	2,54E-08	ABCC5,ADCY9,ANXA3,AP1G1,AREG,ARNT2,ASCC3,BAK1,BIK,BLNK,BMP4,BRPF1,CLU,CRYZ,CXCL12,CYP1B1,DBN1,DDIT4,DUSP1,DUSP4,ECH1,EFNA1,ENC1,EPB41L3,ERBB2,ERBB3,FMO5,GPRC5A,HIST2H2AA3/HIST2H2AA4,IER3,IFI30,IGFBP4,IRF6,KIAA0922,KLF6,KRT7,KYNU,L1CAM,LAMB1,LAMB2,MATN2,MMD,MPPED2,MYBL1,MYO1B,NDRG1,NFRKB,PLK2,PPP1R3C,PRPS1,PRSS23,PTGER3,PVALB,PXDN,RAB30,RAB31,RAP1GAP,RB1CC1,RFC4,RND3,SELENBP1,SERPINB9,SIAH2,SLC22A…	1489 (8)
10809581	RBL2	-1,665	other	Inhibited	-5,013	-5,148		-0,021	2,71E-08	AURKA,AURKB,BRCA1,BUB1,BUB1B,CASP4,CASP6,CCNA2,CCNB1,CCNB2,CCND1,CCNE1,CCNF,CDC25C,CDC6,CDK1,CDKN1A,Cdkn1c,CDX2,CHKA,DHFR,DNMT1,DUSP10,E2F1,E2F4,FOXN1,GRK6,GRPR,HADH,KIFC1,KPNA2,MAP2K3,MAP3K14,MARK2,MTOR,MYBL2,NOP2,NPAT,PA2G4,PCNA,PFAS,PIM1,PLK1,POLD1,PPM1G,PRIM2,RANBP1,RBL1,RBL2,RRM2,SFRP1,STMN1,TEAD4,TMEM11,TNF,TYMS,UCK2,VEGFA,VEGFB,XRCC3,ZEB1	1038 (15)
10789291	ANGPT2	3,396	growth factor	Activated	3,880	4,036		0,017	3,16E-08	ACTA1,ADA,ADAM12,AGTR1,ARHGEF2,AXIN2,BCL2,BCR,C1R,CALR,CASP3,Ccl2,CCL3L3,CCL5,CCT7,CD68,CDC27,CDC34,CDKN1A,CEBPB,COL3A1,COMT,CRYAB,CYBA,DBNL,DDIT3,DNAJB4,EEF1B2,EFR3A,EGFR,ETS1,FEN1,FGF7,FKBP10,FKBP2,FN1,GATA6,HDAC2,HDAC5,HIF1A,HMGCS1,HMOX1,HSP90AA1,HSPA1A/HSPA1B,HSPA2,HSPA4,HSPD1,ICAM1,IL1B,IL6,INPP5F,JMJD6,KDM6B,KPNA2,LARP4,LIG4,MAP4K5,MFGE8,MGMT,MGST1,MIF,MMP2,MMP9,NCF1,NDE1,NME1,Nppb,OLR1,PDC…	1379 (15)
10878112	JUN	1,767	transcription regulator	Activated	4,135	4,268		0,012	3,23E-08	ABCB1,Abcb1b,AKAP12,AKT1,AKT3,ANXA2,APEX1,APOE,AR,ARTN,AXL,BAK1,BAX,BCL2A1,BCL9,BDNF,BIRC3,BRCA1,C3AR1,CAV1,CCL2,Ccl2,CCNA2,CCND1,CD14,CD244,CD247,CD274,CD44,CD68,CDC20,CDH1,CDK1,CDKN1A,CFLAR,CGA,CLU,COMT,Crip2,CSF1,CSF1R,CX3CL1,CXCL10,CXCL16,CXCL3,CYCS,CYGB,CYP1B1,CYP2J2,DNMT1,DROSHA,DUSP1,DUSP5,EGFR,ERCC1,EREG,EZR,F3,FABP4,FBLN5,FGF2,FLNC,FN1,FOLR2,FOS,FOSL1,FOXA1,FOXA2,FRZB,GAS6,GDNF,GJA1,GOT1…	1738 (15)
10782271	PLAU	5,235	peptidase	Activated	3,764	3,817		0,009	3,32E-08	ABCG1,ANG,ARG1,BCL2L1,CCL2,Ccl2,CCL5,CCND1,CCR5,CXCL3,EGFR,F3,FCGR1A,FN1,GDF15,GJA1,HGF,ICAM1,IGF1,IGFBP2,IL1B,IL6,MDM2,MMP9,NPY,OAS1,PHLDA1,PIK3CG,PIM3,PLAU,PLAUR,PLG,PLK3,PTN,S100A9,SERPINB1,SERPINE1,SLC2A1,SLFN13,SNAI1,TNF,TP53,VIM	1841 (18)
	bleomycin		chemical drug	Activated	4,927	5,116		0,021	3,34E-08	AKT1,ANGPT1,ANGPT2,ARG1,BCL2,BCL2L1,BLM,BMP1,CASP3,CCL17,CCL2,Ccl2,CCL22,CCL3L3,CCL5,Ccl9,CCR1,CCR4,CCR5,CD86,CDC25B,CDH11,CDKN1A,CEBPA,COL3A1,CTSE,CTSK,CTSS,CXCL10,CXCL2,CXCR4,E2F7,EGFR,F2R,FABP4,FN1,FOSL1,FRZB,H2AFX,HBEGF,ICAM1,ID1,IFNG,IGF1,IL13RA1,IL18,IL1A,IL1B,IL4R,IL6,ITGB1,KITLG,KLF15,LAMA1,LMNB1,MAP3K6,MAP4,MID1,MIF,MMP14,MMP2,MMP8,MMP9,MRC1,MSN,NR4A1,PCNA,PRPF19,PTGER2,PTTG1,S100A4,SERP…	2181 (17)
	androgen		chemical drug	Inhibited	-2,093	-2,111		-0,003	3,34E-08	ADAMTS15,ADI1,AGR2,AKT1,ALDH6A1,AR,ARHGEF26,AXIN2,BCL2,BDNF,BMP4,BMP6,BTG2,C4A/C4B,CA12,CA2,CA8,CALR,CASP7,CCND1,CD44,CDC25C,CREB3L4,CTNNBL1,CTSV,CX3CR1,CXCL13,CXCR4,DNM1L,EED,ENO2,ERBB3,ETS1,EZH1,FES,FGF10,FGF2,FGF7,FGFR2,FLNA,FOS,FOSL1,FUT2,FUT9,GJA1,GPT2,GSN,IGF1,IGFBP2,IGFBP5,INHBA,ITGAM,JUN,MMP23B,MMP9,Mt1,NKX3-1,NR4A1,NR6A1,NTRK2,PDS5B,PF4,PIK3R1,PIM1,PSCA,PTGS2,PTPRC,PTPRK,RET,RUNX1,RUNX2,…	2150 (21)
	aspirin		chemical drug	Inhibited	-2,342	-2,429		-0,013	3,42E-08	ABCA1,ABCG1,ADRB2,AR,BCL2,BCL2L1,CCL2,Ccl2,CCL4,CCND1,CD40,CD80,CD86,CDK2,CDKN1A,CNTF,CROT,CSF1,CSF3,CX3CL1,CXCL10,CXCR4,CYB5A,DDIT3,GDF15,GLI1,ICAM1,IFNG,IL18,IL1A,IL1B,IL6,KITLG,MMP13,MMP2,MMP9,NCF1,NGFR,NOS2,OLR1,PLA2G4A,PPARA,PTGER3,PTGS1,PTGS2,RECK,SELL,SELP,SERPINB5,SOX7,TGFB1,TNF,TP53,VCAM1,XCL1	1214 (11)
	tributyrin		chemical drug	Activated	2,366	2,508		0,021	3,67E-08	ADM,ADRB2,AKAP12,AZGP1,BCL2A1,BIRC3,C1orf116,CASP3,CCL2,CCL20,CD274,CD46,CD55,CDKN1A,CSGALNACT2,CXCL3,CXCL6,CXCR4,DAPP1,DUSP1,DUSP14,ETS1,HBEGF,HDAC3,HNRNPD,ID2,ID3,IL1B,IL24,IL6,INHBA,KRT17,MME,MMP13,MYBL1,NDRG1,NFKB2,OCLN,OLR1,PTGS2,RGS4,SAMD4A,SERPINB2,SNAPC1,STYK1,UGCG	1638 (19)
	IFNA2		cytokine	Activated	5,954	6,132		0,019	4,07E-08	ADGRE1,ALOX5,ATF5,BAX,BCL2,BCL2L14,C1R,C1S,CAV1,CCDC92,CCL2,CD28,CD86,CDKN1A,CDKN2B,CEACAM1,CMPK2,CXCL10,CXCL11,CXCL13,CXCR3,CYB5A,DAD1,DDX56,DNAJB2,EGLN3,EPB41L3,FAM65B,FGF2,GBP2,GBP4,GEM,GOT1,GPATCH11,HBEGF,HERC6,HIF1A,HIST1H2AL,HLA-E,HMGCS1,HSH2D,IFI16,IFI35,IFI44,IFI44L,IFIH1,IFIT1,IFIT2,IFIT3,IFNG,IL1B,IL6,IRF1,IRF5,IRF7,IRF9,ISG15,ISG20,KDM5A,LAMP3,LAPTM4B,LGALS3BP,LILRB4,LY6E,MAL,MDM2,MET,…	1558 (16)
	troglitazone		chemical drug	Inhibited	-2,930	-2,886		0,004	4,58E-08	ABCA1,ABCG1,ABCG2,ABHD2,ACOT2,ACSL1,ACSL6,ACTA1,ADIPOR1,AGTR1,ALAD,ANXA2,APC,AR,ARHGEF19,ATP2B1,AXIN2,BAK1,BAX,BCKDHA,BCL2,BCL2L1,BIRC3,BMP1,C3,CAV1,CAV2,CCL2,Ccl2,CCL5,CCNB1,CCND1,CD80,CD86,CDCA7L,CDH1,CDK2,CDK4,CDKN1A,CDKN2C,CEBPA,CEBPG,CEP135,CFL1,CFLAR,CHCHD10,CIITA,CKM,COL4A1,CPT2,CRYAB,CTNNAL1,CXCL10,CXCL11,CXCL3,CXCL6,CYP3A7,DCN,DDIT3,DGKA,DHRS3,E2F1,E2F4,ECH1,ECT2,EGLN3,EGR1,ELAVL1,ENO2,E…	1627 (17)
10759287	EP400	1,371	other	Activated	3,605	3,701		0,019	4,59E-08	AGPAT2,CCNA2,CCNF,CDC20,CDC6,CDCA3,CDKN1A,CENPF,E2F1,E2F7,E2F8,FABP4,FBXO5,FOXM1,GLB1,H2AFZ,INCENP,MCM3,MCM4,MYBL2,NCAPG2,PCNA,PLK1,PPARG,PSRC1,RBL1,SGO1,SKA1,SKP2,SUV39H2,TP53,UHRF1	388 (7)
10726758	IRF7	3,668	transcription regulator	Activated	6,523	6,719		0,023	4,72E-08	BCL2L1,CASP4,CCL19,CCL5,CD40,CD69,CD80,CMPK2,CXCL10,DHX58,DNAJA1,FAM26F,FCGR1A,FOXP3,GBP4,GBP5,HELZ2,IFI16,IFI35,IFI44,IFI44L,Ifi47,IFIH1,IFIT1,IFIT2,IFIT3,Igtp,IL12A,IL33,IL4I1,IRF1,IRF7,IRF8,IRF9,Irgm1,ISG15,ISG20,ITGAM,ITGAX,JAK2,LILRA5,MAP3K8,MX1,Mx1/Mx2,NAMPT,NMI,NT5C3A,OAS1,OAS2,OASL,Oasl2,PARP12,PARP14,PELI1,PLAC8,PLSCR1,PSMB10,PSMB8,PSMB9,RSAD2,RTP4,SAP30,SOCS1,STAT1,TAP1,TAP2,TMBIM6,TMPO…	967 (16)
	mycophenolic acid		chemical drug		1,419	1,532		0,016	4,73E-08	ADM,ADRB2,AKAP12,ANPEP,AZGP1,BIRC3,C1orf116,CCL2,CCL20,CD274,CD46,CD55,CD63,CDKN1A,CLU,CSGALNACT2,CXCL3,CXCL6,CXCR4,CYBB,DAPP1,DUSP1,DUSP14,ETS1,FN1,GNL3,HBEGF,HDAC3,HNRNPD,ID2,ID3,IL1B,IL6,INHBA,KRT17,KRT19,MME,MMP13,MYBL1,NFKB2,NPY,OCLN,OLR1,PCNA,PTGS2,RGS4,RUNX2,SAMD4A,SERPINB2,SERPINE1,SNAPC1,STYK1,UGCG	1154 (14)
10837003	HOXD10	-16,309	transcription regulator		0,418	0,418		0,000	4,81E-08	APOF,CAPN6,CCL22,CD44,CEACAM1,CLEC10A,DAPP1,DIS3,E2F1,ERP44,EZR,FCRLA,FMR1,GCNT1,HBEGF,HOXD10,ICAM1,ITGA3,ITGB4,LSM5,LSM6,MAGED2,MAOB,MMP14,MTA1,NCS1,NME1,PAK1,PDZK1IP1,RAB40B,RHOB,RHOC,RPSA,RSAD2,SEPN1,SERPINE1,ST8SIA2,STARD6,TGFB1I1,TICAM1,TIMP1,UBL5,USP15,WDR5
10733982	NLRP3	4,248	other		-0,019	-0,047		-0,004	5,07E-08	ATM,BCL2,BRCA1,CCL11,Ccl2,CCL4,CCL5,CCR5,CDH1,CDK2,CSF3,CXCL10,CXCL2,CXCR3,ESPL1,H2AFX,HMOX1,IFNG,IL18,IL1B,IL6,LIF,LIG1,MAPK13,MDC1,MDM2,MMP9,NFKB2,OGG1,PARP1,PARP2,PINK1,PRIM2,PRKDC,PTTG1,RAD50,RAD51,RFC3,RFC4,STAT3,TACC2,TDP1,TNF,TP53,TTK,TYMS,VIM	1412 (17)
	carbon monoxide		chemical - endogenous mammalian		-1,731	-1,769		-0,007	5,23E-08	ADORA2A,BAX,BCL2,BDNF,CASP3,CAV1,CCL2,CCL4,CD14,CDKN1A,CFLAR,CXCL12,DDIT3,EGR1,F3,FN1,GDNF,GPT,HGF,HIF1A,HMOX1,ICAM1,IL1B,IL6,IRF8,ITGB1,NCF1,NCF2,NOS2,NQO1,PLAUR,PRDX1,PTGS2,SELP,SERPINE1,TGFB1,TNF,VEGFA,XBP1	1414 (16)
	triamcinolone acetonide		chemical drug		-0,792	-0,792		0,000	5,54E-08	ACKR4,ACSL1,AIM1,AKAP13,ALDH5A1,ANGPTL7,ATP10A,ATP11B,B4GALNT1,BAX,BCL2,BCL2A1,BHLHE40,BID,BMP2,BMP4,BMP5,BMP6,BTG2,CAPG,CASP4,CBX4,CD22,CD44,CHKA,CSNK1G2,CTH,CYTIP,DCBLD2,DDIT3,DGKH,DUSP1,DUSP10,DYRK3,EDNRA,EFNB2,EGR1,ELK3,EPHA4,F10,FGFR2,FKBP5,FOS,FUT4,GNAZ,GPR18,GZMA,HCK,HFE,HIPK2,IGFBP3,IGFBP4,INSIG1,IRF7,JUN,KCNB1,KCND1,KIF4A,KLF15,KLF9,LSP1,MARVELD2,MEGF9,MMP13,MYOC,NOS2,NTM,OSBP,PCDH19,PDI…	1761 (19)
	mibolerone		chemical drug	Inhibited	-2,541	-2,477		0,007	5,86E-08	ACSL1,AHNAK,ALDH18A1,ALDH3A1,AMD1,AQP5,AR,BMP6,C4A/C4B,CALR,CALU,CCDC80,CCND1,CD74,CDK1,CEACAM1,CLEC11A,CLTB,CLU,CYP4V2,CYP51A1,DAD1,DHRS3,DNAJA4,DNAJB11,EIF2S1,F3,FHL1,FKBP11,FKBP1A,FKBP5,GADD45G,GMNN,GPC3,GPNMB,HDLBP,HEXB,HLA-DQA1,HLA-E,HMGCS1,HYOU1,IGF1,IGFBP3,INCENP,IRF7,ISYNA1,JUN,KLK1,LRG1,LSS,MAL,Manf,MAT2A,Mkrn1,MME,NANS,NKX3-1,NME1,PCNA,PGK1,PPIA,PRELP,PRKCH,RT1-EC2,SARAF,SCAP,SEC23B,SER…	1642 (7)
10802734	SMAD7	1,702	transcription regulator		1,202	1,139		-0,008	6,06E-08	Acan,ACVR2A,ADAMTS2,ADH1C,AREG,BMP2,BMPR1A,BMPR2,BZW2,CCL2,Ccl2,CCL5,CCNA2,CCNB1,CCNE1,CDC25C,CDK1,CDKN1A,CDKN2B,CDKN2C,CFLAR,CGREF1,CITED2,CKM,COL3A1,COL6A1,CXCL10,DCN,DEPTOR,EFEMP1,FN1,FST,FURIN,GAS6,HBEGF,HDAC9,HMOX1,ICAM1,ID1,ID2,ID3,IFNG,IL1B,ITGA6,ITGA7,ITGBL1,KRT8,LTBP2,LTBP3,MATN2,MET,MMP2,MMP9,NET1,NID2,NOS2,PCNA,PITX2,PMEPA1,PROM1,SCD,SEMA3F,SERPINE1,SMAD7,SOX9,TAGLN,TGFA,TGFB1,TGFB3,TG…	1613 (16)
10886031	FOS	-1,761	transcription regulator	Activated	3,749	3,835		0,008	6,44E-08	ABCB1,ACTG1,ADAM12,AFF4,AGTR1,ALDH1A3,ANK3,ANXA4,AP3D1,APLN,ARID3A,ARNT,ARPC5,ASAP1,ASL,ATF7IP,B4GALT1,BCAR3,BCL9,BDNF,BLMH,C3AR1,CA2,CADM1,CALU,CAMK2D,CASP3,CASZ1,CCL2,CCNA2,CCND1,CCNE1,CD14,CD244,CD44,CD68,CDH1,CDON,CELF2,CERS4,CFLAR,CGA,CHI3L1,CHODL,CLU,COBLL1,COL18A1,COL6A1,COL8A2,CRABP1,CSF3,CTH,CTSV,CXCL16,CYCS,CYP2J2,DNMT1,DSG3,EGR1,EMB,ENAH,ENO1,EPS8,ERCC1,EREG,ESM1,EZR,F3,FABP4,FBLIM1,FB…	1890 (17)
	Pdgf (complex)		complex	Activated	2,213	2,312		0,014	6,54E-08	AKT1,BAX,BCL2,CAV1,CCL2,Ccl2,CCND1,CD44,CDKN1A,CDKN2B,COL4A1,CXCL3,CYBA,DIO3,EGFR,EGR1,EIF2S1,EIF4E,ERRFI1,F10,F3,FAM189B,FGF2,FN1,FOS,FOXO1,GJA1,HIF1A,HMOX1,ICAM1,INHBA,ITGA5,JAG1,JUN,MCM6,MCM7,MEOX2,MMP2,NCAM1,NOV,NR4A2,NTF3,PCNA,PIK3R3,PLAU,PLAUR,PPARG,PTGS2,SERPINE1,SV2A,TGFB1,TGFB3,TIMP1,TIMP3,TP53,TWIST1,VCAM1,VEGFA	1123 (14)
10844331	LCN2	-1,083	transporter	Activated	3,227	3,308		0,012	6,75E-08	ACTL6A,ACTN1,ARG1,ATF5,BAX,BMP2,CAPG,CCL17,Ccl2,CCL20,CCL22,CCL3L3,CCL4,CCL5,Ccl7,CDH1,CKAP2,CORO1C,CXCL10,CXCL2,CXCL3,CXCL6,Cxcl9,ESR1,HIF1A,HMOX1,IL1A,IL1B,IL1RN,IL6,IVNS1ABP,KIF11,KIF23,MMP2,MRC1,MSN,NDE1,NOS2,NR1H2,RUNX2,TAGLN2,TGFB1,TNF,TWIST1,VIM	1260 (17)
10818708	F3	1,925	transmembrane receptor	Activated	3,137	3,282		0,023	6,75E-08	ANGPT1,AREG,ARG1,BRINP3,CARD9,CASP7,CCL2,Ccl2,DUSP2,DUSP6,EFEMP1,EGR1,F3,FGF13,FOS,FUT8,GJA1,ICAM1,IFNG,IL1B,IL6,ITGA2,ITGAM,KRAS,LAMB1,LEF1,MAPKAPK3,MDK,MMP2,MMP9,MSLN,PAK3,PAPOLA,PLPP3,PODXL2,SEMA3A,SERPINE1,SPRY4,TGFBR2,TGM2,TNF,TNFRSF11A,UBASH3B,VCAM1,VEGFA	1216 (16)
10857984	PPARG	16,767	ligand-dependent nuclear receptor		-1,927	-1,824		0,009	6,92E-08	ABCA1,ABCA3,Abcb1b,ABCG1,ABCG2,ACLY,ACOT8,ACSL1,ACSL4,ADRB2,AGPAT2,ALDH1A2,ALOX15B,APAF1,APOE,ARL4D,ASAP1,BACE1,BAX,BCL2,BCL2L1,BCL6,BECN1,BIN1,BRCA1,C3,CA2,CAV1,CAV2,CCL17,CCL2,Ccl2,CCL22,CCL5,CCND1,CCPG1,CCR7,CD40,CDH1,CDK2,CDKN1A,Cdkn1c,CDKN2C,CEBPA,CEBPB,CES1,CIDEA,CPLX2,CPT1A,CPT2,CS,CSF3,CTPS1,CXCL14,CXCL2,CXCL3,CXCL6,CYBA,CYCS,CYP4B1,DGAT2,DGKA,DHRS3,DR1,EGFR,EGLN1,EGLN3,EHHADH,EIF4EBP1,EN…	1604 (19)
10912990	RASSF1	1,454	other		-1,725	-1,687		0,005	7,49E-08	ABAT,ABCB1,ALDH1A1,APOE,AREG,BCL2,BHLHE40,BMPR2,CASP3,CASP4,CAV1,CAV2,CCNA2,CCND1,CDKN1A,CLU,COL4A1,CREG1,CXCR4,DAB2,DACH1,EFEMP1,EFNB2,EGFR,EGR1,EMP1,EPB41L3,ESR1,FGF2,FOS,GDF15,GHR,GSN,HBEGF,HIST1H2BC,IGFBP3,KISS1,LDB2,LIF,MAP1B,MDK,MGMT,MMP2,MRAS,MYL9,PAK1,PCDH7,PLK2,PROS1,PTGS2,SAMD5,SOX9,SRPX,TGM2,TP53INP1	2056 (24)
10766170	PARP1	1,663	enzyme	Activated	2,981	3,069		0,013	7,92E-08	BAX,BCL2,BRCA2,CASP4,Ccl2,CCL5,CCND1,CD274,CDH1,CXCL10,CXCL12,CXCL3,Cxcl9,DYX1C1,E2F1,ECE1,ERBB2,FKBP5,FOS,FOXP3,GBP2,GBP4,GBP6,GBP7,HAS2,HES1,HMOX1,ICAM1,IFNG,IGF1,Igtp,IL18BP,IL1B,IL6,ITGAL,JUN,KRAS,LIF,MDM2,MTA1,NOS2,PARP1,POLA1,POU2F1,PRIM2,PTGS2,RAPGEF4,RPA1,SDK1,SELP,SH3BP2,SNAI1,SOCS1,STAT1,TGFA,TMPRSS2,TNF,TP53,VCAM1	1136 (12)
	medroxyprogesterone acetate		chemical drug	Inhibited	-2,865	-2,881		-0,002	8,71E-08	ANGPT2,ASPM,BAX,BCL2,BCL2L1,BDNF,BRIP1,BTG2,CASP3,CCL2,Ccl2,CCL4,CCL5,CCNB1,CCNB2,CCND1,CCR5,CD44,CDK1,CENPF,COL4A3,CXCL10,CXCR4,DCN,DEPDC1,DLGAP5,ERBB2,ESR1,ETS1,F3,FGF2,FMOD,FN1,FOXO1,GCH1,HSD11B1,HTRA1,HTRA3,ICAM1,IFNG,IL12A,IL1A,IL1B,IL6,IL6R,ITGB1,ITGB2,JUN,KIF11,KIF18A,LMNA,MCM5,MET,MPZL2,MYLK,NCAPG,NUSAP1,PBK,Pbsn,PLAU,PRC1,ROBO1,SCD,SGK1,SPC25,TFPI2,TGFB1,TNF,TWIST1,VCAN,VEGFA,WNT4,WNT5A	2382 (23)
	CCR2		g-protein coupled receptor	Activated	2,185	2,232		0,008	8,91E-08	ARG1,CCL11,CCL17,CCL2,Ccl2,CCL22,CCL24,CCL3L3,CCL4,CCL5,Ccl6,Ccl7,Ccl9,CCR1,CCR5,CD40,CD86,CX3CL1,CXCL10,CXCL12,CXCL13,CXCL2,CXCL3,CXCL6,Cxcl9,FN1,GPT,HTR2B,IFNG,IGF1,IL18,IL1A,IL1B,IL6,ITGAL,Mcpt1,MMP13,MMP2,MMP9,TGFB1,TIMP1,TIMP4,TNF	1477 (16)
	metribolone		chemical reagent		-0,752	-0,620		0,013	9,03E-08	ABCC4,ACLY,ACPP,ACTN1,ACTN2,AKAP12,AKNA,AR,ARL6IP1,ATP1B1,AZGP1,BAX,BCL2,BCL2L1,BRIP1,BUB1,C1orf116,CAV2,CCNA2,CCND1,CCT2,CDC6,CDKN1A,CDKN2B,CENPN,CHEK1,CLU,CREB3L4,CRYAB,CTNND2,CXCR4,CYB561,EGR1,ERRFI1,ETV1,FDFT1,FGFRL1,FHL2,FKBP5,FOS,FOXO1,GADD45G,GDF15,GFPT1,GRIP1,GTSE1,HES6,HMGCR,Hnrnpa3,HOMER2,IGF1,IGFBP5,IL6,ITGA6,ITGB4,KLK1,Ldha/RGD1562690,LIFR,MAOA,MARS,MCCC2,MGLL,MMP2,MYL12B,NCAPD3,NCOA2…	2478 (17)
	hydrogen peroxide		chemical - endogenous mammalian	Activated	2,266	2,465		0,015	1,01E-07	Abcb1b,ACE,ADAM17,AEBP1,AEN,ALOX5,ANXA2,APAF1,APEX1,ATP6V1A,ATXN7L3B,AURKA,BAG4,BAK1,BAX,BCL2,BCL2A1,BCL2L1,BIRC3,BRCA1,BTG2,BUB1,BUB1B,CASP3,CASP9,CAV1,CCL2,Ccl2,CCL3L3,CCL4,CCNA2,CCNB1,CCND1,CCNF,CCR5,CD247,CD55,CD63,CD68,CD80,CD81,CD86,CDC25C,CDC34,CDC6,CDH1,CDH13,CDK1,CDK2,CDKN1A,CDKN2C,CEBPG,CFLAR,CLDN7,CLU,CNR1,CRYAB,CSF1,CSF3,CSF3R,CTSS,CXCL3,CXCL6,CXCR4,CYCS,CYP51A1,DDIAS,DDIT3,DDIT4,DDX5…	2121 (20)
10889660	AHR	-1,118	ligand-dependent nuclear receptor		0,937	0,946		0,001	1,13E-07	ABCB6,ABCC4,ABCG2,ACTL6A,ACTN1,ADAM19,ADAMTS2,ADAMTS5,ADM,ALDH2,ALDH3A1,APAF1,AREG,ARG2,ARNT,ASPN,ATP2B1,BAX,BTG2,BZW2,CADM4,CASP8,CBR3,CCL21,CCL5,CCNA2,CCNB1,CCND1,CCNE1,CCNF,CCNG2,CDC25B,CDC25C,CDH1,CDK1,CDK2,CDK4,CDKN1A,CDKN2B,CDKN2C,CEBPA,CELA1,CGREF1,CHD7,CHST2,COL14A1,COL3A1,COL4A1,COL5A1,COL5A2,COL6A1,CXCL10,CYP1B1,DACT2,DCN,DHFR,DMXL2,DUSP6,E2F1,E2F8,EFEMP1,EHD1,ENPEP,ESR1,ESRRG,FABP4,FBL…	2184 (18)
10914371	CTNNB1	1,384	transcription regulator		0,810	1,021		0,019	1,21E-07	ABCB1,ABCD4,Acan,ACAP1,ACTC1,ACTR3,ACVR2A,ADAM17,ADGRG2,ADSS,AGRN,AIM1,AKAP13,ALDH1A1,ALDH1A2,ALDH1A3,ALG3,AOC3,AQP5,AR,ARHGDIA,ARL4A,ATM,ATP6V0A1,AXIN2,BACE1,BAMBI,BCL2,BCL2L1,BHLHE40,BMF,BMP1,BMP2,BMP4,BTF3,C2orf40,CACNA1G,CADM1,CASC4,CASP7,Ccl7,CCNA2,CCND1,CCNE1,CCNE2,CD34,CD44,CDH1,CDH11,CDKN1A,Cdkn1c,CDKN2B,CEACAM1,CEBPA,CENPM,CLU,CNR1,CNTFR,COL4A1,CRIP1,CTHRC1,CTNND2,CTSF,CXCL12,Cxcl9,CXXC4…	2366 (22)
10921772	VEGFA	2,231	growth factor	Activated	4,015	4,211		0,018	1,23E-07	ACE,ACSL1,AK4,AKT1,ALDH2,ANGPT1,ANGPT2,ANPEP,ARG2,BAX,BCAT2,BCL2,BCL2A1,BCL6B,BMP4,BTK,CASP3,CAV1,CCL2,Ccl2,CCND1,CCNE1,CD244,CD34,CD55,CD80,CD83,CDC25C,CDKN1A,CEACAM1,CLDN7,CTSS,CTSV,CXCL10,CXCL12,CXCR4,DBT,DECR1,DLL1,DLL4,DUSP4,DUSP5,E2F1,E2F3,EFNB2,EGR1,ETS1,ETS2,ETV4,ETV5,F3,FABP4,FGF2,FN1,FOS,GART,GJA1,HAVCR2,HBEGF,HES1,HIF1A,HLX,HMOX1,ICAM1,ID1,ID3,IFNG,IGFBP4,IGFBP5,IL1B,IL6,INPP5D,ITGA2,I…	1086 (16)
	benzo(a)pyrene		chemical toxicant		1,352	1,441		0,010	1,25E-07	ABCB1,ABCB6,ADAM12,AJUBA,ALAS2,ALDH3A1,ARHGDIA,ARHGEF6,ASPN,BAX,BCL2,BRCA1,BTG3,C1QTNF2,CASP3,CASP9,CDC25B,CDK14,CDKN1A,CEBPG,CELF2,Chn1,COL8A1,COMT,CYB5A,CYP1B1,DHRS1,Dnajb3,DOK5,ECT2,ELF3,EPHX1,EREG,FGFR3,FOS,FST,FYN,G6PD,GNA14,GNAI1,GNAO1,Gsta1,Gsta4,GSTM1,HAS2,HDAC2,HMOX1,HP,HS6ST2,HSPA1A/HSPA1B,HSPA4L,IER3,IGF1,IL1B,IL1RAP,INHBA,ITPR1,JUN,LDB2,LIMK2,MAD2L1,MAFF,MAP2K3,MAP2K6,MDM2,ME1,Mx1/Mx2…	2240 (20)
10933345	TLR7	5,302	transmembrane receptor	Activated	5,456	5,630		0,022	1,41E-07	BCL2,BCL2A1,CCL2,CCL20,CCL4,CCL5,CCNB1,CCR7,CD1D,CD274,CD40,CD44,CD69,CD80,CD83,CD86,CDKN1A,CEBPB,CHST9,CPEB2,CREB5,CXCL10,CXCL13,CXCL2,CXCL3,DENND4C,DMXL2,ETS2,FCER1G,FGF2,GPR84,ICAM1,IER3,IFI35,IFI44L,IFIT1,IFIT3,IFNG,IL10RA,IL12A,IL1B,IL21R,IL4I1,IL6,INPP5D,IRF1,IRF7,IRF9,ISG15,ISG20,KCNH1,KCNMA1,MX1,Mx1/Mx2,NFKB1,OAS2,PLAU,PTX3,RSAD2,SOCS1,STAT1,TLR7,TMEM154,TNF,TP53,TRPM2,ZC3H12A	1437 (16)
	miR-16-5p (and other miRNAs w/seed AGCAGCA)		mature microrna	Inhibited	-2,920	-3,156		-0,023	1,44E-07	ABHD10,ACTR1A,ADSS,ARHGDIA,ARL2,BCL2,BCL2L2,BDNF,C1orf56,CA12,CACNA2D1,CADM1,CAPRIN1,CCND1,CCNE1,CCNF,CDC14A,CFL2,CHEK1,CHORDC1,CLDN12,CREBL2,CRHBP,DNAJB4,DTD1,E2F3,EGFR,EIF2B2,EIF4E,FAM69A,FGF2,FGF7,FLT3,GALNT7,GFPT1,GOLGA5,GOLPH3L,GPAM,GRN,GTF2H1,HACE1,HERC6,HMGA1,HMOX1,HSDL2,HSPA1A/HSPA1B,IGF1,ITGA2,JUN,KCNN4,KIF23,KITLG,KPNA3,LAMC1,LAMTOR3,LDAH,LUZP1,MAPK3,MLLT1,MSH2,NAA15,NFIA,NIPAL2,OMA1,OS…
	dihydrotestosterone		chemical - endogenous mammalian		0,169	0,319		0,012	1,54E-07	ABCA1,ABCC4,ABCG1,ACADVL,ACKR3,ACLY,ACPP,ACTA1,ADH1C,ADM,ADTRP,AGTR1,AIG1,ALDH1A3,APOE,AR,AREG,ASAP2,ATAD2,AXIN2,AZGP1,BAX,BCAR1,BCL2,BCL2L1,BMF,BRIP1,BTG2,BUB1B,C1orf21,C4A/C4B,CASP1,CASP3,CASP8,CASP9,CCNA2,CCNB1,CCND1,CCNE1,CCT3,CD63,CD74,CDC20,CDC6,CDCA7,CDH1,CDK2,CDKN1A,CEBPA,CGA,CHI3L1,CKM,CLIC6,CLU,COL3A1,COL4A1,COL5A2,COL6A1,CPT1A,CST6,CX3CL1,CYBB,CYP4A22,CYP4B1,DCTPP1,DDIAS,DDX54,DEPDC1,D…	2750 (26)
	cigarette smoke		chemical toxicant	Activated	3,304	3,442		0,017	1,55E-07	ABCA1,Abcb1b,ADM,AKR1B10,ALDH3A1,AOX1,AREG,BCL2,BCL2L1,BIK,C3,CASP3,CCL11,CCL2,CCL3L3,CCL4,CCND1,CCT5,CDC25B,CDC25C,CDKN1A,CHRM3,CHRNB2,CLEC5A,CXCL10,CXCL2,CXCL3,CYP1B1,DDIT3,DDIT4,DFFB,DNAJB2,DNAJB5,DNMT1,EGR1,EPAS1,FOS,FOSL1,FTL,G6PD,GADD45G,GATA3,GPX2,GPX3,GSTM5,Gstt1,HAS3,HDAC2,HIF1A,HMOX1,HSF2,HSP90AA1,HSPA9,ICAM1,IFNG,IGF1,IL1A,IL1B,IL6,JUN,KITLG,MAFF,MAP1LC3A,MAP1LC3B,MAP2K6,MMP2,MMP3,MMP9…	1403 (16)
	curcumin		chemical drug	Inhibited	-2,204	-2,297		-0,008	1,58E-07	ABCA1,ABCB1,ABCG1,ADAM17,ADAMTS4,ADAMTS5,ALOX5,APOE,AR,ATOX1,ATP1B2,AXL,BAX,BCL2,BCL2L1,BDNF,BIRC3,BTN1A1,CASP3,CAV1,CCL2,Ccl2,CCL5,CCNB1,CCND1,CCNE1,CD44,CD80,CD81,CD86,CDC27,CDH1,CDK1,CDK2,CDK4,CDKN1A,CEBPA,CEBPB,CFLAR,CLIC1,COPS5,CRY2,CXCL3,CXCR3,CXCR4,DAPK1,DDIT3,DLG4,DNMT1,DNTTIP1,E2F1,E2F4,EGFR,EGR1,EIF3H,EIF4E,ERBB2,ETS1,EZH2,F3,FASTK,FGF2,FOS,FOSL1,FTL,FYN,GABBR1,GRK6,HDAC1,HDAC2,HDAC8,HE…	1529 (15)
	resiquimod		chemical drug	Activated	5,171	5,276		0,014	1,60E-07	AIF1,ANXA4,ARL5C,BCL2,BCL2A1,CASP4,CCL11,CCL19,CCL2,Ccl2,CCL20,CCL22,CCL24,CCL3L3,CCL4,CCL5,Ccl7,Ccl9,CD40,CD44,CD83,CD86,CHST9,CLEC4E,CMTM8,CPEB2,CREB5,CSF3,CXCL10,CXCL12,CXCL13,CXCL2,CXCL3,Cxcl9,DENND4C,DLD,DLL4,EBI3,ETS2,FCER1G,FCGR1A,FCGR2A,FCGR2B,FGF2,FH,GATA3,GDF15,GM2A,GPR84,HERPUD1,HES1,HHEX,ICAM1,IER3,IFNG,IL12A,IL18,IL1A,IL1B,IL33,IL6,INHBA,IRAK3,IRF7,JUN,KCNMA1,LAP3,LIF,LMNA,MSN,NAMPT,…	1007 (14)
10854190	IRF5	3,110	transcription regulator	Activated	4,302	4,431		0,021	1,64E-07	BAK1,BAX,CASP3,CCL19,CCL21,CCL4,CCL5,CDKN1A,CMPK2,CXCL10,CXCL11,CXCL2,CXCR4,DHX58,IFI44,IFIH1,IFIT1,IFIT2,IFIT3,IL12A,IL6,IRF5,IRF7,ISG15,ISG20,NAMPT,NT5C3A,OAS1,OAS2,OASL,Oasl2,PARP12,PLSCR1,PRDM1,PRKRA,RSAD2,SP110,STAT1,TMPO,TNF,UBE2L6,USP8	867 (18)
10790670	KLF2	-1,120	transcription regulator	Inhibited	-2,560	-2,620		-0,009	1,66E-07	ACE,ACKR3,ADM,ANGPT2,APLN,AQP5,ASS1,BMP4,CAV1,CCL2,Ccl2,CCL4,CCL5,Ccl7,CCR5,CCR7,CD40,CD55,CD93,CDKN1A,CEBPA,COL4A1,CXCL2,CXCR3,CXCR4,CYP1B1,DLL1,DOCK2,ECM1,EFNA1,EPAS1,F3,FABP4,FGR,FOXP3,HBB,HBG2,HIF1A,HPSE,ICOSLG/LOC102723996,ID1,ID3,IGF2,IL1B,IL1RL1,IL6,ITGB4,ITGB7,KCNN4,KITLG,LBP,LTC4S,MAPK9,MMP14,MYH10,NDRG1,NQO1,PDPN,PGF,PLOD2,PLPP3,PPARG,PROS1,PTGDS,PTGIS,PTGS2,PTPRJ,RUNX2,SELL,SELPLG,SEMA…	1372 (18)
10851280	RBL1	4,856	transcription regulator	Inhibited	-2,597	-2,701		-0,018	1,66E-07	AURKB,CASP4,CASP6,CCNA2,CCND1,CCNE1,CDC6,CDK1,CDK2,CDKN1A,Cdkn1c,DHFR,DUSP10,E2F1,E2F4,F3,FGF2,FOS,FOXN1,HES1,HIST1H2AE,MCM10,MCM2,MCM3,MCM5,MCM6,MCM7,MET,MTOR,MYBL2,ORC1,PA2G4,PCNA,PLK1,PPARGC1A,RBL1,RBL2,RRM2,SFRP1,SKP2,TNF,TP53,TYMS,VEGFB,ZEB1	1673 (16)
	Jnk		group	Activated	4,862	5,013		0,016	1,75E-07	ABCA1,ADARB1,ALDH1A2,ANXA5,APLN,BAX,BCL2L1,BIRC3,BMF,BRCA1,CASP3,CCL11,CCL2,Ccl2,CCL22,CCL4,CCL5,CCND1,CCNE1,CCR7,CD40,CD44,CD55,CD69,CD80,CD83,CD86,CDH1,CDK4,CELF2,CFLAR,CLEC10A,COL3A1,CXCL12,CXCL3,CXCL6,CXCR4,DDIT3,DNMT1,DUSP1,E2F4,EGR1,ETS1,F2RL1,F3,FABP4,FBXO32,FLI1,FN1,FOS,GDF15,GDNF,GJA1,HES1,HMOX1,ICAM1,IFNG,IGF1,IL1A,IL1B,IL6,ITGA4,ITGB7,JUN,JUND,KLF6,MMP13,MMP14,MMP2,MMP3,MMP9,MRC1,MRC2,…	1266 (11)
10858165	CXCL12	2,304	cytokine	Activated	2,470	2,596		0,013	1,75E-07	ACKR3,ADAM17,AIF1,ANKRD12,ARAF,ARPC4,AXL,BAX,BCL2,BCL2L1,BMP1,BMP2,BMP6,CA2,CCL2,CCL5,CCND1,CCNT1,CD14,CD3G,CD44,CD69,CD9,CDH1,CDK2,CTSK,CX3CL1,CXCL10,CXCL12,CXCR4,DAD1,DMPK,DOCK9,DYX1C1,EGFR,EGR1,ERBB2,ERCC1,EXOSC6,FLNA,FN1,FOS,FYN,HCLS1,HIPK3,HNRNPD,ICAM1,ID1,IFNG,IGFBP7,IL1A,IL1B,IL24,IL6,IRF6,ITGAL,ITGAX,ITGB1,ITGB4,JUN,LCP2,LOXL2,Ly6a (includes others),MAFK,MAPRE3,MMP11,MMP13,MMP14,MMP2,MMP3…	1391 (14)
10909874	IL18	5,619	cytokine	Activated	5,632	5,790		0,019	1,90E-07	ACTA1,ADAM19,ADAMTS5,BCL2,BCL2L1,BCL6,CCL11,CCL2,Ccl2,CCL20,CCL3L3,CCL4,CCL5,CCR4,CCR5,CCR7,CD244,CD40,CD44,CD69,CD83,CD86,CDH1,CFLAR,CSF1,CTH,CXCL10,CXCL11,CXCL12,CXCL16,CXCL3,DDIT4,ENPP2,FCGR3A/FCGR3B,GADD45G,GIMAP4,GJA1,GNA15,GZMB,HAVCR2,HLX,ICAM1,IFNG,IL12A,IL18,IL18BP,IL18R1,IL18RAP,IL1A,IL1B,IL6,INPP5D,IRF1,ITGAM,JUN,LIF,MMP13,MMP15,MMP3,MMP9,MSH2,NCR1,NFIL3,NFKBIZ,NKG7,NOS2,PRF1,PTGS2,SAMH…	1532 (14)
	E. coli serotype 0127B8 lipopolysaccharide		chemical - endogenous non-mammalian	Activated	3,447	3,524		0,008	2,05E-07	ACSS1,ADGRG2,ADORA1,AQP11,AQP9,BDNF,BRIP1,CASP6,CASP8,CAV1,CCL17,CCL2,Ccl2,CCL5,Ccl7,CD14,CD40,CELSR2,CHST11,CXCL10,CXCL12,CXCL16,CXCL2,Cxcl9,CXCR4,DDIT3,DERL1,DERL2,DNAJC3,DOK1,EDEM1,EDNRA,EDNRB,F2R,F2RL1,FAM107A,FGF1,FGF2,GDNF,GJA1,GJA5,GMPR,GNA13,GNA14,GNAO1,GNB4,GNB5,GNL1,GPER1,GPR108,GPR146,GPR19,GPR85,GPRC5B,GSTA2,HAS2,HCAR2,HMOX1,Ifi47,IGF1,IL1B,IL24,IL6,IL7,IRF1,IRF5,ITPK1,JAK2,LAMB2,LAMC…	1418 (13)
10892316	AKT1	1,872	kinase	Activated	3,891	3,981		0,009	2,06E-07	ABCB1,Acan,ACLY,AKR1B10,AKT1,AR,ASS1,AURKB,BAX,BCL2,BCL2A1,BCL2L1,BIRC3,BMP2,C1QC,CASP3,CCL2,CCL5,CCND1,CCNE1,CD40,CD69,CD74,CD86,CDH1,CDK2,CDK4,CDKN1A,CFLAR,CIDEA,COL4A1,COL8A1,CTSV,CXCL10,CXCR4,DHCR7,DLG4,E2F1,EBP,EGR1,ESR1,FBXO32,FGF2,FN1,FOS,FOXO1,FOXP3,FSTL1,FXYD5,GDF15,GSTM5,HIF1A,HIPK3,HMGCR,HMGCS1,HMOX1,HNRNPL,HUNK,IFNG,IGF2,IGFBP5,IL6,ITGB1,JUND,KLF15,LAMA1,LAMB1,LDHB,LIPA,LSS,MDM2,ME1,M…	1864 (18)
10764551	PTGS2	2,063	enzyme	Activated	3,476	3,580		0,013	2,38E-07	Abcb1b,ANG,ANGPT1,ANGPT2,ANXA2,AREG,BAX,BCL2,BCL2L1,BIRC3,BRCA1,CCL2,Ccl2,CCL3L3,CCL4,CCL5,CCND1,CCNE1,CCR7,CD163,CD44,CD68,CDH1,CDKN1A,CDKN2C,CLU,CSF3,CTSK,CXCL10,CXCL12,CXCL14,CXCL3,CXCR2,CXCR4,CYP1B1,DUSP1,EDNRA,EGR1,ERBB2,ERBB3,EZR,FABP4,FN1,FOS,HDAC3,ICAM1,IGF1,IGFBP3,IL12A,IL1B,IL6,ITGA6,ITGAL,ITGB4,MAPK9,MKI67,MMP14,MMP2,MMP9,MSR1,NBN,NOP2,NOS2,NR4A2,PCNA,PIK3CG,PLA2G4A,PPARG,PTGER2,PTGER3…	1560 (17)
10897919	EP300	-1,327	transcription regulator		0,736	0,881		0,019	2,43E-07	ACACB,ACTA1,ADAM12,ADORA2A,AKAP12,ANGPT1,AP3M2,AQP11,AR,ARHGAP24,ARHGEF3,ARID5A,AXIN2,BANK1,BAX,BCL2L1,BCL6,BMF,BRCA1,CA2,CAD,CAMK2D,CAPG,CARD6,CCL2,CCND1,CCNE1,CCNG2,CCR7,CD53,CD80,CDK2,CDKN1A,CDKN2B,CEBPA,CFLAR,CHKA,CKM,COMT,CPT1A,CPT2,CRISPLD2,CST7,CTSE,CXCL3,CXCR4,DHFR,DHRS3,DNAJB4,DUSP1,DUSP22,DUSP4,E2F1,EDARADD,EGR1,EPHB2,EPSTI1,ERBB2,Esrra,EVI2A,EYA2,FABP4,FDX1,FMNL2,FN1,FNBP1,FOXO1,FRMD4A…	2051 (20)
	butyric acid		chemical - endogenous mammalian	Inhibited	-2,456	-2,444		0,001	2,43E-07	ABCB1,ADCY1,ADGRE5,ADGRG1,AFF1,ALAD,ALDH1A1,ALPK2,ANXA2,ANXA5,AR,ATP2B4,BAK1,BAX,BCL2,BCL2A1,BCL2L1,C7,CASP3,CBS/CBSL,CCK,CCL20,CCNA2,CCNB1,CCNB2,CCND1,CCNE1,CCR1,CCR5,CD300C,CD44,CD80,CD81,CD83,CD86,CDC20,CDC25C,CDC6,CDH1,CDH11,CDK1,CDK2,CDK4,CDKN1A,CFLAR,CGA,CLCN3,CLU,COL4A1,COL5A1,COL5A2,CPA3,CSF1,CXCR4,CYCS,DAPK1,DDR1,DEK,DNM1,DTYMK,DUSP1,E2F1,E2F4,E2F5,ELK3,EMP3,F10,FABP4,FES,FFAR2,FOS,FOXM1…	2188 (19)
10864738	RAF1	1,111	kinase	Activated	4,002	4,198		0,020	2,49E-07	ACOT7,AKAP12,AMD1,AREG,ATP6V1B1,BCL2,BCL6,BECN1,CA2,CCL19,CCND1,CD37,CD44,CD74,CDC6,CDKN1A,CDKN2B,CDON,CRYAB,CSTF1,CXCL3,DCBLD2,DHRS3,DUSP2,DUSP4,DUSP5,DUSP6,E2F1,EGR1,EMP1,EMP3,ERBB2,ESR1,FGFBP1,FOS,GRN,HBEGF,HIF1A,ID3,IER3,IGFBP3,IL12A,IL1B,IL6,ITGA2,ITGAM,ITGB1,ITGB4,JUN,LAD1,LAMA3,LIF,LIFR,LPGAT1,MAOB,MCM8,MET,MGLL,MKI67,MMP13,MMP3,MMP9,MYBL2,NFKB1,NGF,NINJ1,NOP56,Nppb,NPY,NQO1,OCLN,OSMR,PC,P…	1797 (17)
	lenalidomide		chemical drug		-0,049	-0,040		0,001	2,56E-07	ACTG1,ATXN1,BID,C10orf10,C12orf66,CASP1,CCND1,CEBPA,CEBPB,CEP72,CNKSR2,DHTKD1,DLD,DNAJC25,DTNA,DVL1,ELF3,ENO1,EXTL2,FANCI,FKBP11,FLNA,FZD10,FZD4,FZD5,GALNT18,GINS4,GLUD1,GNPNAT1,HAUS7,HILPDA,HINT3,HIPK2,HIST1H2AD,HIST1H2BG,HIST1H3D,HLA-DQA1,HS3ST3B1,IFIH1,IFNG,IGF2BP3,ITPR1,LEF1,LIMA1,LRP1,LRP6,LRRC8B,MAML2,MMACHC,NEK6,NFIB,NMI,NUDCD1,PCBP2,PDK1,PLOD2,PNP,PPIF,PPP2R1B,PPP4R3B,PTPRC,PTPRM,RAD18,RA…	1997 (15)
10797949	BMP6	-2,803	growth factor	Activated	4,110	4,184		0,012	2,68E-07	ADAMTS5,ADD3,ADGRL2,AKTIP,ALDH1A2,ARHGAP18,BMP4,CD44,CDKN1A,CDKN2C,CHD3,CYP1B1,E2F1,E2F3,E2F5,EPHX1,ERRFI1,ETV5,FOSL1,GNB4,HBEGF,HMOX1,IBSP,ID1,ID2,ID3,IL1A,IL6,INHBA,ITGA5,MATN2,MMP13,MYH10,PCSK6,PITX2,PMEPA1,PMP22,PRKD1,PTGS2,SAP30,SEMA3A,SERPINE1,SLC20A1,SLC39A10,SMAD7,SMARCA1,SNAI1,SORD,TAGLN,TEF,TIMP1,TNFRSF12A,TXNRD1,VCL,VEGFA,WNT2,XBP1,ZEB1	1607 (18)
10934071	mir-223	1,654	microrna	Activated	1,949	2,003		0,007	2,76E-07	ABCA1,ABCB1,AMPD3,APOBEC1,ATM,BST1,C7,CA4,CAMKK1,CARD11,CD180,Cd33,CD34,CD93,CLEC4E,CRHBP,CSF1,CYB5A,DNAJC6,E2F1,EMP1,EYA1,FAM198B,FAM20C,FBXW7,FGL2,FNIP2,GFPT1,GPR65,GSTM5,HLA-DOB,HMGCS1,HPGDS,ICAM1,ID2,IFI16,Ifitm6,IGF1,IL1A,IL1RN,IL6,LEF1,Ly6a (includes others),MCTP2,MEF2C,MMP13,MMP8,MREG,MYO1D,MYOF,NDRG2,NFIA,NLRP3,NQO1,PARP1,PGAP1,POSTN,RASGRP4,S100A9,SCARB1,SERPINB2,SLC11A2,SLC16A7,SLC29A1,…	1242 (11)
10829639	SMARCB1	1,420	transcription regulator		-1,783	-1,665		0,013	2,84E-07	ACAT1,ACSL1,ACTR2,ADD3,AMPH,ARHGAP4,ATP1B1,AURKA,BICD1,BNIP3L,C4A/C4B,CA8,CCNA2,CCND1,CCNE1,CD44,CDC6,CDC7,CDH1,CDK1,CDKN1A,CDKN2C,CDT1,CEACAM1,CENPA,CENPE,COL14A1,COL18A1,COL5A2,CSF1,CTTN,CXCR4,CYP3A7,DACH1,DAPK1,DHFR,DSC2,DSG2,E2F1,EIF4E,ERBB2,ETS2,F10,F11R,FABP4,FASTK,FCGR1A,FCGR2A,FOS,GJA1,GJB1,GMNN,GSN,HBEGF,HES1,HOXC8,HP,IFI16,IGFBP2,JUP,KIF11,KIF23,LBP,MCM10,MCM2,MCM3,MCM4,MCM5,MDM2,MX1,MY…	1777 (22)
10804132	NR3C1	1,290	ligand-dependent nuclear receptor	Inhibited	-3,828	-3,789		0,004	2,96E-07	ABCA1,ABHD2,ACAT1,ACTN1,ACTN2,ADH1C,ADM,ADRA1D,AIFM3,AKT1,AKTIP,ALOX5AP,ANGPTL7,APOE,AQP5,ARHGEF3,ARRB2,ATG12,ATP1B1,ATXN1,BAG2,BAG4,BARD1,BAX,BCKDHA,BCL2,BCL2L1,BCL2L14,BCL2L2,BCL6,BDNF,BHLHE40,BIN1,BIRC3,BMF,BMP2,BNIP3L,BOK,BRCA1,BRE,BRWD1,BTK,C1QTNF1,C1QTNF2,C1QTNF4,C1R,C4A/C4B,CARD10,CARD6,CASP4,CASP6,CASP7,CASP9,CAV1,CBX4,CCAR1,CCL2,Ccl2,CCL3L3,CCL4,CCL5,CCND1,CD69,CD83,CDKN1A,CEBPA,CEBPB,CG…	2551 (15)
	Rb		group	Inhibited	-3,750	-3,808		-0,011	2,99E-07	APAF1,AURKB,CCL2,CCNA2,CCND1,CCNE1,CCNE2,CDC6,CDH1,CDK1,CDK2,CDKN1A,CDT1,DHFR,DLX1,DLX2,DNMT1,DUSP10,E2F1,ECT2,EED,EZH2,FGFR2,FOXM1,GMNN,HDAC1,MAD2L1,MCM3,MCM5,MCM7,MMP3,MYBL2,NEO1,PA2G4,PCNA,PLK1,POLD1,RBBP8,RBL1,RFC4,RPA2,TOP2A,TP53,TYMS	1663 (20)
10898359	PPARA	-3,726	ligand-dependent nuclear receptor		-0,553	-0,463		0,007	3,06E-07	ABCA1,ABCB4,ABCD3,ACADVL,ACAT1,ACOT2,ACOT8,ACSL1,ACSS2,ACTA1,ADAM10,ADTRP,AHCY,ALDH2,ANAPC5,ANXA2,APAF1,APEX1,APOE,AQP9,ARG1,ARHGDIA,ASL,ASS1,AURKA,BAX,BCKDK,BCL2,BCL2L1,C1QA,C1QB,C1R,C1S,C2,C3,CA9,Ccl2,CCNA2,CCNB1,CCND1,CCNE1,CCNT1,Cd24a,CD63,CDK1,CDK2,CDK4,CDKN1A,CDKN2C,CDS2,CEBPA,CEBPB,CFH,CHAF1B,CHKA,CIDEA,CPT1A,CPT2,CROT,CS,CTH,CTSE,CXCL12,CYBA,CYBB,CYCS,CYP27A1,CYP51A1,CYP7B1,DECR1,DECR2,DH…	2182 (18)
10893474	GNA15	2,866	enzyme						3,30E-07	Abcb1b,ACKR3,ADARB1,ADD3,AKAP12,AKR7A2,C3,CASP4,CAV2,Ccl2,CCL20,CD69,CP,CRYAB,CTH,CXCL2,CYCS,DAB2,DDIT3,FBLN5,FGF7,FHL1,FHL2,FMO1,FOSL1,FXYD5,GBP2,Gsta1,HES1,HLA-E,HMOX1,IL6,LAMB2,LBP,LGALS3,MAFK,MAP2,MAT2A,MCFD2,MGST1,MGST2,MINOS1-NBL1/NBL1,Mt1,MYH11,NEXN,NFKB1,OLR1,PDLIM1,PFN2,Pvr,RBP1,RGS2,SLC29A1,SLC6A4,SLC6A6,SLC7A1,SYNE1,TAGLN,TGFB3,TIMP1,TRIB3,UGDH,UNC5B,VCAN	1342 (14)
	methotrexate		chemical drug		-0,694	-0,651		0,005	3,31E-07	ABCA1,ABCD1,ABCD3,ACACB,ACADVL,ACSL4,ACSL6,ACSS2,ACTG1,ADIPOR1,ADORA2A,Adora3/LOC100911796,AGPAT3,AK4,AMD1,ANXA4,APEX1,ASS1,BECN1,BNIP3L,BTG2,C1QB,C1R,C2,C3,C7,CASP3,CASP4,CCL11,CCL19,CCL2,CCL21,CCL4,CCL5,CCND1,CD28,CDH1,CDKN1A,CES1,CFH,CLEC11A,CLN8,COL4A1,CPT1A,CSF1,CTSS,CTSV,CXCL10,CXCL11,CXCL12,CXCR2,CYCS,DGAT2,DHFR,DUSP1,DUSP10,DUSP14,ECH1,ECHS1,EHHADH,ENO3,ENTPD2,EPAS1,FA2H,FADS1,FGF7,FKBP3,…	1314 (13)
10902802	let-7	-1,457	microrna	Inhibited	-5,214	-5,408		-0,022	3,42E-07	APC,AR,ARID3A,AURKA,AURKB,BCL2L1,BMPR1A,BRCA1,BRCA2,BTG2,BUB1,BUB1B,CASP3,CCNA2,CCNB1,CCND1,CCNE2,CCNF,CCR7,CDC20,CDC34,CDC45,CDC6,CDCA2,CDCA3,CDCA7,CDK1,CDK8,CDT1,CHEK1,COL3A1,CPED1,DBF4,DZIP1,E2F5,E2F6,E2F8,EZH2,FANCD2,FARP1,FN1,FOSL1,GMNN,GPX7,GTF2I,ID2,IL6,ITGA4,KRAS,LEF1,MAD2L1,MCM10,MCM2,MCM3,MCM4,MCM5,MCM6,MCM7,MCM8,NFKB1,NRAS,NUF2,NXT2,ORC1,ORC6,PKM,PTGS2,RFC2,RFC3,RFC4,RFC5,RRM2,S100A4,S…	2088 (22)
10751931	BCL6	-9,383	transcription regulator	Inhibited	-3,050	-3,107		-0,008	3,67E-07	BACH2,BAX,BCL2,BCL2A1,BCL2L1,BCL6,BLNK,CCL2,Ccl2,CCL3L3,CCL4,Ccl6,Ccl7,CCND1,CCR7,CD151,CD2,CD44,CD69,CD72,CD80,CDKN1A,CHEK1,CIITA,CLEC10A,CSF1,CTSK,CWC27,CXCL10,CXCL3,DCSTAMP,DNAJB11,DUSP6,EBI3,EPB41L2,FCGRT,FGF2,FMOD,FOXP3,GATA3,GLI1,GLI2,IFNG,IL12A,IL13RA1,IL18,IL1A,IL1B,IL21R,IL24,IL4R,IL6,IL6R,IL7R,IRF8,IRF9,ITGA3,KLK1,Ly6a (includes others),MITF,MRC1,MSH2,NFKB1,NOS2,PIK3CG,PLA2G2A,PRDM1,PTP…	1079 (13)
	lysophosphatidic acid		chemical - other	Activated	2,800	2,914		0,016	3,83E-07	BCL6,CACNA2D1,CCL11,CCL2,Ccl2,CCL4,CCL5,CCND1,CCNE1,CSF1,CXCL10,CXCL2,CXCL3,DUSP1,EGFR,EGR1,F3,FABP4,FKBP5,FOS,GRN,HIF1A,HYOU1,ICAM1,IL1B,IL6,ITGAM,JUN,LIF,LIPE,LIPG,LRP6,MDM2,MMP9,MPZ,NFKB1,PDGFRA,PFKFB1,PLAU,PLAUR,PPARG,PPP1R3B,PTGS2,RFFL,S1PR3,SCARB1,SERPINE1,SNAI1,SOCS1,TAGLN,TNF,TP53,VCAM1,VEGFA,VIM,WNT5A	1295 (12)
	simvastatin		chemical drug		-1,695	-1,727		-0,004	3,84E-07	ABCA1,ABCB4,ABCG1,ADRB2,ANGPT2,ANXA3,AR,ARHGDIA,ARHGEF2,ASL,BAX,BCL2,BCL2L1,BMP2,C12orf10,CACNA1C,CACNA1G,CASP3,CCL2,CCL20,CCND1,CD14,CD40,CD55,CD81,CD9,CDH1,CDKN1A,CFLAR,CIITA,COTL1,CXCL2,CXCL3,CYBB,E2F1,ENC1,ESR1,ETV4,F2R,F3,FADS1,FADS2,FOS,FOXP3,GJA1,GPT,HMGCR,HMOX1,HS3ST1,ICAM1,IFNG,IGFBP3,IL18,IL1B,IL6,IRF1,ITGAL,ITGB2,ITGB4,Ly6a (includes others),MAP1LC3B,MKI67,MMP2,MMP3,MMP9,MPP6,MYH10,NCF…	1109 (14)
	green tea polyphenol		chemical drug		-1,052	-1,086		-0,007	3,95E-07	AKT1,BAX,CASP3,CASP8,CAV1,CDH1,CDKN1A,DLG4,FOS,HMOX1,ICAM1,IGF1,IGFBP3,IL1B,IL6,JUN,MMP2,MMP9,PIK3R1,PLAU,PPARG,PTGS2,TGFB1,TP53,VEGFA	1810 (21)
10828762	MAPK14	-1,200	kinase	Activated	2,521	2,642		0,013	4,06E-07	ABCA1,ACTA1,ALOX5AP,AREG,BAX,BCL2,BMP2,CALR,CCL2,Ccl2,CCL5,Ccl7,CCNA2,CCNB1,CCND1,CCR7,CD40,CD80,CD83,CD86,CDH1,CKM,CRYAB,CXCL10,Cxcl9,CYP51A1,DLL1,DUSP1,DUSP6,EFEMP1,EFNA1,EGFR,ELAVL1,EREG,FGFBP1,FN1,FOS,GJA1,HAS2,HMGCR,HMOX1,ICAM1,IFNG,IGF2,IL12A,IL18,IL1B,IL6,ITGB8,JUN,JUND,KITLG,MAOB,MAP2K6,MEF2C,MMP13,MMP3,MMP9,MYH11,NGFR,NOS2,Nppb,NPY,NRP1,PLAU,PLAUR,Pmaip1,PPARGC1A,PPARGC1B,PRDX1,PSEN1,PTG…	1204 (12)
10742802	SPARC	1,183	other		-1,443	-1,473		-0,004	4,19E-07	ABCC4,ACOT2,ARG2,ATM,BARD1,BHLHE40,BLM,BRCA1,BRCA2,BRIP1,CCL19,CDH1,CDH3,CDYL,CHAF1A,CHAF1B,CIART,CLDN4,CTBP1,CTSF,DAB1,DVL1,FANCB,FN1,FOXQ1,GBAS,GPD1,HAT1,HES1,HIST1H3D,IL6,LEF1,LOXL4,LRP8,LYVE1,MAP2,MCM6,MID2,MMP2,MPZL1,MSH2,NDRG1,NIPAL1,NPY,PER2,PIK3C2G,PLET1,POLE,POLE2,PPIH,RFC4,SERPINE1,SLC22A5,SLC7A11,SNAI1,SOX9,SPRR1A,SYDE2,TGFB1,TOPBP1,TRIM2,TRIM5,USP2,VIM,WNK4,ZHX2	1622 (21)
10838242	WT1	-1,024	transcription regulator		1,660	1,689		0,003	4,31E-07	ADGRE5,AHCY,ANPEP,APC,APRT,AREG,ARL2,BAK1,BCL2,BCL2A1,BCL2L1,BTG2,BTK,CAPRIN1,CBS/CBSL,CCL2,CCND1,CCNE1,CDC45,CDH1,CDKN1A,CDKN2C,CHAF1B,CIRBP,CKM,CLIC1,COL4A1,CSF1,CSF1R,CSPG4,CTSV,CUL4B,CX3CL1,CXCL10,DESI1,EFNA1,EGFR,EGR1,ENO2,EPS8,ERBB2,EREG,ESR1,ETS1,EZR,FDFT1,FGF1,HBEGF,HDLBP,HNRNPL,IDI1,IGF1,IGF2,IL1B,IL1RAP,INHA,IRF8,ITGAM,JUND,JUP,KPNA1,KRAS,LGALS3,LMAN1,LRP1,LSS,MDM2,MGST1,MMP13,MMP14,MMP…	1929 (22)
10706131	CEBPA	1,660	transcription regulator	Activated	2,955	3,058		0,008	4,53E-07	ABCA3,ABCB1,Abcb1b,ACLY,ACOD1,ACSL1,ADH1C,AGPAT2,AKAP12,AKR1B1,AKR1B10,ALOX5AP,ANPEP,APLN,AQP5,ARG1,ARG2,ARHGEF5,ASL,ASS1,BCL2,BCL2A1,BIK,BIN1,BTG2,C3,C3AR1,CA2,CCL20,CCL4,CCNA2,CCNB2,CCR1,CD14,CD3G,CD7,CDK4,CDKN1A,CEBPA,CEBPB,CHI3L1,CKAP4,COPS5,CPT1A,CREG1,CSF1,CSF1R,CSF3,CSF3R,CTSK,CXCR4,CYCS,CYP3A7,DDX21,DGAT2,DHCR7,DHFR,E2F1,EDF1,EFNB2,EIF4E,Elf5,EPHX1,EVPL,EXTL2,FABP4,FCAR,FCGR1A,FHL1,FOS,FO…	2308 (24)
	Ifnar		group	Activated	5,518	5,669		0,021	4,60E-07	APOBEC3B,AXL,Bst2,C3,CCL2,Ccl2,CCL22,CCL5,CD274,CD40,CD74,CD86,CD8A,CXCL10,Cxcl9,FCER1G,GBP2,HLA-E,IFI16,IFI35,IFIH1,IFIT2,IFIT3,IFNG,IL1B,IL6,IRF1,IRF7,IRF8,IRF9,Irgm1,ISG20,ITGA4,MMP9,Mx1/Mx2,OAS1,OAS2,OASL,PNPT1,PSMB8,PSMB9,RSAD2,STAT1,TAP1,TAP2,TLR2,TNF,UBE2L6,UNC93B1,USP18,VCAM1,XAF1,ZBP1	1191 (16)
10784968	PDLIM2	-6,667	other		1,492	1,469		-0,003	5,20E-07	BCL2,BST1,C4orf19,CCL20,CCND1,CDC25C,CDH1,CITED2,CLCN4,CRISPLD2,ENPP2,F2RL1,F2RL2,FHDC1,FSTL1,GHR,GSPT2,GSTM1,GSTM2,HACD4,HBEGF,HLA-DOB,IFI44,IFIT3,IFNG,IGFBP3,IL7,KYNU,LGALS3BP,MDM1,MME,MPZL2,MYL9,NAP1L2,NAV1,NR2F1,OBSL1,PDLIM2,PHLDA1,PHLDA3,PPP1R14A,PRUNE2,RNF128,RTN1,SCARA3,SH3GL2,SLC22A3,SMOC1,SRGAP1,STAT1,STAT4,SUSD3,SV2A,TAGLN,TNS1,TXNIP,WWOX,YPEL3	1926 (17)
	Fibrinogen		complex	Activated	2,785	2,861		0,020	5,31E-07	CCL2,Ccl2,CCL3L3,CCL4,CD40,CXCL3,F3,FCGR3A/FCGR3B,ICAM1,IL1B,IL6,ITGAM,Mcpt1,MMP14,SELP,TLR2,TNF	1278 (18)
10922109	IL17A	1,023	cytokine	Activated	4,280	4,424		0,015	5,65E-07	APBA3,AREG,BCL2,BCL2A1,BCL2L1,C3,CCL11,CCL17,CCL2,Ccl2,CCL20,CCL22,CCL4,CCL5,Ccl7,CCND1,CD14,CD163,CD274,CD40,CD68,CD83,CEBPB,COTL1,CSF3,CTSK,CTTN,CX3CL1,CXCL12,CXCL13,CXCL2,CXCL3,CXCL6,CYP7B1,CYTH3,DLX1,ECHS1,EREG,FGF2,FMO1,FOS,FOSL1,GBP2,Gm21596/Hmgb1,HBEGF,HEXB,HSPB8,ICAM1,IFNG,IL12A,IL17RA,IL1A,IL1B,IL1RN,IL33,IL6,ISG15,ITPR1,ITPR2,JAG1,JUN,KRT17,LIF,MMP13,MMP2,MMP3,MMP8,MMP9,MRC1,NFKBIZ,NOS2…	1416 (13)
10926277	TREM1	7,803	transmembrane receptor	Activated	2,126	2,252		0,013	5,85E-07	ACKR3,ADORA2B,ADRB2,AREG,ATP1B1,BCL2,BRE,CCL17,Ccl2,CCL20,CCL5,CCR7,CD14,CD274,CD83,CD86,CDK1,CDKN2B,CEBPB,CENPU,CSF1,CXCL10,CXCL2,CXCL3,CXCR4,DCSTAMP,DTL,DUSP14,DUSP4,E2F7,EBI3,EGR1,EIF2AK3,ELOVL7,ETS2,F3,FFAR2,FOSL1,GEM,GPRC5A,HBEGF,HECW2,HES1,HS3ST3B1,HTRA4,IFIT2,IFNG,IL1B,IL1RL1,IL6,IL6R,INHBA,IRF1,ISG15,ITGAX,LAMP3,LIF,LRFN4,LRRC8C,LY9,MAFF,MAP3K8,MFN1,MMP19,NFKB2,NOD2,NPC1,NR4A2,NRIP3,NT5E,…	1375 (13)
	IFN alpha/beta		group	Activated	5,431	5,551		0,018	6,21E-07	ARHGEF10,AXL,BAX,BID,CCL2,CCL24,CCL5,CCR7,CD40,CD69,CD80,CD83,CD86,CLEC10A,CX3CL1,CXCL10,CXCL14,CXCL16,Cxcl9,FGL2,IFI16,IFIT2,IFIT3,IFNG,IL20RB,IL6,IL7,IRF1,IRF7,IRF8,Irgm1,Ly6a (includes others),LY6E,MRC1,Mx1/Mx2,NOS2,Pmaip1,RSAD2,SERPINB9,SOCS1,STAT1,TLR2,TLR5,TLR7,TNFSF13,TREM1,TREM3	1542 (16)
	IFNL1		cytokine	Activated	4,778	4,900		0,021	7,36E-07	CCR7,CD40,CD80,CD83,CHAC1,CXCL10,CXCL11,F2R,GPATCH11,HERC6,IFI35,IFI44,IFI44L,IFIH1,IFIT1,IFIT2,IFIT3,IFNG,IL6,IRF9,ISG15,ISG20,LGALS3BP,MX1,OAS1,OAS2,OASL,PLSCR1,PML,PSMB9,RSAD2,SAMD9,SP110,STAT1,TLR2,TRIM14,UBE2L6,USP18	1445 (15)
	Go 6976		chemical - kinase inhibitor		-1,372	-1,493		-0,020	7,36E-07	ABCA1,ABCA7,ACTA1,BCL2L1,BMP2,BMP6,Ccl2,CCND1,CD55,CD83,CDKN1A,CSF3,CXCL2,CXCL3,CYBB,ERBB2,ETS1,FN1,FOS,HDAC5,HMOX1,IFNG,ITGA5,ITGB1,MMP2,MMP9,NOS2,Nppb,NR4A2,PLD1,PRKCA,PTGS2,STC1,TNFRSF4,TNFRSF9,TP53,TRAF2,VCAM1	1079 (15)
	SB203580		chemical - kinase inhibitor	Inhibited	-5,405	-5,635		-0,019	7,38E-07	AANAT,Acan,ADAMTS4,ADAMTS8,ADRB2,AIM2,ALOX5AP,ALPL,ANXA3,APOBEC3B,AQP9,ARG1,ARHGDIB,BAX,BCL2,BMP2,BMP4,C3,C3AR1,C4A/C4B,CCK,CCL11,CCL17,CCL2,Ccl2,CCL20,CCL4,CCL5,Ccl7,CCND1,CD40,CD55,CD80,CD83,CD86,CDH1,CDKN1A,CEACAM1,CIITA,CNTF,COL3A1,CST7,CTSK,CX3CL1,CX3CR1,CXCL10,CXCL11,Cxcl3,CXCL3,CYP1B1,CYP2J2,DDIT3,DUSP1,EDNRB,EFEMP1,EFNA1,EGF,EGR1,EHF,EMP2,ENO1,ETS2,F3,FN1,FOS,FYB,GBP2,GJA1,GMPR,GPI,Gsta4,…	1447 (13)
10724987	PTH	1,141	other		0,206	0,315		0,013	7,88E-07	Acan,ADD3,AHNAK,ANGPT1,ANK3,AREG,ARFGEF2,BCL2,BHLHE40,BMP2,CCL2,Ccl2,CCND1,CDKN1A,CEBPB,CGNL1,Clec2d (includes others),CSF1,CXCL12,CXCL2,CXCR4,CYBA,CYP24A1,DISC1,DUSP1,EFNB2,EGFR,EIF4B,ESAM,FN1,FOS,GJA1,GOLGB1,IBSP,ID4,IGF1,IGFBP3,IGFBP5,IL33,IL6,IL6R,JUN,LEF1,LIMA1,LMNA,LRBA,MME,MMP13,MMP2,NDRG2,NFIL3,NR4A1,NR4A2,PALM,PLAU,PLXDC2,POSTN,PPP1R1A,PPP1R1B,PTGS2,PUM1,PXN,RAP1GAP,RBM14,RGS1,RGS2,RUNX1…	1871 (20)
10843793	NOTCH1	1,440	transcription regulator		0,827	0,860		0,003	8,15E-07	ADAM19,ANGPT1,BCL2,BCL2L1,BCL6,BIRC3,BMP2,C21orf33/LOC102724023,CAD,Ccl9,CCND1,CCNE1,CD14,CD44,CD68,CDCA7,CDH1,CDK2,CDKN1A,CEBPA,CEBPB,CFLAR,CKM,CNN1,CSF1R,CSF2RB,DES,DLD,DLL1,DLL4,E2F1,ECHS1,ECT2,EFNB2,EGFR,ENO2,EPHA4,ERBB2,ERBB3,ESM1,FCER1G,FCGR2A,FCGR2B,FGF2,FOS,FOSL1,GATA2,GATA3,GFI1B,GLI2,GLS,GLUD1,GRN,HES1,HEYL,ICAM1,ID1,ID2,IFI16,IFNG,IGFBP2,IGFBP3,IGFBP4,IL6,IL7R,IRF1,IRF8,ITGA6,ITGAM,ITG…	1937 (18)
	CD3		complex	Inhibited	-4,281	-4,498		-0,015	8,16E-07	AARS,ACPP,ACTG2,ACTR3,AIMP1,ANG,APBA1,ARHGDIB,ATM,ATP11B,ATP8A2,BAMBI,BCL2,BCL2A1,BCL2L1,BCL6,BECN1,BIRC3,C1R,C2,CASP3,CASP6,CASP8,CCL17,CCL20,CCL22,CCL3L3,CCL4,CCL5,CCND1,CCNE1,CCR1,CCR4,CCR5,CD2,CD247,CD27,CD274,CD28,CD3E,CD44,CD5,CD53,CD69,CD74,CD80,CD83,CD86,CD8A,CD8B,CDK1,CDK2,CDK2AP1,CDK4,CEACAM1,CENPF,CFLAR,CH25H,CNIH4,CORO1A,CS,CTSW,CXCL10,CXCR3,CXCR4,CYBA,CYCS,DAD1,DDX18,DHRS4,DOCK2,DUSP…	1265 (14)
10939293	BTK	5,742	kinase		0,107	0,119		0,002	8,58E-07	ATP6V0D2,BCL2A1,BCL2L1,BTK,CCL4,CCNE1,CCR7,CCT6A,CD2,CD274,CD40,CD69,CD86,CDK2,CDK4,CEBPA,CEBPB,CXCL10,CXCL3,CXCR4,DCSTAMP,E2F1,EMP1,ENPEP,ETS1,HMOX1,IFI35,IFI44L,IFIT1,IFIT3,IFNG,IL10RA,IL18,IL1A,IL1B,IL21R,IL4I1,IL6,IRF1,IRF9,ISG15,ISG20,ITGAX,JUN,LILRB4,MTHFD2,MX1,NCL,NFKB2,OAS2,PIM1,SELP,SLC2A3,SPI1,SPN,STAT1,TNF	1532 (17)
	indomethacin		chemical drug		1,163	1,241		0,008	9,11E-07	ABCD3,ACSL1,ADAM8,ADAMTS5,ALOX5,ANGPT1,ANGPT2,ANXA2,BACE1,BAX,BCL2,BCL2L1,BDNF,BIRC3,BTG2,C4A/C4B,CAPN6,CBX4,CCL2,Ccl2,CCL3L3,CCNB1,CCND1,CD14,CD34,CD44,CD55,CDH1,CDKN1A,CEBPB,CLDN4,CLU,CP,CPT1A,CSF2RB,Ctla2a,CXCR4,ELF3,EMP3,FABP4,FBLIM1,FCGR2A,FGF2,FGF7,FOS,FRMPD4,FXYD5,GAS5,GDF15,GPNMB,GPX2,GSTM3,GTPBP4,HAS2,Havcr1,HGF,HIF1A,HMOX1,IER3,IGF1,IL1A,IL1B,IL1RL1,IL6,ITGAM,ITGB4,KRT8,LAMC2,LGALS3,LIM…	1796 (16)
10903896	FBXO32	-7,852	enzyme	Inhibited	-3,716	-3,679		0,005	1,23E-06	ABCC4,ALDH1A3,ALG12,ASF1A,AXIN2,BCAT2,BHLHA15,CADM1,CALR,CCL20,CKMT1A/CKMT1B,CSRP2,CXCL2,CXCL3,Cxcl3,CXCL6,DKK2,DNAJB9,DNAJC3,EIF2AK3,ERP44,FOXA2,GMPPB,HERPUD1,HOOK1,HSPB7,HYOU1,IL1B,IL6,ISYNA1,ITGA3,KRT19,LBP,LEF1,Manf,MMP3,MYOCD,NANS,OAT,PPP3CA,PPP3CB,PRKCZ,PTGER3,PTGES,PTGIS,PTGS2,PYCR1,RAB27A,SERP1,SERPINB2,SLC33A1,Tcf7,TFPI2,VIMP,XBP1
	CpG ODN 1826		chemical reagent	Activated	4,418	4,527		0,020	1,28E-06	CCL2,CCL22,CCL3L3,CCL4,CCL5,CCR7,CD14,CD274,CD40,CD69,CD80,CD83,CD86,CIITA,CXCL10,CXCL3,CYBA,CYBB,DLL4,FCGR2B,HLA-DQB1,IFNG,IL1A,IL1B,IL6,IRF7,NCF1,NCF2,NOS2,RGS1,RGS2,SQSTM1,TNF,XCL1	1390 (14)
	Hdac		group		0,620	0,615		-0,001	1,31E-06	ADGRL3,AGTR1,ARC,AREG,BCL2,BCL6,BDNF,BMP2,CCND1,CCNG2,CDKN1A,CSF1R,CX3CL1,CXCR4,CYP24A1,DDIT3,DKK3,DLL1,E2F4,EDN3,EDNRA,EDNRB,EGFR,EGR1,ERBB2,EYA1,EZH2,FBXO32,FOS,FOSL1,FOXA1,GATA3,GDNF,GLI2,HIF1A,HLA-DRA,HNF1B,HOXA11,HPGD,HTRA1,IGF1,IGFBP3,IL6,IL6R,ITGA8,JUN,JUP,KCNH2,KLF6,KLF9,MEOX2,MMP14,MYBL2,NR4A1,NRP1,PBX1,PGF,PIK3R5,PPARGC1A,PREX1,RARB,RGS10,RRM2B,SEMA3C,SFRP1,SFRP2,SMARCD3,SMO,SPRY2,TBX3,…	2189 (20)
10793096	RHOA	1,037	enzyme	Activated	2,718	2,764		0,008	1,31E-06	ACTA1,BAX,BCL2,BCL2L1,CCNB1,CCND1,CCNE1,CDH1,CDKN1A,CDKN2B,CEBPB,COL3A1,DYRK1B,ECT2,ERBB2,ESR1,FN1,FOS,GDF15,IBSP,ICAM1,IL1B,IL6,ITGB1,ITGBL1,JUN,MMP13,MMP14,MMP9,NFKB1,NOS2,OCLN,PAK1,Pbsn,PLAU,PPARA,PRKG1,PRLR,RHOB,RHOC,RND3,ROCK2,RUNX2,SCARB1,SDC2,SKP2,SOX9,STAT3,TAGLN,TGFB1,VCAM1	1531 (16)
	Ras		group	Activated	2,672	2,763		0,014	1,31E-06	ANPEP,ARG2,ARHGEF2,AURKA,B4GALT1,BCL2,BCL2L1,CAV1,CCK,CCL2,CCND1,CD274,CDKN1A,CDKN2B,CDX2,CEBPA,CLDN4,CSF3R,CXCL10,CYP24A1,EGR1,FOS,FOSL1,GRIN1,HMGA1,HMOX1,IFNG,IGF1,IL24,JUN,LIF,LRAT,MAOB,MAPK3,MET,MITF,MMP13,MMP2,MMP9,MYH11,NFKB1,NOS2,NPM1,NPY,PDCD4,PLAU,PLAUR,PLD1,PML,PRDM1,PRDX1,PTGES,PTGS2,RAE1,SERPINE1,SERPINE2,SNAI1,STAT1,TBP,TFPI2,TNF,Tnfrsf22/Tnfrsf23,TP53,UPP1,VEGFA,ZEB1	1104 (15)
	miR-124-3p (and other miRNAs w/seed AAGGCAC)		mature microrna		-0,717	-0,971		-0,023	1,32E-06	APEX2,ARAF,ARHGAP29,ARHGEF1,ARPC1B,ARRDC1,B4GALT1,BDNF,BLOC1S6,BTG3,CAV1,CCL2,Ccl2,CDCA7,CDCA7L,CDK2,CDK4,CEBPA,CHODL,CHST14,CHSY1,CLDND1,CPNE3,CREB3L2,CYP1B1,DCTD,DEPDC1,DFFB,DLX2,DNAJC1,DNM2,DRAM1,E2F5,ECI2,EGR1,ELK3,ELOVL5,ENDOD1,ERH,EYA4,F11R,FA2H,FAM177A1,FAM57A,FAM83H,FOXA2,G3BP1,GINM1,GMCL1,GSN,HADH,HADHB,HEBP2,HES1,IQGAP1,ITGB1,JAG1,KATNA1,KLF15,KLHL24,LAMC1,LDLRAP1,LIMCH1,LMNB1,MAGT1,MAP…
10743123	WNT3A	-1,206	cytokine		-0,889	-0,773		0,011	1,36E-06	Acan,ADAM10,ADAMTS4,ADM2,ALDH1A3,ALPL,ANGPT1,ARHGAP18,ATP1B1,AXIN2,BACE1,BCL2,BDNF,BMP2,BMP4,C2orf40,CACNA1G,CALR,Casp12,CCL3L3,CCND1,CD300A,CD44,CD68,CEBPA,CEBPB,CLEC11A,CPT2,CXCL12,DCN,DDIT4,DKK2,DNAJC6,EFNB1,EN1,EPAS1,EPHA5,ERBB3,ETV5,FABP4,FAM101B,FHL2,FMOD,FN1,GADD45G,GDNF,GFI1B,GLI1,GPNMB,HAS2,HAS3,ID1,IGFBP5,IKZF2,IL6,Irgm1,JUN,KITLG,LBH,LEF1,LGALS12,LGR5,LRP6,LRRC17,MEF2C,MITF,MMD,MMP13,M…	1844 (21)
10714667	JAK2	1,659	kinase	Activated	3,624	3,727		0,019	1,43E-06	ACE,ACER2,ACTN1,AKT1,BAX,BCL2L1,CASP1,CCL2,Ccl2,CCL5,Ccl9,CCND1,CDC42BPB,CDH1,CDKN1A,CEP112,CFLAR,CST7,CXCL10,CYBB,DHX40,EGR1,ESR1,F10,FCGR2B,FGF2,Fhod1,FOS,GBP2,GCNT2,HTR2A,ICAM1,Ifitm1,IL1B,IL6,IRF1,JAK2,LAT2,LMO2,LY6E,NKG7,NOS2,OSM,OSMR,PHLDA3,PLPP6,POP4,PSMB9,PTGS2,RARA,RBP1,RIPPLY3,SELP,SEMA6B,SET,SLAMF9,SLC11A1,SLC1A3,SOCS3,SPTB,STAT1,STAT3,TAP1,TP53,TP53INP1,TRAM1,VLDLR	1379 (16)
10928636	ERBB4	-21,032	kinase		0,851	0,864		0,002	1,53E-06	ACTA1,ADAM19,BDNF,BRCA1,BTG2,CADM1,CASP4,CCL2,CCND1,CDH1,CDKN1A,COL3A1,COL5A2,CXCL12,DDIT3,DUSP1,EFNB2,EGFR,EGR1,ERBB4,FBLN2,FGF7,GHR,GJA1,HBEGF,HIF1A,HMOX1,IGF2,IGFBP4,IGFBP5,JUN,MAP2K3,MXI1,NID1,PGK1,PTGIS,PTGS2,RASA3,SERPINE2,SFRP1,SLC1A1,SLC2A1,SLK,SOCS3,SPARCL1,SPINK4,TBXAS1,TIMP3,TLN1,TP53,WNT2,WWP1	2125 (22)
	tetrachlorodibenzodioxin		chemical toxicant		0,483	0,499		0,002	1,67E-06	AARS,ABCB1,ABCB6,ABCG2,ACOT2,ACTL6A,ACTN1,ADM,ALDH3A1,ANGPT1,APAF1,AR,ARNT,ARNT2,ATP2B1,BACH2,BAX,BCAT1,BCL2,BDNF,BLNK,BMP4,CACNA1D,CBR3,CCK,CCL21,CCL5,CCNA2,CCND1,CCNE1,CCNE2,CD86,CDH13,CDK2,CDKN1A,CEACAM4,CEBPB,CES1,CGA,CHD7,CHST2,CMA1,COL18A1,COL6A1,COMT,CYP1B1,CYP3A7,CYP4B1,DACT2,DCTN2,DHFR,DMXL2,DNMT1,DSC2,E2F1,E2F8,EGF,EGFR,EIF4EBP2,EMP3,ENPEP,EPS15L1,ERBB2,ERBB3,ESR1,ESRRG,ETS2,FMO2,FMO3,F…	1991 (18)
10923929	CREB1	1,354	transcription regulator	Activated	3,117	3,221		0,007	1,75E-06	AANAT,ABCA1,Abca8a,ACVR2A,ADM,ADORA2A,ADRA1A,AK4,AKAP1,AKAP13,AKAP8L,AKT3,APOE,APOLD1,AQP11,ARC,ARPC3,ATF5,ATP1A1,ATP2B4,ATP6V0D1,AURKA,BCAP29,BCL2,BCL2L1,BDNF,BHLHE40,BRD9,BTG2,CACNA1C,CACNA2D1,CADPS2,CAMK1D,CAPN5,CCDC85A,CCK,CCL4,CCNA2,CCNB1,CCNB2,CCND1,CD3D,CD68,CD9,CDA,CDH11,CDH13,CDK14,CDK19,CDKN1A,CEBPB,CGA,CGREF1,CH25H,CIART,CIITA,CLMP,CNN1,CPD,CPT1A,CRHBP,CSRP2,CXCL2,CXCR4,CYP51A1,DGKA,DG…	2032 (18)
	allopurinol		chemical drug	Activated	1,972	2,091		0,016	1,77E-06	ANXA2,BDNF,BIRC3,C4A/C4B,CAPN6,CD14,CD44,CD69,CDCP1,CLDN4,CLU,CP,Ctla2a,CXCL10,ELF3,EMP3,FBLIM1,FCGR2A,FXYD5,GAS5,GPNMB,GPX2,GSTM3,GTPBP4,Havcr1,HMOX1,IER3,IL1B,ITGB4,LAMC2,LGALS3,LXN,MCM3,MRC1,Ms4a6b,PRTFDC1,PSMB10,PSMB8,PTGS2,Pvr,RBM3,RCN1,S100A10,S100A11,SLC2A1,TES,TIMP1,TNFRSF12A,Tpm1,TUBB,TXNIP,UPP1,VIM	1373 (16)
	IL3		cytokine	Activated	6,206	6,349		0,017	1,78E-06	ABCA2,ADA,ADGRE1,ADGRE5,ALDH2,ALOX5AP,AREG,ARHGAP29,ARHGDIB,ARHGEF1,ATF5,BCL2,BCL2L1,BIRC3,BMP2,BNIP3L,BTG2,C1QA,Calm1 (includes others),CALR,CASP3,CASP9,CCL11,CCL17,CCL19,CCL2,Ccl6,CCND1,CCT5,CD14,CD247,CD3D,CD3G,CD40,CD48,CD53,CD63,CD69,CD80,CD83,CD86,CDKN1A,CEBPG,CEBPZ,CIAPIN1,CITED2,CLEC11A,CPT1A,CSF1,CSF1R,CSF3,CTTN,CXCR4,DAD1,DDIT3,DOK2,ECH1,EGR1,EIF1AX,EMP3,F2R,FCGR2A,FCGR2B,FGFR4,FKBP3,FO…	1083 (13)
10880012	HDAC1	1,787	transcription regulator	Inhibited	-4,200	-4,228		-0,004	1,87E-06	ABCB1,AKAP12,AMPD3,ANGPT2,APEX1,ARC,AXIN2,BAMBI,BAX,BCL6,BDNF,BMF,BRCA2,CCL5,CCNA2,CCNB1,CCNB2,CCND1,CCNE1,CCNE2,CD1D,CD27,CD34,CD44,CDC25C,CDC6,CDH1,CDK1,CDK2,CDKN1A,CDT1,CEBPA,CSF1R,CTSK,DHFR,EGFR,EGR1,EPGN,ESR1,FABP4,FAM107A,FOS,FOXM1,FOXP3,GABARAPL1,H2AFX,HBG2,HES1,ID1,IL24,IL6,ITGAD,ITGB4,KRT15,LAT,LGR5,LGR6,LIG1,LMO2,MCM10,MCM3,MCM5,MCM7,MDM2,MEF2C,MME,MMP9,MPZ,Mt1,MYO1F,NASP,NCL,Nes,NKD1,N…	2175 (24)
10840043	MAVS	-3,088	other	Activated	3,778	3,890		0,022	2,08E-06	CCL5,CMPK2,CXCL10,CXCL2,DHX58,IFIT1,IFIT2,IFIT3,IFNG,IL1B,IL6,IRF7,ISG15,ISG20,MAT2A,NFKB1,NT5C3A,OAS1,OAS2,OASL,Oasl2,PARP12,RSAD2,SOCS1,SOCS3,STAT1,TLR7,TNF,UBE2L6,USP8	748 (14)
10908896	ETS1	2,163	transcription regulator	Activated	4,356	4,502		0,018	2,12E-06	ABCB1,ANPEP,ARHGDIB,BAX,BCL2L1,BMP4,BRCA1,CASP1,CAV1,CCL2,Ccl2,CCL5,CCND1,CCNE1,CD14,CD27,CD44,CD69,CDK2,CDKN1A,CITED2,CSF1R,CYP24A1,EEF1D,EGR1,ERBB2,ETS1,ETS2,FCGR2A,FGFR4,FLI1,FN1,FOXP3,GZMA,GZMK,HCST,HGF,HMOX1,HPGD,HPSE,HSPA1A/HSPA1B,HSPB8,HSPE1,ICAM1,ID2,IFNG,IGF2BP3,IKZF2,IL12A,IL24,IL7R,INSIG1,ITGB2,ITGB6,ITK,Klrk1,KRT8,LCK,LTB,MDM2,MET,MMP13,MMP2,MMP3,MMP9,MSR1,NCF1,NCR1,NFIL3,NKX3-1,NQO1,…	2422 (27)
10713089	RELA	1,010	transcription regulator	Activated	4,024	4,182		0,015	2,22E-06	ABCB1,Abcb1b,ABCG2,ADAMTS5,ALOX5AP,APOE,AR,ARHGDIB,BACE1,BAX,BCL2,BCL2A1,BCL2L1,BECN1,BIRC3,BMP2,BNIP3L,BRCA2,BTG2,C3,CASP3,CASP8,CAV1,CBS/CBSL,CCL11,CCL19,CCL2,Ccl2,CCL20,CCL22,CCL5,CCND1,CCR7,CD14,CD40,CD44,CD69,CD80,CDKN1A,CEBPB,CHI3L1,CIITA,CITED2,COL4A3BP,CX3CL1,CXCL10,CXCL11,CXCL2,CXCL3,CXCL6,CXCR4,CYBB,DDIT3,DUSP1,E2F1,EGLN1,EGR1,EHF,ELF3,EPAS1,ERBB2,F3,FCGRT,FGF10,FGF2,FN1,FOS,FOXP3,GCH1,…	1735 (14)
10745631	CCL5	2,376	cytokine	Activated	3,527	3,660		0,021	2,24E-06	ADGRE5,BDNF,CCL2,Ccl2,CCL3L3,CCL4,CCL5,CCR1,CCR5,CD163,CD40,CD44,CXCL2,CXCL3,CYP1B1,DUSP1,DUSP6,EGF,EMP1,F2R,F2RL1,F2RL2,FOS,HMGA1,IFNG,IL12A,IL1B,IL6,MAPK3,MMP19,MMP9,NAMPT,OLR1,PLAUR,PNP,PPIF,PTGDS,SERPINB2,SGK1,STAT1,STAT3,TNF,TPMT,TUBB4B,VASP,ZFP36	954 (14)
	Tgf beta		group		0,778	0,863		0,009	2,34E-06	ABCA1,ACKR2,ADAM12,ADGRE5,ADH1C,BACH1,BAMBI,BCL2,BCL2L1,BECN1,BHLHE40,CASP1,CASP8,CCL11,CCL2,CCL3L3,CCL4,CCL5,CCND1,CCNE1,CCR7,CDH1,CDH11,CDK2,CDKN1A,CDKN2B,CFLAR,CIITA,CLU,CSF1,CSF1R,CTF1,CTSK,CXCL10,CXCL2,CXCR4,DAB2,DCN,DLX2,F10,FBLN2,FGF10,FGF2,FN1,FOS,FOXP3,FST,FSTL1,FURIN,GATA3,GLI2,GZMB,HMOX1,IFNG,IGF1,IGFBP3,IGFBP5,IL1A,IL1B,IL6,ILK,INPP5D,ITGA5,ITGB1,JAG1,JUN,KDM6B,LAMA3,LCAT,LIF,MAFK,MET…	2074 (18)
10927875	STAT4	2,404	transcription regulator	Activated	3,695	3,933		0,023	2,40E-06	ACAP1,ACSS1,ADSS,AHNAK,AKAP8L,ARHGAP15,ATG12,BCL2,BCL2L1,C10orf54,C3,CAPN5,CCL2,CCR5,CDK2,CIR1,COPG1,CXCL10,CXCL2,CXCL3,Cxcl9,Cyp2d22,ENO2,ENTPD4,ERO1A,ERRFI1,ETV5,FCER1G,FDX1,FURIN,FYB,GADD45G,GAS5,GATA3,GCNT2,GJA1,GRTP1,GTF2E2,HES6,HEXB,HILPDA,HIST2H2AA3/HIST2H2AA4,HLA-DQB1,IER3,IFIH1,IFIT2,IFNG,IL10RA,IL18R1,IL18RAP,IL6,IRF1,ISG15,ISG20,ITGA7,KDM6B,KLF9,LAMTOR3,LPIN1,LRP1,LTBP3,MAGED1,MAP3K8,M…	1675 (14)
	vancomycin		biologic drug	Activated	2,788	2,892		0,014	2,60E-06	AASS,ANXA2,BIRC3,C3,C4A/C4B,CAPN6,CCS,CD14,CD44,CDCP1,CLDN4,CLU,CP,Ctla2a,CXCL2,ELF3,EMP3,FBLIM1,FCGR2A,FMO2,FXYD5,GAS5,GPNMB,GPX2,GPX8,GSTK1,GSTM3,GTPBP4,Havcr1,HMOX1,IER3,ITGB4,LAMC2,LGALS3,LXN,MCM3,MRC1,Ms4a6b,PRTFDC1,PSMB10,PSMB8,Pvr,RBM3,RCN1,RTN4,S100A10,S100A11,SCD,SOD3,TES,TIMP1,TNFRSF12A,Tpm1,TUBB,UPP1,VIM
	topotecan		chemical drug		-0,293	-0,381		-0,009	2,92E-06	ABCG2,ACSL1,AKAP12,ARL6IP1,ARPC1B,ASAP2,ATRNL1,AURKA,BUB1,C3,C4A/C4B,CACNA1C,CAMTA1,CCNB1,CCNE1,CD83,CDKN1A,CEBPZ,CFLAR,CHD1,CHD3,CITED2,CSMD1,CSNK1G2,CSTF1,CTSW,CYB5A,DUSP5,E2F3,EFNB1,EGR1,ENO1,ERBB3,ERBB4,EXOC6B,FAM3C,FGFR3,FHIT,FRMPD4,GDF15,GRID2,HIF1A,HLA-DQA1,HLA-E,HMGXB4,HMMR,HS3ST1,HSPA1A/HSPA1B,HSPD1,IL1RAPL1,ITGA2,KCNMA1,KIAA0040,MAT2A,MBNL2,MDM2,MGST2,MSH2,MYBL2,NBEA,NCKAP5,NECTIN3,NFIA…	1945 (23)
	Raf		group		-0,218	-0,162		0,016	2,97E-06	ANPEP,AREG,B4GALT6,CCND1,CDKN1A,DUSP4,DUSP6,EGF,EGR1,ETV1,ETV5,FOS,FOSL1,GDF15,GRIN1,HAS2,ID2,IER3,IFI16,JUN,MAFF,MANSC1,MYH11,PHLDA2,PLPP3,PPARGC1A,RARB,RND3,SEMA3C,SEMA4C,SEMA6A,SLC16A6,SLC20A1,SPRY2,SPRY4,STON1,TAGLN,TBP,TFAP2C,TOP2A	1739 (18)
10872867	IFNLR1	-3,924	transmembrane receptor						3,10E-06	CCL20,CCL3L3,CCL4,CCL5,Ccl9,CLEC4D,CLEC4E,CMPK2,CSF1,CXCL10,CXCL2,CXCL3,Cxcl3,CXCL6,IFI44,IFIH1,IFIT2,IFIT3,IL1A,IL1B,IL6,IRF7,ISG15,LIF,MX1,OASL,PTGS2,RSAD2,TLR2,TNF,TNFAIP2	1467 (15)
	SPP1		cytokine	Activated	4,245	4,366		0,013	3,13E-06	ABCG2,AKT1,ANGPT1,APAF1,ARG1,ATM,AURKA,BAX,BCL2,BCL2L1,BRCA1,CA2,CASP8,CCL2,CCL20,CCL4,CCL5,CCNE1,CCS,CD163,CD44,CD9,CDC20,CDH1,CDK2,CDKN1A,CXCL12,CXCL2,CXCL3,CXCL6,CXorf21,DHCR7,DSP,E2F1,EGF,EGFR,EPDR1,ERBB2,ETS2,FGFR2,FN1,FOS,GCDH,HAS2,HMGCR,HMOX1,HOMER2,ICAM1,IFNG,IL1A,IL1B,IL6,ILK,INSIG1,ITGA2,ITGA3,JAG1,MECR,MMP13,MMP14,MMP2,MMP9,MTA1,NDRG2,NOS2,NRCAM,OCLN,PIK3R1,PLAU,PPARG,PTGS2,RUNX2,S100A…	1911 (19)
	Bay 11-7082		chemical - kinase inhibitor	Inhibited	-4,889	-5,020		-0,022	3,23E-06	Abcb1b,ADORA2A,BCL2A1,BCL2L1,BECN1,BMP2,CCL2,Ccl2,CCL3L3,CCL4,CCL5,CCND1,CD44,CD83,CHI3L1,CITED2,CXCL2,CXCL3,F3,GJA1,GLRB,HMOX1,HSH2D,ICAM1,ICOSLG/LOC102723996,IL6,MMP2,MMP9,NFKB1,NOS2,PIM1,PRKCDBP,PTGS2,S100A4,SAMSN1,TLR2,TNF	851 (12)
	IFN Beta		group	Activated	4,488	4,606		0,016	3,24E-06	BAK1,BCL2,BCL2L1,C3AR1,CCR7,CD247,CD274,CD40,CD69,CD74,CD80,CD83,CD86,CDKN1A,CEBPB,CXCL10,CXCL11,DUSP1,ENPEP,FN1,IFI16,IFI35,IFI44,IFIH1,IFIT1,IFIT2,IFIT3,IFNG,IL12A,IL1B,IL1RN,IL24,IL6,INSIG1,IRF1,IRF7,IRF9,ISG15,MMP9,MSX1,MX1,Mx1/Mx2,NOS2,OAS1,OAS2,OASL,PNPT1,PRKCA,RSAD2,SLC16A6,SNAPC1,SOCS1,SPRY2,SPRY4,STAT1,TGFB1,TNF,TP53,TRAF3IP2,TRIM14,TXNRD1,USP18,XAF1,ZBP1	1332 (15)
10850087	ADRA1D	1,633	g-protein coupled receptor						3,30E-06	APBA3,ARC,BDNF,CCNB1,CCNE1,CDK1,CDK2,CEACAM4,CEBPB,COL3A1,CSRP2,CTSV,DUSP1,EGR1,FGF7,FN1,FOS,IL6,JUN,LIF,NFIX,NR4A1,NR4A2,PAK1,PCNA,POLA1,POLA2,PPP3CA,Prim1,PRIM2,PRRX1,STAT3,TMPO,VEGFA	1811 (20)
	hemozoin		chemical - endogenous non-mammalian	Activated	3,891	3,990		0,023	3,37E-06	CCL2,Ccl2,CCL3L3,CCL4,CCR1,CCR5,CD80,CD83,CXCL3,CXCR2,CXCR4,HMOX1,ICAM1,IL12A,IL1B,IL6,MMP9,NOS2,S100A9,TNF	1050 (12)
10719530	APOE	-3,060	transporter	Inhibited	-3,466	-3,566		-0,014	3,40E-06	ABCA1,ABCA2,ACAT1,ADAMTS5,ADGRE1,APOE,BAX,BCAM,BMP4,CALR,CASP3,CAV1,Ccl2,CCL3L3,CCL4,CCL5,CCND1,CCR5,CD40,CD44,CD68,CD80,CD86,CLU,COL18A1,CPT1A,CSF1,CTSK,CTSS,CTSV,CXCL3,Cyb5r3,CYBB,DCSTAMP,ECM1,EGR1,EPN2,F2R,F2RL1,F3,FCGR1A,FCGR2B,FKBP5,FOS,GATA3,GPX3,GRIA3,HMGCR,HMMR,HMOX1,HSD11B1,HSPD1,ICAM1,IFNG,IGF1,IL10RA,IL12A,IL1A,IL1B,IL1RN,IL6,ITGA3,ITGA5,ITGAM,ITGAX,JUN,LIMS2,LIPA,LIPG,LRP1,LRP8,LTBP1,…	1293 (16)
[truncated: 2,316 more rows]

## Sheet: Tumor AT1 vs. Control
© 2000-2016 QIAGEN. All rights reserved.
[truncated: 3,380 more rows]

## Sheet: Tumor MLL vs. AT1
© 2000-2016 QIAGEN. All rights reserved.
[truncated: 2,334 more rows]
