# Supplementary material for: Aggressive rat prostate tumors reprogram the benign parts of the prostate and regional lymph nodes prior to metastasis
Source: PLoS One. 2017 May 4;12(5):e0176679. doi: 10.1371/journal.pone.0176679 (PMC5417597; doi:10.1371/journal.pone.0176679)
Supplement: S5 Table — IPA core analyses were performed for each comparison (MLL vs. control, AT1 vs. control, and MLL vs. AT1). DEGs with FC ≥ 1.25 and p ≤ 0.05 were included in the analyses. The entire result of the sections Diseases and Functions, and Upstream Regulators are shown. MLL, n = 7; AT1, n = 6; control, n = 8. GO, Gene Ontology; TINT, Tumor Instructed Normal Tissue; IPA, Ingenuity Pathway Analysis; DEG, Differentially Expressed Gene; FC, Fold Change. (XLSX) [file pone.0176679.s008.xlsx]

## Sheet: MLL-TINT vs. control
© 2000-2016 QIAGEN. All rights reserved.
MLL-TINT vs. control						Diseses and Bio functions row 22
						Upstream regulators row 525
Analysis Settings
Cutoff before duplicate resolution	true
Resolve duplicate on	Expression foldchange
Color using	Expression foldchange
Cutoff for Expression foldchange	1.25	and consider Both up/down regulated
Cutoff for Expression pvalue	0.05
Cutoff for Expression intensity	23
Reference set	Rat Gene 1.1 ST Array
Relationship to include	Direct and Indirect
Includes Endogenous Chemicals	Yes
Optional Analyses	My Pathways My List
Filter Summary
Consider only relationships where
confidence = Experimentally Observed
Diseases and Bio Functions
Categories	Functions	Diseases or Functions Annotation	p-Value	Predicted Activation State	Activation z-score	Notes	Bias-corrected z-score	Molecules	# Molecules
Endocrine System Disorders, Gastrointestinal Disease, Immunological Disease, Metabolic Disease, Organismal Injury and Abnormalities	insulin-dependent diabetes mellitus	insulin-dependent diabetes mellitus	5.57e-39	Increased	2		1.921	MRC1,CCR5,SELL,KMO,IFI16,ZBP1,S100A4,ABCG1,CX3CR1,FCGR1A,ABCA1,GPNMB,PTPRC,LCK,CXCL13,PTPRO,LY86,CTSS,CLEC4A,CYBB,AIF1,Ccl6,IFIT3,EVI2A,IFNGR1,DAPL1,TLR2,IRF7,CD180,ARHGAP15,GPR65,MYO1F,IL10RA,LRP8,PLEK,IFIT2,ECM1,C3AR1,Oasl2,SCD,SPN,ICAM1,RNF39,Ifi47,MS4A6A,HLA-A,CCL5,FCGR2B,TAP1,ITGB7,MPEG1,LYZ,Ccl2,CD22,TNFRSF1B,PARP14,Klrk1,CCR1,TMEM140,DPP4,PSMB9,VCAM1,OAS1,TYROBP,FCGR2A,ZNF705A,RTP4,ALOX5AP…	84
Cellular Movement, Immune Cell Trafficking	migration	leukocyte migration	3.12e-38	Increased	5.898		4.235	CCR5,SELL,CTGF,GAS6,SERPINA3,SPI1,OCLN,PTPRC,LCK,TPH1,CXCL13,PTPRO,CTSS,PIK3CG,FIGF,MAP4K1,AIF1,SERPINE1,ANGPTL2,NFKB2,IRF5,CSF2RB,SYK,IL10RA,MYO1F,PIK3CD,VAV1,SFRP1,ALOX5,C3AR1,LCP2,ICAM1,IL1RL1,SLAMF8,HLA-A,CCL5,FCGR2B,ITGB7,LYZ,CES1,JUN,CXCR2,DOCK2,TLR7,BID,LBP,TNFRSF1B,HCAR2,FCGR3A/FCGR3B,CCR1,ANGPT1,TYROBP,FCGR2A,CD69,ALOX5AP,F3,INPP5D,GPR183,ITGB2,S100A9,WAS,CSF1,Irgm1,FCER1G,PLAU,NEDD9,Ccl…	125
Infectious Diseases	infection	infection of mammalia	7.54e-37	Decreased	-5.756		-3.927	CCR5,Oas1b,C1QA,CX3CR1,GPC3,FCGR1A,TPH1,FCN1,CYBB,SERPINE1,STX11,PTX3,CD200R1,IL12RB2,IRF9,IFNGR1,NFKB2,IRF5,TPSAB1/TPSB2,IRF1,Bst2,UBD,TLR2,CSF2RB,IRF7,ITGAM,SELP,IL10RA,BCL2A1,IFIT2,PML,EBI3,HLA-E,SLC11A1,Igtp,USP18,MMP7,MSR1,Ifi47,IL1RL1,SLAMF8,FUT2,GPR34,FCGR2B,TAP1,RNASEL,OASL,ITGB7,C4A/C4B,HMOX1,Fcna,CXCR2,Ccl2,TLR7,HCK,LBP,TNFRSF1B,MMP12,PLAC8,Klrk1,CCR1,DHX58,SIGLEC1,PSMB9,NLRP3,ISG15,CXC…	74
Inflammatory Response	inflammatory response	inflammatory response	3.91e-35	Increased	4.942		3.729	CCR5,SELL,SERPINA3,SPI1,DUOXA1,GAL,CXCL13,PTPRO,CTSS,PIK3CG,FIGF,AIF1,SERPINE1,ANGPTL2,NFKB2,NR1D1,SYK,IL10RA,MYO1F,PIK3CD,VAV1,SFRP1,ALOX5,TBXAS1,BCL2A1,ECM1,C3AR1,ICAM1,IL1RL1,SLAMF8,HLA-A,CCL5,FCGR2B,ITGB7,LYZ,GADD45A,CXCR2,DOCK2,TLR7,BID,HPGDS,LBP,TNFRSF1B,HCAR2,CCR1,ANGPT1,FCGR2A,TYROBP,CD69,ALOX5AP,INPP5D,ISG15,GPR183,LILRB4,ITGB2,LGALS9B,S100A9,CSF1,WAS,APOL3,FCER1G,Tlr13,NMI,PLAU,NEDD9,SO…	111
Cellular Movement, Hematological System Development and Function, Immune Cell Trafficking	cell movement	cell movement of leukocytes	2.44e-34	Increased	5.669		4.168	CCR5,SELL,CTGF,GAS6,SERPINA3,SPI1,OCLN,LCK,TPH1,CXCL13,PTPRO,CTSS,PIK3CG,FIGF,MAP4K1,AIF1,SERPINE1,ANGPTL2,NFKB2,SYK,IL10RA,MYO1F,PIK3CD,VAV1,SFRP1,ALOX5,C3AR1,LCP2,ICAM1,IL1RL1,SLAMF8,HLA-A,CCL5,FCGR2B,ITGB7,CES1,JUN,CXCR2,DOCK2,BID,LBP,TNFRSF1B,HCAR2,FCGR3A/FCGR3B,CCR1,ANGPT1,TYROBP,FCGR2A,CD69,ALOX5AP,F3,INPP5D,GPR183,ITGB2,S100A9,CSF1,WAS,Irgm1,FCER1G,PLAU,NEDD9,SOCS3,CMA1,FCER1A,S100A4,CX3CR…	111
Immunological Disease	systemic autoimmune syndrome	systemic autoimmune syndrome	8.02e-34	Increased	2.088		2.043	MRC1,CCR5,SELL,C1QA,PTPRC,LCK,TPH1,EGFL8,CXCL13,PTPRO,LY86,CTSS,PIK3CG,AIF1,ECHDC1,IFIT3,Slfn2,EVI2A,IRF5,CSF2RB,CD68,SYK,NCF2,GPR65,MS4A7,MYO1F,IL10RA,TFRC,LRP8,IFIT2,ALOX5,ECM1,C3AR1,ICAM1,RNF39,GADD45B,Ifi47,MS4A6A,MX1,HLA-A,CCL5,FCGR2B,OASL,TAP1,ITGB7,IFIT1,LYZ,CXCR2,TLR7,LBP,TNFRSF1B,FCGR3A/FCGR3B,Klrk1,CCR1,PSMB9,OAS1,TYROBP,FCGR2A,ZNF705A,CD69,ALOX5AP,ISG15,ITGB2,LILRB4,S100A9,CSF1,Irgm1,F…	133
Cellular Movement	cell movement	cell movement of myeloid cells	1.59e-32	Increased	5.525		4.122	SOCS3,CCR5,SELL,CTGF,GAS6,CMA1,S100A4,SERPINA3,CX3CR1,SPI1,ABCA1,OCLN,PTPRC,RSPO3,PTPRO,CTSS,PIK3CG,CYBB,FIGF,STAB1,AIF1,SERPINE1,CSF3R,PTX3,ELN,ANGPTL2,IFNGR1,PTGDS,TPSAB1/TPSB2,TLR2,ITGAM,SELP,SYK,S100B,MYO1F,PIK3CD,VAV1,SFRP1,ALOX5,C3AR1,C2,MMP7,ANGPT2,SPN,ICAM1,MSR1,IL1RL1,SLAMF8,CCL5,PGF,C4A/C4B,HMOX1,CES1,EDN1,CXCR2,Ccl2,DOCK2,HCK,EGLN3,BID,SFRP5,LBP,TNFRSF1B,MMP12,HCAR2,CCR1,VCAM1,NLRP3,AN…	90
Cellular Movement, Hematological System Development and Function, Immune Cell Trafficking, Inflammatory Response	cell movement	cell movement of phagocytes	2.58e-32	Increased	5.786		4.229	SOCS3,CCR5,SELL,CTGF,GAS6,S100A4,SERPINA3,CX3CR1,SPI1,ABCA1,OCLN,RSPO3,CXCL13,PTPRO,CTSS,PIK3CG,CYBB,FIGF,STAB1,AIF1,SERPINE1,CSF3R,PTX3,ELN,ANGPTL2,IFNGR1,PTGDS,TPSAB1/TPSB2,TLR2,ITGAM,SELP,SYK,S100B,MYO1F,IL10RA,PIK3CD,VAV1,SFRP1,ALOX5,C3AR1,C2,MMP7,ANGPT2,SPN,ICAM1,IL1RL1,SLAMF8,CCL5,PGF,C4A/C4B,HMOX1,CES1,EDN1,CXCR2,Ccl2,DOCK2,HCK,EGLN3,BID,SFRP5,LBP,TNFRSF1B,MMP12,HCAR2,CCR1,VCAM1,NLRP3,ANGP…	90
Endocrine System Disorders, Gastrointestinal Disease, Metabolic Disease, Organismal Injury and Abnormalities	diabetes mellitus	diabetes mellitus	9.18e-32		1.086		1.115	MRC1,CCR5,SELL,GAS6,TNNT2,CA12,COL8A1,SERPINA3,mir-143,PTPRC,LCK,CXCL13,GAL,PTPRO,LY86,CTSS,MGP,ANGPT4,AIF1,SERPINE1,IFIT3,AQP5,EVI2A,SLC2A4,IRF1,BTG2,NCF2,GPR65,MYO1F,IL10RA,LRP8,IFIT2,ECM1,C3AR1,ICAM1,RNF39,Ifi47,MS4A6A,CA14,HLA-A,RSAD2,CCL5,FCGR2B,TAP1,ITGB7,IFIT1,LYZ,JUN,TNFRSF1B,HCAR2,Klrk1,CCR1,PSMB9,OAS1,TYROBP,FCGR2A,ZNF705A,ALOX5AP,F3,ITGB2,LILRB4,LGALS9B,UCP3,Irgm1,FCER1G,Gm6377,XAF1,GA…	127
Hematological System Development and Function, Tissue Morphology	quantity	quantity of leukocytes	3.67e-31		1.783		0.593	CCR5,SELL,CCNB2,C1QA,SPI1,PTPRC,LCK,TPH1,CXCL13,CTSS,PIK3CG,SERPINE1,CD200R1,IL12RB2,NFKB2,IRF1,CSF2RB,SYK,CD72,IL10RA,PIK3CD,VAV1,DOK1,BCL2A1,ALOX5,C3AR1,LCP2,ICAM1,GADD45B,IL1RL1,HLA-A,CCL5,FCGR2B,TAP1,ITGB7,GADD45A,CXCR2,MYBL1,DOCK2,BID,TNFRSF1B,CFP,PLAC8,Klrk1,CCR1,PSMB9,SIGLEC1,APOBEC1,TYROBP,FCGR2A,CD69,ID3,F3,INPP5D,ISG15,GPR183,LILRB4,ITGB2,LGALS9B,S100A9,CSF1,WAS,GAPT,FCER1G,PLAU,NEDD9,C…	118
Cellular Movement	migration	migration of cells	4.44e-31	Increased	5.412		3.362	CCR5,SELL,CTGF,GAS6,CCNB2,SERPINA3,GMFG,mir-143,SPI1,OCLN,PTPRC,MIA,TPH1,LCK,CXCL13,PTPRO,CTSS,PIK3CG,MGP,FIGF,ANGPT4,MAP4K1,OSMR,AIF1,SERPINE1,AQP5,FBLN5,ANGPTL2,NFKB2,IRF5,CNTN2,CSF2RB,NR1D1,SYK,KRT19,BTG2,NCF2,NKX3-1,MYO1F,IL10RA,HAS2,PIK3CD,LRP8,VAV1,DOK1,SFRP1,IFIT2,ALOX5,C3AR1,LCP2,MAP2,ICAM1,IL1RL1,SLAMF8,HLA-A,CCDC141,CCL5,FCGR2B,PARP9,ITGB7,LYZ,CES1,JUN,CLDN4,GADD45A,CXCR2,EFNA5,DOCK2,AD…	183
Metabolic Disease	glucose metabolism disorder	glucose metabolism disorder	6.51e-30		0.951		1.854	MRC1,CCR5,SELL,ACAT2,GAS6,TNNT2,CA12,COL8A1,C1QA,SERPINA3,mir-143,PTPRC,LCK,CXCL13,GAL,PTPRO,LY86,CTSS,PIK3CG,MGP,ANGPT4,OSMR,AIF1,SERPINE1,IFIT3,AQP5,EVI2A,DIO3,SLC2A4,IRF1,BTG2,NCF2,GPR65,MYO1F,IL10RA,LRP8,IFIT2,ECM1,C3AR1,ICAM1,RNF39,Ifi47,MS4A6A,CA14,HLA-A,RSAD2,PPP1R3C,CCL5,FCGR2B,TAP1,ITGB7,IFIT1,LYZ,JUN,TLR7,LBP,TNFRSF1B,HCAR2,Klrk1,CCR1,PSMB9,OAS1,TYROBP,FCGR2A,ZNF705A,ALOX5AP,F3,ITGB2,LI…	140
Hematological System Development and Function, Tissue Morphology	quantity	quantity of blood cells	1.47e-29	Increased	2.039		0.847	CCR5,SELL,CCNB2,C1QA,SPI1,PTPRC,LCK,TPH1,CXCL13,CTSS,PIK3CG,SERPINB7,SERPINE1,CD200R1,IL12RB2,NFKB2,IRF1,CSF2RB,CD72,SYK,IL10RA,TFRC,PIK3CD,VAV1,DOK1,BCL2A1,ALOX5,C3AR1,LCP2,ICAM1,GADD45B,IL1RL1,HLA-A,CCL5,FCGR2B,TAP1,ITGB7,JUN,GADD45A,CXCR2,MYBL1,DOCK2,BID,CFP,TNFRSF1B,PLAC8,Klrk1,CCR1,PSMB9,SIGLEC1,APOBEC1,TYROBP,FCGR2A,CD69,ID3,F3,INPP5D,ISG15,GPR183,LILRB4,ITGB2,LGALS9B,S100A9,CSF1,WAS,GAPT,I…	124
Cellular Function and Maintenance	function	function of leukocytes	8.06e-29		1.318		0.808	CCR5,SELL,CMA1,FCER1A,S100A4,CX3CR1,FCGR1A,GPNMB,PTPRC,CTSS,PIK3CG,CYBB,MAP4K1,STX11,Slfn2,SAMSN1,CD200R1,IL12RB2,IFNGR1,NFKB2,IRF5,IRF1,UBD,TLR2,CSF2RB,IRF7,ITGAM,SELP,IL10RA,PIK3CD,VAV1,DOK1,ECM1,EBI3,C3AR1,HLA-E,MMP7,ICAM1,GADD45B,SPN,MSR1,IL1RL1,SLAMF8,HLA-A,CCL5,MPZ,FCGR2B,TAP1,ITGB7,CXCR2,Ccl2,TLR7,HCK,MMP12,Klrk1,CCR1,NLRP3,TYROBP,FCGR2A,SLA,CD69,ITGAL,CSF1R,F3,ID3,INPP5D,BTK,TLR4,ITGB2,LI…	79
Cellular Development, Cellular Growth and Proliferation	proliferation	proliferation of blood cells	1.08e-28	Increased	3.202		2.213	SELL,CCR5,CTGF,SPI1,PTPRC,LCK,TPH1,GAL,LY86,PTPRO,PIK3CG,Sectm1b,MAP4K1,AIF1,SERPINE1,IL12RB2,JUNB,NFKB2,IRF1,CSF2RB,SYK,CD72,IL10RA,TFRC,PIK3CD,VAV1,DOK1,BCL2A1,LCP2,ICAM1,GADD45B,LAPTM5,IL1RL1,CCL5,FCGR2B,JUN,GADD45A,MYBL1,DOCK2,TLR7,HPGDS,TNFRSF1B,FCGR3A/FCGR3B,Klrk1,SIGLEC1,RGS2,FCGR2A,TYROBP,CD69,ID3,INPP5D,ISG15,EFNA1,GPR183,LILRB4,ITGB2,LGALS9B,CSF1,WAS,GAPT,Irgm1,FCER1G,PLAU,SOCS3,C10orf5…	107
Cellular Movement	cell movement	cell movement	1.16e-28	Increased	5.195		3.1	CCR5,SELL,CTGF,GAS6,CCNB2,SERPINA3,GMFG,mir-143,SPI1,OCLN,PTPRC,MIA,TPH1,LCK,CXCL13,PTPRO,CTSS,PIK3CG,MGP,FIGF,ANGPT4,MAP4K1,OSMR,AIF1,SERPINE1,AQP5,FBLN5,ANGPTL2,NFKB2,JUNB,IRF5,CNTN2,CSF2RB,NR1D1,SYK,KRT19,BTG2,NCF2,NKX3-1,MYO1F,IL10RA,HAS2,PIK3CD,VAV1,LRP8,DOK1,SFRP1,IFIT2,TBXAS1,ALOX5,C3AR1,LCP2,MAP2,ICAM1,IL1RL1,MX1,SLAMF8,HLA-A,CCDC141,MS4A12,CCL5,FCGR2B,PARP9,ITGB7,LYZ,CES1,JUN,CLDN4,GADD4…	191
Hematological System Development and Function, Tissue Morphology	quantity	quantity of mononuclear leukocytes	2.44e-28	Increased	2.516		1.162	SELL,CCR5,CCNB2,SPI1,PTPRC,LCK,CXCL13,CTSS,PIK3CG,IL12RB2,NFKB2,IRF1,CSF2RB,SYK,CD72,IL10RA,PIK3CD,VAV1,DOK1,BCL2A1,C3AR1,LCP2,ICAM1,GADD45B,HLA-A,IL1RL1,CCL5,FCGR2B,TAP1,ITGB7,GADD45A,MYBL1,CXCR2,DOCK2,BID,TNFRSF1B,CCR1,Klrk1,PSMB9,SIGLEC1,APOBEC1,FCGR2A,TYROBP,CD69,ID3,F3,INPP5D,ISG15,GPR183,LILRB4,ITGB2,LGALS9B,CSF1,WAS,GAPT,FCER1G,PLAU,NEDD9,Ccl7,SOCS3,ABCG1,CX3CR1,FCGR1A,CLEC4A,WNT4,STAB1,TN…	100
Cellular Movement	chemotaxis	chemotaxis of blood cells	4.36e-28	Increased	5.322	bias	3.51	SOCS3,CCR5,SELL,S100A4,SERPINA3,CX3CR1,SPI1,PTPRC,CXCL13,PTPRO,PIK3CG,CYBB,FIGF,AIF1,SERPINE1,CSF3R,ELN,ANGPTL2,NFKB2,TPSAB1/TPSB2,TLR2,ITGAM,SELP,SYK,S100B,MYO1F,PIK3CD,VAV1,ALOX5,C3AR1,ANGPT2,MMP7,ICAM1,SLAMF8,CCL5,EDN1,CXCR2,Ccl2,DOCK2,HCK,SFRP5,LBP,HCAR2,CCR1,DPP4,VCAM1,ANGPT1,FCGR2A,CD69,ITGAL,CSF1R,INPP5D,GPR183,CXCL16,TLR4,ITGB2,S100A9,WAS,CSF1,CORO1A,FCER1G,PLAU,NCKAP1L,NEDD9	64
Cellular Movement	homing	homing of blood cells	1.1e-27	Increased	5.348	bias	3.515	SOCS3,CCR5,SELL,S100A4,SERPINA3,CX3CR1,SPI1,PTPRC,CXCL13,PTPRO,PIK3CG,CYBB,FIGF,AIF1,SERPINE1,CSF3R,ELN,ANGPTL2,NFKB2,TPSAB1/TPSB2,TLR2,ITGAM,SELP,SYK,S100B,MYO1F,PIK3CD,VAV1,ALOX5,C3AR1,ANGPT2,MMP7,ICAM1,SLAMF8,CCL5,ITGB7,EDN1,CXCR2,Ccl2,DOCK2,HCK,SFRP5,ENPP2,LBP,HCAR2,CCR1,DPP4,VCAM1,ANGPT1,FCGR2A,CD69,ITGAL,CSF1R,INPP5D,GPR183,CXCL16,TLR4,ITGB2,S100A9,WAS,CSF1,CORO1A,FCER1G,PLAU,NCKAP1L,NEDD9	66
Hematological System Development and Function, Lymphoid Tissue Structure and Development, Tissue Morphology	quantity	quantity of lymphocytes	1.24e-27	Increased	2.674		1.259	SOCS3,SELL,CCR5,CCNB2,ABCG1,CX3CR1,FCGR1A,SPI1,PTPRC,LCK,CXCL13,CTSS,PIK3CG,CLEC4A,WNT4,STAB1,TNFRSF11B,SAMSN1,IL12RB2,IFNGR1,NFKB2,IRF1,Bst2,TLR2,CSF2RB,IGF2,ITGAM,SELP,CD180,CARD11,CD72,SYK,IL10RA,VAV1,PIK3CD,DOK1,BCL2A1,EBI3,C3AR1,LCP2,ID2,SPN,GADD45B,ICAM1,HLA-A,IL1RL1,MPZ,CCL5,FCGR2B,TAP1,RHOH,ITGB7,GADD45A,CXCR2,MYBL1,DOCK2,Ccl2,CD22,BID,SFRP5,TNFRSF1B,Klrk1,CCR1,SIGLEC1,PSMB9,ARID5B,VCAM1,…	97
Cellular Function and Maintenance	function	function of blood cells	1.47e-27		1.318		0.773	CCR5,SELL,GAS6,CMA1,FCER1A,S100A4,CX3CR1,GPC3,FCGR1A,ABCA1,GPNMB,PTPRC,CTSS,PIK3CG,CYBB,MAP4K1,STX11,Slfn2,SAMSN1,CD200R1,IL12RB2,IFNGR1,NFKB2,IRF5,IRF1,UBD,TLR2,CSF2RB,IRF7,ITGAM,SELP,IL10RA,PIK3CD,VAV1,DOK1,ECM1,EBI3,C3AR1,HLA-E,MMP7,SPN,ICAM1,GADD45B,MSR1,IL1RL1,SLAMF8,HLA-A,CCL5,MPZ,FCGR2B,TAP1,ITGB7,CXCR2,Ccl2,TLR7,HCK,MMP12,Klrk1,CCR1,NLRP3,TYROBP,FCGR2A,SLA,CD69,ITGAL,CSF1R,F3,ID3,INPP5D,B…	82
Cellular Movement	chemotaxis	chemotaxis of myeloid cells	1.58e-27	Increased	5.281	bias	3.543	CCR5,SELL,S100A4,SERPINA3,CX3CR1,SPI1,PTPRC,PTPRO,PIK3CG,CYBB,FIGF,AIF1,SERPINE1,CSF3R,ELN,ANGPTL2,TPSAB1/TPSB2,TLR2,ITGAM,SELP,SYK,S100B,MYO1F,PIK3CD,VAV1,ALOX5,C3AR1,ANGPT2,MMP7,ICAM1,SLAMF8,CCL5,EDN1,CXCR2,Ccl2,DOCK2,HCK,SFRP5,LBP,HCAR2,CCR1,VCAM1,ANGPT1,FCGR2A,CD69,CSF1R,ITGAL,INPP5D,TLR4,ITGB2,S100A9,CSF1,WAS,CORO1A,FCER1G,PLAU,NCKAP1L	57
Cellular Development, Cellular Growth and Proliferation, Hematological System Development and Function	proliferation	proliferation of mononuclear leukocytes	1.63e-27	Increased	2.905		2.048	SOCS3,SELL,CCR5,C10orf54,CTGF,FGL2,ABCG1,SPI1,PTPRC,LCK,GAL,LY86,Sectm1b,PIK3CG,CLEC4A,MAP4K1,GP2,AIF1,TNFRSF11B,SAMSN1,IL12RB2,IFNGR1,JUNB,NFKB2,IRF1,TLR2,CSF2RB,IGF2,ITGAM,CD180,CARD11,CD72,SYK,S100B,IL10RA,TFRC,VAV1,PIK3CD,DOK1,BCL2A1,EBI3,HLA-E,LCP2,ID2,SPN,ICAM1,GADD45B,LAPTM5,IL1RL1,CCL5,FCGR2B,RHOH,PGF,HMOX1,JUN,GADD45A,MYBL1,DOCK2,Ccl2,TLR7,HCK,CD22,HPGDS,TNFRSF1B,FCGR3A/FCGR3B,Klrk1,SIGL…	97
Cell-To-Cell Signaling and Interaction	activation	activation of cells	1.64e-27	Increased	5.457		3.953	CCR5,SELL,CTGF,GAS6,C1QA,SPI1,PTPRC,LCK,CTSS,PIK3CG,MAP4K1,SERPINE1,CD300LD,IL12RB2,NFKB2,IRF5,IRF1,CSF2RB,SYK,CD72,IL10RA,PIK3CD,VAV1,SFRP1,BCL2A1,C3AR1,LCP2,RAB32,ICAM1,LAPTM5,IL1RL1,HLA-A,Mbp,CCL5,FCGR2B,GADD45A,CXCR2,DOCK2,TLR7,BID,LBP,TNFRSF1B,FCGR3A/FCGR3B,Klrk1,PSMB9,SIGLEC1,ANGPT1,TYROBP,FCGR2A,CD69,ID3,F3,INPP5D,LILRB4,ITGB2,LGALS9B,S100A9,CSF1,WAS,FCER1G,PLAU,C10orf54,IFI16,ZBP1,FCER1A,…	114
Cellular Growth and Proliferation, Lymphoid Tissue Structure and Development	proliferation	proliferation of lymphatic system cells	2.14e-27	Increased	3.079		2.145	SELL,CCR5,CTGF,SPI1,PTPRC,LCK,GAL,LY86,PTPRO,PIK3CG,Sectm1b,MAP4K1,AIF1,IL12RB2,JUNB,NFKB2,ADAR,IRF1,CSF2RB,SYK,CD72,TFRC,PIK3CD,VAV1,DOK1,BCL2A1,LCP2,ICAM1,GADD45B,LAPTM5,IL1RL1,CCL5,FCGR2B,JUN,GADD45A,MYBL1,DOCK2,TLR7,HPGDS,TNFRSF1B,FCGR3A/FCGR3B,Klrk1,SIGLEC1,RGS2,FCGR2A,TYROBP,CD69,ID3,INPP5D,ISG15,EFNA1,GPR183,LILRB4,ITGB2,LGALS9B,CSF1,WAS,GAPT,FCER1G,Irgm1,PLAU,SOCS3,C10orf54,FGL2,ABCG1,CLE…	101
Cellular Movement, Hematological System Development and Function, Immune Cell Trafficking, Inflammatory Response	chemotaxis	chemotaxis of leukocytes	2.52e-27	Increased	5.322	bias	3.51	SOCS3,CCR5,SELL,S100A4,SERPINA3,CX3CR1,SPI1,CXCL13,PTPRO,PIK3CG,CYBB,FIGF,AIF1,SERPINE1,CSF3R,ELN,ANGPTL2,NFKB2,TPSAB1/TPSB2,TLR2,ITGAM,SELP,SYK,S100B,MYO1F,PIK3CD,VAV1,ALOX5,C3AR1,ANGPT2,MMP7,ICAM1,SLAMF8,CCL5,EDN1,CXCR2,Ccl2,DOCK2,HCK,SFRP5,LBP,HCAR2,CCR1,DPP4,VCAM1,ANGPT1,FCGR2A,CD69,CSF1R,ITGAL,INPP5D,GPR183,CXCL16,TLR4,ITGB2,S100A9,WAS,CSF1,CORO1A,FCER1G,PLAU,NCKAP1L,NEDD9	63
Cellular Development, Cellular Growth and Proliferation, Hematological System Development and Function	proliferation	proliferation of immune cells	2.83e-27	Increased	2.886		2.012	SOCS3,SELL,CCR5,C10orf54,CTGF,FGL2,ABCG1,SPI1,PTPRC,LCK,GAL,LY86,Sectm1b,PIK3CG,CLEC4A,MAP4K1,GP2,AIF1,SERPINE1,TNFRSF11B,SAMSN1,IL12RB2,IFNGR1,NFKB2,JUNB,IRF1,TLR2,CSF2RB,IGF2,ITGAM,CD180,CARD11,CD72,SYK,S100B,IL10RA,TFRC,VAV1,PIK3CD,DOK1,BCL2A1,EBI3,HLA-E,LCP2,ID2,LAPTM5,SPN,ICAM1,GADD45B,IL1RL1,CCL5,FCGR2B,RHOH,PGF,HMOX1,JUN,GADD45A,MYBL1,DOCK2,Ccl2,TLR7,HCK,CD22,HPGDS,TNFRSF1B,FCGR3A/FCGR3B,K…	99
Cellular Movement, Hematological System Development and Function, Immune Cell Trafficking, Inflammatory Response	chemotaxis	chemotaxis of phagocytes	3.22e-27	Increased	5.373	bias	3.645	CCR5,SELL,S100A4,SERPINA3,CX3CR1,SPI1,PTPRO,PIK3CG,CYBB,FIGF,AIF1,SERPINE1,CSF3R,ELN,ANGPTL2,TPSAB1/TPSB2,TLR2,ITGAM,SELP,SYK,S100B,MYO1F,PIK3CD,VAV1,ALOX5,C3AR1,ANGPT2,MMP7,ICAM1,SLAMF8,CCL5,EDN1,CXCR2,Ccl2,DOCK2,HCK,SFRP5,LBP,HCAR2,CCR1,VCAM1,ANGPT1,FCGR2A,CD69,CSF1R,ITGAL,INPP5D,GPR183,TLR4,ITGB2,S100A9,CSF1,WAS,CORO1A,FCER1G,PLAU,NCKAP1L	57
Cellular Movement, Hematological System Development and Function, Immune Cell Trafficking	homing	homing of leukocytes	3.91e-27	Increased	5.347	bias	3.519	SOCS3,CCR5,SELL,S100A4,SERPINA3,CX3CR1,SPI1,CXCL13,PTPRO,PIK3CG,CYBB,FIGF,AIF1,SERPINE1,CSF3R,ELN,ANGPTL2,NFKB2,TPSAB1/TPSB2,TLR2,ITGAM,SELP,SYK,S100B,MYO1F,PIK3CD,VAV1,ALOX5,C3AR1,ANGPT2,MMP7,ICAM1,SLAMF8,CCL5,ITGB7,EDN1,CXCR2,Ccl2,DOCK2,HCK,SFRP5,ENPP2,LBP,HCAR2,CCR1,DPP4,VCAM1,ANGPT1,FCGR2A,CD69,ITGAL,CSF1R,INPP5D,GPR183,CXCL16,TLR4,ITGB2,S100A9,WAS,CSF1,CORO1A,FCER1G,PLAU,NCKAP1L,NEDD9	65
Inflammatory Response	inflammation	inflammation of absolute anatomical region	4.12e-27		-1.534		-0.423	CCR5,SELL,GAS6,CA12,C1QA,mir-143,SPI1,OCLN,PTPRC,LCK,CTSS,PIK3CG,MAP4K1,SERPINE1,IL12RB2,JUNB,NFKB2,IRF5,SLC2A4,IRF1,CSF2RB,CD72,SYK,IL10RA,PIK3CD,VAV1,ALOX5,C3AR1,LCP2,USP18,ICAM1,GADD45B,IL1RL1,CA14,HLA-A,CCL5,FCGR2B,ITGB7,JUN,GADD45A,CXCR2,TLR7,BID,HPGDS,LBP,TNFRSF1B,FCGR3A/FCGR3B,CCR1,ANGPT1,TYROBP,FCGR2A,CD69,F3,ID3,INPP5D,ITGB2,WAS,CSF1,Irgm1,FCER1G,NMI,ADGRE1,PLAU,ADRA1A,SOCS3,KMO,C10orf54…	120
Lymphoid Tissue Structure and Development, Tissue Morphology	quantity	quantity of lymphatic system cells	9.78e-27	Increased	2.827		1.455	SELL,CCR5,CCNB2,SPI1,PTPRC,LCK,CXCL13,CTSS,PIK3CG,IL12RB2,NFKB2,IRF1,CSF2RB,SYK,CD72,IL10RA,PIK3CD,VAV1,DOK1,BCL2A1,C3AR1,LCP2,ICAM1,GADD45B,HLA-A,IL1RL1,CCL5,FCGR2B,TAP1,ITGB7,GADD45A,MYBL1,CXCR2,DOCK2,BID,TNFRSF1B,CCR1,Klrk1,PSMB9,SIGLEC1,APOBEC1,FCGR2A,TYROBP,CD69,ID3,F3,INPP5D,ISG15,GPR183,LILRB4,ITGB2,LGALS9B,CSF1,WAS,GAPT,FCER1G,PLAU,NEDD9,SOCS3,ABCG1,CX3CR1,FCGR1A,CLEC4A,WNT4,STAB1,TNFRSF1…	100
Cell-To-Cell Signaling and Interaction	adhesion	adhesion of blood cells	1.08e-26	Increased	5.198		3.815	MRC1,CCR5,SELL,GAS6,C1QA,CX3CR1,SPI1,FCGR1A,PTPRC,LCK,TPH1,CXCL13,PIK3CG,CYBB,STAB1,MAP4K1,SERPINE1,TNFRSF11B,PTX3,CSF3R,CD200R1,CD300LD,IFNGR1,NFKB2,TLR2,CSF2RB,ITGAM,SELP,SYK,PIK3CD,LRP8,VAV1,LCP2,ANGPT2,ICAM1,SPN,MSR1,CCL5,ITGB7,C4A/C4B,CXCR2,Ccl2,TLR7,HCK,LBP,FCGR3A/FCGR3B,CCR1,VCAM1,ANGPT1,FCGR2A,CD69,ITGAL,F3,INPP5D,BTK,TLR4,ITGB2,S100A9,CSF1,CORO1A,Irgm1,FCER1G,PLAU,NEDD9,CLEC10A,ITGAX	66
Cell-To-Cell Signaling and Interaction, Cellular Movement	recruitment	recruitment of blood cells	2.41e-26	Increased	4.984		3.524	CCR5,SELL,FCER1A,S100A4,CX3CR1,GPC3,PIK3CG,SERPINE1,Ccl6,PTX3,NCF4,IRF5,TPSAB1/TPSB2,TLR2,CSF2RB,IRF7,ITGAM,SELP,SYK,PIK3CD,VAV1,SFRP1,ALOX5,C3AR1,ANGPT2,ICAM1,IL1RL1,MPZ,CCL5,FCGR2B,PGF,C4A/C4B,HMOX1,LYZ,JUN,EDN1,CXCR2,Ccl2,TLR7,HCK,TNFRSF1B,HCAR2,FCGR3A/FCGR3B,CCR1,DPP4,VCAM1,NLRP3,ANGPT1,FCGR2A,CD69,F13A1,ALOX5AP,F3,CSF1R,INPP5D,CXCL16,TLR4,ITGB2,CSF1,CHI3L1,Ccl7	61
Cell-To-Cell Signaling and Interaction, Hematological System Development and Function	activation	activation of blood cells	2.74e-26	Increased	5.259		3.945	CCR5,SELL,C10orf54,GAS6,IFI16,C1QA,CX3CR1,CD163,FCGR1A,PTPRC,LCK,CTSS,PIK3CG,CYBB,WNT4,GP2,STX11,SAMSN1,CD300LD,IL12RB2,NFKB2,IRF5,IRF1,TPSAB1/TPSB2,TLR2,CSF2RB,ITGAM,SELP,CD180,CARD11,CD72,SYK,PIK3CD,VAV1,PLEK,SFRP1,C3AR1,LCP2,SLC11A1,NECTIN2,RAB3B,ANGPT2,RAB32,LAPTM5,SPN,ICAM1,MSR1,IL1RL1,HLA-A,Mbp,CCL5,MPZ,FCGR2B,RHOH,TNFRSF12A,C4A/C4B,HMOX1,EDN1,GADD45A,CXCR2,Ccl2,DOCK2,CD22,TLR7,HCK,BID,LBP,…	93
Cell-To-Cell Signaling and Interaction, Cellular Movement, Hematological System Development and Function, Immune Cell Trafficking	recruitment	recruitment of leukocytes	3.44e-26	Increased	4.904		3.49	CCR5,SELL,FCER1A,S100A4,CX3CR1,GPC3,PIK3CG,SERPINE1,Ccl6,PTX3,NCF4,IRF5,TPSAB1/TPSB2,TLR2,CSF2RB,IRF7,ITGAM,SELP,SYK,PIK3CD,VAV1,SFRP1,ALOX5,C3AR1,ANGPT2,ICAM1,IL1RL1,MPZ,CCL5,FCGR2B,PGF,C4A/C4B,HMOX1,LYZ,JUN,EDN1,CXCR2,Ccl2,TLR7,HCK,TNFRSF1B,HCAR2,FCGR3A/FCGR3B,CCR1,DPP4,VCAM1,NLRP3,FCGR2A,CD69,F13A1,ALOX5AP,F3,CSF1R,INPP5D,CXCL16,TLR4,ITGB2,CSF1,CHI3L1,Ccl7	60
Cell-To-Cell Signaling and Interaction, Inflammatory Response	immune response	immune response of leukocytes	3.56e-26	Increased	4.394		3.182	SOCS3,FCER1A,SPI1,FCGR1A,ABCA1,PTPRC,TPH1,FCN1,CTSS,PIK3CG,MAP4K1,SERPINE1,TNFRSF11B,PTX3,IFNGR1,TLR2,CSF2RB,ITGAM,CD68,CD180,CARD11,SYK,IL10RA,VAV1,C3AR1,LCP2,ICAM1,MSR1,IL1RL1,FCGR2B,TAP1,HMOX1,Ccl2,DOCK2,TLR7,HCK,HPGDS,TNFRSF1B,FCGR3A/FCGR3B,SIGLEC1,VCAM1,TYROBP,FCGR2A,CD69,ITGAL,F3,UBE2L6,INPP5D,ISG15,BTK,LILRB4,TLR4,ITGB2,S100A9,WAS,CORO1A,FCER1G,PLAU,ITGAX	59
Inflammatory Response, Organismal Injury and Abnormalities	inflammation	inflammation of organ	4.1e-26		-1.668		-0.517	CCR5,SELL,GAS6,CA12,C1QA,mir-143,SPI1,OCLN,PTPRC,LCK,CXCL13,CTSS,PIK3CG,FIGF,OSMR,MAP4K1,SERPINE1,IL12RB2,NFKB2,JUNB,IRF5,SLC2A4,IRF1,CSF2RB,CD72,SYK,IL10RA,PIK3CD,VAV1,ALOX5,C3AR1,LCP2,USP18,ICAM1,GADD45B,IL1RL1,MX1,CA14,HLA-A,CCL5,FCGR2B,ITGB7,JUN,GADD45A,CXCR2,TLR7,BID,HPGDS,LBP,TNFRSF1B,FCGR3A/FCGR3B,CCR1,ANGPT1,TYROBP,FCGR2A,CD69,F3,ID3,INPP5D,ITGB2,S100A9,WAS,CSF1,Irgm1,FCER1G,NMI,ADGRE1,PL…	130
Cellular Development, Cellular Growth and Proliferation, Hematological System Development and Function, Lymphoid Tissue Structure and Development	proliferation	proliferation of lymphocytes	4.15e-26	Increased	2.656		1.844	SOCS3,CCR5,SELL,CTGF,C10orf54,FGL2,ABCG1,SPI1,PTPRC,LCK,GAL,LY86,Sectm1b,PIK3CG,CLEC4A,GP2,MAP4K1,AIF1,TNFRSF11B,SAMSN1,IL12RB2,IFNGR1,NFKB2,JUNB,IRF1,TLR2,CSF2RB,IGF2,ITGAM,CD180,CARD11,CD72,SYK,S100B,TFRC,PIK3CD,VAV1,DOK1,BCL2A1,EBI3,HLA-E,LCP2,ID2,LAPTM5,SPN,GADD45B,ICAM1,IL1RL1,CCL5,FCGR2B,RHOH,PGF,HMOX1,JUN,GADD45A,MYBL1,Ccl2,DOCK2,TLR7,HCK,CD22,HPGDS,TNFRSF1B,FCGR3A/FCGR3B,Klrk1,SIGLEC1,DPP…	94
Cell-To-Cell Signaling and Interaction, Hematological System Development and Function, Immune Cell Trafficking, Inflammatory Response	activation	activation of leukocytes	4.95e-26	Increased	5.203		3.918	CCR5,SELL,C10orf54,IFI16,C1QA,CX3CR1,CD163,FCGR1A,PTPRC,LCK,CTSS,PIK3CG,CYBB,GP2,STX11,SAMSN1,CD300LD,IL12RB2,NFKB2,IRF5,IRF1,TPSAB1/TPSB2,TLR2,CSF2RB,ITGAM,SELP,CD180,CARD11,CD72,SYK,PIK3CD,VAV1,SFRP1,C3AR1,LCP2,SLC11A1,NECTIN2,RAB3B,ANGPT2,RAB32,LAPTM5,SPN,ICAM1,MSR1,IL1RL1,HLA-A,Mbp,CCL5,MPZ,FCGR2B,RHOH,TNFRSF12A,C4A/C4B,HMOX1,EDN1,GADD45A,CXCR2,Ccl2,DOCK2,TLR7,HCK,CD22,BID,LBP,TNFRSF1B,FCGR3A…	89
Cellular Movement, Hematological System Development and Function, Immune Cell Trafficking, Inflammatory Response	cell movement	cell movement of neutrophils	6.84e-26	Increased	4.917		3.714	SOCS3,SELL,CTGF,SPI1,OCLN,RSPO3,PIK3CG,CYBB,PTX3,CSF3R,IFNGR1,TPSAB1/TPSB2,TLR2,ITGAM,SELP,SYK,MYO1F,PIK3CD,VAV1,SFRP1,ALOX5,C3AR1,C2,ANGPT2,MMP7,ICAM1,SPN,IL1RL1,CCL5,PGF,C4A/C4B,HMOX1,EDN1,CXCR2,Ccl2,DOCK2,HCK,LBP,MMP12,TNFRSF1B,CCR1,VCAM1,NLRP3,FCGR2A,CD69,ALOX5AP,ITGAL,INPP5D,BTK,ITGB2,TLR4,S100A9,WAS,CSF1,CORO1A,FCER1G,PLAU,NCKAP1L	58
Connective Tissue Disorders, Inflammatory Disease, Organismal Injury and Abnormalities, Skeletal and Muscular Disorders	rheumatic disease	Rheumatic Disease	7.4e-26		0.93		0.717	MRC1,CCR5,CTGF,C1QA,C1QB,mir-143,PTPRC,LCK,EGFL8,CXCL13,CTSS,PIK3CG,MAP4K1,AIF1,ECHDC1,Slfn2,CD200R1,IRF5,CNTN2,IRF1,CSF2RB,CD68,CD72,SYK,NCF2,IL10RA,MS4A7,TFRC,PIK3CD,ALOX5,C3AR1,RNF39,ICAM1,GADD45B,MS4A6A,IL1RL1,MX1,HLA-A,CCL5,FCGR2B,TAP1,OASL,ITGB7,IFIT1,LYZ,CXCR2,TLR7,BID,LBP,CFP,TNFRSF1B,FCGR3A/FCGR3B,CCR1,PSMB9,OAS1,TYROBP,FCGR2A,CD69,ALOX5AP,INPP5D,ISG15,ITGB2,LGALS9B,S100A9,CSF1,FCER1G,PL…	125
Cell-To-Cell Signaling and Interaction, Cellular Movement	recruitment	recruitment of cells	8.7e-26	Increased	5.061		3.551	CCR5,SELL,FCER1A,S100A4,CX3CR1,GPC3,CXCL13,PIK3CG,SERPINE1,Ccl6,PTX3,NCF4,IRF5,TPSAB1/TPSB2,TLR2,CSF2RB,IRF7,ITGAM,SELP,SYK,PIK3CD,VAV1,SFRP1,ALOX5,C3AR1,SLC11A1,ANGPT2,ICAM1,IL1RL1,MPZ,CCL5,FCGR2B,PGF,C4A/C4B,HMOX1,LYZ,JUN,EDN1,CXCR2,Ccl2,TLR7,HCK,TNFRSF1B,HCAR2,FCGR3A/FCGR3B,CCR1,DPP4,VCAM1,NLRP3,ANGPT1,FCGR2A,CD69,F13A1,ALOX5AP,F3,CSF1R,INPP5D,CXCL16,TLR4,ITGB2,CSF1,CHI3L1,Ccl7	63
Cell-To-Cell Signaling and Interaction, Hematological System Development and Function, Immune Cell Trafficking	adhesion	adhesion of immune cells	2e-25	Increased	5.1		3.683	MRC1,CCR5,SELL,GAS6,C1QA,CX3CR1,SPI1,FCGR1A,PTPRC,LCK,TPH1,CXCL13,PIK3CG,CYBB,STAB1,MAP4K1,SERPINE1,TNFRSF11B,CSF3R,CD200R1,CD300LD,IFNGR1,NFKB2,TLR2,CSF2RB,ITGAM,SELP,SYK,PIK3CD,VAV1,LCP2,ANGPT2,ICAM1,SPN,MSR1,CCL5,ITGB7,CXCR2,Ccl2,TLR7,HCK,LBP,FCGR3A/FCGR3B,CCR1,VCAM1,ANGPT1,FCGR2A,CD69,ITGAL,F3,INPP5D,BTK,TLR4,ITGB2,S100A9,CSF1,CORO1A,Irgm1,PLAU,NEDD9,CLEC10A,ITGAX	62
Inflammatory Response	immune response	immune response of cells	1.9e-24	Increased	5.017		3.508	MRC1,SOCS3,GAS6,FCER1A,C1QA,SPI1,FCGR1A,ABCA1,OCLN,PTPRC,TPH1,LCK,FCN1,CTSS,PIK3CG,WNT4,MAP4K1,SERPINE1,TRIM5,TNFRSF11B,CSF3R,PTX3,IFNGR1,IRF1,TLR2,CSF2RB,IRF7,ITGAM,CD68,CD180,CARD11,SYK,IL10RA,VAV1,PML,C3AR1,HLA-E,LCP2,SLC11A1,ICAM1,MSR1,IL1RL1,HLA-A,FCGR2B,TAP1,HMOX1,Ccl2,DOCK2,CD22,TLR7,HCK,HPGDS,TNFRSF1B,FCGR3A/FCGR3B,DHX58,SIGLEC1,VCAM1,NLRP3,TYROBP,FCGR2A,CD69,ITGAL,F3,UBE2L6,INPP5D,ISG15,…	79
Cellular Movement	chemotaxis	chemotaxis	3.35e-24	Increased	4.962	bias	2.961	SOCS3,CCR5,SELL,CTGF,GAS6,S100A4,SERPINA3,CX3CR1,SPI1,PTPRC,LCK,CXCL13,PTPRO,PIK3CG,CYBB,FIGF,AIF1,SERPINE1,Ccl6,CSF3R,ELN,ANGPTL2,NFKB2,TPSAB1/TPSB2,TLR2,IGF2,ITGAM,SELP,SYK,S100B,MYO1F,PIK3CD,VAV1,ALOX5,C3AR1,LOX,MMP7,ANGPT2,ICAM1,SPN,SLAMF8,CCL5,PGF,C4A/C4B,JUN,EDN1,CXCR2,Ccl2,DOCK2,HCK,SFRP5,ENPP2,LBP,HCAR2,CCR1,DPP4,VCAM1,ANGPT1,FCGR2A,CD69,HCLS1,ITGAL,CSF1R,INPP5D,EFNA1,GPR183,CXCL16,TLR4,I…	77
Cellular Movement	homing	homing of cells	3.08e-23	Increased	5.155	bias	3.157	SOCS3,CCR5,SELL,CTGF,GAS6,S100A4,SERPINA3,CX3CR1,SPI1,PTPRC,LCK,CXCL13,PTPRO,PIK3CG,CYBB,FIGF,AIF1,SERPINE1,Ccl6,CSF3R,ELN,ANGPTL2,NFKB2,TPSAB1/TPSB2,TLR2,IGF2,ITGAM,SELP,SYK,S100B,MYO1F,PIK3CD,VAV1,ALOX5,C3AR1,LOX,MMP7,ANGPT2,ICAM1,SPN,SLAMF8,CCL5,ITGB7,PGF,C4A/C4B,JUN,EDN1,CXCR2,Ccl2,DOCK2,HCK,SFRP5,ENPP2,LBP,HCAR2,CCR1,DPP4,VCAM1,ANGPT1,FCGR2A,CD69,HCLS1,ITGAL,CSF1R,INPP5D,EFNA1,GPR183,CXCL16,…	78
Cellular Movement, Hematological System Development and Function, Immune Cell Trafficking	cell movement	cell movement of granulocytes	3.44e-23	Increased	4.743		3.616	SOCS3,SELL,CTGF,CMA1,SPI1,OCLN,RSPO3,PIK3CG,CYBB,PTX3,CSF3R,IFNGR1,TPSAB1/TPSB2,TLR2,ITGAM,SELP,SYK,MYO1F,PIK3CD,VAV1,SFRP1,ALOX5,C3AR1,C2,ANGPT2,MMP7,ICAM1,SPN,MSR1,IL1RL1,CCL5,PGF,C4A/C4B,HMOX1,EDN1,CXCR2,Ccl2,DOCK2,HCK,LBP,MMP12,TNFRSF1B,CCR1,VCAM1,NLRP3,FCGR2A,CD69,ALOX5AP,ITGAL,F3,INPP5D,BTK,TLR4,ITGB2,S100A9,WAS,CSF1,CORO1A,FCER1G,PLAU,NCKAP1L	61
Inflammatory Response	inflammation	inflammation of body cavity	4.38e-23		-1.473		-0.085	CCR5,SELL,C1QA,mir-143,SPI1,OCLN,PTPRC,LCK,CTSS,PIK3CG,SERPINE1,IL12RB2,JUNB,NFKB2,IRF5,SLC2A4,IRF1,CSF2RB,SYK,CD72,IL10RA,PIK3CD,VAV1,ALOX5,LCP2,ICAM1,GADD45B,HLA-A,IL1RL1,CCL5,FCGR2B,ITGB7,JUN,GADD45A,TLR7,BID,HPGDS,LBP,TNFRSF1B,FCGR3A/FCGR3B,CCR1,ANGPT1,FCGR2A,TYROBP,CD69,ID3,F3,INPP5D,ITGB2,CSF1,WAS,NMI,ADGRE1,PLAU,ADRA1A,SOCS3,KMO,C10orf54,mir-8,FCER1A,S100A4,CX3CR1,GPC3,FCGR1A,SGCA,ABCA1,CY…	102
Infectious Diseases	infection	Bacterial Infections	5.39e-23	Decreased	-2.57		-1.784	CCR5,CTGF,FCER1A,C1QA,C1QB,GPC3,FCGR1A,SP110,FCN1,CXCL13,LY86,CYBB,SERPINE1,IFNGR1,IRF5,TLR2,UBD,IRF7,ITGAM,SELP,TFRC,VAV1,PML,EBI3,SLC11A1,HLA-E,TNNT1,USP18,MMP7,ICAM1,MSR1,SLAMF8,FCGR2B,TAP1,C4A/C4B,Fcna,LYZ,CXCR2,HCK,CD22,BID,ENPP2,LBP,MMP12,TNFRSF1B,PLAC8,FCGR3A/FCGR3B,CCR1,SIGLEC1,NLRP3,FCGR2A,ALOX5AP,F3,ITGAL,CXCL16,TLR4,ITGB2,S100A9,Irgm1,FCER1G,ADCY7,ADRA1A,ITGAX	63
Antimicrobial Response, Inflammatory Response	antimicrobial response	antimicrobial response	5.79e-23	Increased	3.046	bias	1.786	SOCS3,IFI16,Oas1b,FCGR1A,PTPRC,CXCL13,STAB1,ADAMTS5,TRIM5,IFIT3,IFNGR1,IRF5,ADAR,IRF1,Bst2,LMCD1,TLR2,IRF7,SYK,MYO1F,PIK3CD,VAV1,IFIT2,SLC11A1,HLA-E,Oasl2,MMP7,SPN,MSR1,SLAMF8,HLA-A,MX1,RSAD2,CCL5,RNASEL,OASL,IFIT1,LYZ,HCK,TLR7,CFP,PLAC8,FCGR3A/FCGR3B,DHX58,OAS1,NLRP3,APOBEC1,OAS2,IFI44,ISG15,TLR4,S100A9,FCER1G,Tlr13,SAMHD1,ITGAX	56
Hematological System Development and Function, Inflammatory Response, Tissue Morphology	quantity	quantity of phagocytes	5.87e-23		-1.315		-1.514	SOCS3,CCR5,SELL,C1QA,CX3CR1,SPI1,FCGR1A,ABCA1,TPH1,CXCL13,CTSS,PIK3CG,CLEC4A,CYBB,STAB1,TNFRSF11B,STX11,CSF3R,CD200R1,IL12RB2,IFNGR1,AGR2,NFKB2,IRF1,TLR2,ITGAM,SELP,DOK1,BCL2A1,PML,C3AR1,ID2,ICAM1,IL1RL1,MPZ,FCGR2B,ITGB7,C4A/C4B,HMOX1,CXCR2,Ccl2,HCK,BID,MMP12,TNFRSF1B,PLAC8,CCR1,VCAM1,Bhlhe41,TYROBP,FCGR2A,F3,CSF1R,ITGAL,INPP5D,GPR183,LILRB4,TLR4,ITGB2,LGALS9B,S100A9,WAS,CSF1,FCER1G,PLAU,Ccl7	66
Cell-To-Cell Signaling and Interaction, Cellular Movement	recruitment	recruitment of myeloid cells	6.31e-22	Increased	4.333		2.996	SELL,CCR5,S100A4,CX3CR1,GPC3,PIK3CG,SERPINE1,PTX3,NCF4,TPSAB1/TPSB2,TLR2,CSF2RB,IRF7,ITGAM,SELP,PIK3CD,VAV1,SFRP1,ALOX5,C3AR1,ANGPT2,ICAM1,IL1RL1,MPZ,CCL5,FCGR2B,PGF,LYZ,EDN1,CXCR2,Ccl2,HCK,TNFRSF1B,HCAR2,FCGR3A/FCGR3B,CCR1,DPP4,VCAM1,NLRP3,FCGR2A,CD69,ALOX5AP,F3,CSF1R,INPP5D,TLR4,ITGB2,CSF1,CHI3L1,Ccl7	50
Tissue Development	accumulation	accumulation of cells	7.73e-22	Increased	3.312		2.834	CCR5,SELL,C10orf54,IFI16,CX3CR1,OCLN,PIK3CG,CLEC4A,CYBB,PTX3,IFNGR1,PTGDS,IRF5,IRF1,TLR2,ITGAM,SELP,KRT19,IL10RA,LRP8,BCL2A1,ALOX5,PML,ANGPT2,MMP7,ICAM1,CCL5,C4A/C4B,HMOX1,EDN1,CXCR2,Ccl2,DOCK2,TLR7,SFRP5,BID,ENPP2,TNFRSF1B,FCGR3A/FCGR3B,CCR1,VCAM1,Slpi (includes others),FCGR2A,TYROBP,F3,ITGAL,INPP5D,ITGB2,TLR4,CXCL16,S100A9,CSF1,PLAU,Ccl7,SAMHD1,ITGAX	56
Cellular Growth and Proliferation	proliferation	proliferation of cells	9.31e-22	Increased	2.212		0.706	SELL,GAS6,COL8A1,CCNB2,SERPINA3,mir-143,SPI1,PTPRC,LCK,TPH1,GAL,Cyss (includes others),Sectm1b,MGP,AIF1,SERPINE1,IFIT3,Slfn2,SPOCK2,IL12RB2,NFKB2,CNTN2,CSF2RB,SYK,BTG2,NCF2,NKX3-1,TFRC,HAS2,PIK3CD,DOK1,BCL2A1,ECM1,USP18,ICAM1,NRG2,GADD45B,IL1RL1,CCL5,FCGR2B,GLIPR1,TAP1,ITGB7,GADD45A,CLDN4,CXCR2,DOCK2,TLR7,DAB2,NECTIN4,FCGR3A/FCGR3B,CCR1,APOBEC1,FCGR2A,CD69,NPPC,ALOX5AP,ID3,INPP5D,ISG15,GPR183,LGA…	254
Hematological System Development and Function, Tissue Development	accumulation	accumulation of blood cells	9.41e-22	Increased	2.993		2.343	CCR5,SELL,C10orf54,CX3CR1,OCLN,PIK3CG,CLEC4A,CYBB,PTX3,IFNGR1,PTGDS,IRF5,IRF1,TLR2,ITGAM,SELP,KRT19,IL10RA,PML,BCL2A1,ALOX5,ANGPT2,MMP7,ICAM1,CCL5,C4A/C4B,HMOX1,EDN1,CXCR2,DOCK2,Ccl2,TLR7,SFRP5,ENPP2,TNFRSF1B,FCGR3A/FCGR3B,CCR1,VCAM1,Slpi (includes others),TYROBP,FCGR2A,ITGAL,F3,INPP5D,TLR4,ITGB2,S100A9,CSF1,PLAU,Ccl7,ITGAX	51
Cell-To-Cell Signaling and Interaction, Cellular Movement, Hematological System Development and Function, Immune Cell Trafficking, Inflammatory Response	recruitment	recruitment of phagocytes	1.66e-21	Increased	4.53		3.144	CCR5,ANGPT2,SELL,ICAM1,S100A4,CCL5,MPZ,CX3CR1,GPC3,FCGR2B,PGF,LYZ,EDN1,CXCR2,Ccl2,PIK3CG,HCK,TNFRSF1B,SERPINE1,HCAR2,FCGR3A/FCGR3B,CCR1,PTX3,VCAM1,NLRP3,FCGR2A,CD69,ALOX5AP,F13A1,NCF4,IRF5,CSF1R,F3,INPP5D,TLR2,ITGB2,TLR4,ITGAM,SELP,CSF1,PIK3CD,VAV1,SFRP1,CHI3L1,ALOX5,C3AR1,Ccl7	47
Connective Tissue Disorders, Inflammatory Disease, Inflammatory Response, Organismal Injury and Abnormalities, Skeletal and Muscular Disorders	inflammation	inflammation of joint	2.92e-21		0.944		0.605	MRC1,CCR5,CTGF,C1QA,PTPRC,EGFL8,CXCL13,CTSS,PIK3CG,MAP4K1,AIF1,ECHDC1,Slfn2,CD200R1,IRF5,CNTN2,IRF1,CSF2RB,CD68,SYK,CD72,IL10RA,MS4A7,TFRC,PIK3CD,ALOX5,C3AR1,RNF39,ICAM1,GADD45B,MS4A6A,IL1RL1,HLA-A,CCL5,FCGR2B,ITGB7,LYZ,CXCR2,TLR7,BID,LBP,TNFRSF1B,CFP,FCGR3A/FCGR3B,CCR1,PSMB9,FCGR2A,TYROBP,CD69,ALOX5AP,ITGB2,LGALS9B,S100A9,CSF1,FCER1G,PLAU,Ccl7,ADRA1A,SOCS3,FGL2,CX3CR1,CD163,FCGR1A,FCN1,CLEC4A,Cc…	107
Hematological System Development and Function, Tissue Morphology	quantity	quantity of myeloid cells	3.95e-21		-0.724		-0.813	SOCS3,CCR5,SELL,FCER1A,C1QA,CX3CR1,SPI1,FCGR1A,ABCA1,TPH1,CTSS,PIK3CG,CYBB,STAB1,SERPINE1,STX11,CSF3R,CD200R1,IL12RB2,IFNGR1,AGR2,NFKB2,TLR2,CSF2RB,ITGAM,SELP,DOK1,BCL2A1,ALOX5,PML,C3AR1,ICAM1,RGS18,IL1RL1,MPZ,FCGR2B,ITGB7,C4A/C4B,HMOX1,GADD45A,CXCR2,Ccl2,HCK,CD22,BID,CFP,TNFRSF1B,MMP12,PLAC8,Klrk1,CCR1,VCAM1,Bhlhe41,TYROBP,FCGR2A,ITGAL,F3,CSF1R,INPP5D,LILRB4,TLR4,ITGB2,LGALS9B,S100A9,WAS,CSF1,PL…	68
Cellular Movement, Hematological System Development and Function, Immune Cell Trafficking	cell movement	cell movement of mononuclear leukocytes	4.98e-21	Increased	5.363		3.927	SOCS3,CCR5,SELL,CTGF,FCER1A,S100A4,SERPINA3,CX3CR1,ABCA1,OCLN,LCK,CXCL13,PTPRO,CTSS,PIK3CG,STAB1,MAP4K1,AIF1,SERPINE1,Ccl6,ELN,IFNGR1,NFKB2,TLR2,ITGAM,SELP,S100B,PIK3CD,VAV1,ALOX5,LCP2,ANGPT2,ICAM1,SPN,HLA-A,CCL5,ITGB7,HMOX1,JUN,CXCR2,Ccl2,DOCK2,HCK,CD22,ENPP2,MMP12,TNFRSF1B,CCR1,DPP4,VCAM1,NLRP3,ANGPT1,CD69,HCLS1,ITGAL,INPP5D,BTK,GPR183,CXCL16,ITGB2,TLR4,WAS,PLAU,NEDD9,ITGAX	65
Cell-To-Cell Signaling and Interaction	response	response of myeloid cells	6.89e-21	Increased	4.21		2.911	CCR5,ICAM1,IL1RL1,FCER1A,FCGR2B,SPI1,FCGR1A,ABCA1,PTPRC,HMOX1,TPH1,FCN1,PIK3CG,DOCK2,TLR7,HCK,SERPINE1,FCGR3A/FCGR3B,CCR1,PTX3,SIGLEC1,VCAM1,TYROBP,FCGR2A,ITGAL,F3,INPP5D,ISG15,BTK,TLR2,TLR4,ITGB2,CSF2RB,ITGAM,S100A9,WAS,SYK,CORO1A,FCER1G,IL10RA,VAV1,PLAU,ITGAX	43
Cellular Movement	cellular infiltration	cellular infiltration	9.28e-21	Increased	2.803		2.443	SOCS3,CCR5,SELL,CTGF,GAS6,CMA1,FGL2,FCER1A,SPI1,RSPO3,CTSS,PIK3CG,CYBB,SERPINE1,PTX3,IFNGR1,NFKB2,JUNB,TLR2,CSF2RB,ITGAM,SELP,S100B,PIK3CD,VAV1,SFRP1,C3AR1,C2,LCP2,ANGPT2,ICAM1,MSR1,IL1RL1,HLA-A,CCL5,FCGR2B,PGF,C4A/C4B,HMOX1,CES1,JUN,EDN1,CXCR2,Ccl2,HCK,EGLN3,BID,LBP,TNFRSF1B,MMP12,CCR1,VCAM1,NLRP3,ALOX5AP,ITGAL,F3,CSF1R,INPP5D,CXCL16,TLR4,ITGB2,S100A9,CSF1,FCER1G,PLAU	65
Cell-To-Cell Signaling and Interaction, Inflammatory Response	response	response of phagocytes	9.8e-21	Increased	4.277		2.979	CCR5,ICAM1,FCER1A,CCL5,FCGR2B,SPI1,FCGR1A,ABCA1,PTPRC,HMOX1,TPH1,FCN1,PIK3CG,DOCK2,TLR7,HCK,SERPINE1,FCGR3A/FCGR3B,CCR1,PTX3,SIGLEC1,VCAM1,TYROBP,FCGR2A,ITGAL,F3,INPP5D,ISG15,BTK,TLR2,TLR4,ITGB2,CSF2RB,ITGAM,S100A9,WAS,SYK,CORO1A,FCER1G,IL10RA,VAV1,PLAU,ITGAX	43
Hematological System Development and Function, Immune Cell Trafficking, Inflammatory Response, Tissue Development	accumulation	accumulation of leukocytes	1.24e-20	Increased	2.923		2.214	CCR5,MMP7,SELL,ICAM1,C10orf54,CCL5,CX3CR1,OCLN,C4A/C4B,HMOX1,EDN1,CXCR2,Ccl2,PIK3CG,DOCK2,CLEC4A,CYBB,TLR7,SFRP5,ENPP2,TNFRSF1B,FCGR3A/FCGR3B,CCR1,PTX3,VCAM1,Slpi (includes others),TYROBP,FCGR2A,IFNGR1,PTGDS,IRF5,ITGAL,F3,IRF1,INPP5D,TLR2,TLR4,ITGB2,ITGAM,SELP,S100A9,CSF1,IL10RA,PLAU,BCL2A1,ALOX5,Ccl7,ITGAX	48
Infectious Diseases	infection	Viral Infection	1.96e-20		-1.451		-3.973	MRC1,CCR5,SELL,PLK3,GAS6,Oas1b,mir-143,SPI1,OCLN,PTPRC,SP110,LCK,TPH1,CTSS,PIK3CG,LSM3,SERPINE1,IFIT3,CAPN6,CD200R1,IRF5,ADAR,IRF1,CSF2RB,BTG2,IL10RA,MYO1F,TFRC,VAV1,IFIT2,ALOX5,C3AR1,SLFN12,LCP2,RAB32,Igtp,LAPTM5,ICAM1,MX1,HLA-A,RSAD2,CCL5,FCGR2B,PARP9,OASL,TAP1,ITGB7,DCLK2,IFIT1,JUN,CXCR2,SNX10,TLR7,NECTIN4,TNFRSF1B,FCGR3A/FCGR3B,Klrk1,CCR1,DHX58,SIGLEC1,PSMB9,OAS1,OAS2,TYROBP,FCGR2A,CD69,F3,IS…	139
Embryonic Development, Organ Development, Organismal Development	development	development of lymphatic system	3.94e-20	Increased	4.474		2.869	SOCS3,GAS6,ZFP36L1,CCNB2,ABCG1,SPI1,PTPRC,LCK,CXCL13,PIK3CG,BCHE,FIGF,WNT4,TNFRSF11B,CSF3R,ANGPTL2,IL12RB2,IFNGR1,NFKB2,JUNB,IRF5,ADAR,IRF1,TMEM204,TLR2,CSF2RB,IGF2,ITGAM,SELP,CARD11,SYK,IL10RA,PIK3CD,VAV1,DOK1,SFRP1,BCL2A1,PML,C3AR1,LCP2,ID2,ANGPT2,USP18,SPN,GADD45B,ICAM1,MSR1,IL1RL1,HLA-A,RSAD2,CCL5,FCGR2B,RHOH,PGF,C4A/C4B,JUN,EDN1,CXCR2,DOCK2,FNDC5,TLR7,HCK,TNFRSF1B,Klrk1,CCR1,PSMB9,VCAM1,Bhlh…	87
Humoral Immune Response, Protein Synthesis	production	production of antibody	4.75e-20		-0.812		-0.928	CCR5,C10orf54,C1QA,SPI1,FCGR1A,LCK,CTSS,LY86,CLEC4A,TNFRSF11B,SAMSN1,IFNGR1,NFKB2,IRF1,TLR2,CSF2RB,CD180,SELP,CARD11,CD72,PIK3CD,VAV1,DOK1,ECM1,C3AR1,GADD45B,MSR1,IL1RL1,RSAD2,FCGR2B,C4A/C4B,GADD45A,MYBL1,CXCR2,Ccl2,TLR7,CD22,TNFRSF1B,CCR1,SIGLEC1,TYROBP,CD69,ID3,BTK,TLR4,ITGB2,LILRB4,WAS,GAPT,FCER1G,CHI3L1	51
Humoral Immune Response, Protein Synthesis	quantity	quantity of immunoglobulin	4.83e-20		-0.872		-0.949	CCR5,C10orf54,C1QA,SPI1,FCGR1A,LCK,CTSS,LY86,CLEC4A,TNFRSF11B,SAMSN1,IFNGR1,NFKB2,IRF1,TLR2,CSF2RB,CD180,SELP,CARD11,CD72,PIK3CD,VAV1,DOK1,ECM1,C3AR1,GADD45B,MSR1,IL1RL1,RSAD2,FCGR2B,C4A/C4B,GADD45A,MYBL1,CXCR2,Ccl2,CD22,TNFRSF1B,CCR1,SIGLEC1,TYROBP,CD69,ID3,BTK,TLR4,ITGB2,LILRB4,WAS,GAPT,FCER1G,CHI3L1	50
Cellular Function and Maintenance	function	function of mononuclear leukocytes	8.03e-20		1.363		0.977	SELL,CCR5,CX3CR1,PTPRC,CTSS,PIK3CG,STX11,Slfn2,SAMSN1,IL12RB2,IFNGR1,IRF5,IRF1,TLR2,UBD,CSF2RB,IRF7,SELP,IL10RA,PIK3CD,VAV1,ECM1,C3AR1,EBI3,HLA-E,ICAM1,GADD45B,SPN,HLA-A,IL1RL1,MPZ,TAP1,ITGB7,CXCR2,Ccl2,Klrk1,FCGR2A,TYROBP,CD69,ID3,ITGAL,INPP5D,BTK,TLR4,CSF1,WAS,FCER1G,ADGRE1,CHI3L1,SH2D1B,NEDD9	51
Cellular Development, Cellular Growth and Proliferation, Hematological System Development and Function, Lymphoid Tissue Structure and Development	cell proliferation	cell proliferation of T lymphocytes	9.65e-20		1.974		1.345	SOCS3,CCR5,SELL,CTGF,C10orf54,FGL2,ABCG1,SPI1,PTPRC,LCK,Sectm1b,PIK3CG,GP2,MAP4K1,AIF1,TNFRSF11B,SAMSN1,IL12RB2,IFNGR1,NFKB2,IRF1,TLR2,CSF2RB,IGF2,ITGAM,CARD11,SYK,S100B,TFRC,PIK3CD,VAV1,DOK1,EBI3,HLA-E,LCP2,ID2,LAPTM5,ICAM1,GADD45B,SPN,IL1RL1,CCL5,FCGR2B,RHOH,HMOX1,JUN,GADD45A,Ccl2,DOCK2,TNFRSF1B,Klrk1,DPP4,SIGLEC1,VCAM1,RGS2,Bhlhe41,TYROBP,CD69,HCLS1,ITGAL,INPP5D,EFNA1,LILRB4,TLR4,ITGB2,WAS,COR…	73
Cell-To-Cell Signaling and Interaction, Inflammatory Response	immune response	immune response of phagocytes	9.68e-20	Increased	3.958		2.791	ICAM1,FCER1A,FCGR2B,SPI1,FCGR1A,ABCA1,PTPRC,HMOX1,TPH1,FCN1,PIK3CG,DOCK2,TLR7,HCK,SERPINE1,FCGR3A/FCGR3B,PTX3,SIGLEC1,VCAM1,TYROBP,FCGR2A,ITGAL,F3,INPP5D,ISG15,BTK,TLR2,TLR4,ITGB2,CSF2RB,ITGAM,S100A9,WAS,SYK,CORO1A,FCER1G,IL10RA,VAV1,PLAU,ITGAX	40
Protein Synthesis	production	production of protein	9.85e-20		-0.437		-0.667	CCR5,C10orf54,C1QA,FCGR1A,SPI1,LCK,CTSS,LY86,CLEC4A,TNFRSF11B,SAMSN1,IFNGR1,NFKB2,ADAR,IRF1,TLR2,CSF2RB,CD180,SELP,CARD11,CD72,PIK3CD,VAV1,DOK1,ECM1,C3AR1,GADD45B,MSR1,IL1RL1,RSAD2,FCGR2B,C4A/C4B,GADD45A,MYBL1,CXCR2,Ccl2,TLR7,CD22,TNFRSF1B,CCR1,SIGLEC1,TYROBP,CD69,ID3,BTK,LILRB4,ITGB2,TLR4,WAS,GAPT,FCER1G,CHI3L1	52
Cardiovascular Disease	vascular lesion	vascular lesion	1.19e-19		0.429		0.534	SCD,LOX,SOCS3,CCR5,MMP7,ANGPT2,SELL,SPN,ICAM1,ACAT2,MSR1,IL1RL1,C1QA,MPZ,CX3CR1,mir-143,SPI1,ABCA1,PGF,PTPRC,HMOX1,CES1,CTSS,Ccl2,PIK3CG,MGP,SERPINE1,MMP12,TNFRSF11B,CCR1,PTX3,ELN,VCAM1,APOBEC1,ALOX5AP,IFNGR1,F3,TLR2,CXCL16,TLR4,IGF2,SELP,HAS2,PLAU,ALOX5	45
Cellular Function and Maintenance, Hematological System Development and Function	function	function of lymphocytes	3.06e-19		1.126		0.751	SELL,CCR5,CX3CR1,PTPRC,CTSS,PIK3CG,STX11,Slfn2,SAMSN1,IFNGR1,IL12RB2,IRF5,IRF1,TLR2,UBD,CSF2RB,IRF7,SELP,IL10RA,PIK3CD,VAV1,ECM1,C3AR1,EBI3,HLA-E,ICAM1,GADD45B,SPN,HLA-A,IL1RL1,MPZ,TAP1,ITGB7,CXCR2,Ccl2,Klrk1,FCGR2A,TYROBP,CD69,ID3,ITGAL,INPP5D,BTK,TLR4,WAS,FCER1G,ADGRE1,CHI3L1,SH2D1B,NEDD9	50
Cellular Movement, Hematological System Development and Function, Immune Cell Trafficking, Inflammatory Response	cell movement	cell movement of macrophages	4.77e-19	Increased	3.664		2.746	CCR5,MMP7,ANGPT2,SELL,CTGF,ICAM1,GAS6,SLAMF8,S100A4,CCL5,CX3CR1,HMOX1,CES1,EDN1,Ccl2,PIK3CG,CYBB,HCK,EGLN3,BID,SFRP5,STAB1,SERPINE1,MMP12,HCAR2,CCR1,PTX3,ELN,VCAM1,NLRP3,TYROBP,ANGPTL2,IFNGR1,PTGDS,ITGAL,CSF1R,TLR2,ITGB2,SELP,CSF1,P2RY6,S100B,Irgm1,PIK3CD,PLAU,C3AR1	46
Hematological System Development and Function, Lymphoid Tissue Structure and Development, Tissue Morphology	quantity	quantity of T lymphocytes	5.53e-19	Increased	3.415		2.307	SOCS3,CCR5,SELL,CCNB2,SPI1,PTPRC,LCK,CTSS,PIK3CG,CLEC4A,WNT4,TNFRSF11B,IL12RB2,IFNGR1,NFKB2,IRF1,Bst2,TLR2,CSF2RB,IGF2,ITGAM,SELP,CARD11,SYK,IL10RA,PIK3CD,VAV1,DOK1,BCL2A1,EBI3,LCP2,ID2,ICAM1,GADD45B,IL1RL1,HLA-A,MPZ,CCL5,FCGR2B,TAP1,RHOH,ITGB7,GADD45A,Ccl2,DOCK2,TNFRSF1B,Klrk1,CCR1,ARID5B,PSMB9,SIGLEC1,VCAM1,NLRP3,APOBEC1,SLA,CD69,ITGAL,ID3,INPP5D,CXCL16,TLR4,ITGB2,LGALS9B,WAS,CSF1,CORO1A,FCER1G…	69
Cell Death and Survival	cell death	cell death of immune cells	6.06e-19		1.764		1.399	CCR5,FGL2,FCER1A,SERPINA3,C1QA,ABCG1,SPI1,FCGR1A,PTPRC,LCK,PIK3CG,CYBB,WNT4,GP2,MAP4K1,TNFRSF11B,IFNGR1,NFKB2,IRF5,IRF1,TPSAB1/TPSB2,UBD,TLR2,CSF2RB,ITGAM,CARD11,SYK,NCF2,PIK3CD,VAV1,BCL2A1,C3AR1,ID2,SPN,ICAM1,GADD45B,MSR1,IL1RL1,MX1,CCL5,FCGR2B,RNASEL,RHOH,HMOX1,LYZ,JUN,Ccl2,TLR7,HCK,CD22,BID,TNFRSF1B,HCAR2,FCGR3A/FCGR3B,PARP14,Klrk1,DHX58,NLRP3,TYROBP,CD69,HCLS1,ITGAL,CSF1R,ID3,INPP5D,EFNA1,ISG…	77
Cellular Movement, Hematological System Development and Function, Immune Cell Trafficking	cell movement	cell movement of antigen presenting cells	6.26e-19	Increased	3.933		2.859	CCR5,SELL,CTGF,GAS6,S100A4,CX3CR1,CXCL13,PIK3CG,CYBB,STAB1,SERPINE1,PTX3,ELN,ANGPTL2,IFNGR1,PTGDS,TLR2,SELP,S100B,IL10RA,PIK3CD,C3AR1,ANGPT2,MMP7,ICAM1,SLAMF8,CCL5,HMOX1,CES1,EDN1,CXCR2,Ccl2,HCK,EGLN3,SFRP5,BID,MMP12,HCAR2,CCR1,VCAM1,NLRP3,TYROBP,CSF1R,ITGAL,HCLS1,GPR183,ITGB2,TLR4,CSF1,WAS,P2RY6,Irgm1,PLAU	53
Cellular Function and Maintenance	function	function of antigen presenting cells	1.08e-18					MMP7,SELL,GADD45B,ICAM1,MSR1,SLAMF8,FCER1A,CCL5,FCGR2B,FCGR1A,GPNMB,CTSS,Ccl2,PIK3CG,CYBB,TLR7,HCK,MAP4K1,MMP12,CCR1,NLRP3,TYROBP,FCGR2A,SAMSN1,CD200R1,SLA,NFKB2,CSF1R,F3,IRF1,BTK,TLR2,CSF2RB,TLR4,ITGAM,WAS,CSF1,P2RY6,FCER1G,PIK3CD,DOK1,PLAU,CHI3L1	43
Cell-To-Cell Signaling and Interaction	response	response of myeloid leukocytes	1.72e-18	Increased	3.117		2.126	ICAM1,IL1RL1,FCER1A,HMOX1,PIK3CG,DOCK2,HCK,SERPINE1,FCGR3A/FCGR3B,PTX3,VCAM1,TYROBP,FCGR2A,F3,ITGAL,TLR2,TLR4,ITGB2,CSF2RB,ITGAM,S100A9,WAS,SYK,CORO1A,FCER1G,VAV1,PLAU,ITGAX	28
Hematological System Development and Function, Tissue Morphology	quantity	quantity of granulocytes	1.76e-18		-1.738		-1.663	SOCS3,CCR5,SELL,FCER1A,C1QA,SPI1,FCGR1A,TPH1,PIK3CG,CYBB,SERPINE1,STX11,CSF3R,CD200R1,NFKB2,TLR2,CSF2RB,ITGAM,SELP,DOK1,ALOX5,PML,C3AR1,ICAM1,IL1RL1,FCGR2B,ITGB7,C4A/C4B,GADD45A,CXCR2,Ccl2,CD22,BID,MMP12,TNFRSF1B,CFP,PLAC8,VCAM1,Bhlhe41,FCGR2A,ITGAL,CSF1R,F3,INPP5D,TLR4,ITGB2,LGALS9B,S100A9,CSF1,WAS	50
Cellular Function and Maintenance	function	function of phagocytes	2.48e-18		1		0.562	MMP7,SELL,GADD45B,ICAM1,MSR1,SLAMF8,CMA1,FCER1A,CCL5,FCGR2B,FCGR1A,GPNMB,CXCR2,Ccl2,PIK3CG,CYBB,TLR7,HCK,MAP4K1,MMP12,CCR1,NLRP3,FCGR2A,SAMSN1,TYROBP,CD200R1,SLA,NFKB2,CSF1R,F3,IRF1,BTK,TLR2,CSF2RB,TLR4,LILRB4,ITGAM,WAS,CSF1,P2RY6,FCER1G,PIK3CD,DOK1,PLAU,CHI3L1	45
Cell-To-Cell Signaling and Interaction, Hematological System Development and Function, Immune Cell Trafficking, Inflammatory Response	adhesion	adhesion of phagocytes	4.22e-18	Increased	3.711		2.58	SELL,ANGPT2,ICAM1,GAS6,CCL5,SPI1,ITGB7,CXCR2,PIK3CG,HCK,CYBB,STAB1,SERPINE1,CSF3R,VCAM1,ITGAL,F3,INPP5D,BTK,TLR2,TLR4,ITGB2,ITGAM,SELP,S100A9,CSF1,CORO1A,Irgm1,PIK3CD,VAV1,PLAU,ITGAX	32
Cell-To-Cell Signaling and Interaction, Hematological System Development and Function, Immune Cell Trafficking, Inflammatory Response	activation	activation of mononuclear leukocytes	4.85e-18	Increased	3.932		2.748	C10orf54,C1QA,CD163,PTPRC,LCK,PIK3CG,GP2,STX11,SAMSN1,IL12RB2,NFKB2,IRF5,TPSAB1/TPSB2,IRF1,TLR2,CSF2RB,ITGAM,CD180,SELP,CARD11,CD72,SYK,PIK3CD,VAV1,C3AR1,SLC11A1,LAPTM5,ICAM1,SPN,IL1RL1,HLA-A,Mbp,MPZ,CCL5,FCGR2B,C4A/C4B,GADD45A,Ccl2,DOCK2,TLR7,CD22,LBP,TNFRSF1B,FCGR3A/FCGR3B,Klrk1,DPP4,SIGLEC1,TYROBP,FCGR2A,CD69,ITGAL,INPP5D,BTK,TLR4,ITGB2,S100A9,WAS,CSF1,CORO1A,FCER1G	60
Cell-To-Cell Signaling and Interaction	activation	activation of lymphatic system cells	5.57e-18	Increased	3.996		2.854	C10orf54,C1QA,PTPRC,LCK,PIK3CG,GP2,STX11,SAMSN1,IL12RB2,NFKB2,IRF5,IRF1,TLR2,CSF2RB,ITGAM,CD180,SELP,CARD11,CD72,SYK,PIK3CD,VAV1,C3AR1,SLC11A1,ANGPT2,LAPTM5,ICAM1,SPN,IL1RL1,HLA-A,Mbp,MPZ,CCL5,FCGR2B,C4A/C4B,GADD45A,Ccl2,DOCK2,TLR7,CD22,TNFRSF1B,FCGR3A/FCGR3B,Klrk1,DPP4,SIGLEC1,ANGPT1,TYROBP,FCGR2A,CD69,ITGAL,INPP5D,BTK,TLR4,ITGB2,S100A9,WAS,CORO1A,FCER1G,ITGAX	59
Cellular Development, Cellular Growth and Proliferation, Embryonic Development, Lymphoid Tissue Structure and Development, Organ Development, Organismal Development, Tissue Development	development	development of lymphatic system cells	6.11e-18	Increased	4.574		2.95	SOCS3,GAS6,ZFP36L1,ABCG1,SPI1,PTPRC,LCK,PIK3CG,BCHE,WNT4,TNFRSF11B,CSF3R,IL12RB2,IFNGR1,NFKB2,JUNB,IRF5,ADAR,IRF1,TLR2,CSF2RB,IGF2,ITGAM,CARD11,SYK,IL10RA,PIK3CD,VAV1,DOK1,SFRP1,BCL2A1,PML,C3AR1,LCP2,ID2,USP18,ICAM1,GADD45B,SPN,MSR1,IL1RL1,HLA-A,RSAD2,CCL5,FCGR2B,RHOH,PGF,JUN,CXCR2,DOCK2,FNDC5,TLR7,TNFRSF1B,Klrk1,CCR1,PSMB9,Bhlhe41,TYROBP,FCGR2A,SLA,CD69,ITGAL,ID3,INPP5D,EFNA1,BTK,TLR4,ITGB2,LILR…	75
Cellular Movement, Hematological System Development and Function, Immune Cell Trafficking	migration	migration of mononuclear leukocytes	6.67e-18	Increased	4.74		3.293	SOCS3,CCR5,SELL,CTGF,FCER1A,S100A4,CX3CR1,ABCA1,OCLN,LCK,CXCL13,CTSS,PIK3CG,STAB1,MAP4K1,Ccl6,IFNGR1,NFKB2,TLR2,ITGAM,SELP,PIK3CD,VAV1,ALOX5,LCP2,ICAM1,SPN,HLA-A,CCL5,ITGB7,JUN,CXCR2,Ccl2,DOCK2,CD22,ENPP2,TNFRSF1B,CCR1,DPP4,VCAM1,NLRP3,CD69,ITGAL,HCLS1,INPP5D,BTK,GPR183,ITGB2,TLR4,CXCL16,WAS,PLAU,ITGAX	53
Hematological System Development and Function, Tissue Development	accumulation	accumulation of myeloid cells	7.01e-18	Increased	3.518		2.93	MMP7,SELL,ANGPT2,CCL5,CX3CR1,HMOX1,EDN1,Ccl2,PIK3CG,TLR7,TNFRSF1B,FCGR3A/FCGR3B,CCR1,PTX3,VCAM1,Slpi (includes others),FCGR2A,IFNGR1,PTGDS,IRF5,F3,INPP5D,IRF1,TLR2,TLR4,ITGB2,ITGAM,SELP,S100A9,CSF1,PLAU,BCL2A1,ALOX5,PML,Ccl7,ITGAX	36
Cell-To-Cell Signaling and Interaction	binding	binding of cells	7.46e-18	Increased	6.008		4.744	MRC1,CCR5,SELL,GAS6,GPC3,FCGR1A,ABCA1,PTPRC,LCK,CXCL13,CLEC4A,STAB1,CDC42EP1,SERPINE1,PTX3,ELN,IFNGR1,TLR2,CSF2RB,IGF2,ITGAM,CD68,SELP,SYK,TFRC,HAS2,LRP8,LCP2,LOX,ICAM1,SPN,MSR1,HLA-A,CCL5,FCGR2B,RHOH,ITGB7,PGF,TNFRSF12A,JUN,CXCR2,HCK,CD22,LBP,FCGR3A/FCGR3B,CCR1,DPP4,VCAM1,ANGPT1,FCGR2A,CD69,NPPC,ITGAL,F3,TLR4,ITGB2,S100A9,CSF1,LGALS3BP,PLAU,CLEC10A,ITGAX	62
Cell-To-Cell Signaling and Interaction	adhesion	adhesion of myeloid cells	7.59e-18	Increased	3.911		2.727	SELL,ANGPT2,ICAM1,GAS6,CCL5,SPI1,ITGB7,CXCR2,PIK3CG,HCK,CYBB,STAB1,SERPINE1,CSF3R,VCAM1,CD300LD,ITGAL,F3,INPP5D,BTK,TLR2,TLR4,ITGB2,ITGAM,SELP,S100A9,CSF1,CORO1A,Irgm1,PIK3CD,VAV1,PLAU,ITGAX	33
Cellular Movement, Hematological System Development and Function, Immune Cell Trafficking	cellular infiltration	cellular infiltration by leukocytes	8.8e-18	Increased	2.717		2.376	SOCS3,CCR5,SELL,CTGF,GAS6,CMA1,RSPO3,PIK3CG,CYBB,SERPINE1,PTX3,IFNGR1,NFKB2,TLR2,ITGAM,SELP,S100B,PIK3CD,VAV1,SFRP1,C3AR1,C2,ANGPT2,ICAM1,MSR1,IL1RL1,HLA-A,CCL5,FCGR2B,PGF,C4A/C4B,HMOX1,CES1,EDN1,CXCR2,Ccl2,HCK,EGLN3,BID,LBP,MMP12,TNFRSF1B,CCR1,VCAM1,NLRP3,ALOX5AP,CSF1R,ITGAL,F3,ITGB2,TLR4,CXCL16,S100A9,CSF1,FCER1G,PLAU	56
Cell Death and Survival	cell death	cell death of blood cells	1.03e-17		1.551		1.35	CCR5,FGL2,FCER1A,SERPINA3,C1QA,ABCG1,SPI1,FCGR1A,PTPRC,LCK,PIK3CG,CYBB,WNT4,GP2,MAP4K1,TNFRSF11B,IFNGR1,NFKB2,IRF5,IRF1,TPSAB1/TPSB2,UBD,TLR2,CSF2RB,ITGAM,CARD11,SYK,NCF2,PIK3CD,VAV1,BCL2A1,PML,C3AR1,ID2,SPN,ICAM1,GADD45B,MSR1,IL1RL1,MX1,CCL5,FCGR2B,RNASEL,RHOH,HMOX1,LYZ,JUN,Ccl2,TLR7,HCK,CD22,BID,TNFRSF1B,HCAR2,FCGR3A/FCGR3B,PARP14,Klrk1,DHX58,NLRP3,TYROBP,CD69,HCLS1,ITGAL,CSF1R,ID3,INPP5D,EFNA1…	78
Tissue Morphology	quantity	quantity of cells	1.48e-17	Increased	2.019		0.484	CCR5,SELL,CTGF,CCNB2,C1QA,mir-143,SPI1,PTPRC,LCK,TPH1,CXCL13,GAL,APLP1,CTSS,PIK3CG,MTHFD2,SERPINB7,SERPINE1,CD200R1,IL12RB2,NFKB2,JUNB,CNTN2,IRF1,CSF2RB,CD72,KRT19,SYK,IL10RA,NKX3-1,TFRC,PIK3CD,VAV1,DOK1,BCL2A1,ALOX5,C3AR1,LCP2,ICAM1,NRG2,GADD45B,IL1RL1,HLA-A,CCL5,FCGR2B,TAP1,ITGB7,CES1,JUN,GADD45A,CXCR2,MYBL1,DOCK2,BID,CFP,TNFRSF1B,PLAC8,Klrk1,CCR1,SIGLEC1,PSMB9,APOBEC1,TYROBP,FCGR2A,CD69,F3,ID3…	147
Cell-To-Cell Signaling and Interaction	response	response of antigen presenting cells	2.19e-17	Increased	3.15		1.935	SOCS3,CCL5,FCGR2B,TAP1,SPI1,FCGR1A,ABCA1,PTPRC,HMOX1,TPH1,FCN1,CTSS,PIK3CG,DOCK2,TLR7,HCK,MAP4K1,SERPINE1,TNFRSF11B,PTX3,SIGLEC1,FCGR2A,UBE2L6,INPP5D,ISG15,BTK,TLR2,LILRB4,TLR4,ITGB2,ITGAM,CD68,S100A9,WAS,SYK,FCER1G,IL10RA	37
Cardiovascular Disease, Organismal Injury and Abnormalities	atherosclerotic lesion	atherosclerotic lesion	2.6e-17		0.046		-0.129	SCD,SOCS3,CCR5,SELL,ICAM1,ACAT2,MSR1,IL1RL1,MPZ,CX3CR1,SPI1,ABCA1,PGF,HMOX1,CES1,CTSS,Ccl2,PIK3CG,SERPINE1,MMP12,TNFRSF11B,CCR1,PTX3,VCAM1,APOBEC1,IFNGR1,F3,TLR2,CXCL16,TLR4,IGF2,SELP,PLAU,ALOX5	34
Cell-To-Cell Signaling and Interaction	response	response of granulocytes	2.78e-17	Increased	3.268		2.268	PTX3,VCAM1,ICAM1,IL1RL1,FCGR2A,TYROBP,FCER1A,ITGAL,F3,TLR2,TLR4,CSF2RB,ITGB2,ITGAM,WAS,PIK3CG,SYK,CORO1A,HCK,FCER1G,VAV1,PLAU,SERPINE1,FCGR3A/FCGR3B,ITGAX	25
Cellular Movement, Hematological System Development and Function, Immune Cell Trafficking, Inflammatory Response	migration	migration of phagocytes	2.79e-17	Increased	4.978		3.621	CCR5,MMP7,SELL,CTGF,ICAM1,CCL5,CX3CR1,ABCA1,OCLN,CXCL13,CXCR2,CTSS,Ccl2,PIK3CG,HCK,CYBB,STAB1,SERPINE1,MMP12,CCR1,VCAM1,NLRP3,ANGPT1,TYROBP,PTGDS,HCLS1,ITGAL,CSF1R,INPP5D,BTK,TLR2,TLR4,ITGB2,ITGAM,SELP,S100A9,WAS,CSF1,P2RY6,IL10RA,PIK3CD,VAV1,PLAU,ITGAX	44
Cellular Development, Hematological System Development and Function	differentiation	differentiation of blood cells	3.55e-17	Increased	5.356		4.173	SOCS3,IFI16,ZFP36L1,C1QC,SPI1,FCGR1A,PTPRC,TPH1,LCK,PIK3CG,WNT4,MAP4K1,ARL11,TNFRSF11B,CSF3R,IL12RB2,IFNGR1,NFKB2,JUNB,IRF5,ADAR,IRF1,TPSAB1/TPSB2,UBD,TLR2,CSF2RB,IGF2,IRF7,ITGAM,SELP,CARD11,CD72,SYK,BTG2,TFRC,PIK3CD,VAV1,SFRP1,BCL2A1,ALOX5,PML,C3AR1,LCP2,ID2,ANGPT2,USP18,SPN,RGS18,ICAM1,GADD45B,IL1RL1,RSAD2,CCL5,FCGR2B,RHOH,TNFRSF12A,PGF,HMOX1,JUN,CXCR2,MYBL1,DOCK2,TLR7,SFRP5,Klrk1,CCR1,Bhlhe41,…	87
Cell-To-Cell Signaling and Interaction, Hematological System Development and Function, Inflammatory Response	immune response	immune response of neutrophils	3.8e-17	Increased	3.103		2.216	PTX3,VCAM1,ICAM1,TYROBP,FCGR2A,FCER1A,ITGAL,F3,CSF2RB,ITGB2,TLR4,ITGAM,WAS,SYK,PIK3CG,CORO1A,FCER1G,HCK,VAV1,PLAU,SERPINE1,FCGR3A/FCGR3B,ITGAX	23
Cellular Function and Maintenance	homeostasis	homeostasis of leukocytes	3.85e-17	Increased	4.258		2.81	SOCS3,GAS6,ZFP36L1,CCNB2,ABCG1,SPI1,PTPRC,LCK,PIK3CG,WNT4,TNFRSF11B,IL12RB2,IFNGR1,JUNB,IRF5,IRF1,TLR2,CSF2RB,IGF2,CARD11,SYK,IL10RA,PIK3CD,VAV1,DOK1,SFRP1,BCL2A1,C3AR1,LCP2,ID2,USP18,ICAM1,GADD45B,SPN,MSR1,IL1RL1,HLA-A,RSAD2,CCL5,FCGR2B,RHOH,PGF,JUN,CXCR2,DOCK2,TLR7,TNFRSF1B,Klrk1,PSMB9,Bhlhe41,TYROBP,FCGR2A,SLA,CD69,ITGAL,ID3,INPP5D,EFNA1,GPR183,TLR4,ITGB2,LILRB4,LGALS9B,WAS,GAPT,CORO1A,FCER1G,…	69
Cell Death and Survival	apoptosis	apoptosis of leukocytes	3.98e-17		0.467		0.747	CCR5,FGL2,FCER1A,SERPINA3,C1QA,ABCG1,SPI1,FCGR1A,PTPRC,LCK,PIK3CG,CYBB,GP2,MAP4K1,IFNGR1,NFKB2,IRF5,TPSAB1/TPSB2,IRF1,UBD,TLR2,ITGAM,PIK3CD,VAV1,BCL2A1,C3AR1,ICAM1,GADD45B,SPN,MSR1,IL1RL1,CCL5,FCGR2B,RNASEL,RHOH,JUN,Ccl2,TLR7,CD22,BID,TNFRSF1B,HCAR2,FCGR3A/FCGR3B,DHX58,NLRP3,CD69,ID3,INPP5D,EFNA1,ISG15,BTK,TLR4,ITGB2,CSF1,WAS,CORO1A,Irgm1,FCER1G,CHI3L1	59
Cell-To-Cell Signaling and Interaction	activation	activation of lymphoid cells	4.5e-17	Increased	3.846		2.705	C10orf54,C1QA,PTPRC,LCK,PIK3CG,GP2,STX11,SAMSN1,IL12RB2,NFKB2,IRF5,IRF1,TLR2,CSF2RB,ITGAM,CD180,SELP,CARD11,SYK,CD72,PIK3CD,VAV1,C3AR1,SLC11A1,ICAM1,SPN,LAPTM5,IL1RL1,HLA-A,Mbp,MPZ,CCL5,FCGR2B,C4A/C4B,GADD45A,Ccl2,DOCK2,TLR7,CD22,TNFRSF1B,FCGR3A/FCGR3B,Klrk1,DPP4,SIGLEC1,TYROBP,FCGR2A,CD69,ITGAL,INPP5D,BTK,TLR4,ITGB2,S100A9,WAS,CORO1A,FCER1G,ITGAX	57
Cellular Compromise, Inflammatory Response	degranulation	degranulation of phagocytes	5.16e-17		1.921		0.938	FCER1A,UBASH3B,FCGR2B,FCGR1A,C4A/C4B,PTPRC,HMOX1,PIK3CG,HCK,STX11,ANGPT1,FCGR2A,CD200R1,CD300LD,PTGDS,JUNB,INPP5D,BTK,TLR2,LILRB4,ITGB2,ITGAM,S100A9,SYK,CORO1A,FCER1G,MYO1F,PIK3CD,VAV1,DOK1,C3AR1,LCP2	32
Cellular Movement, Immune Cell Trafficking	migration	migration of lymphatic system cells	5.23e-17	Increased	4.13		2.715	SOCS3,CCR5,SELL,FCER1A,S100A4,CX3CR1,OCLN,LCK,CXCL13,CTSS,PIK3CG,STAB1,MAP4K1,Ccl6,IFNGR1,NFKB2,TLR2,IGF2,SELP,SYK,PIK3CD,VAV1,ALOX5,LCP2,ICAM1,SPN,HLA-A,CCL5,ITGB7,JUN,CXCR2,DOCK2,Ccl2,CD22,ENPP2,TNFRSF1B,CCR1,DPP4,VCAM1,NLRP3,CD69,ITGAL,HCLS1,INPP5D,BTK,GPR183,TLR4,CXCL16,ITGB2,WAS,PLAU	51
Cell-To-Cell Signaling and Interaction, Cellular Movement, Hematological System Development and Function, Immune Cell Trafficking	recruitment	recruitment of granulocytes	5.8e-17	Increased	3.71		2.541	SELL,ICAM1,IL1RL1,CCL5,CX3CR1,FCGR2B,LYZ,EDN1,CXCR2,Ccl2,PIK3CG,HCK,SERPINE1,FCGR3A/FCGR3B,CCR1,PTX3,DPP4,VCAM1,NLRP3,FCGR2A,CD69,ALOX5AP,NCF4,TPSAB1/TPSB2,TLR2,TLR4,ITGB2,CSF2RB,ITGAM,SELP,CSF1,PIK3CD,VAV1,SFRP1,ALOX5,CHI3L1,C3AR1,Ccl7	38
Cell-To-Cell Signaling and Interaction, Inflammatory Response	immune response	immune response of antigen presenting cells	6.14e-17	Increased	2.886		1.802	SOCS3,FCGR2B,TAP1,SPI1,FCGR1A,ABCA1,PTPRC,HMOX1,TPH1,FCN1,CTSS,DOCK2,TLR7,HCK,MAP4K1,SERPINE1,TNFRSF11B,PTX3,SIGLEC1,FCGR2A,UBE2L6,INPP5D,ISG15,BTK,TLR2,LILRB4,TLR4,ITGB2,ITGAM,CD68,S100A9,WAS,SYK,FCER1G,IL10RA	35
Cellular Movement	extravasation	extravasation	6.83e-17	Increased	2.712	bias	1.464	CCR1,CCR5,ANGPT2,SELL,ICAM1,ALOX5AP,CCL5,ITGAL,F3,PGF,MIA,TLR2,BTK,ITGB2,LILRB4,TPH1,ITGAM,SELP,S100A9,CSF1,Ccl2,SYK,PIK3CG,ENPP2,NECTIN2	25
Cellular Function and Maintenance, Hematological System Development and Function	engulfment	engulfment of myeloid cells	7.65e-17	Increased	4.08	bias	2.641	MRC1,MSR1,FCGR2B,SPI1,FCGR1A,ABCA1,PTPRC,HMOX1,TPH1,FCN1,DOCK2,HCK,SERPINE1,FCGR3A/FCGR3B,PTX3,SIGLEC1,FCGR2A,INPP5D,ISG15,BTK,TLR2,TLR4,ITGB2,CSF2RB,ITGAM,S100A9,WAS,SYK,CORO1A,FCER1G,VAV1,PLAU	32
Cellular Development, Cellular Growth and Proliferation, Hematological System Development and Function, Hematopoiesis, Lymphoid Tissue Structure and Development, Tissue Development	development	development of mononuclear leukocytes	8.1e-17	Increased	3.999		2.454	SOCS3,GAS6,ZFP36L1,ABCG1,SPI1,PTPRC,LCK,PIK3CG,WNT4,TNFRSF11B,CSF3R,IL12RB2,IFNGR1,NFKB2,JUNB,IRF5,IRF1,TLR2,CSF2RB,IGF2,ITGAM,CARD11,SYK,IL10RA,PIK3CD,VAV1,DOK1,SFRP1,BCL2A1,C3AR1,LCP2,ID2,USP18,ICAM1,GADD45B,SPN,MSR1,IL1RL1,HLA-A,RSAD2,CCL5,FCGR2B,RHOH,PGF,JUN,CXCR2,DOCK2,TLR7,TNFRSF1B,Klrk1,PSMB9,Bhlhe41,TYROBP,FCGR2A,SLA,CD69,ITGAL,ID3,INPP5D,EFNA1,BTK,LILRB4,TLR4,ITGB2,LGALS9B,WAS,CSF1,FCER1…	70
Cellular Movement, Hematological System Development and Function, Immune Cell Trafficking	migration	Lymphocyte migration	1.01e-16	Increased	4.399		3.029	SOCS3,SELL,CCR5,SPN,ICAM1,HLA-A,FCER1A,S100A4,CX3CR1,CCL5,ITGB7,OCLN,LCK,JUN,CXCL13,CXCR2,CTSS,Ccl2,DOCK2,PIK3CG,CD22,STAB1,ENPP2,MAP4K1,TNFRSF1B,Ccl6,CCR1,DPP4,VCAM1,NLRP3,CD69,IFNGR1,NFKB2,ITGAL,HCLS1,INPP5D,TLR2,BTK,GPR183,ITGB2,TLR4,CXCL16,SELP,WAS,VAV1,PIK3CD,PLAU,ALOX5,LCP2	49
Cellular Movement, Hematological System Development and Function, Immune Cell Trafficking, Inflammatory Response	homing	homing of neutrophils	1.13e-16	Increased	4.454	bias	3.002	SELL,ICAM1,CCL5,SPI1,EDN1,CXCR2,Ccl2,PIK3CG,DOCK2,HCK,LBP,CSF3R,FCGR2A,CD69,INPP5D,TPSAB1/TPSB2,TLR4,ITGB2,ITGAM,SELP,S100A9,WAS,CSF1,SYK,CORO1A,FCER1G,MYO1F,PIK3CD,VAV1,ALOX5,NCKAP1L,C3AR1	32
Cellular Movement	extravasation	extravasation of cells	1.37e-16	Increased	2.089	bias	0.859	CCR1,CCR5,ANGPT2,SELL,ICAM1,CCL5,ITGAL,F3,PGF,MIA,TLR2,ITGB2,LILRB4,TPH1,ITGAM,SELP,S100A9,CSF1,Ccl2,PIK3CG,ENPP2,NECTIN2	22
Hematological System Development and Function, Humoral Immune Response, Lymphoid Tissue Structure and Development, Tissue Morphology	quantity	quantity of B lymphocytes	1.62e-16		1.012		0.016	SOCS3,ID2,SPN,GADD45B,IL1RL1,ABCG1,FCGR2B,FCGR1A,SPI1,ITGB7,PTPRC,CXCL13,CXCR2,MYBL1,DOCK2,CD22,SFRP5,TNFRSF1B,TNFRSF11B,Klrk1,SIGLEC1,ARID5B,VCAM1,SAMSN1,FCGR2A,TYROBP,SLA,CD69,NFKB2,F3,ITGAL,HCLS1,INPP5D,BTK,GPR183,ITGB2,LILRB4,IGF2,CD180,SELP,CSF1,WAS,CD72,SYK,GAPT,FCER1G,VAV1,PIK3CD,BCL2A1,NEDD9	50
Immunological Disease	hypersensitive reaction	hypersensitive reaction	1.69e-16	Increased	2.941		2.129	CCR5,SELL,FCER1A,HMGCS2,FCGR1A,SPI1,ABCA1,PTPRC,PIK3CG,OSMR,CBR1,JUNB,PTGDS,TLR2,CSF2RB,SELP,CARD11,SYK,PIK3CD,VAV1,ALOX5,ECM1,C3AR1,LCP2,ANGPT2,ICAM1,LAPTM5,HLA-A,MX1,GPR34,CCL5,FCGR2B,H2AFZ,ITGB7,PGF,JUN,GADD45A,Ccl2,HCK,HPGDS,LBP,CCR1,NLRP3,FCGR2A,ALOX5AP,BTK,ITGB2,TLR4,LILRB4,S100A9,LGALS3BP,CORO1A,FCER1G,ADRA1A,PPARGC1A	55
Cell-To-Cell Signaling and Interaction, Hematological System Development and Function, Immune Cell Trafficking, Inflammatory Response	activation	activation of lymphocytes	1.75e-16	Increased	3.751		2.627	C10orf54,C1QA,PTPRC,LCK,PIK3CG,GP2,STX11,SAMSN1,IL12RB2,NFKB2,IRF5,IRF1,TLR2,CSF2RB,ITGAM,CD180,SELP,CARD11,SYK,CD72,PIK3CD,VAV1,C3AR1,SLC11A1,ICAM1,SPN,LAPTM5,IL1RL1,HLA-A,Mbp,MPZ,CCL5,FCGR2B,C4A/C4B,GADD45A,Ccl2,DOCK2,TLR7,CD22,TNFRSF1B,FCGR3A/FCGR3B,Klrk1,DPP4,SIGLEC1,TYROBP,FCGR2A,CD69,ITGAL,INPP5D,BTK,TLR4,ITGB2,S100A9,WAS,CORO1A,FCER1G	56
Hematological System Development and Function, Tissue Morphology	quantity	quantity of antigen presenting cells	1.99e-16		0.51		0.01	SOCS3,ID2,CCR5,SELL,IL1RL1,MPZ,CX3CR1,FCGR2B,SPI1,ABCA1,C4A/C4B,HMOX1,CXCL13,CTSS,Ccl2,PIK3CG,CLEC4A,HCK,BID,STAB1,MMP12,TNFRSF11B,Bhlhe41,TYROBP,CD200R1,IL12RB2,IFNGR1,NFKB2,F3,CSF1R,IRF1,INPP5D,GPR183,TLR2,LILRB4,TLR4,ITGB2,SELP,CSF1,FCER1G,PLAU,BCL2A1,C3AR1	43
Cell-To-Cell Signaling and Interaction, Cellular Function and Maintenance, Inflammatory Response	phagocytosis	phagocytosis of leukocytes	2.32e-16	Increased	3.982	bias	2.624	MSR1,FCGR2B,SPI1,FCGR1A,ABCA1,PTPRC,HMOX1,TPH1,FCN1,DOCK2,HCK,SERPINE1,FCGR3A/FCGR3B,PTX3,SIGLEC1,FCGR2A,INPP5D,ISG15,BTK,TLR2,TLR4,ITGB2,CSF2RB,ITGAM,S100A9,WAS,SYK,CORO1A,FCER1G,VAV1,PLAU	31
Infectious Diseases	infection	Parasitic Infection	2.35e-16	Decreased	-3.542		-2.57	SOCS3,CCR5,Igtp,ICAM1,Ifi47,IL1RL1,FCER1A,FCGR2B,ITGB7,C4A/C4B,HMOX1,CXCR2,Ccl2,TLR7,TNFRSF1B,CCR1,DPP4,NLRP3,FCGR2A,IFNGR1,NFKB2,TPSAB1/TPSB2,TLR2,TLR4,Irgm1,FCER1G,IL10RA,PLAU,BCL2A1,ALOX5,EBI3,SLC11A1,ADRA1A	33
Cellular Development, Cellular Growth and Proliferation, Hematological System Development and Function, Hematopoiesis, Lymphoid Tissue Structure and Development, Tissue Development	development	development of leukocytes	2.38e-16	Increased	4.103		2.618	SOCS3,GAS6,ZFP36L1,ABCG1,SPI1,ABCA1,PTPRC,LCK,PIK3CG,WNT4,TNFRSF11B,CSF3R,IL12RB2,IFNGR1,NFKB2,JUNB,IRF5,IRF1,TLR2,CSF2RB,IGF2,ITGAM,CARD11,SYK,IL10RA,PIK3CD,VAV1,DOK1,SFRP1,BCL2A1,C3AR1,LCP2,ID2,USP18,ICAM1,GADD45B,SPN,MSR1,IL1RL1,HLA-A,RSAD2,CCL5,FCGR2B,RHOH,PGF,JUN,CXCR2,DOCK2,TLR7,TNFRSF1B,Klrk1,PSMB9,Bhlhe41,TYROBP,FCGR2A,SLA,CD69,ITGAL,ID3,CSF1R,INPP5D,EFNA1,BTK,LILRB4,TLR4,ITGB2,LGALS9B,WA…	72
Cell-To-Cell Signaling and Interaction, Cellular Function and Maintenance, Inflammatory Response	phagocytosis	phagocytosis of blood cells	2.4e-16	Increased	3.939	bias	2.563	MSR1,FCGR2B,SPI1,FCGR1A,ABCA1,PTPRC,HMOX1,TPH1,FCN1,DOCK2,HCK,SERPINE1,FCGR3A/FCGR3B,PTX3,SIGLEC1,FCGR2A,INPP5D,ISG15,BTK,TLR2,TLR4,ITGB2,CSF2RB,ITGAM,S100A9,WAS,SYK,CORO1A,FCER1G,VAV1,PLAU,ITGAX	32
Cellular Function and Maintenance	homeostasis	Lymphocyte homeostasis	2.63e-16	Increased	3.979		2.541	SOCS3,GAS6,ZFP36L1,CCNB2,ABCG1,SPI1,PTPRC,LCK,PIK3CG,WNT4,TNFRSF11B,IL12RB2,IFNGR1,JUNB,IRF5,IRF1,TLR2,IGF2,CARD11,SYK,IL10RA,PIK3CD,VAV1,DOK1,SFRP1,BCL2A1,C3AR1,LCP2,ID2,USP18,ICAM1,GADD45B,SPN,MSR1,IL1RL1,HLA-A,RSAD2,CCL5,FCGR2B,RHOH,PGF,JUN,CXCR2,DOCK2,TLR7,TNFRSF1B,Klrk1,PSMB9,Bhlhe41,TYROBP,FCGR2A,SLA,CD69,ITGAL,ID3,INPP5D,EFNA1,LILRB4,TLR4,ITGB2,LGALS9B,WAS,GAPT,CORO1A,FCER1G,NCKAP1L,ADCY7	67
Cellular Function and Maintenance, Hematological System Development and Function	function	function of myeloid cells	2.81e-16					MMP7,SELL,ICAM1,MSR1,IL1RL1,SLAMF8,FCER1A,S100A4,CCL5,FCGR2B,FCGR1A,CXCR2,Ccl2,PIK3CG,HCK,CYBB,MMP12,CCR1,NLRP3,TYROBP,FCGR2A,NFKB2,F3,CSF1R,IRF1,TLR2,TLR4,CSF2RB,ITGAM,CSF1,P2RY6,FCER1G,PIK3CD,DOK1,PLAU,C3AR1	36
Cellular Function and Maintenance	engulfment	engulfment of phagocytes	2.89e-16	Increased	4.089	bias	2.676	MRC1,MSR1,FCGR2B,SPI1,FCGR1A,ABCA1,PTPRC,HMOX1,TPH1,FCN1,DOCK2,HCK,SERPINE1,FCGR3A/FCGR3B,PTX3,SIGLEC1,FCGR2A,INPP5D,ISG15,BTK,TLR2,TLR4,ITGB2,CSF2RB,ITGAM,S100A9,WAS,SYK,CORO1A,FCER1G,VAV1,PLAU	32
Cellular Development, Hematological System Development and Function, Hematopoiesis	differentiation	differentiation of leukocytes	2.93e-16	Increased	4.952		3.664	SOCS3,IFI16,ZFP36L1,C1QC,SPI1,FCGR1A,PTPRC,LCK,PIK3CG,WNT4,TNFRSF11B,CSF3R,IL12RB2,IFNGR1,NFKB2,JUNB,IRF5,IRF1,TPSAB1/TPSB2,UBD,TLR2,CSF2RB,IGF2,IRF7,ITGAM,SELP,CARD11,CD72,SYK,PIK3CD,VAV1,SFRP1,BCL2A1,ALOX5,PML,C3AR1,LCP2,ID2,USP18,ICAM1,GADD45B,SPN,IL1RL1,RSAD2,CCL5,FCGR2B,RHOH,PGF,JUN,CXCR2,MYBL1,DOCK2,TLR7,SFRP5,Klrk1,Bhlhe41,TYROBP,SLA,CD69,HCLS1,ITGAL,ID3,CSF1R,INPP5D,BTK,LILRB4,TLR4,ITGB2,…	72
Cell-To-Cell Signaling and Interaction, Cellular Function and Maintenance, Inflammatory Response	phagocytosis	phagocytosis of phagocytes	3.89e-16	Increased	3.88	bias	2.551	FCGR2B,SPI1,FCGR1A,ABCA1,PTPRC,HMOX1,TPH1,FCN1,DOCK2,HCK,SERPINE1,FCGR3A/FCGR3B,PTX3,SIGLEC1,FCGR2A,INPP5D,ISG15,BTK,TLR2,TLR4,ITGB2,CSF2RB,ITGAM,S100A9,WAS,SYK,CORO1A,FCER1G,VAV1,PLAU	30
Cellular Movement, Immune Cell Trafficking	cell movement	cell movement of lymphatic system cells	4.12e-16	Increased	4.134		2.794	SOCS3,CCR5,SELL,FCER1A,S100A4,CX3CR1,OCLN,LCK,CXCL13,CTSS,PIK3CG,STAB1,MAP4K1,Ccl6,IFNGR1,NFKB2,TLR2,CSF2RB,IGF2,SELP,SYK,PIK3CD,VAV1,ALOX5,LCP2,ICAM1,SPN,HLA-A,CCL5,ITGB7,HMOX1,JUN,CXCR2,Ccl2,DOCK2,CD22,ENPP2,TNFRSF1B,CCR1,DPP4,VCAM1,NLRP3,CD69,ITGAL,HCLS1,INPP5D,BTK,GPR183,ITGB2,TLR4,CXCL16,WAS,PLAU,NEDD9	54
Cellular Function and Maintenance	engulfment	engulfment of blood cells	4.34e-16	Increased	4.16	bias	2.658	MRC1,MSR1,CCL5,FCGR2B,SPI1,FCGR1A,ABCA1,PTPRC,HMOX1,TPH1,FCN1,DOCK2,HCK,SERPINE1,FCGR3A/FCGR3B,PTX3,SIGLEC1,FCGR2A,INPP5D,ISG15,BTK,TLR2,ITGB2,CSF2RB,TLR4,ITGAM,S100A9,WAS,SYK,CORO1A,FCER1G,VAV1,PLAU,ITGAX	34
Cellular Function and Maintenance	engulfment	engulfment of leukocytes	4.74e-16	Increased	4.202	bias	2.712	MRC1,MSR1,CCL5,FCGR2B,SPI1,FCGR1A,ABCA1,PTPRC,HMOX1,TPH1,FCN1,DOCK2,HCK,SERPINE1,FCGR3A/FCGR3B,PTX3,SIGLEC1,FCGR2A,INPP5D,ISG15,BTK,TLR2,ITGB2,CSF2RB,TLR4,ITGAM,S100A9,WAS,SYK,CORO1A,FCER1G,VAV1,PLAU	33
Cell-To-Cell Signaling and Interaction, Cellular Movement, Hematological System Development and Function, Immune Cell Trafficking	recruitment	recruitment of antigen presenting cells	5.2e-16	Increased	3.486		2.524	CCR5,ANGPT2,ICAM1,S100A4,MPZ,CX3CR1,CCL5,GPC3,PGF,CXCR2,Ccl2,PIK3CG,HCK,HCAR2,CCR1,VCAM1,IRF5,F3,CSF1R,INPP5D,TLR2,TLR4,ITGB2,IRF7,ITGAM,CSF1,C3AR1	27
Cardiovascular Disease	occlusion	occlusion of blood vessel	5.65e-16	Increased	2.437		2.007	SOCS3,CCR5,SELL,ACAT2,TNNT2,KLF6,ABCG1,CX3CR1,CD163,SPI1,ABCA1,SP110,TPH1,CTSS,PIK3CG,SERPINE1,TNFRSF11B,PTX3,ELN,IFNGR1,JUNB,RASL12,TLR2,IGF2,ITGAM,CD68,SELP,LRP8,VAV1,ALOX5,SCD,ICAM1,MSR1,IL1RL1,RSAD2,MPZ,PGF,HMOX1,CES1,JUN,EDN1,Ccl2,TNFRSF1B,MMP12,HCAR2,CCR1,DPP4,VCAM1,APOBEC1,F13A1,ALOX5AP,PLEKHB1,ITGAL,F3,CXCL16,TLR4,ITGB2,S100A9,CSF1,PLAU,CHI3L1,ITGAX	62
Inflammatory Response	function	function of immune system	5.79e-16					ID2,SELL,ICAM1,IL1RL1,CMA1,FCER1A,S100A4,FCGR2B,FCGR1A,ITGB7,C4A/C4B,CXCR2,PIK3CG,CLEC4A,CD22,CYBB,TNFRSF1B,TNFRSF11B,PSMB9,FCGR2A,IRF1,LILRB4,CSF2RB,WAS,FCER1G,PIK3CD,VAV1,ALOX5,EBI3,C3AR1	30
Immunological Disease	abnormal morphology	abnormal morphology of immune system	6.09e-16					ID2,CCR5,ICAM1,HLA-A,MPZ,FCGR2B,TAP1,SPI1,RHOH,ITGB7,PTPRC,LCK,Ccl2,DOCK2,CLEC4A,CD22,HCK,TNFRSF1B,TNFRSF11B,CCR1,CSF3R,PSMB9,SLA,IFNGR1,PTGDS,NFKB2,CSF1R,ID3,IRF1,INPP5D,ITGB2,LILRB4,ITGAM,WAS,CARD11,CSF1,SYK,FCER1G,PIK3CD,VAV1,PML,CHI3L1,EBI3,Ccl7,LCP2	45
Cellular Development, Cellular Growth and Proliferation, Embryonic Development, Hematological System Development and Function, Hematopoiesis, Lymphoid Tissue Structure and Development, Organ Development, Organismal Development, Tissue Development	development	development of lymphocytes	6.68e-16	Increased	4.082		2.522	SOCS3,GAS6,ZFP36L1,ABCG1,SPI1,PTPRC,LCK,PIK3CG,WNT4,TNFRSF11B,CSF3R,IL12RB2,IFNGR1,NFKB2,JUNB,IRF5,IRF1,TLR2,IGF2,ITGAM,CARD11,SYK,IL10RA,PIK3CD,VAV1,DOK1,SFRP1,BCL2A1,C3AR1,LCP2,ID2,USP18,ICAM1,GADD45B,SPN,MSR1,IL1RL1,HLA-A,RSAD2,CCL5,FCGR2B,RHOH,PGF,JUN,CXCR2,DOCK2,TLR7,TNFRSF1B,Klrk1,PSMB9,Bhlhe41,TYROBP,FCGR2A,SLA,CD69,ITGAL,ID3,INPP5D,EFNA1,BTK,LILRB4,TLR4,ITGB2,LGALS9B,WAS,FCER1G,NCKAP1L,AD…	68
Cell-To-Cell Signaling and Interaction, Cellular Function and Maintenance, Inflammatory Response	phagocytosis	phagocytosis of cells	6.77e-16	Increased	4.174	bias	2.635	MRC1,ICAM1,MSR1,IL1RL1,GAS6,C1QA,FCGR2B,SPI1,FCGR1A,ABCA1,PTPRC,HMOX1,TPH1,FCN1,DOCK2,CD22,HCK,SERPINE1,FCGR3A/FCGR3B,CSF3R,PTX3,SIGLEC1,FCGR2A,INPP5D,ISG15,BTK,PLD4,TLR2,ITGB2,CSF2RB,TLR4,IRF7,ITGAM,S100A9,WAS,CSF1,SYK,CORO1A,FCER1G,VAV1,PLAU,SLC11A1,ITGAX	43
Cell-To-Cell Signaling and Interaction, Cellular Function and Maintenance, Hematological System Development and Function	phagocytosis	phagocytosis of myeloid cells	7.05e-16	Increased	3.878	bias	2.498	FCGR2B,SPI1,FCGR1A,ABCA1,PTPRC,HMOX1,TPH1,FCN1,DOCK2,HCK,SERPINE1,FCGR3A/FCGR3B,PTX3,SIGLEC1,FCGR2A,INPP5D,ISG15,BTK,TLR2,TLR4,ITGB2,CSF2RB,ITGAM,S100A9,WAS,SYK,CORO1A,FCER1G,VAV1,PLAU	30
Cellular Movement, Immune Cell Trafficking	cell movement	cell movement of lymphoid cells	7.21e-16	Increased	4.396		3.109	SOCS3,CCR5,SELL,FCER1A,S100A4,CX3CR1,OCLN,LCK,CXCL13,CTSS,PIK3CG,STAB1,MAP4K1,Ccl6,IFNGR1,NFKB2,TLR2,CSF2RB,SELP,PIK3CD,VAV1,ALOX5,LCP2,ICAM1,SPN,HLA-A,CCL5,ITGB7,HMOX1,JUN,CXCR2,DOCK2,Ccl2,CD22,ENPP2,TNFRSF1B,CCR1,DPP4,VCAM1,NLRP3,CD69,ITGAL,HCLS1,INPP5D,BTK,GPR183,TLR4,CXCL16,ITGB2,WAS,PLAU,NEDD9	52
Cellular Movement, Hematological System Development and Function, Immune Cell Trafficking, Inflammatory Response	chemotaxis	chemotaxis of neutrophils	7.28e-16	Increased	4.454	bias	3.002	SELL,ICAM1,CCL5,SPI1,EDN1,CXCR2,Ccl2,PIK3CG,DOCK2,HCK,LBP,CSF3R,FCGR2A,CD69,INPP5D,TPSAB1/TPSB2,TLR4,ITGB2,ITGAM,SELP,S100A9,CSF1,SYK,CORO1A,FCER1G,MYO1F,PIK3CD,VAV1,ALOX5,NCKAP1L,C3AR1	31
Cell Morphology	morphology	morphology of leukocytes	9.73e-16					ID2,CCR5,ICAM1,HLA-A,MPZ,FCGR2B,TAP1,SPI1,RHOH,ITGB7,PTPRC,LCK,Ccl2,PIK3CG,CD22,HCK,TNFRSF1B,CCR1,CSF3R,PSMB9,VCAM1,SLA,IFNGR1,PTGDS,NFKB2,CSF1R,ID3,IRF1,INPP5D,BTK,ITGB2,TLR4,LILRB4,ITGAM,WAS,CARD11,CSF1,SYK,Irgm1,FCER1G,PIK3CD,VAV1,PML,CHI3L1,EBI3,Ccl7,LCP2	47
Cardiovascular Disease, Organismal Injury and Abnormalities	arteriosclerosis	arteriosclerosis	1.02e-15	Increased	2.162		1.797	SOCS3,CCR5,SELL,ACAT2,TNNT2,KLF6,ABCG1,CX3CR1,CD163,SPI1,ABCA1,TPH1,CTSS,PIK3CG,MGP,SERPINE1,TNFRSF11B,PTX3,ELN,IFNGR1,JUNB,RASL12,TLR2,IGF2,ITGAM,CD68,SELP,LRP8,ALOX5,SCD,ICAM1,MSR1,IL1RL1,RSAD2,MPZ,PGF,HMOX1,CES1,JUN,EDN1,Ccl2,MMP12,HCAR2,CCR1,DPP4,VCAM1,APOBEC1,F13A1,ALOX5AP,PLEKHB1,F3,ITGAL,CXCL16,TLR4,ITGB2,S100A9,CSF1,PLAU,CHI3L1,ITGAX	60
Cellular Compromise, Inflammatory Response	degranulation	degranulation of cells	1.03e-15		1.778		0.845	FCER1A,UBASH3B,CX3CR1,FCGR2B,FCGR1A,C4A/C4B,PTPRC,HMOX1,PIK3CG,HCK,FCGR3A/FCGR3B,STX11,Klrk1,CCR1,ANGPT1,FCGR2A,CD200R1,SLA,CD300LD,PTGDS,JUNB,INPP5D,BTK,TLR2,LILRB4,ITGB2,ITGAM,S100A9,SYK,CORO1A,FCER1G,MYO1F,PIK3CD,VAV1,DOK1,C3AR1,LCP2	37
Immunological Disease	immunodeficiency	immunodeficiency	1.03e-15					MX1,C1QA,C1QC,C1QB,FCGR2B,TAP1,FCGR1A,C4A/C4B,PTPRC,IFIT1,LCK,DOCK2,CYBB,CFP,FCGR3A/FCGR3B,CSF3R,OAS1,FCGR2A,IFNGR1,NFKB2,NCF4,ADAR,CSF1R,ISG15,BTK,TLR2,TLR4,ITGB2,IRF7,CD180,WAS,CARD11,NCF2,CORO1A,TFRC,PIK3CD,C2	37
Cell-To-Cell Signaling and Interaction, Hematological System Development and Function	activation	activation of myeloid cells	1.15e-15	Increased	4.128		3.075	ANGPT2,SELL,ICAM1,MSR1,IL1RL1,HLA-A,IFI16,CCL5,CX3CR1,CD163,FCGR2B,RHOH,TNFRSF12A,C4A/C4B,HMOX1,EDN1,CXCR2,Ccl2,CYBB,TLR7,HCK,BID,LBP,DPP4,VCAM1,ANGPT1,TYROBP,FCGR2A,CD300LD,CSF1R,TLR2,TLR4,ITGB2,LGALS9B,ITGAM,S100A9,CSF1,SYK,LGALS3BP,FCER1G,VAV1,SFRP1,CHI3L1,LCP2,SLC11A1,NECTIN2	46
Cellular Function and Maintenance, Inflammatory Response	phagocytosis	phagocytosis	1.34e-15	Increased	4.349	bias	2.829	MRC1,ICAM1,MSR1,IL1RL1,GAS6,C1QA,FCGR2B,SPI1,FCGR1A,ABCA1,PTPRC,HMOX1,TPH1,FCN1,Ccl2,DOCK2,CYBB,CD22,HCK,SERPINE1,FCGR3A/FCGR3B,CSF3R,PTX3,SIGLEC1,FCGR2A,INPP5D,ISG15,BTK,PLD4,TLR2,ITGB2,CSF2RB,TLR4,IRF7,ITGAM,S100A9,WAS,CSF1,SYK,CORO1A,FCER1G,VAV1,PLAU,SLC11A1,ITGAX	45
Connective Tissue Disorders, Immunological Disease, Inflammatory Disease, Organismal Injury and Abnormalities, Skeletal and Muscular Disorders	lupus erythematosus	lupus erythematosus	1.34e-15		-0.243		0.044	ICAM1,IL1RL1,MX1,mir-8,DNASE1L3,ZBP1,UBASH3B,C1QA,C1QB,FCGR2B,OASL,TAP1,ITGB7,C4A/C4B,PTPRC,IFIT1,LCK,TLR7,CD22,FCGR3A/FCGR3B,VCAM1,OAS1,FCGR2A,IFNGR1,IRF5,ISG15,TLR2,CXCL16,TLR4,ITGAM,SELP,NCF2,TRIM25,C2,SAMHD1	35
Cell Death and Survival	apoptosis	apoptosis of blood cells	1.41e-15		0.198		0.64	CCR5,FGL2,FCER1A,SERPINA3,C1QA,ABCG1,SPI1,FCGR1A,PTPRC,LCK,PIK3CG,CYBB,GP2,MAP4K1,IFNGR1,NFKB2,IRF5,TPSAB1/TPSB2,IRF1,UBD,TLR2,ITGAM,PIK3CD,VAV1,BCL2A1,PML,C3AR1,ICAM1,GADD45B,SPN,MSR1,IL1RL1,CCL5,FCGR2B,RNASEL,RHOH,JUN,Ccl2,TLR7,CD22,BID,TNFRSF1B,HCAR2,FCGR3A/FCGR3B,DHX58,NLRP3,CD69,ID3,INPP5D,EFNA1,ISG15,BTK,TLR4,ITGB2,WAS,CSF1,CORO1A,Irgm1,FCER1G,CHI3L1	60
Lymphoid Tissue Structure and Development, Tissue Morphology	morphology	morphology of lymphoid tissue	1.43e-15					SOCS3,SELL,CCNB2,GPC3,DUOXA1,SPI1,ABCA1,PTPRC,LCK,PIK3CG,CLEC4A,TNFRSF11B,AGR2,NFKB2,IRF1,Bst2,TMEM204,CSF2RB,IGF2,IRF7,SELP,CARD11,CD72,SYK,PIK3CD,VAV1,DOK1,ALOX5,LCP2,ID2,SPN,MSR1,IL1RL1,FCGR2B,RNASEL,RHOH,ITGB7,AOAH,C4A/C4B,HMOX1,GADD45A,CXCR2,MYBL1,DOCK2,HCK,EGLN3,HPGDS,TNFRSF1B,ARID5B,VCAM1,ANGPT1,TYROBP,SLA,ITGAL,ID3,CSF1R,INPP5D,BTK,TLR4,ITGB2,LGALS9B,WAS,CSF1,FCER1G	64
Infectious Diseases	replication	replication of virus	1.45e-15	Decreased	-3.194		-4.429	SOCS3,CCR5,PLK3,GAS6,mir-8,ZBP1,Oas1b,PARP12,SGCA,PBK,FCGR1A,PTPRC,SP110,LCK,UBA7,STAB1,TRIM5,PTX3,IRF9,ADAR,IRF1,Bst2,TLR2,IRF7,IL10RA,MOV10,PML,EBI3,SLFN12,Oasl2,Igtp,MSR1,MX1,RSAD2,CCL5,TAP1,RNASEL,RHOH,OASL,HMOX1,DCLK2,IFIT1,CLK1,JUN,SNX10,HPGD,TLR7,HCK,NECTIN4,CCR1,OAS1,APBB1IP,F13A1,UBE2L6,ISG15,TLR4,S100A9,P2RY6,NMI,PLAU,TRIM25,SAMHD1,PPARGC1A	63
Cardiovascular Disease	vaso-occlusion	vaso-occlusion	1.82e-15	Increased	2.301		1.898	SOCS3,CCR5,SELL,ACAT2,TNNT2,KLF6,ABCG1,CX3CR1,CD163,SPI1,ABCA1,SP110,TPH1,CTSS,PIK3CG,SERPINE1,TNFRSF11B,PTX3,ELN,IFNGR1,JUNB,RASL12,TLR2,IGF2,ITGAM,CD68,SELP,LRP8,VAV1,ALOX5,SCD,ICAM1,MSR1,IL1RL1,RSAD2,MPZ,PGF,HMOX1,CES1,JUN,EDN1,Ccl2,MMP12,HCAR2,CCR1,DPP4,VCAM1,APOBEC1,F13A1,ALOX5AP,PLEKHB1,F3,ITGAL,CXCL16,TLR4,ITGB2,S100A9,CSF1,PLAU,CHI3L1,ITGAX	61
Cardiovascular Disease, Organismal Injury and Abnormalities	atherosclerosis	atherosclerosis	2.4e-15	Increased	2.162		1.76	SOCS3,CCR5,SELL,ACAT2,TNNT2,KLF6,ABCG1,CX3CR1,CD163,SPI1,ABCA1,TPH1,CTSS,PIK3CG,SERPINE1,TNFRSF11B,PTX3,ELN,IFNGR1,JUNB,RASL12,TLR2,IGF2,ITGAM,SELP,CD68,LRP8,ALOX5,SCD,ICAM1,MSR1,IL1RL1,RSAD2,MPZ,PGF,HMOX1,CES1,JUN,EDN1,Ccl2,MMP12,HCAR2,CCR1,DPP4,VCAM1,APOBEC1,F13A1,ALOX5AP,PLEKHB1,F3,ITGAL,CXCL16,TLR4,ITGB2,S100A9,CSF1,PLAU,CHI3L1,ITGAX	59
Cellular Movement, Hematological System Development and Function, Immune Cell Trafficking	cell movement	cell movement of lymphocytes	2.57e-15	Increased	4.581		3.282	SOCS3,SELL,CCR5,SPN,ICAM1,HLA-A,FCER1A,S100A4,CX3CR1,CCL5,ITGB7,OCLN,HMOX1,LCK,JUN,CXCL13,CXCR2,CTSS,Ccl2,DOCK2,PIK3CG,CD22,STAB1,MAP4K1,ENPP2,TNFRSF1B,Ccl6,CCR1,DPP4,VCAM1,NLRP3,CD69,IFNGR1,NFKB2,ITGAL,HCLS1,INPP5D,TLR2,BTK,GPR183,ITGB2,TLR4,CXCL16,SELP,WAS,VAV1,PIK3CD,PLAU,ALOX5,NEDD9,LCP2	51
Cellular Development, Cellular Growth and Proliferation, Hematological System Development and Function, Hematopoiesis, Tissue Development	development	development of blood cells	2.59e-15	Increased	4.414		2.823	SOCS3,GAS6,ZFP36L1,ABCG1,SPI1,ABCA1,PTPRC,LCK,PIK3CG,BCHE,WNT4,TNFRSF11B,CSF3R,IL12RB2,IFNGR1,NFKB2,JUNB,IRF5,ADAR,IRF1,TLR2,CSF2RB,IGF2,ITGAM,CARD11,SYK,IL10RA,PIK3CD,VAV1,DOK1,SFRP1,BCL2A1,C3AR1,LCP2,ID2,ANGPT2,USP18,ICAM1,GADD45B,SPN,MSR1,IL1RL1,HLA-A,RSAD2,CCL5,FCGR2B,RHOH,PGF,JUN,CXCR2,DOCK2,TLR7,TNFRSF1B,Klrk1,PSMB9,Bhlhe41,ANGPT1,TYROBP,FCGR2A,SLA,CD69,ITGAL,ID3,CSF1R,INPP5D,EFNA1,BTK,TLR4…	76
Cellular Movement, Hematological System Development and Function, Immune Cell Trafficking, Inflammatory Response	chemotaxis	chemotaxis of macrophages	3.06e-15	Increased	2.597	bias	1.601	ELN,CCR5,VCAM1,MMP7,SELL,ICAM1,SLAMF8,S100A4,ANGPTL2,CCL5,CX3CR1,CSF1R,TLR2,SELP,CSF1,Ccl2,PIK3CG,CYBB,HCK,SFRP5,PIK3CD,PLAU,HCAR2,C3AR1	24
Cellular Function and Maintenance	homeostasis	cellular homeostasis	3.2e-15	Increased	5.414		4.114	CCR5,GAS6,CCNB2,SERPINA3,mir-143,SPI1,OCLN,PTPRC,LCK,NMUR2,CXCL13,PIK3CG,ANGPT4,SERPINE1,AQP5,IL12RB2,JUNB,IRF5,SLC2A4,IRF1,UBD,CSF2RB,NR1D1,CD72,SYK,IL10RA,TFRC,PIK3CD,VAV1,DOK1,SFRP1,BCL2A1,TBXAS1,C3AR1,LCP2,Igtp,USP18,ICAM1,GADD45B,IL1RL1,HLA-A,RSAD2,PPP1R3C,MS4A12,CCL5,FCGR2B,JUN,CLDN4,CXCR2,DOCK2,TLR7,BID,TNFRSF1B,FCGR3A/FCGR3B,Klrk1,CCR1,PSMB9,RGS2,OAS1,ANGPT1,TYROBP,FCGR2A,CD69,NPPC,F3,ID3…	130
Cellular Function and Maintenance, Hematological System Development and Function	function	function of T lymphocytes	3.29e-15		0.505		0.121	CCR5,SELL,ICAM1,GADD45B,SPN,IL1RL1,HLA-A,MPZ,PTPRC,CXCR2,CTSS,Ccl2,PIK3CG,STX11,Slfn2,TYROBP,SAMSN1,CD69,IFNGR1,IRF5,ITGAL,ID3,INPP5D,TLR2,TLR4,CSF2RB,IRF7,SELP,WAS,FCER1G,IL10RA,PIK3CD,VAV1,ADGRE1,CHI3L1,ECM1,EBI3,NEDD9,C3AR1,HLA-E	40
Cellular Movement	migration	migration of myeloid cells	3.46e-15	Increased	4.252		3.116	SELL,MMP7,ICAM1,CCL5,OCLN,HMOX1,CXCR2,CTSS,Ccl2,PIK3CG,HCK,CYBB,STAB1,SERPINE1,CCR1,VCAM1,NLRP3,PTGDS,ITGAL,F3,INPP5D,BTK,TLR4,ITGB2,ITGAM,S100A9,SELP,CSF1,P2RY6,PIK3CD,VAV1,PLAU,ITGAX	33
Cell-To-Cell Signaling and Interaction, Cellular Movement, Hematological System Development and Function, Immune Cell Trafficking, Inflammatory Response	recruitment	recruitment of neutrophils	3.46e-15	Increased	3.728		2.63	SELL,ICAM1,CCL5,CX3CR1,FCGR2B,LYZ,EDN1,CXCR2,Ccl2,PIK3CG,HCK,SERPINE1,FCGR3A/FCGR3B,CCR1,PTX3,NLRP3,FCGR2A,CD69,ALOX5AP,NCF4,TLR2,TLR4,ITGB2,ITGAM,SELP,CSF1,PIK3CD,VAV1,SFRP1,ALOX5,CHI3L1,C3AR1,Ccl7	33
Cardiovascular Disease, Organismal Injury and Abnormalities	occlusion	occlusion of artery	3.62e-15	Increased	2.301		1.857	SOCS3,CCR5,SELL,ACAT2,TNNT2,KLF6,ABCG1,CX3CR1,CD163,SPI1,ABCA1,TPH1,CTSS,PIK3CG,SERPINE1,TNFRSF11B,PTX3,ELN,IFNGR1,JUNB,RASL12,TLR2,IGF2,ITGAM,CD68,SELP,LRP8,VAV1,ALOX5,SCD,ICAM1,MSR1,IL1RL1,RSAD2,MPZ,PGF,HMOX1,CES1,JUN,EDN1,Ccl2,MMP12,HCAR2,CCR1,DPP4,VCAM1,APOBEC1,F13A1,ALOX5AP,PLEKHB1,F3,ITGAL,CXCL16,TLR4,ITGB2,S100A9,CSF1,PLAU,CHI3L1,ITGAX	60
Hematological System Development and Function, Immune Cell Trafficking, Inflammatory Response, Tissue Development	accumulation	accumulation of phagocytes	3.81e-15	Increased	2.854		2.23	MMP7,CX3CR1,CCL5,HMOX1,EDN1,Ccl2,TLR7,TNFRSF1B,FCGR3A/FCGR3B,CCR1,PTX3,VCAM1,Slpi (includes others),TYROBP,FCGR2A,IFNGR1,PTGDS,IRF5,F3,INPP5D,IRF1,TLR4,ITGB2,ITGAM,S100A9,SELP,CSF1,PLAU,ITGAX	29
Cellular Movement, Hematological System Development and Function, Immune Cell Trafficking	cellular infiltration	cellular infiltration by granulocytes	4.13e-15		1.907		1.525	SOCS3,SELL,ANGPT2,CTGF,ICAM1,MSR1,IL1RL1,CMA1,CCL5,PGF,C4A/C4B,HMOX1,RSPO3,CXCR2,PIK3CG,HCK,LBP,TNFRSF1B,MMP12,CCR1,PTX3,NLRP3,ALOX5AP,IFNGR1,ITGAL,TLR2,TLR4,ITGB2,ITGAM,SELP,CSF1,FCER1G,PIK3CD,VAV1,SFRP1,C3AR1,C2	37
Cell-To-Cell Signaling and Interaction, Hematological System Development and Function	binding	binding of leukocytes	4.64e-15	Increased	5.056		3.979	MRC1,CCR5,SELL,ICAM1,MSR1,CCL5,FCGR2B,FCGR1A,ITGB7,PTPRC,LCK,JUN,CXCL13,CXCR2,HCK,CD22,LBP,FCGR3A/FCGR3B,CCR1,VCAM1,FCGR2A,CD69,IFNGR1,ITGAL,TLR4,ITGB2,ITGAM,SELP,S100A9,CSF1,CLEC10A,LCP2	32
Antimicrobial Response, Inflammatory Response	antiviral response	antiviral response	6.04e-15	Increased	2.714	bias	1.562	Oasl2,SOCS3,SPN,MSR1,MX1,HLA-A,RSAD2,IFI16,Oas1b,CCL5,OASL,RNASEL,FCGR1A,PTPRC,IFIT1,TLR7,FCGR3A/FCGR3B,TRIM5,DHX58,IFIT3,OAS1,APOBEC1,NLRP3,OAS2,IFNGR1,IRF5,ADAR,IRF1,Bst2,ISG15,IFI44,LMCD1,IRF7,Tlr13,VAV1,IFIT2,ITGAX,SAMHD1	38
Protein Synthesis	quantity	quantity of interleukin	6.68e-15		-1.01		-0.694	Igtp,FCER1A,CXCR2,Ccl2,CLEC4A,ENPP2,SERPINE1,STX11,DHX58,SIGLEC1,NLRP3,IL12RB2,IFNGR1,IRF5,F3,ITGAL,INPP5D,IRF1,TLR2,TLR4,ITGB2,CXCL16,SELP,CARD11,LGALS3BP,Irgm1,IL10RA,IFIT2,C3AR1	29
Cell-To-Cell Signaling and Interaction, Hematological System Development and Function, Immune Cell Trafficking, Inflammatory Response	adhesion	adhesion of neutrophils	8.52e-15	Increased	3.216		2.273	CSF3R,VCAM1,ANGPT2,SELL,ICAM1,GAS6,ITGAL,INPP5D,TLR2,ITGB2,TLR4,ITGAM,SELP,S100A9,CXCR2,PIK3CG,CORO1A,CYBB,PIK3CD,VAV1,PLAU,ITGAX	22
Cell-mediated Immune Response, Cellular Function and Maintenance, Hematological System Development and Function	homeostasis	T cell homeostasis	1.02e-14	Increased	3.668		2.309	SOCS3,GAS6,ZFP36L1,CCNB2,SPI1,PTPRC,LCK,PIK3CG,WNT4,TNFRSF11B,IL12RB2,IFNGR1,JUNB,IRF5,IRF1,TLR2,IGF2,CARD11,SYK,IL10RA,PIK3CD,VAV1,SFRP1,DOK1,BCL2A1,C3AR1,LCP2,ID2,USP18,ICAM1,GADD45B,SPN,MSR1,IL1RL1,HLA-A,RSAD2,CCL5,FCGR2B,RHOH,JUN,CXCR2,DOCK2,TLR7,TNFRSF1B,PSMB9,Bhlhe41,TYROBP,FCGR2A,SLA,CD69,ID3,ITGAL,EFNA1,LILRB4,TLR4,ITGB2,LGALS9B,WAS,CORO1A,FCER1G,NCKAP1L,ADCY7	62
Cell-To-Cell Signaling and Interaction, Cellular Movement, Hematological System Development and Function, Immune Cell Trafficking, Inflammatory Response	recruitment	recruitment of macrophages	1.07e-14	Increased	3.087		2.114	CCR1,CCR5,VCAM1,ANGPT2,ICAM1,S100A4,CX3CR1,MPZ,GPC3,CSF1R,F3,INPP5D,PGF,TLR2,ITGB2,TLR4,ITGAM,CXCR2,CSF1,Ccl2,PIK3CG,HCK,HCAR2,C3AR1	24
Cellular Movement, Hematological System Development and Function, Immune Cell Trafficking, Inflammatory Response	chemotaxis	chemotaxis of antigen presenting cells	1.15e-14	Increased	3.041	bias	1.974	CCR5,SELL,MMP7,ICAM1,SLAMF8,S100A4,CX3CR1,CCL5,CXCR2,Ccl2,PIK3CG,HCK,CYBB,SFRP5,HCAR2,CCR1,ELN,VCAM1,ANGPTL2,CSF1R,TLR2,GPR183,TLR4,SELP,CSF1,PIK3CD,PLAU,C3AR1	28
Hematological System Development and Function, Inflammatory Response, Tissue Morphology	quantity	quantity of neutrophils	1.19e-14	Decreased	-2.537		-2.427	SOCS3,CCR5,SELL,ICAM1,C1QA,FCGR2B,SPI1,FCGR1A,C4A/C4B,TPH1,CXCR2,Ccl2,PIK3CG,CYBB,TNFRSF1B,MMP12,PLAC8,STX11,CSF3R,VCAM1,Bhlhe41,FCGR2A,ITGAL,F3,INPP5D,TLR2,TLR4,ITGB2,LGALS9B,ITGAM,SELP,S100A9,WAS,CSF1,DOK1,PML,C3AR1	37
Cellular Function and Maintenance	internalization	internalization of cells	2.66e-14	Increased	4.144	bias	2.541	MRC1,MSR1,IL1RL1,FCGR2B,SPI1,FCGR1A,ABCA1,PTPRC,HMOX1,TPH1,FCN1,DOCK2,HCK,CD22,SERPINE1,FCGR3A/FCGR3B,CSF3R,PTX3,SIGLEC1,FCGR2A,ITGAL,INPP5D,ISG15,BTK,TLR2,TLR4,ITGB2,CSF2RB,ITGAM,S100A9,WAS,SYK,CORO1A,FCER1G,VAV1,PLAU	36
Cell-To-Cell Signaling and Interaction, Hematological System Development and Function, Immune Cell Trafficking	adhesion	adhesion of granulocytes	2.76e-14	Increased	3.427		2.398	CSF3R,VCAM1,ANGPT2,SELL,ICAM1,GAS6,CD300LD,ITGAL,INPP5D,TLR2,ITGB2,TLR4,ITGAM,SELP,S100A9,CXCR2,PIK3CG,CORO1A,CYBB,HCK,PIK3CD,VAV1,PLAU,ITGAX	24
Cellular Development, Connective Tissue Development and Function, Tissue Development	differentiation	differentiation of connective tissue	2.85e-14		1.029		0.458	SOCS3,CTGF,IFI16,ZFP36L1,GPC3,mir-143,SPI1,GPNMB,PTPRC,TPH1,MGP,FIGF,WNT4,MAP4K1,MEDAG,TNFRSF11B,GDPD2,PTGDS,NFKB2,JUNB,ADAR,SLC2A4,IRF1,TLR2,CSF2RB,NR1D1,SYK,TFRC,HAS2,LRP8,SFRP1,ALOX5,LGALS12,C3AR1,SCD,ID2,SFRP2,GADD45B,IL1RL1,UBASH3B,CCL5,FCGR2B,RNASEL,TNFRSF12A,PGF,HMOX1,SIX2,JUN,EDN1,VGLL3,SNX10,EGLN3,PLAC8,CCR1,ARID5B,RGS2,NLRP3,TYROBP,SMOC1,NPPC,HCLS1,CSF1R,ID3,INPP5D,ISG15,GPR183,BTK,TLR4…	76
Cell Death and Survival	cell death	cell death	2.89e-14	Increased	2.968		3.801	SELL,GAS6,Oas1b,SERPINA3,C1QA,NPAS2,mir-143,SPI1,PTPRC,LCK,GAL,NEK6,MGP,AIF1,SERPINE1,IFIT3,CD300LD,IL12RB2,NFKB2,IRF5,CSF2RB,SYK,NCF2,GPR65,BTG2,NKX3-1,TFRC,HAS2,PIK3CD,BCL2A1,USP18,ICAM1,NRG2,GADD45B,IL1RL1,CCL5,FCGR2B,GLIPR1,TAP1,GADD45A,CLDN4,CXCR2,DOCK2,TLR7,DAB2,HCAR2,FCGR3A/FCGR3B,DHX58,OAS1,FCGR2A,CD69,ID3,INPP5D,PACRG,ISG15,CCNE1,TMEM107,MYOC,CSF1,Irgm1,XAF1,NMI,ABCC3,ADRA1A,PPARGC1A,SOC…	218
Cell-To-Cell Signaling and Interaction, Hematological System Development and Function, Immune Cell Trafficking, Inflammatory Response	activation	activation of phagocytes	3.01e-14	Increased	3.766		2.839	ANGPT2,SELL,ICAM1,MSR1,IL1RL1,HLA-A,IFI16,CCL5,CX3CR1,CD163,RHOH,TNFRSF12A,C4A/C4B,HMOX1,EDN1,CXCR2,Ccl2,CYBB,TLR7,HCK,BID,LBP,TNFRSF1B,DPP4,ANGPT1,TYROBP,FCGR2A,CD300LD,CSF1R,BTK,TLR2,TLR4,ITGB2,LGALS9B,ITGAM,S100A9,CSF1,SYK,LGALS3BP,FCER1G,VAV1,SFRP1,CHI3L1,LCP2,SLC11A1,NECTIN2	46
Cellular Function and Maintenance, Hematological System Development and Function	function	function of macrophages	3.1e-14					SELL,MMP7,ICAM1,MSR1,SLAMF8,FCER1A,CCL5,FCGR2B,FCGR1A,Ccl2,PIK3CG,HCK,CYBB,MMP12,CCR1,NLRP3,TYROBP,FCGR2A,NFKB2,F3,CSF1R,IRF1,TLR2,TLR4,ITGAM,CSF1,P2RY6,FCER1G,PIK3CD,DOK1,PLAU	31
Cancer, Organismal Injury and Abnormalities	growth	growth of tumor	3.49e-14	Increased	2.085		1.333	SOCS3,CCR5,SELL,CTGF,PLK3,GAS6,mir-8,KLF6,CA12,GPC3,mir-143,SPI1,GPNMB,CTSS,PIK3CG,CYBB,FIGF,SERPINE1,TNFRSF11B,CSF3R,PFKFB3,FBLN5,ADAMTS1,IL12RB2,NFKB2,IRF1,TLR2,IGF2,ITGAM,SELP,BTG2,S100B,LIMA1,NKX3-1,PIK3CD,SFRP1,ALOX5,LGALS12,LOX,ID2,MMP7,ANGPT2,ICAM1,SFRP2,IL1RL1,CCL5,PGF,HMOX1,JUN,EDN1,CLDN4,GADD45A,CXCR2,Ccl2,HPGD,HCAR2,FCGR3A/FCGR3B,TACSTD2,Klrk1,CCR1,DPP4,NLRP3,F3,ID3,CSF1R,EFNA1,BTK,CXC…	80
Cell-mediated Immune Response, Cellular Development, Cellular Function and Maintenance, Cellular Growth and Proliferation, Embryonic Development, Hematological System Development and Function, Hematopoiesis, Lymphoid Tissue Structure and Development, Organ Development, Organismal Development, Tissue Development	development	T cell development	3.68e-14	Increased	3.635		2.288	SOCS3,GAS6,ZFP36L1,SPI1,PTPRC,LCK,PIK3CG,WNT4,TNFRSF11B,IL12RB2,IFNGR1,JUNB,IRF5,IRF1,TLR2,IGF2,CARD11,SYK,IL10RA,PIK3CD,VAV1,SFRP1,DOK1,BCL2A1,C3AR1,LCP2,ID2,USP18,ICAM1,GADD45B,SPN,MSR1,IL1RL1,HLA-A,RSAD2,CCL5,FCGR2B,RHOH,JUN,CXCR2,DOCK2,TLR7,TNFRSF1B,PSMB9,Bhlhe41,TYROBP,FCGR2A,SLA,CD69,ID3,ITGAL,EFNA1,LILRB4,TLR4,ITGB2,LGALS9B,WAS,FCER1G,NCKAP1L,ADCY7	60
Cell-To-Cell Signaling and Interaction	binding	binding of blood cells	4e-14	Increased	5.235		4.13	MRC1,CCR5,SELL,ICAM1,MSR1,CCL5,FCGR2B,FCGR1A,ITGB7,PTPRC,LCK,JUN,CXCL13,CXCR2,HCK,CD22,LBP,FCGR3A/FCGR3B,CCR1,VCAM1,FCGR2A,CD69,IFNGR1,ITGAL,TLR2,TLR4,ITGB2,ITGAM,SELP,S100A9,CSF1,LRP8,CLEC10A,LCP2	34
Cellular Compromise, Hypersensitivity Response, Inflammatory Response	degranulation	degranulation of mast cells	4.21e-14		1.826		0.946	ANGPT1,FCGR2A,CD200R1,CD300LD,FCER1A,UBASH3B,PTGDS,JUNB,FCGR2B,FCGR1A,INPP5D,C4A/C4B,PTPRC,TLR2,BTK,HMOX1,LILRB4,PIK3CG,SYK,CORO1A,HCK,FCER1G,PIK3CD,VAV1,DOK1,C3AR1,LCP2	27
Organismal Injury and Abnormalities, Tissue Morphology	morphology	morphology of lesion	4.38e-14					SOCS3,MMP7,ICAM1,ACAT2,MSR1,IL1RL1,PLK3,HLA-A,KLF6,CA12,C1QA,CX3CR1,TNFRSF12A,HMOX1,CES1,JUN,CXCR2,CTSS,Ccl2,PIK3CG,MGP,TLR7,BID,STAB1,FIGF,OSMR,HPGDS,TNFRSF1B,SERPINE1,MMP12,TNFRSF11B,PTX3,VCAM1,IL12RB2,PTGDS,JUNB,F3,IRF1,TLR2,TLR4,CCNE1,IGF2,ITGAM,SELP,CSF1,FCER1G,PLAU,PPARGC1A	48
Cellular Movement, Hematological System Development and Function, Immune Cell Trafficking, Inflammatory Response	migration	migration of neutrophils	5.43e-14	Increased	3.721	bias	2.608	CCR1,VCAM1,MMP7,SELL,NLRP3,ICAM1,CCL5,ITGAL,INPP5D,OCLN,BTK,ITGB2,TLR4,ITGAM,SELP,S100A9,CXCR2,Ccl2,PIK3CG,HCK,CYBB,PIK3CD,VAV1,PLAU	24
Cellular Movement, Hematological System Development and Function, Immune Cell Trafficking, Inflammatory Response	cellular infiltration	infiltration by neutrophils	5.76e-14	Increased	2.317		2.011	SOCS3,SELL,ANGPT2,CTGF,ICAM1,IL1RL1,PGF,C4A/C4B,HMOX1,RSPO3,CXCR2,PIK3CG,LBP,TNFRSF1B,MMP12,PTX3,NLRP3,ALOX5AP,IFNGR1,ITGAL,TLR2,TLR4,ITGB2,ITGAM,SELP,CSF1,FCER1G,VAV1,SFRP1,C3AR1,C2	31
Cell Morphology	morphology	morphology of blood cells	8.35e-14					CCR5,SPI1,PTPRC,LCK,PIK3CG,CSF3R,IFNGR1,NFKB2,PTGDS,ADAR,IRF1,ITGAM,SELP,CARD11,SYK,TFRC,PIK3CD,VAV1,PML,EBI3,LCP2,ID2,ICAM1,HLA-A,MPZ,FCGR2B,RHOH,TAP1,ITGB7,Ccl2,HCK,CD22,TNFRSF1B,CCR1,PSMB9,VCAM1,SLA,ID3,F3,CSF1R,INPP5D,BTK,LILRB4,TLR4,ITGB2,CSF1,WAS,FCER1G,Irgm1,CHI3L1,NCKAP1L,Ccl7	52
Protein Synthesis	quantity	quantity of cytokine	8.7e-14		-0.798		-0.621	SOCS3,Igtp,PPP1R3C,FCER1A,CXCR2,Ccl2,CLEC4A,ENPP2,TNFRSF1B,SERPINE1,STX11,CCR1,DHX58,SIGLEC1,NLRP3,SAMSN1,IL12RB2,IFNGR1,IRF5,ITGAL,F3,INPP5D,IRF1,GPR183,TLR2,CXCL16,TLR4,ITGB2,S100A9,SELP,CARD11,LGALS3BP,Irgm1,IL10RA,DOK1,IFIT2,ALOX5,C3AR1,LGALS12	39
Cardiovascular Disease	peripheral vascular disease	peripheral vascular disease	9.4e-14					LPXN,TNNT2,CD163,FCGR1A,ABCA1,CTSS,CLEC4A,BCHE,PLEKHO2,CYBB,SERPINE1,TNFRSF11B,SAMSN1,EVI2A,ADAR,LMCD1,KIAA0907,CSF2RB,SYK,S100B,BTG2,ALOX5,C3AR1,ANGPT2,LAPTM5,MSR1,IL1RL1,NEFL,CCL5,PGF,TNFRSF12A,EDN1,HCK,TLR7,SNX10,DAB2,HCAR2,FCGR3A/FCGR3B,CD53,CCR1,VCAM1,ANGPT1,FCGR2A,SLA,F13A1,ALOX5AP,HCLS1,CXCL16,S100A9,NEDD9,ADRA1A	51
Infectious Diseases	replication	replication of RNA virus	9.58e-14	Decreased	-2.748		-4.052	SOCS3,CCR5,PLK3,Oas1b,PARP12,SGCA,PBK,FCGR1A,PTPRC,SP110,LCK,UBA7,STAB1,TRIM5,PTX3,IRF9,ADAR,IRF1,Bst2,TLR2,IRF7,MOV10,PML,SLFN12,Oasl2,Igtp,MSR1,MX1,RSAD2,CCL5,RNASEL,TAP1,RHOH,OASL,HMOX1,DCLK2,IFIT1,CLK1,JUN,HCK,HPGD,TLR7,SNX10,NECTIN4,CCR1,OAS1,APBB1IP,F13A1,UBE2L6,ISG15,TLR4,S100A9,P2RY6,NMI,PLAU,TRIM25	56
Inflammatory Response, Neurological Disease	inflammation	inflammation of central nervous system	1.23e-13		-0.033		-0.195	ID2,CCR5,SELL,USP18,C10orf54,GADD45B,SPN,GAS6,HLA-A,CCL5,CX3CR1,FCGR2B,SPI1,FCGR1A,TNFRSF12A,C4A/C4B,PTPRC,Ccl2,MAP4K1,TNFRSF1B,SERPINE1,FCGR3A/FCGR3B,CCR1,DPP4,VCAM1,NLRP3,TYROBP,FCGR2A,UPP1,IL12RB2,IRF9,IFNGR1,NFKB2,ITGAL,IRF1,TLR2,TLR4,CORO1A,Irgm1,FCER1G,ALOX5,EBI3,C3AR1,HLA-E,LCP2,ITGAX	46
Inflammatory Response	cell-mediated response	cell-mediated response	1.5e-13	Increased	2.656		2.053	CCR5,SELL,ICAM1,C10orf54,IL1RL1,HLA-A,CCL5,FCGR2B,FCGR1A,Ccl2,TLR7,HPGDS,TNFRSF1B,STX11,Klrk1,CCR1,IL12RB2,IFNGR1,INPP5D,IRF1,TLR2,TLR4,IGF2,IL10RA,PIK3CD,VAV1,PLAU,SH2D1B,EBI3,C3AR1,SLC11A1,NECTIN2	32
Cellular Development, Hematological System Development and Function, Hematopoiesis	differentiation	differentiation of mononuclear leukocytes	1.5e-13	Increased	4.869		3.592	SOCS3,IFI16,ZFP36L1,SPI1,PTPRC,LCK,PIK3CG,WNT4,TNFRSF11B,IL12RB2,IFNGR1,JUNB,NFKB2,IRF5,IRF1,TLR2,CSF2RB,IGF2,IRF7,CARD11,CD72,SYK,PIK3CD,VAV1,SFRP1,BCL2A1,C3AR1,LCP2,ID2,USP18,ICAM1,GADD45B,SPN,IL1RL1,RSAD2,CCL5,FCGR2B,RHOH,PGF,JUN,CXCR2,DOCK2,TLR7,SFRP5,Klrk1,Bhlhe41,SLA,CD69,ID3,CSF1R,ITGAL,INPP5D,BTK,LILRB4,TLR4,ITGB2,LGALS9B,CSF1,WAS,NCKAP1L	60
Immunological Disease	immediate hypersensitivity	immediate hypersensitivity	1.65e-13		1.559		1.289	MX1,FCER1A,CCL5,HMGCS2,FCGR2B,SPI1,FCGR1A,ABCA1,ITGB7,PTPRC,JUN,GADD45A,PIK3CG,HCK,OSMR,LBP,HPGDS,CBR1,FCGR2A,ALOX5AP,PTGDS,JUNB,BTK,TLR2,LILRB4,TLR4,CSF2RB,SELP,S100A9,CARD11,SYK,CORO1A,FCER1G,PIK3CD,VAV1,ALOX5,ECM1,C3AR1,LCP2,ADRA1A,PPARGC1A	41
Lymphoid Tissue Structure and Development, Organ Morphology, Tissue Morphology	morphology	morphology of lymphoid organ	1.69e-13					SOCS3,SELL,CCNB2,GPC3,SPI1,DUOXA1,ABCA1,PTPRC,LCK,PIK3CG,CLEC4A,TNFRSF11B,NFKB2,IRF1,Bst2,CSF2RB,IGF2,IRF7,SELP,CARD11,CD72,PIK3CD,VAV1,DOK1,ALOX5,LCP2,ID2,SPN,MSR1,IL1RL1,FCGR2B,RNASEL,RHOH,AOAH,C4A/C4B,HMOX1,GADD45A,CXCR2,MYBL1,DOCK2,HCK,EGLN3,HPGDS,TNFRSF1B,ARID5B,VCAM1,SLA,ID3,CSF1R,ITGAL,INPP5D,BTK,TLR4,ITGB2,CSF1,WAS,FCER1G	57
Dermatological Diseases and Conditions, Organismal Injury and Abnormalities	psoriasis	psoriasis	1.82e-13					SOCS3,mir-8,IFI16,IFI35,PTPRC,IFI44L,GAL,CTSS,FIGF,OSMR,SERPINE1,IFIT3,IFNGR1,JUNB,ADAR,TLR2,IRF7,TGM1,C3AR1,ICAM1,MX1,RSAD2,PPP1R3C,RARRES1,EPSTI1,PARP9,H2AFZ,OASL,PGF,C4A/C4B,HMOX1,IFIT1,JUN,CXCR2,Ccl2,MMP12,FCGR3A/FCGR3B,DPP4,VCAM1,OAS1,OAS2,UPP1,RTP4,F13A1,UBE2L6,ITGAL,IFI44,ISG15,TLR4,ITGB2,S100A9,SLC16A1,HERC6,LGALS3BP,NMI,PLAU,SAMD9	57
Organismal Survival	survival	survival of organism	1.83e-13		0.523		-0.494	SOCS3,CCR5,CTGF,mir-8,FGL2,IFI16,TNNT2,KLF6,SPI1,PTPRC,TPH1,PIK3CG,BCHE,CYBB,OSMR,SERPINE1,PTX3,ANGPTL2,IFNGR1,NFKB2,JUNB,IRF5,DIO3,IRF1,TLR2,CSF2RB,IGF2,IRF7,ITGAM,KRT19,SYK,LIMA1,NKX3-1,PIK3CD,DOK1,BCL2A1,C3AR1,SLC11A1,ID2,ANGPT2,ICAM1,IL1RL1,MX1,RSAD2,FCGR2B,TAP1,TGIF1,PGF,HMOX1,LYZ,CXCR2,Ccl2,EFNA5,TLR7,EGLN3,BID,LBP,TNFRSF1B,FCGR3A/FCGR3B,Klrk1,CCR1,DHX58,APOBEC1,NLRP3,ANGPT1,FCGR2A,ITGAL,F3…	73
Cell-To-Cell Signaling and Interaction, Hematological System Development and Function, Inflammatory Response	binding	binding of professional phagocytic cells	1.97e-13	Increased	4.54		3.524	MRC1,CCR1,VCAM1,SELL,ICAM1,MSR1,FCGR2A,CD69,CCL5,ITGAL,FCGR1A,PTPRC,ITGB2,TLR4,ITGAM,JUN,SELP,S100A9,CXCR2,CSF1,HCK,LBP,CLEC10A,FCGR3A/FCGR3B	24
Connective Tissue Disorders, Immunological Disease, Inflammatory Disease, Organismal Injury and Abnormalities, Skeletal and Muscular Disorders	systemic lupus erythematosus	systemic lupus erythematosus	2.51e-13		-0.832		-0.599	ICAM1,MX1,mir-8,DNASE1L3,ZBP1,UBASH3B,C1QA,FCGR2B,TAP1,OASL,ITGB7,C4A/C4B,PTPRC,IFIT1,LCK,TLR7,CD22,FCGR3A/FCGR3B,VCAM1,OAS1,FCGR2A,IRF5,ISG15,TLR2,CXCL16,TLR4,ITGAM,SELP,NCF2,TRIM25,C2	31
Inflammatory Disease, Inflammatory Response, Neurological Disease, Organismal Injury and Abnormalities	encephalitis	Encephalitis	2.84e-13		0.087		-0.125	ID2,CCR5,SELL,USP18,C10orf54,GADD45B,SPN,GAS6,HLA-A,CCL5,CX3CR1,FCGR2B,SPI1,FCGR1A,TNFRSF12A,C4A/C4B,PTPRC,Ccl2,MAP4K1,TNFRSF1B,FCGR3A/FCGR3B,CCR1,DPP4,VCAM1,NLRP3,TYROBP,FCGR2A,UPP1,IL12RB2,IRF9,IFNGR1,NFKB2,ITGAL,IRF1,TLR4,CORO1A,Irgm1,FCER1G,ALOX5,EBI3,C3AR1,HLA-E,LCP2,ITGAX	44
Cell-To-Cell Signaling and Interaction	binding	binding of tumor cell lines	3.11e-13	Increased	2.764		1.9	CCR5,SELL,ICAM1,SPN,GAS6,HLA-A,GPC3,RHOH,LCK,CXCR2,CLEC4A,HCK,SERPINE1,ELN,DPP4,VCAM1,FCGR2A,F3,ITGAL,TLR4,ITGB2,IGF2,ITGAM,CD68,SELP,CSF1,LGALS3BP,TFRC,HAS2,PLAU	30
Hematological System Development and Function, Immune Cell Trafficking, Inflammatory Response, Tissue Development	accumulation	accumulation of granulocytes	4.81e-13	Increased	3.241		2.648	PTX3,VCAM1,MMP7,SELL,Slpi (includes others),FCGR2A,PTGDS,CCL5,IRF5,F3,INPP5D,ITGB2,TLR4,ITGAM,EDN1,SELP,S100A9,Ccl2,PIK3CG,BCL2A1,ALOX5,Ccl7,FCGR3A/FCGR3B	23
Immunological Disease	allergy	allergy	5.33e-13	Increased	2.486		2.07	ICAM1,IL1RL1,MX1,FCER1A,CCL5,HMGCS2,FCGR2B,SPI1,FCGR1A,ABCA1,ITGB7,PTPRC,JUN,GADD45A,CTSS,PIK3CG,HCK,OSMR,LBP,HPGDS,CBR1,PFKFB3,FCGR2A,ALOX5AP,PTGDS,JUNB,BTK,TLR2,TLR4,CSF2RB,LILRB4,IGF2,SELP,S100A9,CARD11,SYK,CORO1A,FCER1G,TFRC,PIK3CD,VAV1,ALOX5,ECM1,C3AR1,HLA-E,LCP2,ADRA1A,PPARGC1A	48
Inflammatory Disease	chronic inflammatory disorder	chronic inflammatory disorder	5.77e-13	Decreased	-2.391		-2.135	MRC1,SOCS3,CCR5,KMO,GAS6,FGL2,S100A4,C1QA,CX3CR1,mir-143,FCGR1A,ABCA1,PTPRC,EGFL8,FCN1,CXCL13,PIK3CG,CLEC4A,CYBB,STAB1,AIF1,SERPINE1,Ccl6,ECHDC1,TNFRSF11B,CSF3R,Slfn2,DOK6,IFNGR1,NCF4,IRF5,TLR2,CSF2RB,CD68,SELP,CD180,SYK,NCF2,MS4A7,IL10RA,TFRC,PIK3CD,ALOX5,C3AR1,C2,GADD45B,ICAM1,RNF39,MS4A6A,HLA-A,CCL5,FCGR2B,ITGB7,PGF,C4A/C4B,HMOX1,LYZ,JUN,SLFN5,EDN1,CXCR2,Ccl2,TLR7,HPGD,HCK,LBP,HPGDS,TNFRSF1B,F…	91
Cancer, Organismal Injury and Abnormalities	advanced malignant tumor	advanced malignant tumor	6.74e-13		1.381		0.743	SOCS3,CCR5,SELL,DPYD,CTGF,mir-8,KLF6,S100A4,mir-143,PBK,OCLN,PTPRC,MIA,LCK,PIK3CG,CYBB,FIGF,STAB1,SERPINE1,CBR1,TNFRSF11B,PTX3,CSF3R,ADAMTS1,ANGPTL2,IFNGR1,AGR2,ADAR,IRF1,LMCD1,TLR2,UBD,IGF2,IRF7,SELP,PIK3CD,LRP8,SFRP1,EBI3,HLA-E,SCD,LOX,ID2,MMP7,ANGPT2,ICAM1,IL1RL1,MX1,GPR34,CCL5,TNFRSF12A,PGF,C4A/C4B,HMOX1,JUN,EDN1,CLDN4,GADD45A,CXCR2,Ccl2,TLR7,HCK,DAB2,ENPP2,HCAR2,FCGR3A/FCGR3B,TACSTD2,DPP4,VC…	82
Immunological Disease	Wiskott-Aldrich syndrome	Wiskott-Aldrich syndrome	1.15e-12					C4A/C4B,IFIT1,OAS1,WAS,MX1,FCGR2A,ADAR,FCGR2B,FCGR1A,FCGR3A/FCGR3B	10
Cellular Development	differentiation	differentiation of cells	1.42e-12	Increased	4.034		2.594	CCR5,CTGF,GAS6,Terc,C1QC,mir-143,DUOXA1,SPI1,PTPRC,TPH1,LCK,PIK3CG,MGP,FIGF,MAP4K1,GDPD2,ANGPTL2,IL12RB2,NFKB2,JUNB,IRF5,ADAR,SLC2A4,IRF1,CNTN2,UBD,CSF2RB,TGM1,NR1D1,CD72,SYK,BTG2,IL10RA,TFRC,HAS2,PIK3CD,LRP8,VAV1,SFRP1,BCL2A1,ALOX5,C3AR1,LCP2,USP18,GADD45B,ICAM1,IL1RL1,RSAD2,CCL5,FCGR2B,H2AFZ,CES1,JUN,CXCR2,MYBL1,EFNA5,DOCK2,SNX10,TLR7,DAB2,TNFRSF1B,PLAC8,Klrk1,CCR1,RGS2,ANGPT1,TYROBP,CD69,NPPC,…	159
Cellular Development, Connective Tissue Development and Function, Tissue Development	differentiation	differentiation of connective tissue cells	1.59e-12		0.753		0.296	SOCS3,CTGF,IFI16,ZFP36L1,GPC3,mir-143,GPNMB,TPH1,MGP,FIGF,WNT4,MEDAG,TNFRSF11B,GDPD2,PTGDS,NFKB2,JUNB,ADAR,SLC2A4,TLR2,NR1D1,SYK,TFRC,HAS2,LRP8,SFRP1,ALOX5,C3AR1,LGALS12,SCD,ID2,SFRP2,GADD45B,IL1RL1,UBASH3B,CCL5,FCGR2B,RNASEL,PGF,HMOX1,SIX2,JUN,EDN1,VGLL3,SNX10,EGLN3,PLAC8,CCR1,ARID5B,RGS2,NLRP3,TYROBP,SMOC1,NPPC,ID3,CSF1R,INPP5D,GPR183,BTK,TLR4,LILRB4,MYOC,WAS,CSF1,FCER1G,PLAU,PPARGC1A	67
Cellular Development	differentiation	differentiation of lymphatic system cells	1.66e-12	Increased	4.585		3.444	SOCS3,ZFP36L1,SPI1,PTPRC,LCK,PIK3CG,WNT4,TNFRSF11B,CSF3R,IL12RB2,IFNGR1,JUNB,NFKB2,IRF5,ADAR,IRF1,CSF2RB,IGF2,CARD11,SYK,CD72,PIK3CD,VAV1,SFRP1,BCL2A1,PML,C3AR1,LCP2,ID2,USP18,ICAM1,GADD45B,SPN,RGS18,IL1RL1,RSAD2,CCL5,FCGR2B,RHOH,PGF,CXCR2,DOCK2,TLR7,SFRP5,Klrk1,Bhlhe41,TYROBP,SLA,CD69,ID3,ITGAL,INPP5D,BTK,LILRB4,TLR4,ITGB2,LGALS9B,CSF1,WAS,FCER1G,NCKAP1L	61
Organismal Injury and Abnormalities, Tissue Morphology	size	size of lesion	1.68e-12					SOCS3,ICAM1,ACAT2,MSR1,IL1RL1,HLA-A,KLF6,CA12,C1QA,CX3CR1,TNFRSF12A,HMOX1,CES1,JUN,CTSS,Ccl2,PIK3CG,MGP,TLR7,FIGF,BID,STAB1,OSMR,HPGDS,TNFRSF1B,SERPINE1,MMP12,TNFRSF11B,PTX3,VCAM1,PTGDS,JUNB,F3,IRF1,TLR2,TLR4,CCNE1,IGF2,ITGAM,SELP,CSF1,FCER1G,PPARGC1A	43
Cell-To-Cell Signaling and Interaction	response	response of mononuclear leukocytes	1.74e-12		1.804		0.934	SOCS3,CCR5,ICAM1,MSR1,FCGR2B,OASL,PTPRC,HMOX1,CTSS,Ccl2,TLR7,CD22,HPGDS,TNFRSF1B,CCR1,VCAM1,FCGR2A,CD200R1,CD69,IL12RB2,IFNGR1,NFKB2,TLR2,TLR4,CSF2RB,CD180,WAS,CARD11,SYK,IL10RA,VAV1,EBI3,C3AR1,LCP2	34
Cell-mediated Immune Response, Cellular Movement, Hematological System Development and Function, Immune Cell Trafficking	migration	T cell migration	2.15e-12	Increased	3.479		2.199	SOCS3,CCR5,SELL,ICAM1,SPN,HLA-A,S100A4,CCL5,ITGB7,OCLN,LCK,CXCL13,CXCR2,CTSS,Ccl2,PIK3CG,DOCK2,STAB1,ENPP2,CCR1,DPP4,NLRP3,CD69,IFNGR1,ITGAL,INPP5D,CXCL16,TLR4,ITGB2,SELP,WAS,PIK3CD,VAV1,PLAU,ALOX5	35
Cellular Movement, Hematological System Development and Function, Immune Cell Trafficking	homing	homing of mononuclear leukocytes	2.21e-12	Increased	3.417	bias	2.054	SOCS3,CCR5,SELL,ANGPT2,S100A4,SERPINA3,CCL5,ITGB7,CXCL13,PTPRO,CXCR2,PIK3CG,Ccl2,ENPP2,AIF1,SERPINE1,CCR1,ELN,DPP4,ANGPT1,NFKB2,ITGAL,TLR2,TLR4,CXCL16,WAS,S100B,PIK3CD,PLAU,NEDD9	30
Cellular Compromise	respiratory burst	respiratory burst	2.22e-12		1.807		1.348	VCAM1,ICAM1,TYROBP,FCER1A,ITGAL,F3,PTPRC,ITGB2,TLR4,ITGAM,PIK3CG,SYK,NCF2,FCER1G,CYBB,HCK,LBP,SLC11A1	18
Cellular Movement, Hematological System Development and Function, Immune Cell Trafficking	cell rolling	cell rolling of leukocytes	2.31e-12		1.623		1.076	VCAM1,SELL,SPN,ICAM1,FCGR2A,ITGAL,ITGB7,BTK,ITGB2,TLR4,TPH1,ITGAM,SELP,CXCR2,HCK,VAV1,LCP2,FCGR3A/FCGR3B,TNFRSF11B	19
Humoral Immune Response, Protein Synthesis	quantity	quantity of IgG	2.43e-12		0.34		-0.044	CCR5,GADD45B,RSAD2,FCGR2B,FCGR1A,LCK,GADD45A,LY86,CTSS,MYBL1,Ccl2,CLEC4A,CD22,TNFRSF1B,CCR1,TYROBP,SAMSN1,CD69,IFNGR1,NFKB2,TLR2,BTK,ITGB2,CSF2RB,TLR4,CD180,SELP,CARD11,GAPT,FCER1G,PIK3CD,VAV1,C3AR1	33
Cellular Movement, Hematological System Development and Function	extravasation	extravasation of phagocytes	2.52e-12	Increased	2.947	bias	1.785	CCR1,ITGB2,CCR5,ANGPT2,TPH1,SELL,ITGAM,ICAM1,SELP,CSF1,PIK3CG,CCL5	12
Cancer, Organismal Injury and Abnormalities	metastasis	metastasis	3.05e-12		1.27		0.649	SOCS3,CCR5,SELL,DPYD,CTGF,mir-8,KLF6,S100A4,mir-143,PBK,MIA,PTPRC,LCK,PIK3CG,CYBB,FIGF,STAB1,SERPINE1,CBR1,TNFRSF11B,PTX3,CSF3R,ADAMTS1,ANGPTL2,IFNGR1,AGR2,ADAR,IRF1,LMCD1,TLR2,UBD,IGF2,IRF7,SELP,PIK3CD,SFRP1,EBI3,HLA-E,SCD,LOX,ID2,ANGPT2,MMP7,ICAM1,IL1RL1,MX1,GPR34,CCL5,PGF,TNFRSF12A,HMOX1,JUN,EDN1,CLDN4,GADD45A,CXCR2,Ccl2,TLR7,ENPP2,HCAR2,FCGR3A/FCGR3B,TACSTD2,VCAM1,FCGR2A,HCLS1,ITGAL,F3,ID3,CS…	75
Cell Signaling, Molecular Transport, Vitamin and Mineral Metabolism	quantity	quantity of Ca2+	3.06e-12	Increased	2.22		0.928	CCR5,ANGPT2,SELL,SPN,ICAM1,S100A4,FCER1A,CCL5,CX3CR1,PTPRC,LCK,LYZ,NMUR2,EDN1,CXCL13,GAL,CXCR2,PIK3CG,CD22,MGP,BID,TFEC,FCGR3A/FCGR3B,TNFRSF11B,CCR1,ELN,VCAM1,RGS2,FCGR2A,NPPC,INPP5D,TPSAB1/TPSB2,BTK,LILRB4,IGF2,ITGAM,SELP,S100A9,WAS,CSF1,SYK,FCER1G,PIK3CD,VAV1,PLAU,C3AR1,LCP2,ADRA1A	48
Cellular Function and Maintenance	engulfment	engulfment of antigen presenting cells	3.21e-12	Increased	3.331	bias	2.056	MRC1,MSR1,FCGR2B,SPI1,FCGR1A,ABCA1,PTPRC,HMOX1,TPH1,FCN1,DOCK2,HCK,SERPINE1,PTX3,SIGLEC1,FCGR2A,INPP5D,ISG15,TLR2,BTK,TLR4,ITGB2,ITGAM,S100A9,FCER1G	25
Cell-To-Cell Signaling and Interaction, Cellular Function and Maintenance, Hematological System Development and Function, Inflammatory Response	phagocytosis	phagocytosis by macrophages	3.49e-12	Increased	3.058	bias	1.867	PTX3,SIGLEC1,FCGR2A,FCGR2B,SPI1,FCGR1A,ABCA1,INPP5D,ISG15,BTK,PTPRC,TLR2,ITGB2,TLR4,HMOX1,TPH1,ITGAM,FCN1,S100A9,DOCK2,FCER1G,HCK,SERPINE1	23
Cellular Movement, Hematological System Development and Function, Immune Cell Trafficking, Inflammatory Response	chemotaxis	chemotaxis of mononuclear leukocytes	3.84e-12	Increased	3.351	bias	2.037	SOCS3,ANGPT2,CCR5,S100A4,SERPINA3,CCL5,CXCL13,PTPRO,CXCR2,PIK3CG,Ccl2,AIF1,SERPINE1,CCR1,DPP4,ELN,ANGPT1,NFKB2,ITGAL,TLR2,TLR4,CXCL16,WAS,S100B,PIK3CD,PLAU,NEDD9	27
Cellular Function and Maintenance	engulfment	engulfment of cells	4.15e-12	Increased	4.758	bias	3.008	MRC1,CCR5,ICAM1,MSR1,IL1RL1,GAS6,C1QA,CCL5,CD163,GPC3,FCGR2B,SPI1,FCGR1A,ABCA1,PTPRC,HMOX1,TPH1,FCN1,DOCK2,CD22,HCK,DAB2,SERPINE1,ADAMTS5,FCGR3A/FCGR3B,CSF3R,PTX3,SIGLEC1,FCGR2A,INPP5D,ISG15,BTK,PLD4,TLR2,ITGB2,CSF2RB,TLR4,IRF7,ITGAM,S100A9,WAS,CSF1,SYK,CORO1A,FCER1G,VAV1,PLAU,SLC11A1,ITGAX	49
Cellular Movement, Hematological System Development and Function	extravasation	extravasation of leukocytes	4.17e-12	Increased	2.486	bias	1.334	CCR1,ITGB2,CCR5,SELL,ANGPT2,TPH1,ICAM1,ITGAM,SELP,CSF1,PIK3CG,ENPP2,CCL5,NECTIN2	14
Cell-To-Cell Signaling and Interaction	binding	binding of myeloid cells	4.21e-12	Increased	4.466		3.48	CCR1,VCAM1,SELL,ICAM1,MSR1,FCGR2A,CD69,CCL5,ITGAL,FCGR1A,PTPRC,ITGB2,TLR4,ITGAM,JUN,SELP,S100A9,CXCR2,CSF1,HCK,LBP,CLEC10A,FCGR3A/FCGR3B	23
Cell Death and Survival	necrosis	necrosis	5.11e-12		1.952		2.49	CCR5,SELL,DPYD,CTGF,PLK3,GAS6,TNNT2,C1QA,SERPINA3,mir-143,SPI1,OCLN,PTPRC,MIA,LCK,GAL,PTPRO,CTSS,PIK3CG,NEK6,BCHE,MAP4K1,OSMR,SERPINE1,CAPN6,CD300LD,NFKB2,JUNB,IRF5,ADAR,SLC2A4,IRF1,UBD,CSF2RB,TGM1,NR1D1,SYK,BTG2,GPR65,NCF2,TFRC,HAS2,PIK3CD,VAV1,SFRP1,BCL2A1,ALOX5,C3AR1,USP18,RAB32,GADD45B,ICAM1,IL1RL1,MX1,CCL5,FCGR2B,GLIPR1,LYZ,CES1,JUN,GADD45A,MYBL1,EFNA5,TLR7,BID,DAB2,LBP,TNFRSF1B,PLAC8,HCAR2,…	175
Cell Morphology	morphology	morphology of mononuclear leukocytes	5.22e-12					ID2,CCR5,HLA-A,MPZ,FCGR2B,SPI1,TAP1,RHOH,ITGB7,PTPRC,LCK,Ccl2,CD22,CSF3R,PSMB9,SLA,IFNGR1,NFKB2,ID3,INPP5D,IRF1,CSF1,CARD11,WAS,SYK,FCER1G,PIK3CD,VAV1,EBI3,Ccl7,LCP2	31
Cell Morphology, Immunological Disease	abnormal morphology	abnormal morphology of leukocytes	5.42e-12					ID2,CCR5,HLA-A,MPZ,FCGR2B,TAP1,SPI1,RHOH,ITGB7,PTPRC,LCK,CD22,PSMB9,SLA,IFNGR1,NFKB2,ID3,CSF1R,INPP5D,IRF1,LILRB4,ITGB2,CARD11,CSF1,WAS,SYK,FCER1G,PIK3CD,VAV1,PML,EBI3,LCP2	32
Hematological System Development and Function, Inflammatory Response, Tissue Morphology	quantity	quantity of macrophages	5.49e-12		0.412		0.071	SOCS3,CCR5,IL1RL1,MPZ,CX3CR1,SPI1,ABCA1,C4A/C4B,HMOX1,CTSS,Ccl2,PIK3CG,HCK,BID,STAB1,MMP12,Bhlhe41,CD200R1,IL12RB2,IFNGR1,NFKB2,F3,CSF1R,LILRB4,TLR4,ITGB2,SELP,CSF1,PLAU,C3AR1	30
Organismal Development	morphology	morphology of body cavity	5.71e-12					CCR5,SELL,CTGF,GAS6,TNNT2,CCNB2,SPI1,DUOXA1,OCLN,PTPRC,LCK,TPH1,PTPRO,PIK3CG,MTHFD2,MGP,SERPINB7,OSMR,SERPINE1,JUNB,NFKB2,ADAR,SLC2A4,DIO3,IRF1,CSF2RB,SYK,CD72,NKX3-1,HAS2,PIK3CD,VAV1,DOK1,ALOX5,C3AR1,LCP2,IL1RL1,PPP1R3C,FCGR2B,ITGB7,CES1,JUN,GADD45A,CXCR2,MYBL1,DOCK2,ADAM19,DAB2,BID,TNFRSF1B,CCR1,DHX58,RGS2,F3,ID3,INPP5D,EFNA1,ITGB2,LGALS9B,CSF1,WAS,FCER1G,PLAU,TRIM25,PPARGC1A,SOCS3,KLF6,ZFP36L1…	114
Immunological Disease	primary immunodeficiency disorder	primary immunodeficiency disorder	5.81e-12					OAS1,MX1,FCGR2A,IFNGR1,NCF4,FCGR2B,ADAR,FCGR1A,TAP1,PTPRC,TLR2,C4A/C4B,BTK,IFIT1,ITGB2,TLR4,LCK,CD180,WAS,CORO1A,NCF2,CYBB,TFRC,FCGR3A/FCGR3B	24
Cell Death and Survival	apoptosis	apoptosis	6.8e-12		0.242		1.015	CCR5,SELL,CTGF,PLK3,GAS6,TNNT2,Oas1b,SERPINA3,C1QA,mir-143,SPI1,OCLN,PTPRC,MIA,SP110,LCK,GAL,PTPRO,LY86,CTSS,PIK3CG,NEK6,MGP,ANGPT4,MAP4K1,OSMR,AIF1,SERPINE1,IFIT3,CAPN6,NFKB2,JUNB,IRF5,ADAR,IRF1,UBD,CSF2RB,TGM1,NR1D1,SYK,BTG2,GPR65,NCF2,IL10RA,TFRC,HAS2,PIK3CD,VAV1,SFRP1,BCL2A1,IFIT2,ALOX5,C3AR1,USP18,RAB32,GADD45B,NRG2,ICAM1,IL1RL1,MX1,CCL5,FCGR2B,GLIPR1,JUN,GADD45A,CXCR2,MYBL1,TLR7,BID,DAB2,HP…	174
Cardiovascular System Development and Function, Organismal Development	angiogenesis	angiogenesis	7.47e-12	Increased	3.078		1.846	SOCS3,CCR5,SELL,CTGF,GAS6,CMA1,ZFP36L1,KLF6,S100A4,COL8A1,SERPINA3,C1QA,CX3CR1,GPC3,RSPO3,CTSS,PIK3CG,CYBB,MGP,FIGF,STAB1,ANGPT4,WNT4,AIF1,SERPINE1,PTX3,ELN,PFKFB3,FBLN5,ADAMTS1,ANGPTL2,JUNB,TLR2,CSF2RB,IGF2,ITGAM,SELP,SYK,HAS2,LRP8,SFRP1,PML,ECM1,C3AR1,LOX,MMP7,ANGPT2,NRG2,ICAM1,SFRP2,CCL5,TNFRSF12A,PGF,SHROOM2,HMOX1,JUN,EDN1,GADD45A,CXCR2,RNF213,Ccl2,HCK,EGLN3,DAB2,ENPP2,MMP12,VCAM1,ANGPT1,NPPC…	83
Cellular Movement	extravasation	extravasation of myeloid cells	8.49e-12	Increased	2.929	bias	1.774	CCR1,ITGB2,CCR5,ANGPT2,TPH1,SELL,ITGAM,ICAM1,SELP,CSF1,PIK3CG,CCL5	12
Molecular Transport	quantity	quantity of metal ion	9.01e-12	Increased	2.324		1.153	SELL,CCR5,FCER1A,S100A4,CX3CR1,PTPRC,LCK,NMUR2,GAL,CXCL13,PIK3CG,MGP,CYBB,TFEC,TNFRSF11B,ELN,ADAMTS1,TPSAB1/TPSB2,IGF2,ITGAM,SELP,SYK,PIK3CD,VAV1,C3AR1,LCP2,ANGPT2,ICAM1,SPN,CCL5,LYZ,EDN1,CXCR2,CD22,BID,FCGR3A/FCGR3B,CCR1,RGS2,VCAM1,FCGR2A,NPPC,INPP5D,BTK,LILRB4,S100A9,CSF1,WAS,FCER1G,PLAU,ADRA1A	50
Cardiovascular Disease	infarction	Infarction	1.08e-11		0.416		0.551	NEFL,HLA-A,TNNT2,C1QA,CD163,FCGR2B,FCGR1A,TNFRSF12A,C4A/C4B,HMOX1,LCK,EDN1,Ccl2,BCHE,CYBB,TLR7,BID,OSMR,HPGDS,TNFRSF1B,SERPINE1,HCAR2,FCGR3A/FCGR3B,TNFRSF11B,CSF3R,PTX3,FCGR2A,F13A1,PTGDS,ITGAL,CSF1R,F3,IRF1,TLR2,ITGB2,TLR4,ITGAM,SELP,CSF1,NCF2,FCER1G,LRP8,ADRA1A	43
Cellular Movement, Hematological System Development and Function, Immune Cell Trafficking	migration	migration of granulocytes	1.16e-11	Increased	3.965		2.911	CCR1,SELL,MMP7,VCAM1,NLRP3,ICAM1,CCL5,ITGAL,F3,INPP5D,OCLN,BTK,TLR4,ITGB2,ITGAM,S100A9,SELP,CXCR2,Ccl2,PIK3CG,CYBB,HCK,PIK3CD,VAV1,PLAU	25
Molecular Transport	quantity	quantity of metal	1.17e-11		1.92		0.918	CCR5,SELL,FCER1A,S100A4,CX3CR1,PTPRC,LCK,NMUR2,GAL,CXCL13,PIK3CG,MGP,CYBB,TFEC,TNFRSF11B,ELN,ADAMTS1,TPSAB1/TPSB2,IGF2,ITGAM,SELP,SYK,TFRC,PIK3CD,VAV1,C3AR1,LCP2,ANGPT2,ICAM1,SPN,HLA-A,CCL5,HMOX1,LYZ,EDN1,CXCR2,CD22,BID,FCGR3A/FCGR3B,CCR1,RGS2,VCAM1,FCGR2A,NPPC,INPP5D,BTK,LILRB4,S100A9,CSF1,WAS,FCER1G,PLAU,NEDD9,ADRA1A	54
Antimicrobial Response, Inflammatory Response	antibacterial response	antibacterial response	1.21e-11					MMP7,SPN,SLAMF8,HLA-A,FCGR1A,ISG15,TLR2,TLR4,LYZ,CXCL13,S100A9,SYK,FCER1G,MYO1F,HCK,STAB1,CFP,ADAMTS5,PLAC8,HLA-E,SLC11A1	21
Cell Death and Survival	cytotoxicity	cytotoxicity	1.21e-11	Increased	4.015		3.141	ICAM1,SPN,HLA-A,CCL5,FCGR1A,PTPRC,LCK,JUN,DOCK2,HCK,CYBB,TNFRSF1B,FCGR3A/FCGR3B,Klrk1,TYROBP,FCGR2A,CD69,IL12RB2,NFKB2,ADAR,ITGAL,TLR2,ITGB2,ITGAM,WAS,CARD11,SYK,CORO1A,FCER1G,VAV1,ABCC3,HLA-E	32
Cellular Development, Hematological System Development and Function, Hematopoiesis	differentiation	differentiation of lymphocytes	1.53e-11	Increased	4.102		2.938	SOCS3,ZFP36L1,SPI1,PTPRC,LCK,PIK3CG,WNT4,TNFRSF11B,IL12RB2,IFNGR1,JUNB,NFKB2,IRF5,IRF1,IGF2,CARD11,SYK,CD72,PIK3CD,VAV1,SFRP1,BCL2A1,C3AR1,LCP2,ID2,USP18,ICAM1,GADD45B,SPN,IL1RL1,RSAD2,CCL5,FCGR2B,RHOH,PGF,CXCR2,DOCK2,TLR7,SFRP5,Klrk1,Bhlhe41,SLA,CD69,ID3,ITGAL,INPP5D,BTK,LILRB4,TLR4,ITGB2,LGALS9B,WAS,NCKAP1L	53
Protein Synthesis	quantity	quantity of protein in blood	1.56e-11		-0.873		-0.584	MRC1,SOCS3,SELL,FCER1A,SGCA,ABCA1,CTSS,CLEC4A,SERPINE1,STX11,ELN,SAMSN1,IL12RB2,IFNGR1,IRF5,SLC2A4,DIO3,IRF1,TLR2,SELP,CARD11,IL10RA,DOK1,ALOX5,IFIT2,C3AR1,LGALS12,SCD,Igtp,PPP1R3C,Gpihbp1,HMOX1,CES1,CXCR2,Ccl2,EGLN3,ENPP2,TNFRSF1B,DHX58,CCR1,DPP4,SIGLEC1,NLRP3,APOBEC1,F3,ITGAL,INPP5D,GPR183,ITGB2,TLR4,CXCL16,S100A9,LGALS3BP,Irgm1,CLEC10A,PPARGC1A	56
Cellular Movement	cell tethering or rolling	cell tethering or rolling	1.61e-11		1.589		0.981	VCAM1,SELL,SPN,ICAM1,FCGR2A,ITGAL,F3,ITGB7,BTK,ITGB2,TLR4,TPH1,ITGAM,SELP,CXCR2,HCK,VAV1,LCP2,FCGR3A/FCGR3B,TNFRSF11B	20
Cellular Function and Maintenance, Molecular Transport	flux	flux of inorganic cation	1.97e-11	Increased	3.191		2.075	CCR5,ANGPT2,IL1RL1,MS4A12,FCER1A,CCL5,FCGR2B,FCGR1A,C4A/C4B,PTPRC,JUN,EDN1,CXCL13,CXCR2,HCK,CD22,CYBB,WNT4,FCGR3A/FCGR3B,CCR1,RGS2,FCGR2A,NPPC,JUNB,F3,INPP5D,GPR183,BTK,TLR2,TLR4,ITGB2,UCP3,CD72,SLC16A1,SYK,PIK3CD,VAV1,LCP2	38
Humoral Immune Response, Protein Synthesis	quantity	quantity of IgG3	2.02e-11		1.658		0.93	TYROBP,SAMSN1,IFNGR1,NFKB2,FCGR2B,TLR2,BTK,TLR4,LCK,CD180,CARD11,MYBL1,LY86,CLEC4A,GAPT,FCER1G,CD22,PIK3CD,VAV1	19
Cell Signaling, Molecular Transport, Vitamin and Mineral Metabolism	mobilization	mobilization of Ca2+	2.04e-11	Increased	3.102		1.873	CCR5,SELL,HLA-A,FCER1A,CCL5,LILRA5,CX3CR1,FCGR2B,FCGR1A,C4A/C4B,PTPRC,LCK,EDN1,CXCL13,GAL,CXCR2,PIK3CG,CD22,WNT4,Ccl6,FCGR3A/FCGR3B,CCR1,FCGR2A,SLA,INPP5D,BTK,TLR2,CXCL16,LILRB4,ITGB2,CD180,CD72,SYK,FCER1G,PIK3CD,VAV1,DOK1,C3AR1,LCP2,ADRA1A	40
Cardiovascular System Development and Function	development	development of vasculature	2.41e-11	Increased	3.079		1.843	SOCS3,CCR5,SELL,CTGF,GAS6,CMA1,ZFP36L1,KLF6,S100A4,COL8A1,SERPINA3,C1QA,CX3CR1,GPC3,RSPO3,CTSS,PIK3CG,CYBB,MGP,FIGF,WNT4,STAB1,ANGPT4,AIF1,SERPINE1,TNFRSF11B,PTX3,ELN,PFKFB3,FBLN5,ADAMTS1,ANGPTL2,JUNB,TMEM204,TLR2,CSF2RB,IGF2,ITGAM,SELP,SYK,HAS2,LRP8,SFRP1,PML,ECM1,C3AR1,LOX,MMP7,ANGPT2,NRG2,ICAM1,SFRP2,MMP15,CCL5,TNFRSF12A,PGF,SHROOM2,HMOX1,JUN,EDN1,GADD45A,CXCR2,RNF213,Ccl2,ADAM19,HPGD,HCK,EGLN…	90
Cell Death and Survival	cell death	cell death of mononuclear leukocytes	2.49e-11		-0.303		0.011	ID2,CCR5,SPN,GADD45B,ICAM1,FGL2,FCER1A,CCL5,FCGR2B,RNASEL,SPI1,RHOH,FCGR1A,PTPRC,LCK,JUN,Ccl2,PIK3CG,CD22,TLR7,BID,GP2,MAP4K1,TNFRSF1B,FCGR3A/FCGR3B,DHX58,IFNGR1,NFKB2,ITGAL,ID3,INPP5D,EFNA1,BTK,UBD,TLR2,WAS,CSF1,CORO1A,Irgm1,PIK3CD,VAV1,BCL2A1,CHI3L1,C3AR1,CLEC10A	45
Cellular Function and Maintenance	endocytosis	endocytosis by eukaryotic cells	2.58e-11	Increased	4.138	bias	2.534	MRC1,CCR5,MSR1,GAS6,CCL5,CD163,FCGR2B,SPI1,FCGR1A,ABCA1,PTPRC,HMOX1,TPH1,FCN1,DOCK2,HCK,DAB2,SERPINE1,ADAMTS5,FCGR3A/FCGR3B,PTX3,SIGLEC1,FCGR2A,INPP5D,ISG15,BTK,TLR2,TLR4,ITGB2,CSF2RB,ITGAM,S100A9,WAS,SYK,CORO1A,FCER1G,VAV1,PLAU	38
Cell Death and Survival, Cellular Compromise	cytotoxicity	cytotoxicity of cells	2.69e-11	Increased	4.569		3.624	ICAM1,SPN,HLA-A,CCL5,FCGR1A,PTPRC,LCK,JUN,DOCK2,HCK,CYBB,TNFRSF1B,FCGR3A/FCGR3B,Klrk1,TYROBP,FCGR2A,CD69,IL12RB2,NFKB2,ITGAL,TLR2,ITGB2,ITGAM,WAS,CARD11,SYK,CORO1A,FCER1G,VAV1,HLA-E	30
Cell Death and Survival	cell death	cell death of lymphocytes	2.88e-11		-0.019		0.322	ID2,CCR5,SPN,GADD45B,ICAM1,FGL2,CCL5,FCGR2B,RNASEL,SPI1,RHOH,FCGR1A,PTPRC,LCK,JUN,Ccl2,PIK3CG,CD22,TLR7,BID,GP2,MAP4K1,TNFRSF1B,FCGR3A/FCGR3B,DHX58,IFNGR1,NFKB2,ITGAL,ID3,INPP5D,EFNA1,BTK,UBD,TLR2,WAS,CSF1,CORO1A,Irgm1,PIK3CD,VAV1,BCL2A1,CHI3L1,C3AR1,CLEC10A	44
Hematological Disease, Immunological Disease	function	abnormal function of neutrophils	3e-11					CCR1,FCGR2A,ITGAL,ITGB2,ITGAM,SELP,CXCR2,Ccl2,PIK3CG,SYK,HCK,CYBB,LBP,PLAU,BCL2A1,ALOX5,PLAC8,STX11	18
Cell Death and Survival	apoptosis	apoptosis of mononuclear leukocytes	3.2e-11		-0.272		0.022	CCR5,SPN,GADD45B,ICAM1,FGL2,FCER1A,CCL5,FCGR2B,RNASEL,SPI1,RHOH,FCGR1A,PTPRC,LCK,JUN,Ccl2,PIK3CG,CD22,TLR7,BID,GP2,MAP4K1,TNFRSF1B,FCGR3A/FCGR3B,DHX58,IFNGR1,NFKB2,ID3,INPP5D,EFNA1,BTK,UBD,TLR2,WAS,CSF1,CORO1A,Irgm1,PIK3CD,VAV1,BCL2A1,CHI3L1,C3AR1	42
Cell Death and Survival, Cellular Compromise	cytotoxicity	cytotoxicity of leukocytes	3.34e-11	Increased	3.945	bias	2.748	SPN,ICAM1,HLA-A,CCL5,FCGR1A,PTPRC,LCK,JUN,DOCK2,HCK,CYBB,FCGR3A/FCGR3B,Klrk1,FCGR2A,TYROBP,CD69,ITGAL,TLR2,ITGB2,ITGAM,WAS,CARD11,SYK,VAV1,HLA-E	25
Cell Death and Survival	apoptosis	apoptosis of lymphocytes	3.6e-11		-0.103		0.211	CCR5,SPN,GADD45B,ICAM1,FGL2,CCL5,FCGR2B,RNASEL,SPI1,RHOH,FCGR1A,PTPRC,LCK,JUN,Ccl2,PIK3CG,CD22,TLR7,BID,GP2,MAP4K1,TNFRSF1B,FCGR3A/FCGR3B,DHX58,IFNGR1,NFKB2,ID3,INPP5D,EFNA1,BTK,UBD,TLR2,WAS,CSF1,CORO1A,Irgm1,PIK3CD,VAV1,BCL2A1,CHI3L1,C3AR1	41
Hematological System Development and Function, Lymphoid Tissue Structure and Development, Tissue Morphology	quantity	quantity of natural killer cells	3.82e-11		0.638		0.011	ID2,CCR5,IL1RL1,TYROBP,IFNGR1,CX3CR1,ID3,RHOH,INPP5D,ITGB7,IRF1,ISG15,PTPRC,WAS,CARD11,PIK3CG,FCER1G,PIK3CD,VAV1,EBI3,LCP2	21
Cardiovascular Disease, Organismal Injury and Abnormalities	peripheral arterial disease	intermediate disease stage peripheral arterial disease	3.86e-11					CCR1,CD53,LAPTM5,FCGR2A,SAMSN1,LPXN,SLA,EVI2A,ADAR,CD163,HCLS1,FCGR1A,KIAA0907,CSF2RB,CTSS,SYK,CLEC4A,BTG2,HCK,PLEKHO2,TLR7,DAB2,ALOX5,C3AR1,FCGR3A/FCGR3B	25
Cell-To-Cell Signaling and Interaction, Cellular Compromise, Cellular Function and Maintenance, Hematological System Development and Function, Inflammatory Response	respiratory burst	respiratory burst of neutrophils	4.17e-11		1.301		0.919	ITGB2,VCAM1,ITGAM,ICAM1,TYROBP,SYK,PIK3CG,FCER1G,FCER1A,HCK,ITGAL,F3	12
Cell Death and Survival	apoptosis	apoptosis of lymphatic system cells	4.85e-11		-0.014		0.298	CCR5,SPN,GADD45B,ICAM1,FGL2,CCL5,FCGR2B,RNASEL,SPI1,RHOH,FCGR1A,PTPRC,LCK,JUN,GADD45A,Ccl2,PIK3CG,CD22,TLR7,BID,GP2,MAP4K1,TNFRSF1B,FCGR3A/FCGR3B,DHX58,IFNGR1,NFKB2,ID3,INPP5D,EFNA1,BTK,UBD,TLR2,WAS,CSF1,CORO1A,Irgm1,PIK3CD,VAV1,BCL2A1,PML,CHI3L1,C3AR1	43
Cell Signaling, Cellular Function and Maintenance, Molecular Transport, Vitamin and Mineral Metabolism	flux	flux of Ca2+	4.95e-11	Increased	3.258		2.252	CCR5,ANGPT2,IL1RL1,MS4A12,FCER1A,CCL5,FCGR2B,FCGR1A,C4A/C4B,PTPRC,JUN,EDN1,CXCL13,CXCR2,HCK,CD22,CYBB,WNT4,FCGR3A/FCGR3B,CCR1,RGS2,FCGR2A,NPPC,JUNB,F3,INPP5D,GPR183,BTK,TLR2,TLR4,ITGB2,CD72,SYK,PIK3CD,VAV1,LCP2	36
Cell Death and Survival	cell death	cell death of lymphatic system cells	5.12e-11		-0.038		0.304	ID2,CCR5,SPN,GADD45B,ICAM1,FGL2,CCL5,FCGR2B,RNASEL,SPI1,RHOH,FCGR1A,PTPRC,LCK,JUN,GADD45A,Ccl2,PIK3CG,CD22,TLR7,BID,GP2,MAP4K1,TNFRSF1B,FCGR3A/FCGR3B,DHX58,IFNGR1,NFKB2,ITGAL,ID3,INPP5D,EFNA1,BTK,UBD,TLR2,WAS,CSF1,CORO1A,Irgm1,PIK3CD,VAV1,BCL2A1,PML,CHI3L1,C3AR1,CLEC10A	46
Cellular Function and Maintenance, Molecular Transport	flux	flux of ion	5.21e-11	Increased	3.191		2.063	CCR5,ANGPT2,IL1RL1,MS4A12,FCER1A,CCL5,FCGR2B,FCGR1A,C4A/C4B,PTPRC,JUN,EDN1,CXCL13,CXCR2,HCK,CD22,CYBB,WNT4,FCGR3A/FCGR3B,CCR1,RGS2,FCGR2A,NPPC,JUNB,F3,INPP5D,GPR183,BTK,TLR2,TLR4,ITGB2,UCP3,CD72,SLC16A1,SYK,PIK3CD,VAV1,ABCC3,LCP2	39
Cellular Development, Connective Tissue Development and Function, Skeletal and Muscular System Development and Function, Tissue Development	differentiation	differentiation of osteoclasts	5.32e-11		1.113		0.765	SOCS3,IL1RL1,UBASH3B,CCL5,GPC3,FCGR2B,GPNMB,JUN,SNX10,TNFRSF11B,CCR1,TYROBP,JUNB,NFKB2,CSF1R,INPP5D,TLR2,BTK,GPR183,LILRB4,TLR4,CSF1,WAS,SYK,FCER1G,TFRC,SFRP1,ALOX5,C3AR1	29
Inflammatory Response	innate immune response	innate immune response	5.35e-11	Increased	3.42	bias	2.201	ZBP1,CCL5,PIK3CG,TLR7,CYBB,LBP,TRIM5,PTX3,VCAM1,ADAR,Bst2,ISG15,TLR2,BTK,TLR4,IRF7,LGALS9B,SYK,NCF2,FCER1G,Tlr13,PIK3CD,SH2D1B,IFIT2,PML,TRIM25	26
Cardiovascular Disease, Organismal Injury and Abnormalities	peripheral arterial disease	peripheral arterial disease	5.36e-11					LAPTM5,MSR1,IL1RL1,LPXN,CD163,FCGR1A,CTSS,CLEC4A,TLR7,PLEKHO2,HCK,SNX10,DAB2,FCGR3A/FCGR3B,CCR1,CD53,SAMSN1,FCGR2A,SLA,EVI2A,ADAR,HCLS1,LMCD1,KIAA0907,CSF2RB,SYK,BTG2,ALOX5,NEDD9,C3AR1	30
Cell Death and Survival	survival	cell survival	6.52e-11	Increased	5.152		2.964	SELL,DPYD,CTGF,GAS6,GMFG,mir-143,PTPRC,LCK,PTPRO,PIK3CG,SERPINE1,NFKB2,ADAR,SLC2A4,CSF2RB,TGM1,KRT19,SYK,NCF2,BTG2,NKX3-1,PIK3CD,SFRP1,BCL2A1,Igtp,ICAM1,GADD45B,MX1,CCL5,LYZ,JUN,GADD45A,CLDN4,EFNA5,EXO5,DAB2,BID,TNFRSF1B,PLAC8,FCGR3A/FCGR3B,CCR1,ANGPT1,TYROBP,INPP5D,EFNA1,ITGB2,CHP2,S100A9,CSF1,FCER1G,PLAU,ABCC3,NEDD9,PPARGC1A,SOCS3,mir-8,KLF6,FCER1A,S100A4,CX3CR1,GPC3,PBK,FCGR1A,GPNMB,CYBB,WNT4,…	107
Cell-To-Cell Signaling and Interaction, Hematological System Development and Function, Immune Cell Trafficking, Inflammatory Response	activation	activation of antigen presenting cells	6.69e-11	Increased	3.712		2.844	RAB3B,ANGPT2,RAB32,ICAM1,MSR1,IL1RL1,HLA-A,IFI16,CCL5,CX3CR1,FCGR1A,TNFRSF12A,HMOX1,EDN1,CTSS,Ccl2,CYBB,TLR7,HCK,BID,LBP,TNFRSF1B,PSMB9,ANGPT1,TYROBP,FCGR2A,CSF1R,BTK,TLR2,TLR4,LGALS9B,S100A9,CSF1,SYK,FCER1G,CHI3L1,SLC11A1	37
Inflammatory Disease, Inflammatory Response, Organismal Injury and Abnormalities, Renal and Urological Disease	nephritis	Nephritis	6.96e-11		-1.168		-0.176	ICAM1,GADD45B,mir-8,C1QA,CX3CR1,CCL5,FCGR2B,ABCA1,PTPRC,C4A/C4B,HMOX1,JUN,GADD45A,Ccl2,TLR7,SERPINE1,FCGR3A/FCGR3B,CCR1,VCAM1,FCGR2A,IL12RB2,IFNGR1,NFKB2,IRF5,ITGAL,IRF1,TLR2,CXCL16,ITGAM,SELP,WAS,CSF1,CD72,SYK	34
Cell Death and Survival	cytolysis	cytolysis	6.99e-11	Increased	2.859		2.616	HLA-A,FCER1A,CX3CR1,FCGR2B,TAP1,FCGR1A,C4A/C4B,PTPRC,HMOX1,LYZ,LCK,CLDN4,PIK3CG,TNFRSF1B,FCGR3A/FCGR3B,STX11,Klrk1,TYROBP,FCGR2A,ITGAL,F3,ISG15,TLR4,ITGB2,KRT19,SYK,FCER1G,PIK3CD,VAV1,SH2D1B,C3AR1,LCP2,NECTIN2	33
Hematological System Development and Function, Inflammatory Response, Tissue Morphology	quantity	quantity of dendritic cells	7.3e-11		0.893		0.393	ID2,SELL,TYROBP,IL12RB2,NFKB2,FCGR2B,SPI1,CSF1R,INPP5D,IRF1,GPR183,TLR2,ITGB2,TLR4,CXCL13,CSF1,Ccl2,PIK3CG,CLEC4A,FCER1G,BCL2A1,TNFRSF11B	22
Connective Tissue Disorders, Inflammatory Disease, Inflammatory Response, Organismal Injury and Abnormalities, Skeletal and Muscular Disorders	experimentally-induced arthritis	experimentally-induced arthritis	7.34e-11		0.479		0.078	CCR1,CCR5,MSR1,IL1RL1,FCGR2A,CD200R1,CD69,F13A1,IFNGR1,FCGR2B,FCGR1A,TLR2,TLR4,HMOX1,CXCL13,SELP,CD180,CTSS,PIK3CG,HCK,PLAU,TNFRSF1B,SLC11A1,FCGR3A/FCGR3B	24
Gastrointestinal Disease, Inflammatory Disease	gastroenteritis	gastroenteritis	7.37e-11		-1.033		-0.17	SOCS3,ID2,CCR5,MMP7,ICAM1,KMO,FCER1A,mir-143,ITGB7,OCLN,PTPRC,HMOX1,EDN1,Ccl2,PIK3CG,HPGD,EGLN3,BID,LBP,HPGDS,SERPINE1,TPMT,TNFRSF11B,NLRP3,CKM,CD69,AGR2,NCF4,CSF1R,ID3,INPP5D,TPSAB1/TPSB2,TLR2,TLR4,SELP,WAS,IL10RA,PIK3CD,ADGRE1,ALOX5,EBI3	41
Hematological System Development and Function, Hypersensitivity Response, Tissue Morphology	quantity	quantity of eosinophils	7.86e-11		0.042		-0.087	SELL,ICAM1,Bhlhe41,IL1RL1,FCER1A,ITGAL,ITGB7,CSF2RB,ITGB2,TLR4,ITGAM,SELP,GADD45A,PIK3CG,CD22,CFP,PML,TNFRSF1B,ALOX5,MMP12,C3AR1	21
Inflammatory Disease, Inflammatory Response, Organismal Injury and Abnormalities, Renal and Urological Disease	glomerulonephritis	glomerulonephritis	8.46e-11	Decreased	-2.483		-1.715	ICAM1,GADD45B,mir-8,C1QA,CCL5,FCGR2B,ABCA1,PTPRC,C4A/C4B,HMOX1,JUN,GADD45A,Ccl2,TLR7,SERPINE1,FCGR3A/FCGR3B,CCR1,VCAM1,FCGR2A,IL12RB2,IFNGR1,IRF5,ITGAL,IRF1,CXCL16,SELP,WAS,SYK,CD72	29
Cardiovascular System Development and Function, Organismal Development	vasculogenesis	vasculogenesis	8.5e-11		1.968		0.861	SOCS3,CCR5,CTGF,GAS6,ZFP36L1,S100A4,COL8A1,SERPINA3,C1QA,CX3CR1,GPC3,PIK3CG,CYBB,MGP,FIGF,STAB1,AIF1,SERPINE1,PTX3,ELN,PFKFB3,FBLN5,ADAMTS1,ANGPTL2,JUNB,CSF2RB,IGF2,ITGAM,SELP,SYK,HAS2,LRP8,SFRP1,PML,ECM1,C3AR1,LOX,MMP7,ANGPT2,ICAM1,SFRP2,NRG2,TNFRSF12A,PGF,HMOX1,JUN,EDN1,GADD45A,CXCR2,Ccl2,EGLN3,DAB2,ENPP2,MMP12,VCAM1,ANGPT1,NPPC,GJA5,CSF1R,F3,ID3,EFNA1,ITGB2,CCNE1,ISL1,S100A9,CSF1,PLXDC1,PLAU,P…	70
Cell-To-Cell Signaling and Interaction, Hematological System Development and Function	aggregation	aggregation of blood cells	8.52e-11	Increased	3.55		2.831	SELL,ICAM1,SPN,RGS18,GAS6,UBASH3B,CCL5,LCK,CES1,PIK3CG,TLR7,DAB2,PTX3,FCGR2A,ANGPTL2,NFKB2,GJA5,HCLS1,ITGAL,F3,INPP5D,BTK,TLR2,TLR4,ITGB2,SELP,SYK,FCER1G,PIK3CD,VAV1,PLEK,TBXAS1,LCP2	33
Cell Morphology, Immunological Disease, Lymphoid Tissue Structure and Development	abnormal morphology	abnormal morphology of lymphocytes	8.82e-11					ID2,CCR5,HLA-A,MPZ,FCGR2B,RHOH,SPI1,TAP1,ITGB7,PTPRC,LCK,CD22,PSMB9,SLA,IFNGR1,NFKB2,ID3,INPP5D,IRF1,CARD11,WAS,SYK,FCER1G,PIK3CD,VAV1,EBI3,LCP2	27
Gastrointestinal Disease, Inflammatory Response, Organismal Injury and Abnormalities	inflammation	inflammation of intestine	9.32e-11		-0.91		-0.041	SOCS3,ID2,CCR5,MMP7,ICAM1,FCER1A,mir-143,ITGB7,PTPRC,EDN1,Ccl2,PIK3CG,HPGD,EGLN3,BID,LBP,HPGDS,TNFRSF1B,SERPINE1,TPMT,TNFRSF11B,CCR1,NLRP3,CKM,CD69,AGR2,NCF4,CSF1R,ID3,INPP5D,TPSAB1/TPSB2,TLR2,TLR4,IGF2,SELP,WAS,IL10RA,PIK3CD,ADGRE1,ALOX5,EBI3	41
Cellular Development, Cellular Growth and Proliferation, Hematological System Development and Function, Humoral Immune Response, Lymphoid Tissue Structure and Development	proliferation	proliferation of B lymphocytes	9.32e-11		1.062		0.448	FCGR2B,SPI1,PTPRC,LY86,MYBL1,PIK3CG,CLEC4A,TLR7,HCK,CD22,FCGR3A/FCGR3B,TYROBP,SAMSN1,NFKB2,JUNB,ID3,INPP5D,GPR183,TLR2,BTK,LILRB4,TLR4,LGALS9B,IGF2,CD180,WAS,CARD11,CD72,SYK,GAPT,TFRC,PIK3CD,VAV1,DOK1,BCL2A1,NCKAP1L	36
Hematological System Development and Function, Immune Cell Trafficking, Inflammatory Response, Tissue Development	accumulation	accumulation of macrophages	1.12e-10	Increased	2.107		1.685	CCR1,PTX3,IFNGR1,CCL5,CX3CR1,IRF1,INPP5D,TLR4,HMOX1,ITGAM,S100A9,CSF1,Ccl2,TLR7,PLAU,TNFRSF1B,ITGAX	17
Cell-To-Cell Signaling and Interaction, Hematological System Development and Function	binding	binding of mononuclear leukocytes	1.15e-10	Increased	3.493		2.706	CCR1,CCR5,VCAM1,SELL,ICAM1,CD69,IFNGR1,CCL5,ITGAL,ITGB7,ITGB2,LCK,JUN,ITGAM,CXCL13,CD22,LBP,LCP2,CLEC10A,FCGR3A/FCGR3B	20
Hematological System Development and Function, Immune Cell Trafficking, Inflammatory Response, Tissue Development	accumulation	accumulation of antigen presenting cells	1.17e-10		1.849		1.365	CCR1,PTX3,TYROBP,IFNGR1,CCL5,CX3CR1,IRF1,INPP5D,TLR4,HMOX1,ITGAM,S100A9,CSF1,Ccl2,TLR7,PLAU,TNFRSF1B,ITGAX	18
Inflammatory Response, Respiratory Disease	inflammation	inflammation of respiratory system component	1.18e-10		0.054		0.533	CCR5,SELL,ICAM1,C10orf54,IL1RL1,HLA-A,mir-8,S100A4,FCER1A,CCL5,GPC3,FCGR2B,mir-143,SPI1,PTPRC,HMOX1,LCK,CTSS,Ccl2,CYBB,TLR7,BID,WNT4,LBP,TNFRSF1B,SERPINE1,MMP12,Ccl6,CCR1,NLRP3,ANGPT1,FCGR2A,IFNGR1,CSF1R,TLR2,TLR4,CSF2RB,SELP,CD180,CARD11,CD72,VAV1,PLAU,C3AR1,LCP2,ADRA1A	46
Infectious Diseases	sepsis	sepsis	1.18e-10		-1.414		-0.846	SOCS3,IL1RL1,GAS6,CD163,FCGR2B,OASL,FCGR1A,SPI1,C4A/C4B,BID,LBP,CFP,TNFRSF1B,SERPINE1,FCGR3A/FCGR3B,FCGR2A,IFNGR1,F3,ITGAL,Bst2,ITGB2,TLR4,ITGAM,TFRC,ADRA1A	25
Cell Death and Survival	cell death	cell death of myeloid cells	1.29e-10		0.358		0.271	CCR5,MSR1,IL1RL1,FCER1A,SERPINA3,C1QA,ABCG1,CCL5,FCGR1A,HMOX1,LYZ,CYBB,BID,TNFRSF1B,HCAR2,NLRP3,CD69,INPP5D,TPSAB1/TPSB2,IRF1,ISG15,TLR2,BTK,TLR4,ITGB2,ITGAM,CSF1,FCER1G,BCL2A1,C3AR1	30
Cellular Movement, Hematological System Development and Function, Immune Cell Trafficking, Inflammatory Response	cell movement	cell movement of monocytes	1.51e-10	Increased	3.891		2.894	CCR1,ELN,VCAM1,ANGPT2,CTGF,ICAM1,ANGPT1,SERPINA3,CCL5,CX3CR1,ITGAL,ABCA1,ITGB2,ITGAM,PTPRO,CXCR2,WAS,CTSS,Ccl2,S100B,AIF1,SERPINE1,MMP12,ITGAX	24
Cardiovascular Disease, Organismal Injury and Abnormalities	infarction	infarction of heart	1.51e-10		-0.765		-0.569	TNNT2,FCGR2B,CD163,FCGR1A,C4A/C4B,HMOX1,LCK,EDN1,Ccl2,TLR7,CYBB,TNFRSF1B,SERPINE1,HCAR2,FCGR3A/FCGR3B,PTX3,CSF3R,FCGR2A,F13A1,ITGAL,CSF1R,TLR2,TLR4,ITGB2,ITGAM,SELP,CSF1,NCF2,FCER1G,LRP8,ADRA1A	31
Cell Death and Survival	cell viability	cell viability	1.58e-10	Increased	5.324		3.156	SELL,CTGF,DPYD,GAS6,GMFG,mir-143,PTPRC,LCK,PTPRO,PIK3CG,SERPINE1,NFKB2,ADAR,SLC2A4,CSF2RB,KRT19,SYK,NCF2,BTG2,NKX3-1,PIK3CD,SFRP1,BCL2A1,Igtp,ICAM1,GADD45B,MX1,CCL5,LYZ,JUN,GADD45A,CLDN4,EFNA5,EXO5,DAB2,BID,TNFRSF1B,PLAC8,FCGR3A/FCGR3B,CCR1,ANGPT1,TYROBP,INPP5D,EFNA1,ITGB2,CHP2,S100A9,CSF1,FCER1G,PLAU,ABCC3,PPARGC1A,SOCS3,mir-8,KLF6,FCER1A,S100A4,CX3CR1,FCGR1A,PBK,GPNMB,CYBB,WNT4,CBR1,TNFRSF11B,A…	101
Cell-To-Cell Signaling and Interaction, Inflammatory Response	immune response	immune response of dendritic cells	1.59e-10					LILRB4,HMOX1,TLR4,CD68,WAS,FCGR2A,SYK,FCER1G,MAP4K1,FCGR1A,UBE2L6,TAP1,TNFRSF11B	13
Organismal Development	abnormal morphology	abnormal morphology of body cavity	1.7e-10					SOCS3,SELL,CCR5,CTGF,GAS6,ZFP36L1,TNNT2,CCNB2,GPC3,SPI1,ABCA1,OCLN,PTPRC,RSPO3,LCK,PTPRO,PIK3CG,MGP,MTHFD2,CYBB,WNT4,SERPINE1,PTX3,ELN,ADAMTS1,IFNGR1,AGR2,NFKB2,ADAR,SLC2A4,IRF1,Bst2,TLR2,CSF2RB,IGF2,SELP,CARD11,SYK,LOXL1,NKX3-1,HAS2,PIK3CD,VAV1,DOK1,ALOX5,C3AR1,LCP2,LOX,ID2,MSR1,MMP15,FCGR2B,RHOH,RNASEL,ITGB7,AOAH,C4A/C4B,HMOX1,SIX2,CES1,JUN,GADD45A,EDN1,CXCR2,MYBL1,DOCK2,Ccl2,ADAM19,HCK,BID,DAB…	97
Cell-To-Cell Signaling and Interaction, Inflammatory Response	immune response	immune response of macrophages	1.73e-10	Increased	2.678		1.709	PTX3,SIGLEC1,FCGR2A,FCGR2B,FCGR1A,SPI1,ABCA1,INPP5D,ISG15,BTK,PTPRC,TLR2,ITGB2,TLR4,HMOX1,TPH1,ITGAM,FCN1,S100A9,DOCK2,FCER1G,IL10RA,HCK,SERPINE1	24
Immunological Disease, Lymphoid Tissue Structure and Development, Organ Morphology, Organismal Injury and Abnormalities, Tissue Morphology	abnormal morphology	abnormal morphology of lymphoid organ	1.99e-10					ID2,SELL,MSR1,CCNB2,GPC3,FCGR2B,RNASEL,SPI1,RHOH,ABCA1,PTPRC,HMOX1,LCK,CXCR2,MYBL1,DOCK2,PIK3CG,CLEC4A,HCK,EGLN3,HPGDS,TNFRSF1B,ARID5B,SLA,NFKB2,CSF1R,ID3,IRF1,INPP5D,Bst2,BTK,ITGB2,TLR4,SELP,WAS,CARD11,CSF1,PIK3CD,VAV1,DOK1,ALOX5,LCP2	42
Connective Tissue Disorders, Immunological Disease, Inflammatory Disease, Inflammatory Response, Organismal Injury and Abnormalities, Skeletal and Muscular Disorders	rheumatoid arthritis	rheumatoid arthritis	2.35e-10					MRC1,SOCS3,CCR5,FGL2,C1QA,CX3CR1,PTPRC,EGFL8,FCN1,CXCL13,PIK3CG,CLEC4A,AIF1,Ccl6,ECHDC1,TNFRSF11B,CSF3R,Slfn2,DOK6,NCF4,IRF5,TLR2,CSF2RB,CD68,CD180,SYK,MS4A7,IL10RA,TFRC,ALOX5,C3AR1,C2,RNF39,ICAM1,GADD45B,MS4A6A,HLA-A,CCL5,FCGR2B,PGF,C4A/C4B,HMOX1,LYZ,SLFN5,CXCR2,Ccl2,TLR7,HCK,LBP,TNFRSF1B,FCGR3A/FCGR3B,CCR1,DPP4,PSMB9,VCAM1,FCGR2A,CD69,HCLS1,UBE2L6,CXCL16,TLR4,ITGB2,S100A9,CSF1,CHI3L1,Ccl7	66
Free Radical Scavenging	synthesis	synthesis of reactive oxygen species	2.54e-10	Increased	4.193		3.494	MRC1,SOCS3,CCR5,FCER1A,SERPINA3,SPI1,ABCA1,AHSP,LCK,PIK3CG,CYBB,ANGPT4,CBR1,TNFRSF11B,NCF4,TLR2,ITGAM,DUOX1,SELP,RND3,SYK,NCF2,S100B,TFRC,HAS2,VAV1,ALOX5,C3AR1,LCP2,ANGPT2,ICAM1,MSR1,CCL5,HMOX1,EDN1,DOCK2,HCK,TLR7,BID,FCGR3A/FCGR3B,VCAM1,FCGR2A,TYROBP,ITGB2,TLR4,UCP3,CSF1,PLAU,PPARGC1A,ITGAX	50
Cell-mediated Immune Response, Cellular Development, Cellular Function and Maintenance, Cellular Growth and Proliferation, Embryonic Development, Hematological System Development and Function, Hematopoiesis, Lymphoid Tissue Structure and Development, Organ Development, Organismal Development, Tissue Development	differentiation	differentiation of T lymphocytes	2.86e-10	Increased	3.365		2.227	SOCS3,ID2,USP18,ICAM1,GADD45B,IL1RL1,RSAD2,ZFP36L1,CCL5,FCGR2B,SPI1,RHOH,PTPRC,LCK,CXCR2,PIK3CG,TLR7,WNT4,Bhlhe41,SLA,CD69,IL12RB2,IFNGR1,JUNB,IRF5,ITGAL,ID3,IRF1,ITGB2,LILRB4,LGALS9B,IGF2,WAS,CARD11,SYK,PIK3CD,VAV1,SFRP1,BCL2A1,NCKAP1L,C3AR1,LCP2	42
Free Radical Scavenging	metabolism	metabolism of reactive oxygen species	3.13e-10	Increased	4.066		3.309	MRC1,SOCS3,CCR5,FCER1A,SERPINA3,SPI1,DUOXA1,ABCA1,AHSP,LCK,PIK3CG,CYBB,ANGPT4,CBR1,TNFRSF11B,NCF4,TLR2,ITGAM,DUOX1,SELP,RND3,SYK,NCF2,S100B,TFRC,HAS2,VAV1,ALOX5,C3AR1,LCP2,ANGPT2,ICAM1,MSR1,CCL5,HMOX1,EDN1,DOCK2,HCK,TLR7,BID,FCGR3A/FCGR3B,VCAM1,FCGR2A,TYROBP,TLR4,ITGB2,UCP3,CSF1,PLAU,PPARGC1A,ITGAX	51
Cancer, Hematological Disease, Immunological Disease, Organismal Injury and Abnormalities	lymphocytic cancer	lymphocytic cancer	3.15e-10		-1.912		-1.379	SELL,SVEP1,DPYD,KIAA1551,GAS6,mir-8,KLF6,S100A4,IFI35,SPI1,PTPRC,SP110,LCK,CXCL13,IFI44L,NEK6,MAP4K1,OSMR,CSF3R,IFIT3,AMIGO3,IFNGR1,NFKB2,JUNB,ADAR,IRF1,TLR2,IRF7,RND3,CD68,SELP,CD180,CARD11,BTG2,LOXL1,PIK3CD,IFIT2,ALOX5,PML,ID2,ANGPT2,SPN,ICAM1,GADD45B,MX1,RSAD2,FCGR2B,OASL,PGF,MPEG1,SHROOM2,CLK1,JUN,GADD45A,RNF213,DOCK2,ADAM19,TLR7,CD22,CFP,MMP12,PLAC8,FCGR3A/FCGR3B,DSC3,PARP14,DPP4,PSMB9,VCAM1…	85
Cellular Function and Maintenance	uptake	uptake of cells	3.25e-10	Increased	3.385	bias	2.292	MRC1,TLR2,SIGLEC1,CCR5,ITGAM,MSR1,GAS6,IL1RL1,SYK,C1QA,CD163,SPI1,ABCA1	13
Cardiovascular Disease, Organismal Injury and Abnormalities	formation	formation of vascular lesion	3.34e-10		0.294		0.21	CCR1,ELN,LOX,CCR5,VCAM1,ANGPT2,APOBEC1,MSR1,CX3CR1,mir-143,TLR2,TLR4,HMOX1,Ccl2,MGP,HAS2,ALOX5,SERPINE1,MMP12,TNFRSF11B	20
Gastrointestinal Disease, Inflammatory Response, Organismal Injury and Abnormalities	inflammation	inflammation of large intestine	3.48e-10		-0.764		-0.004	SOCS3,ID2,CCR5,MMP7,ICAM1,FCER1A,mir-143,ITGB7,PTPRC,EDN1,Ccl2,PIK3CG,HPGD,EGLN3,BID,LBP,HPGDS,SERPINE1,TPMT,TNFRSF11B,CCR1,NLRP3,CKM,CD69,AGR2,NCF4,ID3,CSF1R,TPSAB1/TPSB2,TLR2,TLR4,SELP,WAS,IL10RA,PIK3CD,ADGRE1,ALOX5,EBI3	38
Cellular Movement	mobilization	mobilization of cells	3.5e-10		1.823	bias	0.946	CCR1,CSF3R,SOCS3,DPP4,CCR5,VCAM1,SELL,ANGPT1,CX3CR1,ITGB2,CXCR2,CSF1,Ccl2,ALOX5,SERPINE1,C3AR1,TNFRSF11B	17
Infectious Diseases	replication	replication of Rhabdoviridae	3.53e-10	Decreased	-3.81		-2.975	Oasl2,OAS1,IRF9,PARP12,TAP1,RHOH,FCGR1A,OASL,IRF1,SP110,P2RY6,NECTIN4,PML,SLFN12,TRIM25	15
Cellular Function and Maintenance	ion homeostasis	ion homeostasis of cells	3.54e-10	Increased	2.802		1.703	CCR5,FCER1A,FCGR1A,PTPRC,NMUR2,CXCL13,PIK3CG,CYBB,WNT4,TNFRSF11B,AQP5,ADAMTS1,JUNB,TLR2,IGF2,PYGM,SYK,CD72,S100B,TFRC,PIK3CD,VAV1,TBXAS1,C3AR1,SLC11A1,LCP2,ANGPT2,IL1RL1,MS4A12,CCL5,FCGR2B,C4A/C4B,HMOX1,JUN,EDN1,CLDN4,CXCR2,Ccl2,HCK,CD22,FCGR3A/FCGR3B,CCR1,RGS2,FCGR2A,NPPC,F3,INPP5D,BTK,GPR183,ITGB2,TLR4,UCP3,CHP2,SLC16A1,ABCC3,ADRA1A	56
Cell-To-Cell Signaling and Interaction, Cellular Movement, Hematological System Development and Function, Immune Cell Trafficking	recruitment	recruitment of mononuclear leukocytes	3.55e-10	Increased	3.417		2.357	CCR1,CCR5,VCAM1,SELL,NLRP3,ICAM1,FCER1A,CCL5,CX3CR1,FCGR2B,F3,TLR2,CXCL16,JUN,SELP,CSF1,Ccl2,PIK3CG,VAV1,TNFRSF1B,Ccl6	21
Inflammatory Response, Organismal Injury and Abnormalities, Respiratory Disease	inflammation	inflammation of lung	3.81e-10		-0.507		0.138	CCR5,SELL,ICAM1,C10orf54,IL1RL1,mir-8,HLA-A,S100A4,FCER1A,GPC3,FCGR2B,mir-143,SPI1,PTPRC,HMOX1,LCK,CTSS,Ccl2,CYBB,TLR7,BID,WNT4,LBP,TNFRSF1B,SERPINE1,MMP12,Ccl6,CCR1,NLRP3,ANGPT1,IFNGR1,CSF1R,TLR2,TLR4,CSF2RB,SELP,CD180,CARD11,CD72,VAV1,PLAU,LCP2	42
Cellular Movement, Hematological System Development and Function, Immune Cell Trafficking, Inflammatory Response	cellular infiltration	cellular infiltration by macrophages	3.84e-10	Increased	2.855		2.375	CCR1,PTX3,CCR5,ANGPT2,SELL,NLRP3,CTGF,ICAM1,GAS6,IFNGR1,CSF1R,TLR2,ITGB2,HMOX1,CES1,EDN1,SELP,CSF1,Ccl2,PIK3CG,S100B,CYBB,EGLN3,BID,PLAU	25
Inflammatory Response	antibody response	antibody response	3.92e-10	Increased	2.382		1.586	TYROBP,CD69,FCER1A,CCL5,HCLS1,ITGAL,SPI1,AOAH,C4A/C4B,GPR183,BTK,PTPRC,TLR4,CD180,WAS,LY86,MYBL1,CTSS,TLR7,PIK3CD,MAP4K1,VAV1,EBI3,LCP2	24
Cell Death and Survival, Cellular Compromise	cytotoxicity	cytotoxicity of lymphatic system cells	4.4e-10	Increased	3.704	bias	2.594	Klrk1,SPN,ICAM1,TYROBP,FCGR2A,HLA-A,CD69,IL12RB2,CCL5,ITGAL,FCGR1A,PTPRC,TLR2,ITGB2,LCK,JUN,WAS,CARD11,DOCK2,SYK,VAV1,HLA-E,FCGR3A/FCGR3B	23
Cell-To-Cell Signaling and Interaction, Hematological System Development and Function, Immune Cell Trafficking, Inflammatory Response	activation	activation of T lymphocytes	4.4e-10	Increased	3.983		3.087	LAPTM5,ICAM1,C10orf54,SPN,IL1RL1,HLA-A,Mbp,CCL5,MPZ,PTPRC,LCK,GADD45A,Ccl2,PIK3CG,DOCK2,TLR7,GP2,TNFRSF1B,STX11,SIGLEC1,DPP4,TYROBP,IL12RB2,IRF5,ITGAL,TLR2,TLR4,ITGB2,CSF2RB,ITGAM,WAS,CARD11,CORO1A,FCER1G,PIK3CD,VAV1,C3AR1,SLC11A1	38
Hematological System Development and Function, Lymphoid Tissue Structure and Development, Tissue Morphology	quantity	quantity of CD4+ T-lymphocytes	4.47e-10	Increased	3.075		2.453	CCR1,ID2,HLA-A,CD69,SLA,IFNGR1,NFKB2,CCL5,ITGAL,SPI1,RHOH,IRF1,ITGB7,PTPRC,ITGB2,LCK,ITGAM,CARD11,Ccl2,PIK3CG,CORO1A,PIK3CD,VAV1,LCP2	24
Gastrointestinal Disease, Inflammatory Disease, Organismal Injury and Abnormalities	enteritis	enteritis	4.75e-10		-0.604		0.105	SOCS3,ID2,CCR5,MMP7,ICAM1,FCER1A,mir-143,ITGB7,PTPRC,EDN1,Ccl2,PIK3CG,HPGD,EGLN3,BID,LBP,HPGDS,SERPINE1,TPMT,TNFRSF11B,NLRP3,CKM,CD69,AGR2,NCF4,CSF1R,ID3,INPP5D,TPSAB1/TPSB2,TLR2,TLR4,SELP,WAS,IL10RA,PIK3CD,ADGRE1,ALOX5,EBI3	38
Hematological Disease, Hereditary Disorder, Immunological Disease, Organismal Injury and Abnormalities	X-linked agammaglobulinemia	X-linked agammaglobulinemia	5.51e-10					C4A/C4B,BTK,TLR2,TLR4,FCGR2A,FCGR2B,FCGR1A,FCGR3A/FCGR3B	8
Immunological Disease, Inflammatory Disease, Inflammatory Response, Neurological Disease, Organismal Injury and Abnormalities	experimental autoimmune encephalomyelitis	experimental autoimmune encephalomyelitis	5.66e-10		0.48		0.2	ID2,SELL,USP18,C10orf54,GADD45B,SPN,HLA-A,GAS6,CX3CR1,CCL5,SPI1,TNFRSF12A,PTPRC,Ccl2,MAP4K1,TNFRSF1B,CCR1,DPP4,VCAM1,NLRP3,TYROBP,FCGR2A,IL12RB2,IFNGR1,ITGAL,IRF1,TLR4,CORO1A,Irgm1,FCER1G,EBI3,C3AR1,HLA-E,LCP2,ITGAX	35
Hematological System Development and Function, Tissue Morphology	abnormal quantity	abnormal quantity of leukocytes	5.93e-10					SIGLEC1,SELL,Bhlhe41,FCGR2A,NFKB2,TAP1,SPI1,RHOH,CSF1R,IRF1,PTPRC,HMOX1,LCK,ITGAM,SELP,SYK,VAV1,NEDD9	18
Organismal Injury and Abnormalities	fibrosis	Fibrosis	5.99e-10		1.684		2.105	SOCS3,CCR5,SELL,CTGF,mir-8,TNNT2,S100A4,CX3CR1,mir-143,SGCA,PBK,LCK,CXCL13,CYBB,STAB1,SERPINE1,TNFRSF11B,PTX3,IFNGR1,SLC2A4,DIO3,TLR2,UBD,SELP,KRT19,HAS2,ALOX5,NECTIN2,LOX,SCD,ANGPT2,MMP7,ICAM1,FCGR2B,RNASEL,HMOX1,JUN,EDN1,Ccl2,HCK,BID,ENPP2,MMP12,TNFRSF1B,PLAC8,CCR1,NLRP3,F3,CSF1R,TLR4,CSF1,PLAU,MYBPC1	53
Gastrointestinal Disease, Organismal Injury and Abnormalities	abnormality	abnormality of large intestine	6.04e-10		-0.639		0.112	SOCS3,ID2,CCR5,MMP7,ICAM1,FCER1A,mir-143,ITGB7,PTPRC,EDN1,Ccl2,PIK3CG,HPGD,EGLN3,BID,LBP,HPGDS,SERPINE1,TPMT,TNFRSF11B,CCR1,NLRP3,CKM,CD69,AGR2,NCF4,CSF1R,F3,ID3,TPSAB1/TPSB2,TLR2,TLR4,SELP,WAS,IL10RA,PIK3CD,ADGRE1,PLAU,ALOX5,EBI3	40
Cell-To-Cell Signaling and Interaction, Inflammatory Response	respiratory burst	respiratory burst of myeloid cells	6.35e-10		1.314		0.788	VCAM1,ICAM1,TYROBP,FCER1A,F3,ITGAL,PTPRC,ITGB2,ITGAM,SYK,PIK3CG,HCK,FCER1G	13
Cell-To-Cell Signaling and Interaction	aggregation	aggregation of cells	6.53e-10	Increased	3.231		2.271	MMP7,SELL,ICAM1,SPN,RGS18,GAS6,UBASH3B,CCL5,MPZ,PTPRC,LYZ,LCK,CES1,PIK3CG,TLR7,DAB2,PTX3,VCAM1,FCGR2A,ANGPTL2,NFKB2,GJA5,ITGAL,F3,HCLS1,INPP5D,BTK,TLR2,TLR4,ITGB2,SELP,SYK,FCER1G,PIK3CD,VAV1,PLEK,TBXAS1,LCP2,NECTIN2	39
Humoral Immune Response, Protein Synthesis	quantity	quantity of IgM	7.32e-10		-1.844		-1.694	SIGLEC1,C10orf54,GADD45B,MSR1,SAMSN1,CD69,NFKB2,FCGR2B,SPI1,BTK,ITGB2,LCK,GADD45A,WAS,LY86,CARD11,CTSS,CD72,GAPT,CD22,PIK3CD,DOK1	22
Cardiovascular Disease, Organismal Injury and Abnormalities	peripheral arterial disease	advanced stage peripheral arterial disease	7.59e-10					CCR1,CD53,LAPTM5,MSR1,LPXN,SLA,EVI2A,CD163,ADAR,HCLS1,FCGR1A,LMCD1,CSF2RB,CTSS,SYK,CLEC4A,SNX10,PLEKHO2,TLR7,DAB2,ALOX5,NEDD9,C3AR1	23
Gastrointestinal Disease, Inflammatory Disease, Inflammatory Response, Organismal Injury and Abnormalities	colitis	colitis	7.96e-10		-0.483		0.182	SOCS3,ID2,CCR5,MMP7,ICAM1,FCER1A,mir-143,ITGB7,PTPRC,EDN1,Ccl2,PIK3CG,HPGD,EGLN3,BID,LBP,HPGDS,SERPINE1,TPMT,TNFRSF11B,NLRP3,CKM,CD69,AGR2,NCF4,ID3,CSF1R,TPSAB1/TPSB2,TLR2,TLR4,SELP,WAS,IL10RA,PIK3CD,ADGRE1,ALOX5,EBI3	37
Antigen Presentation, Inflammatory Response	antigen presentation	antigen presentation by leukocytes	8.16e-10					LILRB4,TLR4,CD68,WAS,FCGR2A,SYK,FCER1G,MAP4K1,FCGR1A,UBE2L6,TAP1,TNFRSF11B	12
Cell Morphology, Hematological System Development and Function, Lymphoid Tissue Structure and Development	morphology	morphology of T lymphocytes	8.96e-10					PSMB9,CCR5,HLA-A,SLA,NFKB2,MPZ,FCGR2B,TAP1,SPI1,ID3,RHOH,IRF1,INPP5D,PTPRC,LCK,WAS,CARD11,FCER1G,VAV1,EBI3,LCP2	21
Cell Morphology, Hematological System Development and Function, Immunological Disease, Lymphoid Tissue Structure and Development	abnormal morphology	abnormal morphology of T lymphocytes	9e-10					PSMB9,CCR5,HLA-A,SLA,NFKB2,MPZ,FCGR2B,TAP1,SPI1,ID3,RHOH,IRF1,PTPRC,LCK,WAS,CARD11,FCER1G,VAV1,EBI3,LCP2	20
Cell Death and Survival	cell death	cell death of phagocytes	9.65e-10		0.045		-0.086	CCR5,MSR1,IL1RL1,FCER1A,SERPINA3,C1QA,ABCG1,CCL5,HMOX1,LYZ,CYBB,BID,TNFRSF1B,HCAR2,NLRP3,IRF5,INPP5D,TPSAB1/TPSB2,IRF1,ISG15,TLR2,BTK,TLR4,ITGB2,CSF1,FCER1G,BCL2A1,C3AR1	28
Cell Morphology	shape change	shape change of leukocytes	9.93e-10	Increased	2.159		1.263	SELL,ICAM1,SAMSN1,CCL5,ITGAL,INPP5D,BTK,ITGB2,ITGAM,WAS,CSF1,DOCK2,SYK,CORO1A,HCK,MAP4K1,LCP2	17
Cancer, Hematological Disease, Immunological Disease, Organismal Injury and Abnormalities	non-Hodgkin's disease	non-Hodgkin's disease	1.01e-09					SELL,SVEP1,DPYD,KIAA1551,GAS6,KLF6,IFI35,SPI1,PTPRC,SP110,CXCL13,IFI44L,NEK6,OSMR,MAP4K1,CSF3R,IFIT3,AMIGO3,ADAR,TLR2,IRF7,RND3,CD68,SELP,CD180,CARD11,BTG2,LOXL1,PIK3CD,IFIT2,ALOX5,ID2,ANGPT2,ICAM1,GADD45B,SPN,MX1,RSAD2,FCGR2B,OASL,PGF,MPEG1,SHROOM2,CLK1,JUN,GADD45A,RNF213,DOCK2,ADAM19,TLR7,CD22,CFP,MMP12,FCGR3A/FCGR3B,DSC3,DPP4,VCAM1,OAS1,OAS2,FCGR2A,CD69,ID3,CSF1R,IFI44,ISG15,BTK,TLR4,SLC16A1,T…	71
Cell-To-Cell Signaling and Interaction	binding	binding of leukemia cell lines	1.01e-09		1.269		0.596	CCR5,SELL,VCAM1,ICAM1,SPN,HLA-A,RHOH,ITGAL,ITGB2,LCK,CD68,CXCR2,CSF1,PLAU	14
Cellular Development, Hematopoiesis	maturation	maturation of leukocytes	1.07e-09	Increased	2.289		1.354	SELL,ICAM1,ABCG1,CCL5,FCGR2B,RHOH,PTPRC,HMOX1,LCK,TLR7,TNFRSF1B,PARP14,Slfn2,TYROBP,CD69,NFKB2,INPP5D,IRF1,TLR2,BTK,TLR4,ITGB2,ITGAM,CARD11,CSF1,PIK3CD,VAV1,PML	28
Cancer, Hematological Disease, Immunological Disease, Organismal Injury and Abnormalities	T-cell non-Hodgkin's disease	T-cell non-Hodgkin's disease	1.07e-09					ID2,SELL,ANGPT2,GADD45B,SPN,MX1,GAS6,RSAD2,KLF6,IFI35,SPI1,OASL,PGF,PTPRC,SP110,CLK1,JUN,CXCL13,GADD45A,IFI44L,ADAM19,TLR7,OSMR,MMP12,DPP4,IFIT3,VCAM1,OAS1,OAS2,CD69,ADAR,ISG15,IFI44,TLR2,TLR4,IRF7,SELP,IFIT2,TRIM25,ITGAX	40
Hematological Disease	cytopenia	cytopenia	1.09e-09		-1.058	bias	-0.007	ID2,DPYD,RGS18,HLA-A,MPZ,FCGR2B,TAP1,SPI1,FCGR1A,ABCA1,C4A/C4B,LCK,CXCL13,PIK3CG,TLR7,SERPINE1,FCGR3A/FCGR3B,TPMT,STX11,CSF3R,ANGPT1,OAS2,FCGR2A,IFNGR1,ITGAL,INPP5D,TLR4,IRF7,WAS,CARD11,SYK,FCER1G,PIK3CD,PLEK,SLC11A1	35
Organismal Injury and Abnormalities, Respiratory Disease	damage	damage of lung	1.3e-09		0.956		0.881	SOCS3,CCR5,ANGPT2,MMP7,ICAM1,HMOX1,RSPO3,EDN1,GADD45A,CXCR2,Ccl2,MMP12,SERPINE1,Ccl6,PTX3,CCR1,Slpi (includes others),NLRP3,ANGPT1,F3,INPP5D,TLR2,TLR4,CD180,SELP,C2	26
Cell Morphology	shape change	shape change of blood cells	1.4e-09	Increased	2.564		1.735	SELL,ICAM1,FCGR2A,SAMSN1,ANGPTL2,CCL5,ITGAL,INPP5D,BTK,ITGB2,ITGAM,WAS,CSF1,SYK,DOCK2,CORO1A,HCK,MAP4K1,LCP2	19
Free Radical Scavenging	production	production of reactive oxygen species	1.42e-09	Increased	4.272		3.741	MRC1,CCR5,ANGPT2,ICAM1,MSR1,FCER1A,SERPINA3,CCL5,SPI1,ABCA1,AHSP,HMOX1,EDN1,PIK3CG,DOCK2,CYBB,HCK,BID,FCGR3A/FCGR3B,TNFRSF11B,VCAM1,TYROBP,FCGR2A,TLR2,TLR4,ITGB2,UCP3,ITGAM,RND3,SELP,DUOX1,CSF1,SYK,NCF2,HAS2,VAV1,ALOX5,LCP2,ITGAX,PPARGC1A	40
Cellular Movement, Hematological System Development and Function, Immune Cell Trafficking, Inflammatory Response	cellular infiltration	cellular infiltration of phagocytes	1.45e-09	Increased	3.362		2.806	CCR1,PTX3,CCR5,SELL,ANGPT2,NLRP3,ICAM1,CTGF,GAS6,IFNGR1,CSF1R,TLR2,HMOX1,ITGB2,CES1,EDN1,SELP,CSF1,Ccl2,PIK3CG,S100B,CYBB,BID,EGLN3,PLAU,MMP12	26
Cell-To-Cell Signaling and Interaction, Cellular Function and Maintenance, Hematological System Development and Function, Inflammatory Response	phagocytosis	phagocytosis of neutrophils	1.62e-09	Increased	2.68		1.836	PTX3,CSF2RB,ITGB2,TLR4,ITGAM,FCGR2A,WAS,SYK,CORO1A,VAV1,PLAU,SERPINE1,FCGR3A/FCGR3B	13
Cell Signaling	replication	replication of viral replicon	1.62e-09	Decreased	-3.56		-2.909	OAS1,MX1,PARP10,RSAD2,IFI16,Oas1b,CCL5,ADAR,OASL,RNASEL,Bst2,ISG15,IFIT1	13
Cellular Movement	cell movement	cell movement of tumor cell lines	1.62e-09	Increased	2.443		1.042	SOCS3,CCR5,SELL,CTGF,mir-8,GAS6,KLF6,S100A4,GMFG,mir-143,PBK,LCK,CXCL13,PIK3CG,FIGF,AIF1,SERPINE1,TNFRSF11B,AQP5,FBLN5,AGR2,LMCD1,TLR2,IGF2,SELP,KRT19,SYK,S100B,LIMA1,HAS2,PIK3CD,DOK1,IFIT2,TBXAS1,EBI3,LOX,ANGPT2,MMP7,MX1,MS4A12,RARRES1,CCL5,DCDC2,PGF,HMOX1,JUN,EDN1,CLDN4,Ccl2,EFNA5,DOCK2,HCK,EGLN3,DAB2,ENPP2,MMP12,TACSTD2,DPP4,VCAM1,CD69,F3,CSF1R,EFNA1,TLR4,CHP2,S100A9,WAS,CSF1,SLC16A1,LGALS3BP,…	73
Cardiovascular Disease, Organismal Injury and Abnormalities, Skeletal and Muscular Disorders	myocardial infarction	myocardial infarction	1.62e-09		-1.091		-0.907	TNNT2,FCGR2B,CD163,FCGR1A,C4A/C4B,HMOX1,EDN1,Ccl2,TLR7,CYBB,SERPINE1,TNFRSF1B,HCAR2,FCGR3A/FCGR3B,PTX3,CSF3R,FCGR2A,F13A1,ITGAL,CSF1R,TLR2,ITGB2,ITGAM,SELP,CSF1,NCF2,FCER1G,LRP8,ADRA1A	29
Cell Death and Survival, Cellular Compromise	cytotoxicity	cytotoxicity of lymphocytes	1.68e-09	Increased	3.586	bias	2.492	Klrk1,SPN,ICAM1,TYROBP,FCGR2A,HLA-A,CD69,CCL5,ITGAL,FCGR1A,PTPRC,TLR2,ITGB2,LCK,JUN,WAS,CARD11,DOCK2,SYK,VAV1,HLA-E,FCGR3A/FCGR3B	22
Infectious Diseases	replication	replication of vesicular stomatitis virus	1.73e-09	Decreased	-3.679	bias	-2.75	Oasl2,OAS1,PARP12,IRF9,TAP1,RHOH,FCGR1A,OASL,IRF1,SP110,NECTIN4,PML,SLFN12,TRIM25	14
Cell-To-Cell Signaling and Interaction	binding	binding of lymphoid cells	1.79e-09	Increased	3.113		2.391	CCR1,VCAM1,SELL,ICAM1,CD69,IFNGR1,CCL5,ITGAL,ITGB7,ITGB2,LCK,CXCL13,SYK,CD22,CLEC10A,FCGR3A/FCGR3B,LCP2	17
Cardiovascular Disease, Hematological Disease	thrombosis	Thrombosis	1.83e-09		1.081		1.541	ANGPT2,MMP7,CTGF,ANGPT1,CKM,FCGR2A,GAS6,C1QA,CX3CR1,F3,HCLS1,PGF,TLR2,HMOX1,TPH1,ITGAM,PIK3CG,LGALS3BP,SYK,PLAU,TNFRSF1B,SERPINE1,HCAR2,C3AR1,C2	25
Hematological System Development and Function, Lymphoid Tissue Structure and Development, Tissue Morphology	quantity	quantity of CD8+ T lymphocyte	1.92e-09	Increased	3.398		2.746	CCR1,SIGLEC1,PSMB9,ID2,HLA-A,IFNGR1,NFKB2,TAP1,SPI1,RHOH,IRF1,PTPRC,ITGB2,LCK,ITGAM,CARD11,PIK3CG,CORO1A,PIK3CD,VAV1,LCP2,CLEC10A	22
Cellular Development, Connective Tissue Development and Function, Tissue Development	differentiation	differentiation of bone cells	1.95e-09		0.666		0.291	SOCS3,ID2,SFRP2,IL1RL1,IFI16,UBASH3B,CCL5,GPC3,FCGR2B,GPNMB,PGF,JUN,EDN1,SNX10,FIGF,WNT4,TNFRSF11B,CCR1,TYROBP,NPPC,SMOC1,GDPD2,NFKB2,JUNB,ADAR,CSF1R,ID3,INPP5D,GPR183,BTK,TLR2,TLR4,LILRB4,MYOC,WAS,CSF1,SYK,FCER1G,TFRC,LRP8,SFRP1,ALOX5,C3AR1	43
Cancer, Hematological Disease, Organismal Injury and Abnormalities	lymphocytic neoplasm	lymphocytic neoplasm	2.03e-09	Decreased	-2.345		-1.866	SELL,SVEP1,DPYD,GAS6,CCNB2,mir-143,SPI1,PTPRC,SP110,LCK,CXCL13,NEK6,OSMR,MAP4K1,STOX2,LSM3,IFIT3,IL12RB2,JUNB,NFKB2,ADAR,IRF1,CD68,SYK,BTG2,TFRC,PIK3CD,ALOX5,IFIT2,ICAM1,GADD45B,MX1,RSAD2,FCGR2B,OASL,JUN,GADD45A,DOCK2,ADAM19,TLR7,CFP,PLAC8,FCGR3A/FCGR3B,DSC3,PSMB9,OAS1,OAS2,FCGR2A,CD69,F3,ID3,ISG15,ITGB2,ABCC3,NEDD9,TRIM25,ADRA1A,KIAA1551,mir-8,KLF6,S100A4,IFI35,CD163,IFI44L,Ccl6,CSF3R,DOK6,AMIGO…	106
Cell-To-Cell Signaling and Interaction	binding	binding of lymphatic system cells	2.13e-09	Increased	3.248		2.513	CCR1,VCAM1,SELL,ICAM1,CD69,IFNGR1,CCL5,ITGAL,ITGB7,CSF2RB,ITGB2,LCK,CXCL13,SYK,CD22,LCP2,CLEC10A,FCGR3A/FCGR3B	18
Cell Death and Survival	apoptosis	apoptosis of myeloid cells	2.24e-09		0.368		0.347	MSR1,IL1RL1,FCER1A,SERPINA3,C1QA,ABCG1,CCL5,FCGR1A,CYBB,BID,TNFRSF1B,HCAR2,CD69,INPP5D,TPSAB1/TPSB2,IRF1,ISG15,TLR2,BTK,TLR4,ITGB2,ITGAM,CSF1,FCER1G,BCL2A1,C3AR1	26
Cell-To-Cell Signaling and Interaction, Hematological System Development and Function, Immune Cell Trafficking	binding	binding of granulocytes	2.88e-09	Increased	3.65		2.775	VCAM1,SELL,ICAM1,FCGR2A,CCL5,ITGB2,TLR4,ITGAM,S100A9,SELP,CXCR2,HCK,LBP,FCGR3A/FCGR3B	14
Cell-mediated Immune Response, Cellular Movement, Hematological System Development and Function, Immune Cell Trafficking	cell movement	cell movement of T lymphocytes	2.92e-09	Increased	3.171		2.078	SOCS3,CCR5,SELL,ICAM1,HLA-A,S100A4,CCL5,ITGB7,OCLN,CXCL13,CTSS,CXCR2,Ccl2,PIK3CG,STAB1,ENPP2,CCR1,DPP4,NLRP3,CD69,IFNGR1,INPP5D,ITGB2,CXCL16,TLR4,SELP,PIK3CD,VAV1	28
Dermatological Diseases and Conditions, Inflammatory Disease, Inflammatory Response, Organismal Injury and Abnormalities	dermatitis	Dermatitis	3.25e-09		1.897		2.216	SOCS3,SELL,MX1,HLA-A,FCER1A,CCL5,HMGCS2,FCGR2B,SPI1,PBK,ABCA1,ITGB7,PTPRC,JUN,CXCL13,GADD45A,PIK3CG,TLR7,HCK,FIGF,OSMR,CBR1,DPP4,NLRP3,FCGR2A,IRF9,IFNGR1,JUNB,TLR2,TLR4,ITGB2,CSF2RB,SELP,S100A9,CARD11,SYK,FCER1G,PIK3CD,C3AR1,HLA-E,LCP2,PPARGC1A	42
Antigen Presentation, Inflammatory Response	antigen presentation	antigen presentation	3.65e-09	Increased	2.611	bias	1.718	HLA-A,FCGR2A,TAP1,UBE2L6,FCGR1A,TLR4,LILRB4,CD68,WAS,CTSS,SYK,FCER1G,MAP4K1,HLA-E,FCGR3A/FCGR3B,TNFRSF11B	16
Cell Morphology, Lymphoid Tissue Structure and Development	morphology	morphology of lymphatic system cells	3.94e-09					SOCS3,ID2,CCR5,HLA-A,MPZ,FCGR2B,SPI1,TAP1,RHOH,ITGB7,PTPRC,LCK,CD22,PSMB9,SLA,IFNGR1,NFKB2,ADAR,ID3,INPP5D,IRF1,SELP,WAS,CARD11,SYK,FCER1G,PIK3CD,VAV1,EBI3,LCP2	30
Hematological System Development and Function, Lymphoid Tissue Structure and Development, Tissue Morphology	quantity	quantity of helper T lymphocytes	4.18e-09		0.866		0.63	SOCS3,SELL,APOBEC1,NLRP3,ICAM1,IL1RL1,CD69,CCL5,FCGR2B,TAP1,IRF1,TLR4,LGALS9B,LCK,SELP,IL10RA,CHI3L1,EBI3	18
Hematological System Development and Function, Inflammatory Response, Tissue Morphology	quantity	quantity of monocytes	4.27e-09		-1.434		-1.11	CSF3R,VCAM1,SELL,ICAM1,IL12RB2,MPZ,FCGR2B,ITGAL,CSF1R,INPP5D,ITGB2,SELP,WAS,CSF1,Ccl2,PIK3CG,DOK1,PML,Ccl7	19
Tissue Morphology	morphology	morphology of connective tissue	4.39e-09					CCR5,CTGF,ZFP36L1,S100A4,ABCG1,SPI1,ABCA1,GPNMB,MIA,PTPRC,RSPO3,CLEC4A,MGP,FIGF,SERPINE1,TNFRSF11B,ELN,FBLN5,AGR2,JUNB,PTGDS,SLC2A4,TLR2,IGF2,CD68,GPR65,LOXL1,TFRC,DOK1,ALOX5,PML,LGALS12,LCP2,LOX,SCD,ID2,MMP15,PGF,CES1,EDN1,GADD45A,MYBL1,Ccl2,FNDC5,ENPP2,ARID5B,VCAM1,TYROBP,NPPC,F3,CSF1R,INPP5D,TLR4,UCP3,MYOC,CSF1,P2RY6,NCKAP1L,PPARGC1A	59
Infectious Diseases	protozoan infection	protozoan infection	4.44e-09		-1.066		-0.752	CCR5,Igtp,NLRP3,ICAM1,Ifi47,FCGR2A,FCER1A,IFNGR1,C4A/C4B,TLR2,TLR4,Irgm1,TLR7,TNFRSF1B,SLC11A1,ADRA1A	16
Cell Death and Survival	cell viability	cell viability of blood cells	4.55e-09	Increased	4.054	bias	2.755	ICAM1,GADD45B,SPN,MSR1,MX1,FCER1A,FCGR1A,PTPRC,GADD45A,PIK3CG,HCK,CD22,BID,WNT4,TNFRSF1B,FCGR3A/FCGR3B,TNFRSF11B,PARP14,TYROBP,ITGAL,CSF1R,INPP5D,BTK,TLR4,ITGB2,CSF2RB,CARD11,CSF1,SYK,NCF2,FCER1G,PIK3CD,BCL2A1	33
Immunological Disease	delayed hypersensitive reaction	delayed hypersensitive reaction	4.71e-09		1.332		0.54	CCR1,CCR5,SELL,ANGPT2,LAPTM5,NLRP3,ICAM1,MX1,GPR34,CCL5,FCGR2B,H2AFZ,PGF,ITGB2,SELP,S100A9,Ccl2,LGALS3BP,PIK3CG,FCER1G	20
Hematological System Development and Function, Immune Cell Trafficking, Inflammatory Response, Tissue Development	accumulation	accumulation of neutrophils	4.83e-09	Increased	2.781		2.203	PTX3,MMP7,Slpi (includes others),FCGR2A,IRF5,F3,INPP5D,ITGB2,TLR4,ITGAM,S100A9,SELP,EDN1,Ccl2,FCGR3A/FCGR3B	15
Cell Death and Survival	apoptosis	apoptosis of phagocytes	4.94e-09		0.191		0.093	MSR1,IL1RL1,FCER1A,SERPINA3,C1QA,ABCG1,CCL5,CYBB,BID,TNFRSF1B,HCAR2,NLRP3,IRF5,INPP5D,TPSAB1/TPSB2,IRF1,ISG15,TLR2,BTK,TLR4,ITGB2,CSF1,FCER1G,BCL2A1,C3AR1	25
Lymphoid Tissue Structure and Development, Organ Morphology, Tissue Morphology	morphology	morphology of secondary lymphoid organ	5.43e-09					SOCS3,ID2,SELL,SPN,MSR1,IL1RL1,GPC3,FCGR2B,DUOXA1,SPI1,RHOH,ABCA1,AOAH,C4A/C4B,PTPRC,HMOX1,CXCR2,MYBL1,DOCK2,HCK,EGLN3,TNFRSF11B,NFKB2,CSF1R,IRF1,INPP5D,Bst2,BTK,ITGB2,CSF2RB,IGF2,SELP,CSF1,CD72,FCER1G,PIK3CD,VAV1,DOK1,ALOX5,LCP2	40
Cell-To-Cell Signaling and Interaction, Hematological System Development and Function, Immune Cell Trafficking, Inflammatory Response	activation	activation of macrophages	5.68e-09	Increased	3.797		2.97	ANGPT2,ICAM1,MSR1,IL1RL1,HLA-A,IFI16,CX3CR1,CCL5,TNFRSF12A,HMOX1,EDN1,Ccl2,HCK,CYBB,BID,LBP,ANGPT1,TYROBP,CSF1R,TLR2,TLR4,LGALS9B,S100A9,CSF1,SYK,FCER1G,CHI3L1,SLC11A1	28
Cell-To-Cell Signaling and Interaction	signaling	signaling of leukocytes	6.01e-09	Increased	2.219	bias	1.478	PTPRC,ITGB2,SPN,ITGAM,CD72,PIK3CG,CD22,PIK3CD,SH2D1B,FCGR2B,LCP2	11
Cardiovascular Disease, Organismal Injury and Abnormalities	acute coronary syndrome	acute coronary syndrome	6.09e-09		-1.091		-0.907	TNNT2,FCGR2B,CD163,FCGR1A,C4A/C4B,HMOX1,EDN1,Ccl2,TLR7,CYBB,SERPINE1,TNFRSF1B,HCAR2,FCGR3A/FCGR3B,PTX3,CSF3R,DPP4,FCGR2A,F13A1,ITGAL,CSF1R,TLR2,ITGB2,ITGAM,SELP,CSF1,NCF2,FCER1G,LRP8,ADRA1A	30
Gastrointestinal Disease, Hepatic System Disease, Organismal Injury and Abnormalities	damage	damage of liver	6.09e-09	Increased	3.168		3.135	SCD,CCR5,HLA-A,S100A4,CCL5,mir-143,FCGR2B,PTPRC,HMOX1,TPH1,JUN,EDN1,CXCR2,Ccl2,HCK,STAB1,LBP,SERPINE1,TNFRSF1B,NLRP3,IFNGR1,ITGAL,IRF1,TLR2,TLR4,ITGB2,CSF1,PLAU,EBI3,C3AR1	30
Cancer, Hematological Disease, Immunological Disease, Organismal Injury and Abnormalities	neoplasia	neoplasia of leukocytes	6.23e-09					ID2,ANGPT2,SELL,GADD45B,SPN,MX1,GAS6,RSAD2,KLF6,IFI35,OASL,SPI1,RHOH,PGF,PTPRC,SP110,CLK1,JUN,CXCL13,GADD45A,IFI44L,ADAM19,TLR7,BID,OSMR,MMP12,DPP4,ARID5B,IFIT3,VCAM1,OAS1,OAS2,CD69,ADAR,CSF1R,ISG15,IFI44,TLR2,TLR4,IRF7,RND3,SELP,IFIT2,TRIM25,ITGAX	45
Cancer, Organismal Injury and Abnormalities	malignant solid tumor	advanced malignant solid tumor	6.4e-09		0.585		0.12	DPYD,CTGF,mir-8,KLF6,S100A4,mir-143,PBK,OCLN,PTPRC,LCK,PIK3CG,SERPINE1,TNFRSF11B,PTX3,ADAMTS1,ANGPTL2,AGR2,ADAR,LMCD1,TLR2,IGF2,IRF7,SELP,PIK3CD,LRP8,SFRP1,EBI3,HLA-E,SCD,ID2,MMP7,ICAM1,IL1RL1,MX1,CCL5,PGF,C4A/C4B,HMOX1,JUN,EDN1,CLDN4,TLR7,DAB2,ENPP2,HCAR2,FCGR3A/FCGR3B,DPP4,VCAM1,FCGR2A,CSF1R,HCLS1,EFNA1,CSF1,PLAU,ABCC3	55
Cellular Movement, Hematological System Development and Function, Immune Cell Trafficking, Inflammatory Response	migration	migration of macrophages	6.5e-09	Increased	3.006		2.126	CCR5,TYROBP,PTGDS,CCL5,CSF1R,ITGAL,TLR2,CSF1,Ccl2,P2RY6,PIK3CG,CYBB,STAB1,PLAU,SERPINE1,MMP12	16
Cell-To-Cell Signaling and Interaction	adhesion	adhesion of lymphoma cell lines	6.51e-09	Increased	2.164		1.875	ELN,ITGB2,VCAM1,ICAM1,SPN,JUN,ITGAM,FBLN5,Ccl2,JUNB,PARVG,ITGAL,ITGAX	13
Cell-To-Cell Signaling and Interaction, Hematological System Development and Function, Immune Cell Trafficking, Inflammatory Response	adhesion	adhesion of macrophages	6.62e-09	Increased	2.132		1.543	ITGB2,VCAM1,ICAM1,CSF1,PIK3CG,Irgm1,STAB1,PLAU,SERPINE1,SPI1	10
Cancer, Organismal Injury and Abnormalities	metastatic solid tumor	metastatic solid tumor	6.86e-09		0.346		-0.093	SCD,ID2,MMP7,DPYD,CTGF,ICAM1,IL1RL1,MX1,mir-8,KLF6,S100A4,CCL5,mir-143,PBK,PGF,PTPRC,HMOX1,LCK,JUN,EDN1,CLDN4,PIK3CG,TLR7,ENPP2,SERPINE1,HCAR2,FCGR3A/FCGR3B,TNFRSF11B,PTX3,VCAM1,ADAMTS1,FCGR2A,ANGPTL2,AGR2,ADAR,HCLS1,CSF1R,LMCD1,TLR2,IRF7,IGF2,SELP,CSF1,PIK3CD,SFRP1,PLAU,ABCC3,EBI3,HLA-E	49
Cellular Function and Maintenance	endocytosis	endocytosis	7.03e-09	Increased	4.585	bias	2.948	MRC1,CCR5,ICAM1,MSR1,GAS6,UPK1A,CCL5,CD163,GPC3,FCGR2B,SPI1,FCGR1A,ABCA1,PTPRC,HMOX1,TPH1,FCN1,LRP3,DOCK2,CYBB,HCK,STAB1,DAB2,SERPINE1,ADAMTS5,FCGR3A/FCGR3B,PTX3,SIGLEC1,FCGR2A,INPP5D,ISG15,BTK,TLR2,ITGB2,CSF2RB,TLR4,ITGAM,S100A9,WAS,CSF1,SYK,CORO1A,FCER1G,VAV1,LRP8,PLAU	46
Cellular Movement	transmigration	transmigration of cells	7.13e-09	Increased	3.291		2.303	CCR1,ELN,CCR5,VCAM1,SELL,ICAM1,CCL5,CX3CR1,ITGAL,F3,ID3,PGF,ITGB2,ITGAM,CXCR2,CSF1,CTSS,Ccl2,STAB1,ENPP2,VAV1,SERPINE1,ITGAX	23
Organismal Survival	morbidity or mortality	morbidity or mortality	7.42e-09	Decreased	-4.357	bias	-0.224	MRC1,CCR5,DPYD,CTGF,PLK3,GAS6,TNNT2,CA12,CCNB2,C1QA,SPI1,PTPRC,APLP1,PIK3CG,BCHE,MTHFD2,MGP,SERPINE1,AQP5,IMPA1,CD200R1,IL12RB2,NFKB2,IRF5,ADAR,DIO3,SLC2A4,IRF1,UBD,TGM1,CD68,KRT19,SYK,TFRC,HAS2,LRP8,VAV1,SFRP1,BCL2A1,IFIT2,ALOX5,ECM1,C3AR1,LCP2,Igtp,USP18,MAP2,ICAM1,NRG2,Ifi47,IL1RL1,CA14,HLA-A,PPP1R3C,FCGR2B,OASL,H2AFZ,TAP1,LYZ,JUN,CLDN4,GADD45A,CXCR2,EFNA5,DOCK2,ADAM19,TLR7,BID,DAB2,CFP,TNFRSF…	158
Cell-To-Cell Signaling and Interaction, Cellular Movement, Immune Cell Trafficking	recruitment	recruitment of lymphoid cells	7.57e-09	Increased	3.374	bias	2.304	CCR1,CCR5,VCAM1,SELL,ICAM1,FCER1A,CX3CR1,CCL5,TLR2,CXCL16,JUN,SELP,CXCL13,Ccl2,PIK3CG,VAV1,Ccl6	17
Cell-To-Cell Signaling and Interaction	response	response of lymphatic system cells	7.72e-09		1.406		0.683	SOCS3,ICAM1,MSR1,FCGR2B,OASL,PTPRC,HMOX1,CTSS,Ccl2,TLR7,CD22,HPGDS,TNFRSF1B,NLRP3,FCGR2A,CD200R1,IL12RB2,IFNGR1,NFKB2,TLR2,CSF2RB,CD180,IL10RA,VAV1,EBI3,C3AR1,LCP2	27
Cardiovascular System Development and Function	vascularization	vascularization	8.49e-09		1.233		0.383	SOCS3,CCR5,MMP7,ICAM1,CTGF,GAS6,S100A4,CX3CR1,PGF,CXCR2,RNF213,Ccl2,SERPINE1,MMP12,VCAM1,ADAMTS1,IL12RB2,IFNGR1,F3,ID3,EFNA1,TLR2,ITGB2,IGF2,CSF1,S100B,SFRP1,PLAU,C3AR1	29
Infectious Diseases	infection	infection by Influenza virus	8.51e-09		-1.982		-1.676	C4A/C4B,PTX3,TLR4,FCGR2A,TLR7,CCL5,PML,FCGR2B,FCGR1A,IRF1,FCGR3A/FCGR3B	11
Gastrointestinal Disease, Immunological Disease, Ophthalmic Disease, Organismal Injury and Abnormalities	Sjogren's syndrome	Sjogren's syndrome	9.3e-09					IFIT3,SOCS3,CCR5,VCAM1,CD69,CCL5,F3,IRF1,TLR2,TLR4,CXCL13,CD68,EDN1,CSF1,Ccl2,SYK,PML,Ccl7	18
Cell-To-Cell Signaling and Interaction, Hematological System Development and Function, Immune Cell Trafficking	adhesion	adhesion of antigen presenting cells	1.08e-08	Increased	2.355		1.722	ITGB2,VCAM1,ITGAM,ICAM1,CSF1,PIK3CG,Irgm1,STAB1,PLAU,SERPINE1,ITGAL,SPI1	12
Cell Death and Survival	cell viability	cell viability of leukocytes	1.1e-08	Increased	3.908	bias	2.659	ICAM1,SPN,MSR1,MX1,FCER1A,FCGR1A,PTPRC,PIK3CG,HCK,CD22,WNT4,TNFRSF1B,FCGR3A/FCGR3B,TNFRSF11B,PARP14,TYROBP,ITGAL,CSF1R,INPP5D,BTK,TLR4,ITGB2,CSF2RB,CSF1,CARD11,SYK,NCF2,FCER1G,PIK3CD,BCL2A1	30
Cell-To-Cell Signaling and Interaction, Hematological System Development and Function	binding	binding of lymphocytes	1.13e-08	Increased	2.973		2.287	CCR1,VCAM1,SELL,ICAM1,CD69,IFNGR1,CCL5,ITGAL,ITGB7,ITGB2,LCK,CXCL13,CD22,CLEC10A,FCGR3A/FCGR3B,LCP2	16
Cell Death and Survival	cytolysis	cytolysis of lymphatic system cells	1.13e-08					Klrk1,TYROBP,HLA-A,FCGR2A,FCGR2B,TAP1,ITGAL,PTPRC,LCK,PIK3CG,FCER1G,PIK3CD,VAV1,SH2D1B,LCP2,STX11	16
Metabolic Disease	hyperbilirubinemia	hyperbilirubinemia	1.14e-08					C4A/C4B,FCGR2A,Gstm6l,ABCC3,FCGR2B,FCGR1A,FCGR3A/FCGR3B	7
Cell-To-Cell Signaling and Interaction, Hematological System Development and Function, Humoral Immune Response, Immune Cell Trafficking, Inflammatory Response	activation	activation of B lymphocytes	1.19e-08		0.101		-0.63	SAMSN1,IL12RB2,C1QA,IRF5,FCGR2B,INPP5D,C4A/C4B,BTK,PTPRC,ITGB2,TLR4,CD180,CD72,SYK,TLR7,CD22,PIK3CD,VAV1,FCGR3A/FCGR3B	19
Immunological Disease	abnormal quantity	abnormal quantity of cytokine	1.26e-08					CCR5,ICAM1,MPZ,FCGR2B,IRF1,INPP5D,TGIF1,TLR2,LILRB4,SELP,CXCR2,Ccl2,IL10RA,ENPP2,LBP,PLAU,SERPINE1,C3AR1	18
Cellular Development	maturation	maturation of blood cells	1.31e-08	Increased	2.032		1.032	SELL,ICAM1,ABCG1,CCL5,FCGR2B,RHOH,PGF,PTPRC,HMOX1,LCK,TLR7,TNFRSF1B,PARP14,Slfn2,TYROBP,CD69,NFKB2,INPP5D,IRF1,BTK,TLR2,TLR4,ITGB2,ITGAM,CARD11,CSF1,PIK3CD,VAV1,PML	29
Cell Death and Survival	apoptosis	apoptosis of tumor cell lines	1.35e-08		0.207		0.446	SOCS3,CCR5,CTGF,PLK3,mir-8,IFI16,KLF6,S100A4,FCER1A,SERPINA3,mir-143,SPI1,PBK,FCGR1A,OCLN,PTPRC,MIA,LCK,UBA7,GAL,PTPRO,NEK6,MAP4K1,SERPINE1,ARL11,TNFRSF11B,CAPN6,NFKB2,JUNB,IRF5,IRF1,TLR2,CSF2RB,IGF2,TGM1,ITGAM,SYK,BTG2,S100B,GPR65,TFRC,PIK3CD,VAV1,SFRP1,BCL2A1,PML,ALOX5,SCD,MMP7,ANGPT2,USP18,RAB32,SPN,GADD45B,SFRP2,MSR1,IL1RL1,FCGR2B,RNASEL,GLIPR1,SHROOM2,HMOX1,JUN,EDN1,GADD45A,MYBL1,PLK2,HCK,BI…	91
Dermatological Diseases and Conditions, Inflammatory Disease, Organismal Injury and Abnormalities	acne	Acne	1.35e-08					CCR1,CCR5,VCAM1,SELL,ICAM1,CD163,TLR2,TLR4,LYZ,JUN,S100A9,GPR65,PIK3CD,AIF1,ALOX5,C3AR1	16
Cell Death and Survival	cytolysis	cytolysis of leukocytes	1.35e-08					Klrk1,TYROBP,HLA-A,FCGR2A,TAP1,ITGAL,PTPRC,ITGB2,LCK,PIK3CG,FCER1G,PIK3CD,VAV1,SH2D1B,LCP2,STX11	16
Cell-To-Cell Signaling and Interaction	interaction	interaction of cells	1.4e-08	Increased	3.655		2.694	CCR1,CCR5,VCAM1,SPN,ICAM1,ANGPT1,CD69,IFNGR1,CCL5,JUNB,ITGAL,TLR2,ITGB2,LCK,JUN,SELP,ISL1,CD22,LCP2,CLEC10A	20
Cancer, Hematological Disease, Organismal Injury and Abnormalities	hematologic cancer	hematologic cancer of cells	1.44e-08					ID2,ANGPT2,SELL,GADD45B,SPN,MX1,GAS6,RSAD2,KLF6,IFI35,OASL,SPI1,RHOH,PGF,PTPRC,SP110,CLK1,JUN,CXCL13,GADD45A,IFI44L,ADAM19,TLR7,OSMR,MMP12,DPP4,ARID5B,IFIT3,VCAM1,OAS1,OAS2,CD69,ADAR,ISG15,IFI44,TLR2,TLR4,IRF7,RND3,SELP,IFIT2,TRIM25,ITGAX	43
Cellular Movement, Hematological System Development and Function	mobilization	mobilization of blood cells	1.45e-08	Increased	2.241	bias	1.376	CSF3R,CCR1,DPP4,ITGB2,CCR5,SELL,VCAM1,ANGPT1,CSF1,CXCR2,Ccl2,ALOX5,C3AR1,TNFRSF11B	14
Cellular Function and Maintenance	uptake	uptake of bacteria	1.48e-08	Increased	3.095	bias	2.25	MRC1,TLR2,SIGLEC1,CCR5,ITGAM,MSR1,IL1RL1,SYK,CD163,SPI1	10
Hematological Disease, Immunological Disease	T-cell lymphoproliferative disorder	T-cell lymphoproliferative disorder	1.52e-08					ID2,ANGPT2,SELL,GADD45B,SPN,MX1,GAS6,RSAD2,KLF6,IFI35,OASL,SPI1,RHOH,PGF,PTPRC,SP110,CLK1,JUN,CXCL13,GADD45A,IFI44L,ADAM19,TLR7,OSMR,MMP12,DPP4,ARID5B,IFIT3,VCAM1,OAS1,OAS2,CD69,ADAR,ISG15,IFI44,TLR2,TLR4,IRF7,RND3,SELP,IFIT2,TRIM25,ITGAX	43
Cell-To-Cell Signaling and Interaction, Hematological System Development and Function, Immune Cell Trafficking	adhesion	adhesion of mononuclear leukocytes	1.53e-08	Increased	3.559		2.6	VCAM1,ANGPT2,SELL,ICAM1,SPN,IFNGR1,CCL5,ITGAL,F3,BTK,ITGB2,TLR4,ITGAM,SELP,PIK3CG,MAP4K1,VAV1,PLAU,NEDD9,LCP2,ITGAX	21
Inflammatory Disease, Respiratory Disease	asthma	Asthma	1.53e-08					SOCS3,SELL,ICAM1,IL1RL1,FCER1A,CX3CR1,CCL5,FCGR2B,FCGR1A,PTPRC,C4A/C4B,HMOX1,Ccl2,MMP12,FCGR3A/FCGR3B,VCAM1,CKM,FCGR2A,TLR2,TLR4,ITGAM,CD68,ALOX5,CHI3L1,C3AR1,ADRA1A	26
Lymphoid Tissue Structure and Development, Organ Morphology, Organismal Development, Tissue Morphology	morphology	morphology of spleen	1.6e-08					SOCS3,SELL,SPN,MSR1,IL1RL1,GPC3,FCGR2B,DUOXA1,SPI1,RHOH,ABCA1,AOAH,C4A/C4B,PTPRC,HMOX1,CXCR2,MYBL1,DOCK2,HCK,EGLN3,TNFRSF11B,NFKB2,CSF1R,IRF1,INPP5D,Bst2,BTK,ITGB2,CSF2RB,IGF2,SELP,CSF1,CD72,FCER1G,PIK3CD,VAV1,DOK1,ALOX5,LCP2	39
Cellular Movement	cell movement	cell movement of cancer cells	1.72e-08		1.639		0.777	CSF3R,DPP4,VCAM1,CTGF,SFRP2,CCL5,mir-143,PARP9,F3,CSF1R,DCDC2,WISP2,PGF,CXCL13,CSF1,NKX3-1,FIGF,SFRP1,PLAU,SERPINE1,NEDD9	21
Cellular Development, Cellular Growth and Proliferation, Organ Development, Skeletal and Muscular System Development and Function, Tissue Development	proliferation	proliferation of smooth muscle cells	1.78e-08		1.447		0.981	SOCS3,ID2,ANGPT2,CMA1,FCER1A,CCL5,mir-143,WISP2,HMOX1,JUN,EDN1,AIF1,SERPINE1,TNFRSF1B,ELN,DPP4,FBLN5,ALOX5AP,IFNGR1,PTGDS,ID3,F3,IRF1,TLR2,CXCL16,TLR4,CCNE1,NCF2,HAS2,PLAU,C3AR1,PPARGC1A	32
Respiratory Disease	lower respiratory tract disorder	lower respiratory tract disorder	1.85e-08		1.014		1.44	LOX,CCR5,CTGF,CA14,CA12,CCL5,RNASEL,ABCA1,HMOX1,LYZ,JUN,CTSS,Ccl2,CYBB,MGP,HCK,WNT4,LBP,SERPINE1,MMP12,ELN,AQP5,RGS2,FBLN5,CD69,INPP5D,TLR4,CSF2RB,ITGAM,CSF1,LOXL1,PLAU,C3AR1,ADRA1A,PPARGC1A	35
Cell Morphology, Hematological System Development and Function	morphology	morphology of myeloid cells	1.94e-08					CCR1,CSF3R,CCR5,VCAM1,ICAM1,PTGDS,NFKB2,FCGR2B,ADAR,SPI1,BTK,ITGB2,TLR4,ITGAM,SELP,WAS,CSF1,Ccl2,PIK3CG,HCK,CHI3L1,TNFRSF1B,Ccl7	23
Cell Morphology, Inflammatory Response	morphology	morphology of phagocytes	1.94e-08					CCR1,CSF3R,CCR5,ICAM1,PTGDS,NFKB2,FCGR2B,SPI1,CSF1R,BTK,ITGB2,ITGAM,WAS,CSF1,Ccl2,PIK3CG,Irgm1,HCK,CHI3L1,TNFRSF1B,Ccl7	21
Cellular Movement, Hematological System Development and Function	extravasation	extravasation of neutrophils	2.34e-08	Increased	2.6	bias	1.575	ITGB2,ANGPT2,TPH1,SELL,ITGAM,ICAM1,SELP,PIK3CG	8
Cell-mediated Immune Response, Cellular Development, Cellular Function and Maintenance, Cellular Growth and Proliferation, Embryonic Development, Hematological System Development and Function, Hematopoiesis, Lymphoid Tissue Structure and Development, Organ Development, Organismal Development, Tissue Development	differentiation	differentiation of helper T lymphocytes	2.49e-08	Increased	2.004		1.28	SOCS3,USP18,ICAM1,GADD45B,Bhlhe41,IL1RL1,RSAD2,CD69,IL12RB2,IFNGR1,CCL5,JUNB,IRF5,ITGAL,ID3,IRF1,ITGB2,CARD11,PIK3CG,TLR7,PIK3CD,VAV1,SFRP1,C3AR1	24
Cell-To-Cell Signaling and Interaction, Hematological System Development and Function	response	response of lymphocytes	2.5e-08		1.166		0.465	SOCS3,ICAM1,MSR1,FCGR2A,CD200R1,IFNGR1,IL12RB2,NFKB2,FCGR2B,OASL,PTPRC,HMOX1,CSF2RB,CD180,CTSS,Ccl2,CD22,TLR7,IL10RA,VAV1,HPGDS,TNFRSF1B,C3AR1,EBI3,LCP2	25
Cellular Growth and Proliferation, Tissue Development	generation	generation of cells	2.74e-08	Increased	4.712		2.874	GAS6,SERPINA3,mir-143,SPI1,PTPRC,LCK,PIK3CG,BCHE,MGP,FIGF,SERPINE1,IL12RB2,NFKB2,JUNB,IRF5,ADAR,CNTN2,IRF1,CSF2RB,NR1D1,SYK,BTG2,GPR65,IL10RA,PIK3CD,LRP8,VAV1,DOK1,SFRP1,BCL2A1,ALOX5,ECM1,C3AR1,LCP2,USP18,MAP2,ICAM1,NRG2,GADD45B,IL1RL1,HLA-A,RSAD2,Mbp,CCL5,FCGR2B,JUN,CXCR2,MYBL1,EFNA5,DOCK2,ADAM19,SNX10,TLR7,DAB2,TNFRSF1B,Klrk1,CCR1,PSMB9,RGS2,ANGPT1,TYROBP,FCGR2A,CD69,F3,ID3,INPP5D,PACRG,EFNA1,G…	134
Hematological System Development and Function, Immune Cell Trafficking, Inflammatory Response, Tissue Development	accumulation	accumulation of mononuclear leukocytes	2.77e-08		0.504		0.03	CCR1,CCR5,VCAM1,SELL,C10orf54,ICAM1,PTGDS,CX3CR1,CCL5,ITGAL,OCLN,C4A/C4B,ITGB2,EDN1,CXCR2,CSF1,Ccl2,CLEC4A,IL10RA,SFRP5,ENPP2	21
Hematological Disease, Immunological Disease, Infectious Diseases	infection	infection of leukocytes	2.79e-08		0.577		0.34	MRC1,CCR1,TLR2,SIGLEC1,TLR4,CCR5,ITGAM,CSF1,HCK,CCL5,ITGB7,IRF1,SAMHD1	13
Cell-To-Cell Signaling and Interaction, Hematological System Development and Function, Immune Cell Trafficking, Inflammatory Response	binding	binding of neutrophils	3.04e-08	Increased	3.239	bias	2.412	TLR4,ITGB2,SELL,ITGAM,ICAM1,SELP,S100A9,CXCR2,FCGR2A,HCK,FCGR3A/FCGR3B	11
Organismal Injury and Abnormalities, Respiratory Disease	injury	injury of lung	3.09e-08		0.14		0.122	PTX3,SOCS3,CCR5,MMP7,ANGPT2,NLRP3,ICAM1,Slpi (includes others),ANGPT1,F3,INPP5D,TLR2,TLR4,HMOX1,EDN1,SELP,GADD45A,CD180,CXCR2,SERPINE1,MMP12,C2	22
Organismal Injury and Abnormalities, Renal and Urological Disease	damage	damage of kidney	3.09e-08	Increased	3.621		3.281	CCR1,ANGPT2,ICAM1,FCGR2A,C1QA,FCGR1A,C4A/C4B,TLR2,TLR4,EDN1,SELP,CSF1,Ccl2,HCK,BID,CFP,ALOX5,SERPINE1,C3AR1	19
Immunological Disease, Inflammatory Response	function	abnormal function of immune system	3.17e-08					PSMB9,ID2,ICAM1,ITGB7,IRF1,C4A/C4B,LILRB4,CLEC4A,CD22,CYBB,VAV1,TNFRSF1B,ALOX5,EBI3,C3AR1,TNFRSF11B	16
Protein Synthesis	quantity	quantity of IFNG in blood	3.17e-08	Decreased	-2.111		-1.712	CCR1,GPR183,DHX58,CXCL16,Igtp,SAMSN1,Ccl2,LGALS3BP,Irgm1,IL10RA,IRF1,STX11	12
Cell Signaling, Small Molecule Biochemistry	synthesis	synthesis of nitric oxide	3.2e-08	Increased	2.488		1.752	SOCS3,ICAM1,KLF6,HMOX1,JUN,EDN1,PIK3CG,CYBB,HCK,AIF1,TNFRSF1B,TNFRSF11B,Klrk1,PTX3,ANGPT1,IL12RB2,IFNGR1,JUNB,IRF1,TLR2,TLR4,ITGB2,IGF2,ITGAM,S100A9,CSF1,P2RY6,S100B,DOK1,PLAU,ALOX5	31
Cell-To-Cell Signaling and Interaction	signaling	signaling of lymphocytes	3.4e-08		1.982	bias	1.2	PTPRC,ITGB2,SPN,CD72,PIK3CG,CD22,PIK3CD,FCGR2B,LCP2	9
Cell Morphology	cell spreading	cell spreading of blood cells	3.4e-08		1.999		1.301	ICAM1,SAMSN1,FCGR2A,ANGPTL2,ITGAL,INPP5D,BTK,ITGB2,ITGAM,WAS,SYK,CORO1A,HCK,MAP4K1,LCP2	15
Cell Morphology	cell spreading	cell spreading	3.45e-08	Increased	3.587		2.624	CCR5,ICAM1,MAP2,MSR1,LPXN,SERPINA3,CCL5,CXCR2,HCK,DAB2,MAP4K1,SERPINE1,VCAM1,ANGPT1,SAMSN1,FCGR2A,ANGPTL2,ITGAL,INPP5D,EFNA1,BTK,ITGB2,ITGAM,WAS,SYK,CORO1A,PLAU,DOK1,PARVG,NEDD9,LCP2	31
Cardiovascular System Development and Function, Organismal Development, Visual System Development and Function	vascularization	vascularization of eye	3.48e-08		0.968		0.474	SOCS3,CCR5,VCAM1,MMP7,CTGF,ICAM1,ADAMTS1,S100A4,CX3CR1,F3,PGF,ITGB2,IGF2,CXCR2,Ccl2,SFRP1,PLAU,C3AR1	18
Cellular Function and Maintenance	homeostasis	homeostasis of dendritic cells	3.69e-08					GPR183,CSF2RB,ID2,TYROBP,SPI1	5
Cell-To-Cell Signaling and Interaction	signaling	signaling of B lymphocytes	3.69e-08					CD72,PIK3CG,CD22,PIK3CD,FCGR2B	5
Digestive System Development and Function, Hepatic System Development and Function, Organ Development	response	response of liver	3.71e-08		-0.556		0.132	SCD,CCR5,C10orf54,HLA-A,S100A4,CCL5,FCGR2B,mir-143,SPI1,FCGR1A,C4A/C4B,PTPRC,HMOX1,TLR7,BID,STAB1,TNFRSF1B,SERPINE1,FCGR3A/FCGR3B,CSF3R,NLRP3,TYROBP,FCGR2A,IL12RB2,IFNGR1,TLR4,ITGB2,CSF1,IL10RA,PLAU,LCP2	31
Cell-mediated Immune Response, Cellular Movement, Hematological System Development and Function, Immune Cell Trafficking	migration	NK cell migration	4.07e-08	Increased	3.108	bias	2.076	TLR2,CCR5,VCAM1,SELL,SELP,Ccl2,PIK3CG,PIK3CD,CCL5,CX3CR1,Ccl6	11
Cellular Function and Maintenance, Hypersensitivity Response, Inflammatory Response	function	function of mast cells	4.08e-08					LILRB4,SELL,ICAM1,WAS,FCGR2A,CMA1,PIK3CG,FCER1G,FCER1A,PIK3CD,FCGR2B,FCGR1A	12
Hematological Disease, Infectious Diseases	endotoxemia	endotoxemia	4.32e-08		1.632		0.936	CCR5,NLRP3,ICAM1,IFNGR1,ITGAL,F3,TLR4,ITGAM,S100A9,HCK,BID,ENPP2,VAV1,TNFRSF1B,SERPINE1,ADCY7,ADRA1A	17
Cellular Movement, Hematological System Development and Function, Immune Cell Trafficking	trafficking	trafficking of lymphocytes	4.37e-08		1.294	bias	0.573	TLR4,CCR5,SELL,SPN,CXCL13,Ccl2,ENPP2,CCL5,TNFRSF1B,NEDD9	10
Cell-To-Cell Signaling and Interaction, Cellular Movement, Hematological System Development and Function, Immune Cell Trafficking	recruitment	recruitment of lymphocytes	4.38e-08	Increased	3.237	bias	2.212	CCR1,CCR5,SELL,VCAM1,ICAM1,FCER1A,CX3CR1,CCL5,TLR2,CXCL16,JUN,SELP,Ccl2,PIK3CG,VAV1,Ccl6	16
Lymphoid Tissue Structure and Development, Tissue Morphology	quantity	quantity of lymphoid tissue	4.9e-08	Increased	2.148		1.483	ID2,CCNB2,FCGR2B,RHOH,SPI1,TAP1,C4A/C4B,PTPRC,LCK,CXCL13,GADD45A,MYBL1,PIK3CG,DOCK2,CLEC4A,CD22,WNT4,ARID5B,SIGLEC1,TYROBP,NFKB2,INPP5D,IRF1,BTK,ITGB2,CD180,SELP,WAS,CD72,GAPT,CORO1A,FCER1G,PIK3CD,VAV1,DOK1,BCL2A1,NEDD9,LCP2	38
Hematological Disease	hemorrhagic disease	hemorrhagic disease	4.98e-08		-0.996		-0.345	ID2,RGS18,CCL5,FCGR2B,FCGR1A,ABCA1,PTPRC,C4A/C4B,CXCL13,SERPINE1,FCGR3A/FCGR3B,STX11,CSF3R,ANGPT1,OAS2,FCGR2A,F13A1,IFNGR1,F3,ITGAL,INPP5D,IRF7,S100A9,WAS,SYK,FCER1G,PLEK,SLC11A1	28
Cellular Movement, Hematological System Development and Function, Immune Cell Trafficking	trafficking	trafficking of leukocytes	5.21e-08		1.928	bias	0.984	TLR4,ITGB2,CCR5,SELL,SPN,CXCL13,Ccl2,ENPP2,CCL5,CX3CR1,TNFRSF1B,NEDD9	12
Cell Morphology	cell spreading	cell spreading of leukocytes	5.39e-08		1.505		0.788	ICAM1,SAMSN1,ITGAL,INPP5D,BTK,ITGB2,ITGAM,WAS,SYK,CORO1A,HCK,MAP4K1,LCP2	13
Protein Synthesis	quantity	quantity of IL-6 in blood	5.74e-08		-0.444		-0.272	SIGLEC1,IFNGR1,IRF5,F3,INPP5D,IRF1,ITGB2,TLR4,CXCR2,IL10RA,ENPP2,IFIT2,SERPINE1,C3AR1,STX11	15
Hematological System Development and Function, Lymphoid Tissue Structure and Development, Tissue Morphology	abnormal quantity	abnormal quantity of lymphocytes	5.91e-08					SIGLEC1,SELL,Bhlhe41,NFKB2,TAP1,SPI1,RHOH,IRF1,PTPRC,LCK,ITGAM,SYK,VAV1,NEDD9	14
Free Radical Scavenging	production	production of superoxide	6e-08	Increased	3.533		3.033	ANGPT2,TYROBP,FCGR2A,SPI1,TLR2,ITGB2,TLR4,ITGAM,EDN1,SELP,CSF1,PIK3CG,NCF2,CYBB,HCK,ALOX5,FCGR3A/FCGR3B,ITGAX	18
Infectious Diseases	infection	infection by Influenza A virus	6.09e-08		-1.982		-1.627	C4A/C4B,PTX3,TLR4,FCGR2A,CCL5,PML,FCGR2B,FCGR1A,IRF1,FCGR3A/FCGR3B	10
Cell Death and Survival	apoptosis	apoptosis of T lymphocytes	6.2e-08		0.518		0.58	CCR5,ICAM1,SPN,CCL5,RNASEL,RHOH,FCGR1A,PTPRC,LCK,JUN,Ccl2,PIK3CG,TLR7,BID,GP2,MAP4K1,TNFRSF1B,DHX58,IFNGR1,NFKB2,ID3,EFNA1,WAS,CORO1A,Irgm1,PIK3CD,VAV1,BCL2A1,CHI3L1,C3AR1	30
Cellular Development, Cellular Growth and Proliferation, Organ Development, Skeletal and Muscular System Development and Function, Tissue Development	proliferation	proliferation of muscle cells	6.22e-08		1.316		0.809	SOCS3,ID2,MMP7,ANGPT2,CMA1,IFI16,FCER1A,CCL5,mir-143,H2AFZ,WISP2,TNFRSF12A,HMOX1,JUN,EDN1,AIF1,SERPINE1,TNFRSF1B,ELN,DPP4,FBLN5,ALOX5AP,IFNGR1,PTGDS,JUNB,F3,ID3,IRF1,TLR2,CXCL16,TLR4,CCNE1,IGF2,NCF2,HAS2,PLAU,C3AR1,PPARGC1A	38
Cell-To-Cell Signaling and Interaction, Hematological System Development and Function, Inflammatory Response	aggregation	aggregation of blood platelets	6.33e-08	Increased	3.357		2.87	SELL,RGS18,GAS6,FCGR2A,ANGPTL2,UBASH3B,CCL5,GJA5,HCLS1,F3,INPP5D,TLR2,BTK,CES1,SELP,PIK3CG,SYK,TLR7,FCER1G,DAB2,PIK3CD,VAV1,PLEK,TBXAS1,LCP2	25
Cellular Movement	invasion	invasion of cells	6.58e-08	Increased	2.544		1.283	CTGF,mir-8,KLF6,S100A4,GPR31,GMFG,mir-143,SPI1,WISP2,OCLN,MIA,CTSS,PIK3CG,FIGF,MAP4K1,SERPINE1,FBLN5,ADAMTS1,AGR2,JUNB,UBD,TLR2,IGF2,ITGAM,RND3,KRT19,SYK,S100B,LIMA1,HAS2,PIK3CD,SFRP1,IFIT2,ALOX5,ATP6V0A4,LOX,ID2,ANGPT2,MX1,MMP15,MS4A12,HMOX1,SLFN5,JUN,EDN1,CLDN4,CXCR2,DAB2,ENPP2,MMP12,CCR1,CD53,DPP4,VCAM1,FAM43A,ARHGAP4,ITGAL,F3,UBE2L6,EFNA1,ITGB2,CHP2,S100A9,WAS,CSF1,PLAU,CHI3L1,NEDD9,ITGAX	69
Cardiovascular System Development and Function, Cell-To-Cell Signaling and Interaction	activation	activation of endothelial cells	6.65e-08	Increased	2.238	bias	1.374	ANGPT2,ANGPT1,IFI16,CD163,F3,ID3,TLR2,EDN1,CSF1,S100B,LBP,PLAU,BCL2A1	13
Infectious Diseases	replication	replication of Herpesviridae	6.65e-08	Decreased	-3.06		-2.345	OAS1,mir-8,RSAD2,ZBP1,IL10RA,IRF9,PARP12,PML,ADAR,OASL,RNASEL,IRF1,SAMHD1	13
Cell Death and Survival	cytolysis	cytolysis of lymphocytes	6.8e-08					Klrk1,FCGR2A,HLA-A,TYROBP,TAP1,ITGAL,PTPRC,LCK,PIK3CG,FCER1G,VAV1,PIK3CD,SH2D1B,LCP2,STX11	15
Organismal Development, Organismal Injury and Abnormalities	abnormal morphology	abnormal morphology of abdomen	7.43e-08					SOCS3,CCR5,SELL,GAS6,GPC3,SPI1,ABCA1,OCLN,PTPRC,LCK,PTPRO,MTHFD2,MGP,CYBB,WNT4,SERPINE1,PTX3,ADAMTS1,IFNGR1,NFKB2,AGR2,ADAR,IRF1,Bst2,TLR2,SELP,LOXL1,NKX3-1,PIK3CD,VAV1,DOK1,ALOX5,C3AR1,LCP2,ID2,SFRP2,MSR1,FCGR2B,RHOH,ITGB7,AOAH,C4A/C4B,HMOX1,SIX2,CES1,JUN,GADD45A,CXCR2,MYBL1,DOCK2,ADAM19,HCK,EGLN3,BID,TNFRSF1B,CCR1,DHX58,ARID5B,CSF1R,INPP5D,BTK,TLR4,ITGB2,LGALS9B,ISL1,WAS,CSF1,FCER1G,PLAU,TRIM25…	71
Cell-To-Cell Signaling and Interaction, Hematological System Development and Function, Immune Cell Trafficking	cell-cell adhesion	cell-cell adhesion of leukocytes	7.65e-08					PTPRC,ITGB2,VCAM1,ITGAM,ICAM1,SELP,SYK,CCL5,ITGAL	9
Digestive System Development and Function, Gastrointestinal Disease, Hepatic System Development and Function, Hepatic System Disease, Inflammatory Disease, Inflammatory Response, Organ Development, Organismal Injury and Abnormalities	inflammation	inflammation of liver	7.73e-08		-0.44		0.297	SCD,CCR5,C10orf54,HLA-A,S100A4,CCL5,FCGR2B,mir-143,SPI1,FCGR1A,C4A/C4B,PTPRC,HMOX1,TLR7,BID,STAB1,TNFRSF1B,SERPINE1,FCGR3A/FCGR3B,CSF3R,NLRP3,TYROBP,FCGR2A,IL12RB2,IFNGR1,TLR4,ITGB2,CSF1,PLAU,LCP2	30
Cell Signaling, Post-Translational Modification	tyrosine phosphorylation	tyrosine phosphorylation of protein	8.09e-08	Increased	2.911		1.974	CCR1,SELL,SPN,TYROBP,FCGR2A,SAMSN1,CCL5,FCGR2B,CSF1R,SPI1,FCGR1A,CNTN2,EFNA1,PTPRC,ITGB2,LCK,ITGAM,CSF1,CD72,SYK,FCER1G,CD22,HCK	23
Connective Tissue Development and Function, Tissue Development	growth	growth of connective tissue	8.71e-08		0.419		-0.608	SOCS3,CTGF,GAS6,ZFP36L1,CD163,SPI1,PTPRC,TPH1,CLEC4A,GP2,AIF1,SERPINE1,TNFRSF11B,ELN,Slfn2,SDR16C5,JUNB,NFKB2,ADAR,IGF2,TGM1,LIMA1,IL10RA,HAS2,SFRP1,DOK1,ALOX5,PML,LOX,ID2,MMP7,DSG4,TGIF1,PGF,TNFRSF12A,HMOX1,SIX2,JUN,EDN1,GADD45A,PLK2,SFRP5,DPP4,TYROBP,PARP10,NPPC,CSF1R,EFNA1,BTK,LILRB4,TLR4,CCNE1,S100A9,CSF1,PLAU,TRIM25	56
Cell Death and Survival	cell death	cell death of T lymphocytes	9.21e-08		0.447		0.56	ID2,CCR5,ICAM1,SPN,CCL5,RNASEL,RHOH,FCGR1A,PTPRC,LCK,JUN,Ccl2,PIK3CG,TLR7,BID,GP2,MAP4K1,TNFRSF1B,DHX58,IFNGR1,NFKB2,ID3,EFNA1,WAS,CORO1A,Irgm1,PIK3CD,VAV1,BCL2A1,CHI3L1,C3AR1,CLEC10A	32
Cardiovascular Disease, Developmental Disorder, Organismal Injury and Abnormalities	congenital heart block	congenital heart block	9.23e-08					C4A/C4B,EDN1,FCGR2A,FCGR2B,FCGR1A,FCGR3A/FCGR3B	6
Dermatological Diseases and Conditions, Organismal Injury and Abnormalities	toxic epidermal necrolysis	toxic epidermal necrolysis	9.23e-08					C4A/C4B,FCGR2A,HLA-A,FCGR2B,FCGR1A,FCGR3A/FCGR3B	6
Cell-To-Cell Signaling and Interaction, Hematological System Development and Function, Immune Cell Trafficking, Inflammatory Response	adhesion	adhesion of monocytes	9.26e-08	Increased	3.095	bias	2.24	ITGB2,ANGPT2,SELL,ITGAM,ICAM1,SELP,PIK3CG,VAV1,CCL5,F3,ITGAX	11
Hematological Disease, Immunological Disease, Infectious Diseases	infection	infection of phagocytes	9.26e-08		-0.018		-0.148	MRC1,CCR1,TLR4,CCR5,ITGAM,CSF1,HCK,CCL5,IRF1,ITGB7,SAMHD1	11
Hematological Disease, Infectious Diseases, Organismal Injury and Abnormalities	endotoxin shock response	endotoxin shock response	9.46e-08	Increased	2.118		1.267	CCR5,ICAM1,NLRP3,IFNGR1,F3,ITGAL,TLR4,ITGAM,S100A9,HCK,BID,ENPP2,TNFRSF1B,SERPINE1,ADCY7	15
Cardiovascular System Development and Function, Cell-To-Cell Signaling and Interaction	binding	binding of endothelial cells	9.47e-08	Increased	2.415		1.916	CCR1,VCAM1,SELL,ICAM1,ANGPT1,CCL5,F3,ITGB7,PGF,ITGB2,JUN,ITGAM,CXCR2,STAB1,HAS2,SERPINE1	16
Cell-To-Cell Signaling and Interaction, Hematological System Development and Function	interaction	interaction of leukocytes	9.47e-08	Increased	3.11		2.36	CCR1,CCR5,VCAM1,ICAM1,SPN,CD69,IFNGR1,CCL5,ITGAL,TLR2,ITGB2,LCK,SELP,CD22,CLEC10A,LCP2	16
Cellular Movement	cell movement	cell movement of tumor cells	9.81e-08		1.999		1.294	CSF3R,DPP4,VCAM1,ANGPT2,CTGF,SFRP2,CCL5,CX3CR1,mir-143,PARP9,F3,CSF1R,DCDC2,WISP2,PGF,CXCL13,CSF1,NKX3-1,FIGF,SFRP1,PLAU,SERPINE1,NEDD9	23
Hematological System Development and Function, Lymphoid Tissue Structure and Development, Tissue Morphology	quantity	quantity of natural killer T lymphocytes	9.98e-08	Increased	2.013	bias	1.21	ID2,CCR5,ICAM1,RHOH,ITGAL,IRF1,PTPRC,CSF2RB,CXCL16,LCK,CTSS,VAV1,EBI3	13
Organismal Development, Organismal Injury and Abnormalities	abnormal morphology	abnormal morphology of thoracic cavity	1.01e-07					SELL,CTGF,ZFP36L1,TNNT2,CCNB2,GPC3,SPI1,ABCA1,RSPO3,LCK,PIK3CG,MGP,CYBB,SERPINE1,ELN,NFKB2,SLC2A4,IRF1,TLR2,CSF2RB,IGF2,SELP,CARD11,SYK,LOXL1,HAS2,PIK3CD,VAV1,LCP2,LOX,MMP15,RNASEL,RHOH,HMOX1,JUN,EDN1,Ccl2,ADAM19,BID,MMP12,VCAM1,CKM,SLA,GJA5,F3,ID3,INPP5D,EFNA1,TLR4,ISL1,WAS,PPARGC1A	52
Cellular Movement, Hematological System Development and Function, Immune Cell Trafficking	migration	migration of antigen presenting cells	1.05e-07	Increased	3.166		2.333	CCR5,ICAM1,TYROBP,PTGDS,CCL5,HCLS1,ITGAL,CSF1R,TLR2,CXCL13,WAS,CSF1,Ccl2,P2RY6,PIK3CG,IL10RA,CYBB,STAB1,PLAU,SERPINE1,MMP12	21
Cell-To-Cell Signaling and Interaction	attachment	attachment of cells	1.07e-07	Increased	4.066		3.19	ELN,LOX,VCAM1,SELL,CTGF,ICAM1,FBLN5,ANGPT1,DSG4,SPI1,F3,EFNA1,CSF2RB,ITGB2,CSF1,DOCK2,DAB2,VAV1,NEDD9	19
Immunological Disease, Infectious Diseases	acquired immunodeficiency syndrome	acquired immunodeficiency syndrome	1.11e-07					C4A/C4B,CCR5,FCGR2A,CD22,VAV1,ALOX5,FCGR2B,FCGR1A,FCGR3A/FCGR3B	9
Cardiovascular Disease, Organismal Injury and Abnormalities	dysfunction	dysfunction of left ventricle	1.11e-07		1.133		1.177	CSF3R,PTX3,DPP4,CSF1,Ccl2,CYBB,PLAU,SERPINE1,PPARGC1A	9
Cell Signaling	viral life cycle	viral life cycle	1.22e-07	Decreased	-3.695		-3.079	OAS1,MX1,PARP10,IFI16,RSAD2,Oas1b,CCL5,ADAR,RNASEL,OASL,Bst2,ISG15,TLR4,IFIT1	14
Cell-To-Cell Signaling and Interaction, Hematological System Development and Function, Immune Cell Trafficking, Inflammatory Response	activation	activation of granulocytes	1.27e-07	Increased	2.251		1.335	VCAM1,SELL,IL1RL1,FCGR2A,CCL5,FCGR2B,TLR2,ITGB2,HMOX1,ITGAM,EDN1,CXCR2,LGALS3BP,VAV1,SFRP1,SLC11A1	16
Cellular Movement, Immune Cell Trafficking, Lymphoid Tissue Structure and Development	homing	homing of lymphatic system cells	1.35e-07	Increased	2.753	bias	1.633	CCR1,SOCS3,DPP4,CCR5,SELL,VCAM1,S100A4,CCL5,NFKB2,ITGB7,CXCL16,TLR4,CXCL13,CXCR2,WAS,Ccl2,PIK3CG,PIK3CD,ENPP2,NEDD9	20
Amino Acid Metabolism, Post-Translational Modification, Small Molecule Biochemistry	phosphorylation	phosphorylation of L-tyrosine	1.51e-07	Increased	2.42	bias	0.916	ICAM1,ANGPT1,FCER1A,IL12RB2,HCLS1,CSF1R,EFNA1,BTK,ITGB2,TLR4,IGF2,LCK,CLK1,EFNA5,SYK,HCK,ANGPT4,ENPP2,LRP8,SH2D1B	20
Organismal Survival	organismal death	organismal death	1.52e-07	Decreased	-4.901	bias	-0.708	MRC1,CCR5,DPYD,CTGF,PLK3,GAS6,TNNT2,CA12,CCNB2,C1QA,SPI1,PTPRC,APLP1,PIK3CG,BCHE,MTHFD2,MGP,SERPINE1,AQP5,IMPA1,IL12RB2,NFKB2,IRF5,ADAR,DIO3,SLC2A4,IRF1,UBD,TGM1,CD68,KRT19,SYK,TFRC,HAS2,LRP8,VAV1,SFRP1,BCL2A1,IFIT2,ALOX5,ECM1,C3AR1,LCP2,Igtp,USP18,MAP2,ICAM1,NRG2,Ifi47,IL1RL1,CA14,PPP1R3C,FCGR2B,H2AFZ,LYZ,JUN,CLDN4,GADD45A,CXCR2,EFNA5,DOCK2,ADAM19,TLR7,BID,DAB2,CFP,TNFRSF1B,DSC3,CCR1,DHX58,APOBE…	151
Cell-To-Cell Signaling and Interaction, Cellular Movement, Hematological System Development and Function, Hypersensitivity Response, Immune Cell Trafficking	recruitment	recruitment of eosinophils	1.54e-07		1.883	bias	1.007	DPP4,CSF2RB,VCAM1,SELL,SELP,IL1RL1,CSF1,VAV1,CCL5,CHI3L1,TPSAB1/TPSB2	11
Endocrine System Disorders, Metabolic Disease	insulin resistance	insulin resistance	1.68e-07		1.472		1.968	SCD,CCR5,ACAT2,CA14,mir-8,PPP1R3C,CA12,S100A4,C1QA,CCL5,mir-143,Ccl2,CYBB,OSMR,LBP,TNFRSF1B,SERPINE1,HCAR2,DPP4,PFKFB3,NLRP3,SLC2A4,F3,TLR2,TLR4,UCP3,IGF2,SELP,C3AR1,LGALS12,ADRA1A,PPARGC1A	32
Cellular Movement, Hematological System Development and Function, Immune Cell Trafficking	cell movement	cell movement of leukocyte cell lines	1.72e-07	Increased	2.591		1.868	CCR1,ICAM1,CCL5,CSF1R,C4A/C4B,ITGB2,LCK,CXCL13,PTPRO,CSF1,WAS,CXCR2,PIK3CD,PLAU	14
Organ Development, Organismal Injury and Abnormalities, Renal and Urological Disease, Renal and Urological System Development and Function	formation	formation of glomerular crescent	1.74e-07		-1.664		-1.131	CCR1,HMOX1,GAS6,Ccl2,C1QA,PLAU,MMP12,SERPINE1	8
Cellular Function and Maintenance	function	function of dendritic cells	1.95e-07					SELL,GADD45B,TYROBP,SAMSN1,SLA,CD200R1,CSF1R,GPNMB,BTK,TLR2,CSF2RB,WAS,Ccl2,TLR7,MAP4K1,CHI3L1	16
Cell-To-Cell Signaling and Interaction, Cellular Movement, Hematological System Development and Function, Immune Cell Trafficking, Inflammatory Response	recruitment	recruitment of monocytes	1.96e-07	Increased	2.2	bias	1.363	VCAM1,NLRP3,ICAM1,CSF1,Ccl2,VAV1,CCL5,CX3CR1,TNFRSF1B,FCGR2B,F3	11
Cellular Function and Maintenance	engulfment	engulfment of bacteria	2e-07	Increased	2.947	bias	2	MRC1,PTX3,TLR2,SIGLEC1,TLR4,ITGAM,S100A9,MSR1,IL1RL1,FCGR2A,SYK,CD22	12
Cell-To-Cell Signaling and Interaction, Hematological System Development and Function	interaction	interaction of T lymphocytes	2.07e-07	Increased	2.966		2.213	CCR1,CCR5,VCAM1,ICAM1,SPN,CD69,IFNGR1,CCL5,ITGAL,TLR2,ITGB2,LCK,CD22,CLEC10A,LCP2	15
Cell Morphology	morphology	morphology of cells	2.1e-07					CCR5,CTGF,PLK3,TNNT2,COL8A1,SERPINA3,C1QA,SPI1,OCLN,MIA,PTPRC,LCK,GAL,PTPRO,PIK3CG,NEK6,FIGF,OSMR,AIF1,SERPINE1,AQP5,NFKB2,JUNB,ADAR,SLC2A4,CNTN2,IRF1,CD68,SYK,GPR65,TFRC,HAS2,PIK3CD,LRP8,VAV1,DOK1,SFRP1,IFIT2,C3AR1,LCP2,MAP2,ICAM1,IL1RL1,HLA-A,FCGR2B,H2AFZ,TAP1,ITGB7,CES1,JUN,GADD45A,CXCR2,MYBL1,EFNA5,TLR7,BID,TNFRSF1B,CCR1,PSMB9,RGS2,TYROBP,F3,ID3,INPP5D,LILRB4,ITGB2,CCNE1,MYOC,WAS,CSF1,Irgm1,F…	136
Cell Death and Survival	cell death	cell death of macrophages	2.11e-07		0.439		0.154	CCR5,NLRP3,MSR1,C1QA,SERPINA3,ABCG1,CCL5,IRF1,INPP5D,ISG15,TLR2,TLR4,HMOX1,LYZ,CSF1,CYBB,TNFRSF1B,C3AR1	18
Connective Tissue Disorders, Dermatological Diseases and Conditions, Hematological Disease, Immunological Disease, Organismal Injury and Abnormalities	immune thrombocytopenic purpura	acute immune thrombocytopenic purpura	2.15e-07					C4A/C4B,FCGR2A,FCGR2B,FCGR1A,FCGR3A/FCGR3B	5
Connective Tissue Disorders, Dermatological Diseases and Conditions, Hematological Disease, Immunological Disease, Organismal Injury and Abnormalities	immune thrombocytopenic purpura	chronic immune thrombocytopenic purpura	2.15e-07					C4A/C4B,FCGR2A,FCGR2B,FCGR1A,FCGR3A/FCGR3B	5
Developmental Disorder, Hematological Disease, Hereditary Disorder, Immunological Disease, Organismal Injury and Abnormalities	congenital agammaglobulinemia	congenital agammaglobulinemia	2.15e-07					C4A/C4B,FCGR2A,FCGR2B,FCGR1A,FCGR3A/FCGR3B	5
Cardiovascular Disease, Cell Death and Survival, Connective Tissue Disorders, Hematological Disease, Organismal Injury and Abnormalities	fetal erythroblastosis	fetal erythroblastosis	2.15e-07					C4A/C4B,FCGR2A,FCGR2B,FCGR1A,FCGR3A/FCGR3B	5
Connective Tissue Disorders, Hematological Disease, Organismal Injury and Abnormalities	neonatal alloimmune thrombocytopenia	neonatal alloimmune thrombocytopenia	2.15e-07					C4A/C4B,FCGR2A,FCGR2B,FCGR1A,FCGR3A/FCGR3B	5
Organismal Injury and Abnormalities, Respiratory Disease	sinopulmonary infection	recurrent sinopulmonary infection	2.15e-07					C4A/C4B,FCGR2A,FCGR2B,FCGR1A,FCGR3A/FCGR3B	5
Infectious Diseases, Organismal Injury and Abnormalities	septic shock	septic shock	2.25e-07	Increased	2.126		1.448	CCR5,NLRP3,ICAM1,FCGR2A,IFNGR1,FCGR2B,ITGAL,FCGR1A,F3,C4A/C4B,TLR2,TLR4,ITGAM,CD180,S100A9,HCK,BID,ENPP2,TNFRSF1B,SERPINE1,ADCY7,ADRA1A,FCGR3A/FCGR3B	23
Cancer, Hematological Disease, Organismal Injury and Abnormalities	lymphohematopoietic neoplasia	lymphohematopoietic neoplasia	2.3e-07	Decreased	-2.48		-2.247	SVEP1,SELL,DPYD,GAS6,CCNB2,SERPINA3,NPAS2,mir-143,SPI1,OCLN,PTPRC,SP110,LCK,NMUR2,CXCL13,CTSS,PIK3CG,NEK6,BCHE,SERPINB7,MAP4K1,OSMR,LSM3,STOX2,SERPINE1,IFIT3,CYP4A22,CD300LD,ANGPTL2,IL12RB2,NFKB2,JUNB,ADAR,MAMDC2,IRF1,CSF2RB,CD68,SYK,BTG2,NKX3-1,MYO1F,TFRC,PIK3CD,LRP8,DOK1,BCL2A1,IFIT2,ALOX5,SLFN12,LCP2,GADD45B,ICAM1,IL1RL1,MX1,HLA-A,RSAD2,CCDC141,CCL5,FCGR2B,PARP9,OASL,PHYHD1,IFIT1,LYZ,JUN,GADD4…	177
Cellular Movement, Hematological System Development and Function, Immune Cell Trafficking, Inflammatory Response	influx	influx of neutrophils	2.49e-07		0.632		0.157	PTX3,TLR2,TLR4,ANGPT2,IRF7,MSR1,CXCR2,FCGR2A,Ccl2,CYBB,CX3CR1	11
Humoral Immune Response, Protein Synthesis	quantity	quantity of IgG2a	2.57e-07		0.444		0.279	CCR1,TYROBP,CD69,IFNGR1,NFKB2,FCGR2B,BTK,LCK,CD180,MYBL1,CARD11,CLEC4A,FCER1G,CD22,PIK3CD,VAV1	16
Cellular Movement	trafficking	trafficking of cells	2.58e-07		1.94	bias	0.928	TLR4,ITGB2,CCR5,SELL,SPN,ITGAM,CXCL13,Ccl2,ENPP2,CCL5,CX3CR1,TNFRSF1B,NEDD9	13
Cellular Movement, Hematological System Development and Function, Immune Cell Trafficking, Lymphoid Tissue Structure and Development	homing	homing of lymphocytes	2.67e-07	Increased	2.753	bias	1.658	CCR1,SOCS3,DPP4,CCR5,SELL,S100A4,CCL5,NFKB2,ITGB7,CXCL16,TLR4,CXCL13,CXCR2,WAS,Ccl2,PIK3CG,PIK3CD,ENPP2,NEDD9	19
Cell Death and Survival, Cellular Compromise	cytotoxicity	cytotoxicity of natural killer cells	2.79e-07	Increased	2.956	bias	2.043	Klrk1,SPN,TYROBP,FCGR2A,CD69,FCGR1A,ITGAL,ITGB2,LCK,WAS,CARD11,DOCK2,SYK,VAV1,FCGR3A/FCGR3B	15
Cardiovascular Disease, Organismal Injury and Abnormalities	atherogenesis	atherogenesis	3.08e-07		0.818		0.471	CCR1,TLR2,TLR4,HMOX1,CCR5,VCAM1,APOBEC1,MSR1,Ccl2,CX3CR1,ALOX5,SERPINE1,TNFRSF11B	13
Cell-To-Cell Signaling and Interaction, Humoral Immune Response, Inflammatory Response	immune response	immune response of B lymphocytes	3.42e-07		1		0.606	PTPRC,VCAM1,CD180,CARD11,CTSS,CD69,VAV1	7
Cell-To-Cell Signaling and Interaction, Cell-mediated Immune Response, Cellular Movement, Hematological System Development and Function, Immune Cell Trafficking	recruitment	recruitment of natural killer cells	3.42e-07	Increased	2.619	bias	1.844	TLR2,CCR5,SELL,SELP,Ccl2,CX3CR1,Ccl6	7
Connective Tissue Disorders, Hematological Disease, Organismal Injury and Abnormalities	thrombocytopenia	thrombocytopenia	3.5e-07		-1.276	bias	-0.318	CSF3R,ID2,RGS18,OAS2,ANGPT1,FCGR2A,IFNGR1,FCGR2B,ITGAL,FCGR1A,ABCA1,INPP5D,C4A/C4B,IRF7,CXCL13,WAS,SYK,FCER1G,PLEK,SERPINE1,SLC11A1,FCGR3A/FCGR3B,STX11	23
Cellular Movement, Hematological System Development and Function, Immune Cell Trafficking	cell rolling	cell rolling of granulocytes	3.5e-07	Increased	2.456		1.812	BTK,ITGB2,VCAM1,SELL,SPN,ICAM1,SELP,HCK,VAV1,ITGAL	10
Cellular Movement	migration	migration of tumor cells	3.71e-07	Increased	2.2		1.444	CSF3R,DPP4,VCAM1,ANGPT2,CTGF,SFRP2,CCL5,CX3CR1,mir-143,PARP9,CSF1R,F3,DCDC2,CNTN2,WISP2,PGF,CXCL13,CSF1,NKX3-1,FIGF,ENPP2,SFRP1,PLAU,SERPINE1,NEDD9	25
Inflammatory Response	inflammation	inflammation of secretory structure	3.84e-07		-1.236		-0.569	ANGPT2,SELL,C10orf54,ICAM1,IL1RL1,IL12RB2,IFNGR1,JUNB,FCGR2B,ID3,F3,TLR2,ITGB2,TLR4,JUN,CTSS,CLEC4A,NMI,TNFRSF1B,SERPINE1,ADRA1A	21
Hematological System Development and Function, Hematopoiesis, Tissue Morphology	quantity	quantity of hematopoietic progenitor cells	3.93e-07		0.862		0.242	SOCS3,RGS18,IL1RL1,CCNB2,GPC3,FCGR2B,SPI1,TAP1,RHOH,PTPRC,LCK,GADD45A,PIK3CG,CLEC4A,CD22,SFRP5,WNT4,TNFRSF11B,CSF3R,ARID5B,CD69,NFKB2,IRF1,INPP5D,BTK,ITGB2,SELP,CD180,WAS,CSF1,CD72,SYK,CORO1A,Irgm1,FCER1G,TFRC,PIK3CD,VAV1,DOK1,LCP2	40
Cell Signaling, Cellular Function and Maintenance, Molecular Transport, Vitamin and Mineral Metabolism	influx	influx of Ca2+	4.15e-07	Increased	2.286		1.548	CCR1,CCR5,ANGPT2,FCGR2A,MS4A12,NPPC,FCER1A,CCL5,JUNB,INPP5D,C4A/C4B,BTK,TLR4,EDN1,CXCL13,CXCR2,CD72,CYBB,CD22,WNT4,PIK3CD,VAV1,FCGR3A/FCGR3B	23
Humoral Immune Response, Protein Synthesis	quantity	quantity of IgG1	4.24e-07		0.961		0.644	CCR5,GADD45B,RSAD2,NFKB2,FCGR2B,CSF2RB,LCK,GADD45A,MYBL1,CARD11,Ccl2,CLEC4A,FCER1G,CD22,PIK3CD,VAV1,TNFRSF1B,C3AR1	18
Connective Tissue Disorders, Hematological Disease, Immunological Disease, Organismal Injury and Abnormalities	immune thrombocytopenia	immune thrombocytopenia	4.36e-07					CSF3R,ID2,OAS2,ANGPT1,FCGR2A,FCGR2B,FCGR1A,C4A/C4B,CXCL13,SYK,SERPINE1,FCGR3A/FCGR3B,SLC11A1	13
Cell-To-Cell Signaling and Interaction, Hematological System Development and Function, Immune Cell Trafficking, Inflammatory Response	activation	activation of natural killer cells	4.36e-07	Increased	2.724		1.99	Klrk1,SPN,IL1RL1,TYROBP,FCGR2A,CD69,CCL5,ITGAL,IRF1,BTK,ITGB2,S100A9,CARD11,WAS,PIK3CD,FCGR3A/FCGR3B	16
Cellular Development, Hematopoiesis	maturation	maturation of antigen presenting cells	4.36e-07		1.765		1.264	ICAM1,TYROBP,CD69,NFKB2,CCL5,FCGR2B,IRF1,BTK,TLR2,ITGB2,TLR4,HMOX1,ITGAM,CSF1,TLR7,TNFRSF1B	16
Cancer, Hematological Disease, Organismal Injury and Abnormalities	hematological neoplasia	hematological neoplasia	4.5e-07	Decreased	-2.48		-2.214	SVEP1,SELL,DPYD,GAS6,CCNB2,SERPINA3,NPAS2,mir-143,SPI1,OCLN,PTPRC,SP110,LCK,NMUR2,CXCL13,CTSS,PIK3CG,NEK6,BCHE,SERPINB7,MAP4K1,OSMR,LSM3,STOX2,SERPINE1,IFIT3,CYP4A22,CD300LD,ANGPTL2,IL12RB2,NFKB2,JUNB,ADAR,MAMDC2,IRF1,CSF2RB,CD68,SYK,BTG2,NKX3-1,MYO1F,TFRC,PIK3CD,LRP8,DOK1,BCL2A1,IFIT2,ALOX5,SLFN12,LCP2,GADD45B,ICAM1,IL1RL1,MX1,HLA-A,RSAD2,CCDC141,CCL5,FCGR2B,PARP9,OASL,PHYHD1,IFIT1,LYZ,JUN,GADD4…	175
Cellular Function and Maintenance	internalization	internalization of tumor cell lines	4.53e-07		1.811	bias	0.93	PTX3,FCGR2A,FCGR2B,ITGAL,SPI1,FCGR1A,INPP5D,BTK,HMOX1,FCN1,ITGAM,WAS,HCK,SERPINE1	14
Hematological Disease, Immunological Disease	eosinophilia	eosinophilia	4.69e-07	Increased	3.095		2.406	CCR5,IL1RL1,HLA-A,FCER1A,NFKB2,CSF1R,SPI1,TPSAB1/TPSB2,ITGB7,UBD,TLR4,CES1,CTSS,SYK,PIK3CD,VAV1,BCL2A1,ALOX5,MMP12,PPARGC1A	20
ID	Upstream Regulator	Exp Fold Change	Molecule Type	Predicted Activation State	Bias-corrected z-score	Activation z-score	Flags	Bias Term	p-value of overlap	Target molecules in dataset	Mechanistic Network
10828021	TNF	-1,079	cytokine	Inhibited	-2,496	-4,452		-0,175	2,24E-18	ABCC3,ACKR3,ADAMTS8,ADCY5,ALDH1A3,ANGPT1,ANXA1,AOC3,APP,AQP5,ARSI,AXIN2,BACE1,BID,BIRC3,BMP2,C10orf10,Casp12,CASP2,CASP4,CCL19,CCL20,CCL3L3,CCND2,CCR5,CD163,CD80,CDH11,CHI3L1,CLEC11A,CLU,CNN1,CNTF,CP,CREB1,CTSK,CXCL10,CXCL16,CXCR3,CYP1B1,CYP26B1,CYP7B1,DMBT1,DUSP1,EBI3,EDN1,EFNB2,EGLN3,EGR1,ELF3,EMCN,ENPP2,FADS1,FOSB,FRZB,FYN,GADD45B,GFPT2,GFRA2,GHR,GLS,GSTM2,HAS1,HAS2,HGF,HK2,HMOX1,ID3,IER2,IFNG…	298 (14)
	beta-estradiol		chemical - endogenous mammalian		0,416	-1,738		-0,195	5,79E-15	ABCB1,ABLIM1,ACER2,ACKR3,ACTL6A,ADAMTS1,ADCY1,ADH1C,ADM2,ANGPT1,ANXA1,ANXA3,APP,AQP5,BACE2,BID,BIRC3,BLNK,BMP2,CA12,CACNA1G,CAPN13,CASP4,CCL20,CCND2,CCR5,CDH11,CHI3L1,CHRDL2,CLU,CLYBL,CNN1,CNR1,CP,CREB1,CTSH,CTSK,CXCL10,CYP1B1,CYP26B1,DLG2,DUSP1,EDN1,EFNB2,EGR1,ELF3,ENPP2,FADS1,FBLN1,FHL1,FHL2,FMO2,FMOD,FOSB,FOXC1,GADD45B,GAL,GALNT7,GHR,GP2,GRB10,GUCY1A3,HAS2,HGF,HMOX1,HRAS,IER2,IGF2,IGFBP5,IGFBP…	373 (17)
	dexamethasone		chemical drug		0,032	-1,146		-0,107	3,14E-14	AACS,ABCB1,ABCC3,ACKR3,ACTG2,ADAMTS1,ADAMTS15,ANGPTL7,ANO1,ANXA1,APP,AQP5,AXIN2,B4GALT4,BACE1,BIRC3,BMP2,C10orf10,C1QB,CCL20,CCL3L3,CCND2,CD163,CD80,CDH11,CEACAM1,CHAD,CHI3L1,CLEC11A,CNTF,CP,CRIP1,CRISPLD2,CTNNAL1,CTSE,CTSK,CXCL10,CXCL14,CXCR3,CYP1B1,DUSP1,EDN1,EDNRA,EGLN3,EGR1,ERRFI1,FAM107A,FAM129A,FBLN1,FDX1,FOSB,FOXQ1,GADD45B,GAL,GHR,GLI1,GPR68,HELZ2,HGF,HMCES,HMOX1,IER2,IFI35,IFITM3,IFNGR1,I…	350 (14)
10895625	IFNG	1,007	cytokine	Inhibited	-0,085	-2,295		-0,224	7,95E-14	ABCB1,ADCY5,ALDH1A3,APP,BID,BLNK,C10orf10,C1QA,C1QB,C2,Casp12,CASP2,CASP4,CCL19,CCL20,CCL3L3,CCND2,CCR5,CD163,CD200,CD68,CD80,CEACAM1,CHAC1,CKMT1A/CKMT1B,CLEC10A,CLIC5,CNR1,CORO1A,CP,CTSH,CTSK,CXCL10,CXCL16,CXCR3,DDR2,DUSP1,EBI3,EDN1,EDNRA,EFNB2,EGLN3,EGR1,FAM107A,FBLN1,FCN1,FHL2,FOSB,GBP7,GLS,GMPR,HAS2,HK2,HLA-G,HMOX1,IER2,IFI35,IFI44,IFITM3,IFNGR1,IL12A,IL12RB2,IL1RN,INHBA,ISL1,JUNB,KCTD12,KRT1…	311 (17)
10705213	TGFB1	-1,107	growth factor	Inhibited	-0,775	-2,558		-0,180	1,26E-13	ABI2,ACKR1,ACTG2,AGR2,Akr1c19,ANGPT1,ANXA2,APP,ARHGAP35,BACE1,BMP2,BMP7,C1QA,C1QB,C2,CASP4,CCL20,CCL3L3,CCND2,CCR5,CD163,CD68,CD80,CDH11,CEACAM1,CHI3L1,CLK2,CLU,CNN1,CTSH,CTSK,CXCL10,CXCR3,DDR2,DTX4,DUSP1,ECM1,EDN1,EDNRA,EGR1,ELF3,ELMO1,FAM107A,FAM110B,FCER1A,FHL1,FLNA,FOSB,FOXC1,FYN,GADD45B,GAL,GFPT2,GLI1,GMPR,HAS1,HAS2,HGF,HMOX1,HOXB5,HTR2B,ID3,IER2,IGF2,IGFBP5,IGFBP6,IL12A,IL1RN,INHBA,ITGA1,IT…	331 (17)
10849841	IL1B	1,140	cytokine	Inhibited	-1,898	-3,845		-0,231	2,46E-12	ABCC3,ADAMTS1,ANGPT1,ANXA1,APP,BIRC3,BMP2,CASP4,CCL20,CCR5,CD80,CHI3L1,CNTF,CP,CXCL10,CXCR3,DUSP1,EBI3,EDN1,EGLN3,EGR1,ELF3,ENPP2,ERRFI1,FAM129A,FOSB,GADD45B,GHR,HAS1,HAS2,HELZ2,HGF,HK2,HMOX1,ID3,IER2,IFNGR1,IGFBP5,IGFBP6,IL12A,IL1RN,INHBA,ISL1,ITGA1,ITGB8,JUNB,KRT19,MMP2,MMP7,MYH11,MYLK,NFIL3,NFKB2,NFKBIA,NR4A3,PAPPA,PENK,PFKP,PLAU,PLD1,PLK3,PLSCR1,PLXDC2,PPARGC1A,PSME2,PTGES,RARB,RRS1,S100B,SDC…	314 (14)
10743123	WNT3A	1,044	cytokine	Inhibited	-1,612	-3,151		-0,249	6,10E-12	ADM2,ALDH1A3,ANGPT1,APP,AXIN2,BACE1,BMP2,CACNA1G,Casp12,CCL3L3,CCND2,CD68,CLEC11A,EDN1,EFNB1,FHL2,FHOD3,FMOD,GLI1,HAS2,IGFBP5,KCTD12,LBH,LGR5,MRGPRF,NCALD,NCAM1,NKD1,PLD1,PMP22,SFRP2,SHH,TBX5,TGFB2,THY1,TIMP3,TXNIP,WIF1,WISP1,WNT5A	315 (21)
10884215	TWIST1	-1,242	transcription regulator		-0,593	-1,671		-0,200	8,96E-12	ADAMTS1,CHAD,CHI3L1,CHRDL2,CLU,EFNB2,FMOD,GLI1,IGFBP5,ITGA8,ITGB5,MET,MMP2,MRC2,NCAM1,NT5E,PCDH18,PDZD2,PTPRZ1,PXDN,RUNX3,SEMA5A,SHH,SPOCK2,ST8SIA2,TIMP3,TP53,VCAN,WISP1,ZEB2
	PDGF BB		complex		1,607	-0,388	bias	-0,315	1,84E-11	ACKR3,CASP4,CBX4,CCL20,CNN1,CP,CREB1,DUSP1,EDN1,EGR1,FHL1,FHL2,FLNA,FOSB,FRZB,GFPT2,GHR,HMOX1,HRAS,ID3,IER2,IGF2,INHBA,JUNB,LAMB2,MINOS1-NBL1/NBL1,MMP2,MYH11,NFIL3,NR4A3,PAWR,PFN2,PLAU,PLCG2,PLK2,Pvr,RBP1,RND3,RPL13,RYR3,SERPINE1,SHH,SPI1,TEAD4,TP53,VCAN	312 (19)
	lipopolysaccharide		chemical drug	Inhibited	-1,442	-4,098	bias	-0,255	2,14E-11	ABCB1,ABCC3,ACKR3,ANGPTL2,ANKRD22,ANXA1,ANXA3,ANXA5,APP,AQP5,ATP1A2,BACE1,BID,BIRC3,BMP2,Casp12,CASP4,CCL19,CCL20,CCL3L3,CCND2,CCR5,CD163,CD200,CD80,CDC42EP2,CDH11,CEACAM1,CFP,CHI3L1,CORO1A,CP,CTSK,CXCL10,CXCL14,CXCL16,CXCR3,CYP7B1,DMBT1,DUSP1,EBI3,EDN1,EFNB2,EGR1,ELF3,EMCN,ENPP2,FOSB,FYN,GADD45B,GHR,GLCCI1,GLIS2,GLS,GPC4,GUCY1A3,HGF,HK2,HMGCS2,HMOX1,HSH2D,ID3,IFI35,IFI44,IFNL3,IGFBP5,IL12A,IL12R…	318 (14)
	forskolin		chemical toxicant	Inhibited	0,126	-2,037	bias	-0,283	2,43E-10	AANAT,ACTG2,ADAMTS1,ADAMTS16,APP,AQP5,CASP4,CCND2,CD200,CD68,CD80,CDK14,CLU,CNN1,CREB1,CRISPLD2,CYP1B1,DUOX1,DUSP1,EBI3,ECM1,EDN1,EGR1,FCER1A,FDX1,FLNC,FOSB,GADD45B,GAL,GFRA1,GLI1,HAS2,HHIP,HK2,HMOX1,ID3,IER2,IGF2,IGFBP5,IGFBP6,INHBA,ITGB5,JUNB,MET,MPZ,NFIL3,NFKBIA,NR4A3,NT5E,PAWR,PDLIM3,PENK,PLAU,PPARGC1A,PRDX1,PRKD1,PTGES,Pvr,RARB,RGS4,RORB,SERPINE1,SLC2A4,SLC7A11,ST8SIA2,TM4SF1,TP53,TXNIP,VCAN	302 (17)
10878112	JUN	-1,198	transcription regulator	Inhibited	-1,696	-3,136	bias	-0,288	9,50E-10	ABCB1,AKT3,ANGPTL2,ANXA1,ANXA2,APP,BIRC3,CCND2,CD68,CLU,CXCL10,CXCL16,CYP1B1,DUSP1,EDN1,FLNC,FOLR2,FOXC1,FRZB,HLA-G,HMOX1,ITGB8,JUNB,KRT15,LGR5,LPAR1,LTBP1,MAOB,MET,MMP2,MMP7,MPZ,MSR1,NCAM1,NFKBIA,PADI4,PENK,PLAU,PRDX1,PTBP2,PTGES,PTPRD,PXDN,SDC1,SERPINB5,SERPINE1,SHH,SRP19,TP53,WNT5A	257 (16)
	progesterone		chemical - endogenous mammalian	Inhibited	-1,621	-2,722		-0,157	1,07E-09	ABCB1,ADAMTS1,ATP1A2,BIRC3,BMP2,CA12,CCR5,CDH11,CKMT1A/CKMT1B,CNR1,CP,CXCL10,CYP1B1,DLC1,EDNRA,EGR1,ENPP2,ERRFI1,FAM49A,FOXC1,GAL,GHR,GRB10,HGF,HLA-G,ID3,IGFBP5,IL12A,INHBA,ITGA1,KLK1,KRT15,KRT7,LAMA2,LGALS1,LGR5,MINOS1-NBL1/NBL1,MMP2,MMP7,MPZ,MRC1,NCAM1,NDRG1,NFIL3,NFKBIA,PARM1,PCP4,PFKFB3,PLK2,PMP22,PRNP,PRSS23,PTGER3,RBP1,RNASE4,RYR3,TACR1,TACSTD2,TGFB2,TIMP3,TP53,TRPC1,WFDC2	339 (19)
10907665	CBX5	-1,187	transcription regulator	Activated		4,379	bias	0,537	1,35E-09	ABCB1,AGR2,ANKRD22,AXIN2,CD68,CEACAM1,CYP1B1,FOXQ1,GRHL3,HOXB6,MMP7,MUC20,PCP4,PPFIBP2,PRSS23,SH3GL2,SLC2A10,SNTB1,SYTL2,TACSTD2,TM4SF1,TSPAN8,TXNIP
10890024	NFKBIA	-1,267	transcription regulator		0,890	-0,123		-0,150	1,62E-09	ACKR3,ATP6V1B1,BCCIP,BID,BIRC3,BMP2,CASP4,CCL20,CCL3L3,CCND2,CD80,CDH3,CHI3L1,CLU,CP,CXCL10,CYP1B1,CYP7B1,ENPP2,FHL2,GADD45B,GAS5,HAS1,HK2,HMOX1,HOXB5,HPSE,IGF2,IGFBP6,IL12A,IL1RN,JUNB,LAMA5,MMP15,NFKB2,NFKBIA,NINJ1,PLAU,PTPRZ1,RBP1,RGS4,SDC1,SEMA3C,SHH,Slfn2,TACR1,TGFB2,TIMP3,TNFAIP8,TP53,TRPC1	270 (14)
	decitabine		chemical drug	Inhibited	-1,472	-4,327	bias	-0,412	2,10E-09	ABCB1,ABCC3,ADCY5,ADGRL2,ANXA2,BIRC3,CCND2,CDH11,CDH3,CHI3L1,CLU,CXCL10,CXCR3,CYP1B1,DLC1,DMBT1,DUSP1,FLNC,GADD45B,GFRA1,HK2,HMGCS2,HPSE,IFI35,ITGA1,JUNB,KRT15,KRT7,KRT75,LAMA2,MAOB,MMP2,MMP7,NDRG1,NFKBIA,PAWR,PLCE1,PXDN,RARB,RECK,RNASE4,ROBO1,RUNX3,SELL,SERPINB5,SPI1,TGFB2,TIMP3,TP53,Tpm1,VCAN,WIF1,WNT5A	366 (23)
	raloxifene		chemical drug		0,979	0,959		-0,004	2,42E-09	ANXA3,BLNK,BMP2,CLK1,CLU,CTSH,CYP1B1,DUSP1,ENPP2,HMOX1,KRT7,LAMB2,MATN2,MFAP5,MMP2,MPPED2,MYO1B,NDRG1,PLK2,PLK3,PRSS23,PTGER3,PVALB,PXDN,RB1CC1,SERPINE1,TGFB2,TIMP3,TM4SF1	316 (20)
10789087	IKBKB	-1,088	kinase		0,422	-1,693	bias	-0,363	3,54E-09	BIRC3,BMP2,CCL19,CCL20,CCL3L3,CLU,CP,CTSK,CXCL10,CYP1B1,CYP7B1,EDN1,EGR1,ENPP2,FYN,HAS1,HGF,HK2,HMOX1,IGFBP6,IL1RN,ITGB5,JUNB,MMP2,NFKB2,NFKBIA,PLAU,RBP1,SEMA3C,Slfn2,SOCS2,TERF2IP,TIMP3,TP53,TRPC1,VCAN	266 (13)
	tretinoin		chemical - endogenous mammalian	Inhibited	-2,101	-4,097		-0,204	3,70E-09	ABLIM1,ALDH1A3,ANXA1,ANXA2,ANXA5,APP,ARHGAP29,BACE1,BID,BIRC3,BMP2,C1QA,CACNA1C,CASP2,CCL19,CCL20,CCND2,CCR5,CD68,CD80,CEACAM1,CFP,CLDN10,CLEC11A,Clec2d (includes others),CNR1,CP,CTSK,CXCL10,CYP26B1,DLC1,DUSP1,EBI3,EDN1,EFNB1,EGR1,ELF3,ENPP2,ERRFI1,Fcna,FOLR2,FOXC1,GFRA1,GHR,GLI1,GPX2,GRB10,HAS2,HMCES,HMGCS2,HMOX1,HOXB5,HOXB6,ID3,IFI35,IFI44,IFNGR1,IGF2,IGFBP5,IGFBP6,IL12RB2,INHBA,ITGA1,KCNE4,KRT…	340 (18)
10914371	CTNNB1	-1,055	transcription regulator	Inhibited	-1,486	-3,931	bias	-0,436	4,62E-09	ABCB1,ALDH1A3,ANXA1,AOC3,APP,AQP5,AXIN2,BACE1,BMP2,BMP7,CACNA1G,CASC4,CCND2,CDH11,CEACAM1,CLU,CNR1,CRIP1,CYP7B1,ECM1,EDN1,ELMO1,ENO3,ENPP2,FOXC1,FOXQ1,GADD45B,GHR,GLI1,GPX2,HHIP,HILPDA,ID3,IGF2,IGFBP5,ISL1,ITGA1,KRT7,LBH,LGR5,MMP15,MMP2,MMP7,MPZ,MYLK,NCAM1,NKD1,NOTCH3,NOTUM,NTN1,PDE1C,PLAU,PLS3,PMP22,RAI14,SCRN1,SEMA3C,SEMA5A,SERPINE1,SHH,SPI1,TBX5,TIMP3,TP53,TSPAN8,VCAN,WIF1,WISP1	314 (18)
10811900	AGT	-1,050	growth factor		0,670	-0,895		-0,242	5,03E-09	ADH1C,ANGPT1,ANXA3,CACNA1C,CCL3L3,CCND2,CP,CREB1,CREB5,CXCL10,DUSP1,EDN1,EDNRA,EFNB2,EGR1,ERRFI1,FDX1,FOXP2,GLCCI1,Gstm6,HAS2,HGF,HMOX1,ID3,IGFBP5,ITGB5,KCND3,MATN2,MMP2,MSR1,NCALD,NDRG1,NFKB2,NOTCH3,PALLD,PDE3A,PGF,PIR,PLAU,PPARGC1A,PTBP2,SELL,SERPINE1,SGCD,TBX5,TFPI,TGFB2,TP53,TXNIP,ZEB2	251 (20)
10908482	SMARCA4	-1,035	transcription regulator	Inhibited	-2,177	-5,254	bias	-0,488	6,92E-09	AGR2,ALDH1A3,ANGPTL2,ANO1,ATP2B4,ATP6V1B1,CA14,CDH11,CFP,CHODL,CLK1,CP,CTSH,CXCR3,EDNRA,EFNB1,EGR1,ENO3,EPHA4,FHL2,FMO2,GLI1,GPR68,GULP1,HHIP,ID3,IFITM3,IGFBP5,INHBA,KRT15,LGALS1,MAOB,MC5R,MMP2,MMP7,MN1,MYH11,MYLK,NCALD,NFKB2,NTNG1,PER3,PON3,RBP1,SEL1L3,SERPINB5,SERPINE1,SHH,SLC11A1,SLC2A4,SOCS2,TACSTD2,TGFB2,THY1,TNFAIP8,TSPAN8,UBD	299 (12)
10702695	ESR1	-1,182	ligand-dependent nuclear receptor		-0,729	-1,369		-0,073	8,68E-09	ABCB1,ABCC3,ABI2,ABLIM1,ACKR3,ADCY1,ANGPTL2,ANXA3,ARPC5L,AXIN2,BCCIP,BIRC3,BMP2,CCL20,CDC42EP2,CNN1,CP,CREB1,CYP1B1,CYP26B1,CYP7B1,DCDC2,DLG2,EDN1,EFNB2,EGR1,ENPP2,FBLN1,FHL1,FLNA,FOSB,FOXC1,GADD45B,GAL,GALNT7,GHR,GUCY1A3,GULP1,HLA-G,IFI44,IFITM3,IGF2,IGFBP5,IL12A,JUNB,KRT19,KRT7,LAMB2,LGALS1,LTBP1,MINOS1-NBL1/NBL1,MUC20,NFE2L3,NFKB2,NFKBIA,NOTCH3,PADI4,PALLD,PCDH18,PCP4,PDGFD,PDLIM3,PFN2,PLAU,PL…	359 (21)
	phorbol myristate acetate		chemical drug	Inhibited	-1,658	-3,992	bias	-0,266	9,23E-09	ABCA7,ABCB1,ADAMTS1,ALDH1A3,ANGPT1,ANXA1,APP,ATP2B4,BIRC3,BMP7,CCL20,CCL3L3,CCND2,CD163,CD68,CREB1,CXCL10,DMBT1,DUSP1,EBI3,ECM1,EFNB2,EGR1,EPHA4,ERRFI1,FDX1,FOSB,GAL,GLS,HAS1,HAS2,HGF,HPSE,HRAS,HSH2D,ID3,IFI35,IFNGR1,IGF2,IGFBP5,IGFBP6,IL12A,IL12RB2,IL1RN,INHBA,JUNB,KIAA1462,LBH,MAOB,MMP2,MMP7,MPZ,MRC1,MRPS12,MSR1,MUC20,NAV2,NFIL3,NFKBIA,P2RX1,PDE1C,PLAU,PLD1,Pln,PRDX1,PRKCQ,PRKD1,PRNP,PTGES,PTPR…	259 (16)
	triamcinolone acetonide		chemical drug		-1,839	-1,839		0,000	1,00E-08	ANGPTL7,ATP10A,BID,BMP2,BMP7,CASP4,CBX4,DUSP1,EDNRA,EFNB2,EGR1,EPHA4,IER2,JUNB,MYOC,NFKBIA,PALLD,PER3,PKD2,PLAU,PLK2,RASL11B,SFRP2,SOCS2,TGFB2,TNFAIP8,TXNIP,VLDLR,ZNF189,ZNF263	232 (11)
10773849	OSM	1,076	cytokine		0,060	-1,131		-0,166	1,54E-08	ABCC3,ADAMTS1,ANXA1,ANXA2,ANXA3,ATP2B4,CASP4,CCL20,CCND2,CDH3,CHI3L1,CTSH,CXCL10,CYP1B1,ECM1,FAM171A1,FOXC1,GMPR,HGF,HK2,HMOX1,IFI35,IFNGR1,IGFBP6,JMJD1C,JUNB,KLK1,KRT19,MLLT11,MMP2,MOAP1,MRC1,NMT2,NOTCH3,OLFML2A,PFKFB3,PGF,PLAU,PLLP,PTGES,PTPRZ1,PYGL,RNASE4,SERPINE1,SMAD5,STX11,TIMP3,TM4SF1,TP53,TPBG,UBE2L6,UPK1A,WNT5A,ZNF263,ZNF467	313 (18)
	cyclosporin A		biologic drug		-1,821	-0,800		0,157	2,93E-08	ABLIM1,ANXA1,ANXA2,APP,BIRC3,BMP2,CASP2,CCR5,CD163,CD200,CD68,CD80,CDH11,CLU,CP,CREB1,CXCR3,EDN1,EDNRA,EGR1,ELF3,FLNA,FYN,GAS5,GPX2,HMOX1,ID3,IFNGR1,IL12A,IL12RB2,ITGB6,MMP2,MRC1,MYH11,MYOCD,NFKBIA,PRKD3,PRTFDC1,S100A11,SELL,SERPINE1,SHH,SLC8A2,TAF11,TP53,Tpm1,TSPAN8,WNT5A	307 (13)
10726734	HRAS	1,275	enzyme		0,579	-0,330		-0,171	3,01E-08	ALDH1A3,ANXA2,ANXA3,APP,Basp1,CASP2,CCND2,CDH3,CDON,CLU,CNN1,CXCL10,CXCR3,DOK2,DUSP1,EGR1,FHL1,FLNA,FOSB,HAS2,HGF,HMOX1,HOXB6,HRAS,Ifi27,IGF2,IGFBP5,IL17RD,ITGB5,JUNB,KRT19,MAOB,MCAM,MET,MMP2,MYH11,NFKBIA,NID2,PAWR,PGF,PKP1,PLAU,PLOD2,PLS3,PRNP,PRSS23,Pvr,RARB,RB1CC1,RECK,RPL30,SERPINE1,SESN3,TGFB2,TIMP3,TP53,Tpm1,VCAN	319 (21)
10738225	STAT5A	-1,000	transcription regulator		0,544	0,290		-0,099	3,20E-08	ABCB1,AGR2,ANKRD22,AXIN2,BIRC3,CASP2,CASP4,CCL3L3,CCND2,CCR5,CD68,CEACAM1,CXCR3,CYP1B1,EGLN3,FOSB,FOXQ1,GRHL3,HOXB6,Ifitm1,IL12RB2,MMP7,MUC20,PCP4,PPFIBP2,PRSS23,SH3GL2,SLC2A10,SNTB1,SOCS2,SYTL2,TACSTD2,TM4SF1,TP53,TSPAN8,TXNIP	344 (21)
10741143	TSC2	-1,088	other		0,593	1,923	bias	0,305	3,51E-08	ANXA1,ANXA2,CCND2,CD68,CP,CRIP1,CXCL10,EGR1,FAM107A,FAM129A,HK2,HMGCS2,HMOX1,IFITM3,LDHB,LOC728392,MAOB,METRN,NTRK3,PVALB,S100A11,SLC14A1	283 (20)
10715497	CHUK	1,040	kinase	Inhibited	0,031	-2,169	bias	-0,444	4,38E-08	ACKR3,BMP2,CASP4,CCL19,CCL3L3,CLU,CP,CXCL10,CXCR3,CYP7B1,ENPP2,GADD45B,HK2,HMOX1,IFI35,IGFBP6,IL1RN,JUNB,MFAP5,MMP2,NFKB2,NFKBIA,PLAU,PLSCR1,RBP1,SEMA3C,Slfn2,SMOC2,TERF2IP,TP53	252 (11)
	PD98059		chemical - kinase inhibitor	Activated	0,166	2,503	bias	0,330	4,41E-08	ANXA1,ATP6V1B1,BMP2,CCL19,CCL20,CCL3L3,CCND2,CDH3,CLU,CREB1,CTSH,CTSK,CXCL10,CYP1B1,DUSP1,EDN1,EGR1,ERRFI1,FAM171A1,FAM3B,FOSB,HAS1,HAS2,HGF,HMOX1,ID3,IGF2,IL12A,IL1RN,ITGB5,JUNB,KRT19,LAMA5,MET,MMP2,MMP7,MSR1,MYH11,MYOCD,NINJ1,PAWR,Peg3,PLAU,PTGES,RECK,RNASE4,SDC1,SELL,SERPINB5,SERPINE1,SHH,SOCS2,TP53,TXNIP,VCAN	289 (16)
10825869	CSF1	-1,045	cytokine		3,299	1,506	bias	-0,377	4,53E-08	CCND2,CCR5,CD163,CD68,CREB1,CTSK,DOK2,DUSP1,EGR1,FHL2,FOLR2,GPR68,GRAP2,IFNGR1,IL11RA,IL12A,ITGB5,JUNB,MRC1,MSR1,NFKB2,PLAU,SIGLEC1,SPI1,STAB1,TP53	266 (15)
10755803	MAPK1	-1,115	kinase		-0,996	-1,085		-0,015	6,35E-08	ADH1C,APBB3,ATP1A2,CCL3L3,DUSP1,EGLN3,EGR1,ENO3,FHL2,FLNC,FOSB,GLS,GRAMD1B,HMOX1,IFI35,IFI44,IFITM3,IL1RN,JUNB,LAMA4,LGALS1,MAOB,MMP2,NT5E,OLFML2A,PDLIM3,PLAU,PLD1,PLSCR1,PLXDC1,PRSS12,PSME2,RCAN3,SAMHD1,SFRP2,SOCS2,TP53,TRIM14,TRPC1,UBE2L6	288 (18)
10899552	SP1	1,085	transcription regulator	Inhibited	-0,185	-2,525	bias	-0,461	7,56E-08	ABCB1,ADAMTS1,BACE1,BACE2,BMP7,CCL20,CCND2,CEACAM1,CHI3L1,CXCL10,CYP1B1,CYP7B1,DLC1,EGR1,FDX1,FLNA,FOLR2,GHR,HAS1,HAS2,HGF,HK2,HMOX1,HPSE,IFITM3,IFNGR1,IGF2,IL12A,IL12RB2,ITGB5,KRT19,KRT4,LCAT,MAOB,MET,MMP2,MRC1,MYH11,MYLK,NDRG1,NFKBIA,PADI1,PADI4,PENK,PLAU,RECK,SELL,SERPINE1,SLC11A1,SLC39A8,TFAM,TGFB2,TP53,ZEB2	269 (20)
	kainic acid		chemical toxicant	Inhibited	-1,220	-2,950	bias	-0,372	8,10E-08	APP,BACE1,CACNA1C,CACNA2D1,CCL3L3,CD200,CNR1,CNTF,CTSE,DUSP1,EGR1,ERRFI1,FOSB,GADD45B,GFRA1,JUNB,MMP7,NCAM1,NFIL3,PENK,PTGER3,PTGES,SDC1,TP53	287 (15)
	allopurinol		chemical drug	Inhibited	-0,738	-2,357	bias	-0,382	8,49E-08	ADAMTS1,ANXA1,ANXA2,BIRC3,CLU,CP,CXCL10,ELF3,GAS5,GPX2,HMOX1,MRC1,PRTFDC1,Pvr,S100A11,Tpm1,TSPAN8,TXNIP	147 (7)
	trichostatin A		chemical drug	Inhibited	-0,834	-2,895	bias	-0,307	8,70E-08	AANAT,ABCB1,ADAMTS1,ADCY1,ADGRL2,ANGPT1,APP,BMP2,CA12,CCND2,CLDN10,CLU,CXCL10,CYP1B1,DLC1,DOK2,DUSP1,ELF3,ENPP2,EPC1,FBLN1,FOXC1,FRZB,GHR,HMGCS2,HPSE,ID3,IL12A,ITGA1,LAMA2,MMP7,MRC1,NDRG1,NFKB2,NFKBIA,PENK,PLAU,PLCE1,PRNP,PRSS23,RARB,RCAN3,RECK,RERG,RLIM,RND3,RPL13,RUNX3,SDC1,SEMA3A,SEMA3C,SERPINB5,TIMP3,TP53,TXNIP,WNT5A	325 (18)
10859799	IL6	1,019	cytokine	Inhibited	-0,682	-2,592	bias	-0,277	8,91E-08	ABCC3,ADAMTS1,ANXA1,APP,BMP2,CCL20,CCL3L3,CCR5,CD163,CD68,CD80,CEACAM1,CLU,CP,CTSK,CXCL10,CXCR3,CYP1B1,DUSP1,EGR1,ENPP2,FGL1,GADD45B,GAL,GLI1,HGF,HMOX1,IFITM3,IGF2,IGFBP5,IGFBP6,IL12A,IL1RN,ITGB5,JUNB,LCAT,LGALS1,MET,MMP2,MMP7,MRVI1,MSR1,NFKBIA,PENK,PGF,PLAU,PRNP,PSME2,PTGES,ROR1,SERPINE1,SHH,SLC14A1,SLC2A4,SOCS2,SPI1,Srsf5,TP53,VLDLR,VTCN1,WNT5A	294 (14)
10862338	EZH2	-1,220	transcription regulator		-0,154	-0,064		0,022	9,09E-08	ACKR3,AXIN2,BIRC3,BMP7,CCND2,CCR5,CLDN10,CNR1,CRISPLD2,CXCL10,CXCR3,CYP1B1,EGR1,EPC1,EVX2,FBLN1,FHOD3,FRZB,GPR68,HOXB5,HOXB6,IL12RB2,ITGA1,MMP7,NFKBIA,NKD1,PTGES,RPL13,SFRP2,SHH,SLC1A3,SLC7A11,SPOCK2,TGFB2,TIMP3,TP53,UBD	280 (15)
10885251	HIF1A	-1,009	transcription regulator	Inhibited	-1,397	-3,598	bias	-0,373	1,01E-07	ABCB1,ADAMTS1,AXIN2,BACE1,BID,BMP2,CCR5,CORO1A,COX4I2,EDN1,EGLN3,FHL1,FHL2,FYN,GADD45B,GHR,HILPDA,HIST2H2AC,HK2,HMOX1,IGF2,IGFBP5,ITGA1,KRT19,LGALS1,MET,MMP2,NDRG1,NEFL,NR4A3,NT5E,PFKFB3,PGF,PLOD2,SERPINE1,SHH,SLC2A4,SULF1,TBX5,TFAM,TGFB2,TP53	293 (17)
10898862	IRAK4	1,045	kinase		-0,923	-1,454		-0,219	1,23E-07	APP,BIRC3,CCL20,CD80,CXCL10,CXCL16,EDN1,EGR1,ERRFI1,FOSB,IER2,IFNGR1,IFNL3,IL12A,NFKBIA,PLSCR1	284 (15)
	prostaglandin E2		chemical - endogenous mammalian	Inhibited	-1,130	-2,193		-0,197	1,38E-07	ADAMTS1,ANGPT1,ANXA2,APP,BIRC3,BMP2,Casp12,CASP2,CCL20,CCL3L3,CCR5,CD80,CXCL10,CXCR3,DUSP1,EGR1,FMOD,FOSB,HAS2,HMOX1,IGFBP5,IL12A,IL1RN,MMP2,MRC1,NFIL3,NFKBIA,NT5E,PENK,PGF,PLAU,PLK2,PTGES,SOCS2,TP53	273 (11)
	thapsigargin		chemical toxicant	Inhibited	-0,935	-2,205	bias	-0,265	1,62E-07	ABCB1,ADCY1,BIRC3,Casp12,CCL3L3,CD80,CHAC1,CLU,CP,CXCL10,EDN1,EGR1,ERRFI1,GADD45B,HMOX1,IER2,LBH,MET,NFIL3,NFKBIA,NR4A3,PAWR,PCK2,PRNP,TMEM100,TP53	254 (14)
	trans-hydroxytamoxifen		chemical drug		1,331	1,964		0,138	1,66E-07	ANXA3,BLNK,CLU,CTSH,CYP1B1,DUSP1,KRT7,LAMB2,MATN2,MPPED2,MYO1B,NDRG1,PLK2,PRSS23,PTGER3,PVALB,PXDN,RB1CC1,RND3,TGFB2,TM4SF1	231 (7)
	indomethacin		chemical drug		0,726	-0,205		-0,183	1,97E-07	ADAMTS1,ANGPT1,ANXA1,ANXA2,APP,BACE1,BIRC3,CBX4,CCL3L3,CLU,CP,ELF3,GAS5,GPX2,HAS1,HAS2,HGF,HMOX1,IFITM3,MMP2,MRC1,PRTFDC1,PTGES,Pvr,S100A11,SDC1,SELL,TACR1,TEK,TSPAN8,VCAN	244 (13)
10877755	NFIB	-1,108	transcription regulator						2,19E-07	ACSBG1,ADAMTSL4,AQP5,CREB5,EFNB1,EYA1,FHOD3,GFRA1,KIAA1462,MYOC,NCAM1,NT5E
10815026	FGF2	-1,156	growth factor	Inhibited	-1,645	-3,236	bias	-0,268	2,27E-07	ANGPT1,CCL20,CCND2,CDH11,Chrm2,CNTF,CTSK,EFNB2,EGR1,ENPP2,ERRFI1,FDX1,FLNA,FUT2,GLI1,HAS2,HGF,HPSE,ID3,IGF2,IGFBP5,INHBA,JUNB,MCAM,MET,MMP2,MPZ,PENK,PGF,PLAU,PLXDC1,SDC1,SERPINE1,SHH,TEAD4,TFPI,TGFB2,TIMP3,TP53,TWIST2	310 (20)
10817071	S100A8	1,085	other	Inhibited	-1,899	-2,462		-0,112	2,71E-07	ADAMTS1,C1QB,CCL20,CD80,CDH3,CHDH,CORO1A,CP,CXCL10,CXCL14,ENPP2,FXYD1,HMOX1,LTBP1,MMP2,NFKBIA,NR4A3,NTRK3,PLAU,PLK3,PRSS12,PTGES,ROBO2,SHH,TNFAIP8,TXNIP,VCAN	257 (11)
10826918	NFKB1	-1,065	transcription regulator	Inhibited	-0,998	-2,623	bias	-0,381	2,97E-07	ABCB1,APP,BIRC3,BMP2,CCL19,CCL20,CCL3L3,CCND2,CD3G,CD80,CHI3L1,CXCL10,DUSP1,EBI3,EGR1,ELF3,ENPP2,GFRA1,HAS2,HMOX1,IL12A,IL1RN,LGALS1,MMP7,MSR1,NFKB2,NFKBIA,PLAU,PLK3,TP53	285 (13)
	fenamic acid		chemical reagent	Inhibited	-0,982	-2,786	bias	-0,456	3,14E-07	ADAMTS1,ANXA1,ANXA2,BIRC3,CLU,CP,ELF3,GAS5,GPX2,MRC1,PRTFDC1,Pvr,S100A11,SELL,Tpm1,TSPAN8
10846151	SP3	-1,033	transcription regulator		-0,510	-1,330	bias	-0,265	3,55E-07	ABCB1,CCL20,CEACAM1,CHI3L1,CYP7B1,DUSP1,EGR1,FDX1,GHR,HAS2,HGF,HPSE,IGF2,IL12RB2,ITGB5,ITGB8,LCAT,MAOB,MET,MMP2,MYH11,MYLK,PADI1,PADI4,PLAU,RECK,SERPINE1,SLC39A8,TP53	155 (8)
10764551	PTGS2	-1,007	enzyme		0,296	-0,961	bias	-0,296	3,87E-07	ANGPT1,ANXA1,ANXA2,BIRC3,CCL3L3,CD163,CD68,CLU,CTSK,CXCL10,CXCL14,CYP1B1,DUSP1,EDNRA,EGR1,IL12A,MMP2,MMP7,MSR1,PTGER3,SELL,TEK,TP53	309 (17)
	doxorubicin		chemical drug	Inhibited	-1,621	-2,909		-0,205	4,20E-07	ABCA7,ABCB1,ABCC3,ADAMTS1,ANXA1,ANXA2,APP,BIRC3,CDK14,CLU,CP,DUSP1,EDN1,EGR1,ELF3,FBLN1,GAS5,GLIPR1,GPX2,HMOX1,IGFBP6,Irs3,MET,MMP2,MRC1,NCAM1,NDRG1,NFKBIA,NOTCH3,NTN1,PDE3A,PIK3R3,PRDX1,PRTFDC1,Pvr,RB1CC1,S100A11,SERPINB5,TERF2IP,TP53,Tpm1,TSPAN8	309 (17)
10920860	MYD88	-1,031	other	Inhibited	-0,047	-2,595	bias	-0,485	4,46E-07	CASP4,CCL3L3,CD200,CD80,CLEC10A,CTSK,CXCL10,DUSP1,EBI3,EGR1,HMOX1,IFNL3,IGFBP5,IL12A,IL1RN,INHBA,LPAR1,MET,MMP2,MMP7,MRC1,MSR1,NFKB2,NFKBIA,PTGES,SAMHD1,SERPINE1,SLCO3A1,WISP1	307 (18)
10798310	PRL	1,042	cytokine	Inhibited	-1,491	-3,370	bias	-0,334	4,68E-07	ANXA2,ANXA3,ANXA5,APP,CLU,CTSH,CXCL10,DDX39B,ECM1,EGR1,GMPR,HELZ2,ID3,IFI35,IFI44,IGF2,IGFBP5,ITGA1,KRT15,KRT19,MINOS1-NBL1/NBL1,PARM1,PENK,PLSCR1,PSME2,RASD1,RNASE4,SAMHD1,SDC1,SFRP2,SOCS2,TP53,TRIM14	381 (23)
	LY294002		chemical - kinase inhibitor	Activated	1,314	4,007	bias	0,411	4,76E-07	ABCB1,ACKR3,ADAMTS1,ADH1C,BIRC3,BMP2,CASP4,CCND2,CNR1,CP,CXCL10,CXCL16,DLG2,DUSP1,EFNB2,EGR1,FOSB,FOXC1,GRB10,HAS2,HGF,HMOX1,IER2,IGF2,IGFBP5,IL12A,IL1RN,ITGBL1,JUNB,MMP2,MYH11,NDRG1,NFKBIA,NR4A3,NTRK3,PLAU,PLK2,PRDX1,RND3,SEMA3C,SERPINE1,SHH,SLC2A4,SOCS2,TFAM,TP53,VCAN,WNT5A	287 (16)
10866850	KRAS	1,054	enzyme		0,426	0,366		-0,011	4,88E-07	AMPH,AXIN2,Basp1,BIRC3,CASP2,CDH3,CEACAM1,CLU,CXCL10,FXYD3,GLI1,HMOX1,IFITM3,IGF2,LAMA5,LBH,MCAM,MET,MINOS1-NBL1/NBL1,MMP2,MMP7,MSLN,MYLK,NCAM1,NKD1,NT5E,PALLD,PAWR,PDIA3,Peg3,PLD1,Pvr,RNASE4,Slfn2,TCP1,THY1,TP53,Tpm1,VCAN,VMP1	294 (19)
	SB203580		chemical - kinase inhibitor	Activated	1,556	4,171	bias	0,436	5,56E-07	AANAT,ADAMTS8,ANXA1,ANXA3,BMP2,CCL20,CD80,CEACAM1,CNTF,CREB1,CTSK,CXCL10,CYP1B1,CYP26B1,DUSP1,EGR1,FOSB,GMPR,HAS1,HMOX1,IFI35,IL1RN,JUNB,KRT23,MMP2,MYH11,NFKB2,PCP4,PENK,PLAU,PPARGC1A,PRDX1,PTGES,SERPINE1,TGFB2,TIMP3,TP53,UBD	281 (15)
10737962	ERBB2	-1,005	kinase	Inhibited	-0,739	-2,219		-0,248	5,77E-07	ADAMTS16,AGR2,ANGPTL2,ANXA2,BACE1,BIRC3,BMP7,CCL20,CCND2,CDH11,CDH3,CDON,CLEC11A,CLU,CRIP1,CXCL10,EDN1,EGR1,ELF3,FXYD3,GHR,GLS,HAS2,IGF2,IGFBP5,IGFBP6,JUNB,KRT7,LGALS1,MMP7,MRC1,NDRG1,NFKB2,NOTCH3,PCK2,PDGFD,PENK,PFKFB3,PFN2,PLAU,PLET1,PTGES,PTPRB,RARB,RECK,SDC1,SERPINE1,SOCS2,SPARCL1,SPINT1,SRP19,ST3GAL6,Sult1a1,THY1,TIMP3,TP53,TWIST2,VCAN,WNT5A	284 (18)
	poly rI:rC-RNA		biologic drug	Inhibited	-0,810	-3,067	bias	-0,373	6,27E-07	AFAP1,ANXA1,BIRC3,C2,Casp12,CCL20,CCL3L3,CD200,CD80,CEACAM1,CXCL10,CXCR3,DUOX1,DUSP1,EBI3,EDN1,EGR1,ELF3,GADD45B,HAS1,HLA-G,IFITM3,IFNGR1,IFNL3,IGFBP6,IL12A,JUNB,KRT19,MMP2,MSR1,NFIL3,NFKBIA,NOTCH3,NR4A3,PCK2,PLAU,PRKCQ,PSME2,STAB1,TP53,WNT5A	301 (14)
	Vegf		group	Inhibited	-1,704	-4,343	bias	-0,395	7,47E-07	ABCB1,ACKR3,ADAMTS1,ADGRL2,ANGPTL2,ANGPTL7,AXIN2,BMP2,BMP7,CALCRL,CHI3L1,CNN1,CXCL10,EDN1,EFNB2,EGR1,EMCN,ENPP2,EPHA4,FLNA,FOSB,GRB10,HK2,HMGCS2,HMOX1,HPSE,INHBA,ITGB8,LPAR1,LRIG1,MAOB,MET,MMP2,NID2,NR4A3,P2RY14,PADI1,PGF,PLAU,PLOD2,PLXNA2,PMP22,RECK,SLC12A4,SMAD5,SOCS2,TACR1,TACSTD2,TRIP13	281 (19)
10734975	TP53	-1,321	transcription regulator		-0,807	-1,811		-0,110	1,12E-06	ABCB1,ACTL6A,ADAMTSL4,AKT3,ANGPT1,ANXA1,ANXA2,ANXA3,APBB2,APOBEC1,APP,AXIN2,BID,BIRC3,C2,CASP2,CASP4,CCL3L3,CCND2,CDH3,CKMT1A/CKMT1B,CLU,CNN1,CP,CTSH,CTSK,DLC1,DLGAP1,DUSP1,EDN1,EGR1,ENPP2,FHL1,FHL2,FIGNL1,FXYD3,FYN,GLIPR1,HAS2,Hist1h1b,HK2,HMOX1,HRAS,HSPB7,ID3,IER5,IFI35,IGF2,IGFBP5,IL12A,INHBA,Irs3,ITGB5,JMJD1C,JUNB,KRT15,LAMA5,LAMB2,LTBP1,MCAM,MET,MMP2,NDRG1,NFKB2,NFKBIA,NID2,NINJ1,NKD1,PADI4,…	312 (15)
	triamterene		chemical drug	Inhibited	-0,829	-2,703	bias	-0,487	1,17E-06	ADAMTS1,ANXA1,ANXA2,BIRC3,CLU,CP,ELF3,GAS5,GPX2,MRC1,PRTFDC1,Pvr,S100A11,Tpm1,TSPAN8
10929232	PAX3	1,089	transcription regulator		-0,029	-0,762	bias	-0,289	1,35E-06	ANXA1,APP,ATP2B4,CDH3,CLU,CNR1,CYP1B1,FHL1,GUCY1A3,ID3,MCAM,MET,NFKB2,P2RX1,PGF,PTGER3,PXDN,RUNX3,ST8SIA2,TEK,TGFB2,TIMP3,TP53,TRIM14,TRPC1,VCAN	211 (7)
	NFkB (complex)		complex	Inhibited	-2,744	-5,827	bias	-0,478	1,40E-06	ABCB1,ALDH1A3,AMPH,APP,AQP5,BACE1,BID,BIRC3,BMP2,CASP4,CCL20,CCL3L3,CCND2,CD80,CLU,CXCL10,CXCR3,DMBT1,EDN1,EGR1,ELF3,GADD45B,GFPT2,HAS2,HMOX1,IL12A,IL1RN,ISL1,ITGB8,JUNB,KCND3,KRT19,MMP2,MYLK,NCAM1,NFKB2,NFKBIA,PKP1,PLAU,PLD1,PLK2,PLK3,PTGES,Pvr,SERPINE1,SHH,SLC2A4,TACR1,TERF2IP,TNFAIP8,TP53,WNT5A	277 (12)
	vancomycin		biologic drug	Inhibited	-0,740	-2,077	bias	-0,327	1,46E-06	ADAMTS1,ANXA1,ANXA2,BIRC3,CLU,CP,ELF3,FMO2,GAS5,GPX2,HMOX1,MRC1,PRTFDC1,Pvr,S100A11,Tpm1,TSPAN8
10847761	CD44	-1,170	enzyme	Inhibited	-1,463	-2,961	bias	-0,368	1,69E-06	ABCB1,ACKR3,BIRC3,CCL19,CCND2,CCR5,CLU,CTSK,CXCR3,ECM1,IL1RN,ITGBL1,KREMEN1,LGALS1,LTBP1,MET,MMP2,MMP7,MYO1B,NFKB2,PLAU,SELL,SFRP2,THY1,WBP2,WNT5A	287 (15)
10730452	MGEA5	-1,032	enzyme	Activated	2,006	2,214		0,033	1,88E-06	ABLIM1,ADGRL2,APOBEC1,ARHGAP29,C1QA,C1QB,CALCRL,CAMK1D,CASP2,CCL20,CCL3L3,CCR5,CD68,CEACAM1,CNN1,CREB5,CXCL16,CXCR3,EFNB1,EFNB2,EPHA4,FBLN1,FLNA,GLI3,IGF2,IGFBP5,IL17RD,ITGB5,KREMEN1,LRIG1,LRP4,MCAM,NDUFA6,PLAU,PLCE1,PYGL,SOCS2,TIMP3,TP53,TSPAN5
10882733	EPAS1	-1,082	transcription regulator	Inhibited	-1,574	-3,180	bias	-0,438	2,02E-06	BIRC3,C1QA,CA12,CCR5,CKMT1A/CKMT1B,CORO1A,EDN1,EGLN3,FHL1,GADD45B,GLS,HILPDA,IGFBP5,Irs3,NDRG1,NEFL,NFIL3,PFKFB3,PGF,PLOD2,PTPRZ1,RB1CC1,SERPINE1,SLC2A4,TEK
10923938	CREB1	-1,458	transcription regulator		1,528	0,404		-0,170	2,15E-06	AANAT,Abca8a,ADRA1A,AKT3,ANGPTL2,ARHGAP35,ATP2B4,CACNA1C,CACNA2D1,CAMK1D,CD68,CDH11,CDK14,CLMP,CNN1,CREB1,DUSP1,EBI3,ECM1,EDN1,EGR1,ERRFI1,FOSB,GADD45B,GAL,GFRA1,GLS,HAS2,HLA-G,HMOX1,IER2,INHBA,ITGBL1,JUNB,KIAA2022,LYPD6,MCAM,MYO1B,NFIL3,NR4A3,PDE1C,PDE3A,PENK,PLXDC2,PLXNA2,PPARGC1A,Pvr,RERG,ROBO1,SLC2A4,SLC8A2,SOCS2	180 (10)
10826725	EGF	1,072	growth factor	Inhibited	-0,282	-2,342	bias	-0,340	2,20E-06	ANGPT1,CCL20,CCND2,CDH11,CLU,CXCL14,CXCR3,DUSP1,EDN1,EFNB2,EGR1,ELF3,ERRFI1,FOSB,FUT2,HAS2,HGF,HMOX1,HOXB5,HRAS,IER2,IGF2,IGFBP5,INHBA,JUNB,KRT15,KRT19,MET,MMP2,NCAM1,NPR2,NR4A3,PDE3A,PGF,PLAU,PLSCR1,PLXDC1,PTGES,S100A11,SDC1,SERPINE1,SLC2A4,SPI1,TIMP3,TP53,VCAN	396 (21)
10790670	KLF2	1,247	transcription regulator		0,738	1,468		0,207	2,24E-06	ACKR3,AQP5,CCR5,CXCR3,CYP1B1,ECM1,EDN1,FBLN1,HPSE,ID3,IGF2,ITGB5,JUNB,NDRG1,NFKBIA,PGF,PLOD2,SELL,SERPINE1,TBX5,TFPI,TGFB2	243 (11)
10894695	IGF1	-1,091	growth factor	Inhibited	-1,419	-3,202	bias	-0,317	2,54E-06	APP,BIRC3,BMP2,C1QA,CCL3L3,CCND2,CLEC11A,CLU,CREB1,EDN1,EFNB2,EGR1,FOSB,GHR,HGF,HMOX1,IFITM3,IGF2,IGFBP5,IGFBP6,ITGB5,JUNB,MMP2,MPZ,MYH11,NCAM1,NFKBIA,NTN1,PDE3A,PENK,PLAU,PLP1,PRNP,RARB,S100B,SERPINE1,SLC12A4,SLC2A4,THY1,TP53	332 (19)
	gentamicin C		chemical drug	Inhibited	-0,931	-2,673	bias	-0,465	2,80E-06	ADAMTS1,ANXA1,ANXA2,BIRC3,CLU,CP,ELF3,GAS5,GPX2,MRC1,PRTFDC1,Pvr,S100A11,Tpm1
	estrogen receptor		group		-0,076	0,222		0,059	2,93E-06	AKT3,ANXA1,BMP7,CCND2,CD68,CDH11,CDH3,EDN1,EGR1,FLNC,GAL,HRAS,KRT15,KRT19,KRT7,MMP15,NOTCH3,NT5E,PCDH18,PDGFD,PLAU,SELL,SERPINE1,SHH,TGFB2,TIMP3,TP53,TRIP10,WNT5A	354 (18)
10899839	ERBB3	1,068	kinase		-0,841	-0,661		0,047	3,22E-06	CCND2,CLU,CTSK,DUSP1,EGR1,GAS5,GHR,HAS2,HMOX1,IER2,IGF2,IGFBP5,LAMA4,MATN2,TIMP3	292 (20)
	P38 MAPK		group	Inhibited	-0,616	-2,829	bias	-0,427	3,63E-06	ANGPT1,ANXA5,AQP5,BMP2,CCL3L3,CCND2,CD80,CTSK,CXCL10,DUSP1,EDN1,EGR1,FLNA,HMOX1,ID3,IGFBP5,IL12A,IL1RN,INHBA,ITGB8,JUNB,MMP2,MYH11,NOTCH3,NR4A3,PLAU,PPARGC1A,RBP1,RGS4,RND3,SERPINB5,SERPINE1,TIMP3,TP53,VLDLR,WNT5A	333 (18)
10824695	S100A9	1,263	other	Inhibited	-1,373	-2,145		-0,160	3,82E-06	ADAMTS1,BACE1,BACE2,C1QB,CDH3,CHDH,CORO1A,CP,CXCL10,CXCL14,ENPP2,FXYD1,LTBP1,MMP2,NR4A3,NTRK3,PLAU,PLK3,PRSS12,PTGES,ROBO2,TNFAIP8,TXNIP,VCAN	266 (16)
	5-N-ethylcarboxamido adenosine		chemical reagent		-0,743	-0,582		0,039	3,89E-06	ACKR3,CCL20,CCL3L3,EGR1,HK2,HMOX1,IER2,INHBA,JUNB,NFIL3,NR4A3,NT5E,PDE5A,PLK2,SERPINE1,SPINT1,TXNIP,VCAN	289 (17)
	deferoxamine		chemical drug		-0,095	-1,558	bias	-0,300	3,96E-06	ANKRD22,ANXA2,APP,CACNA1G,CCL20,CCL3L3,CCND2,CP,DUSP1,ECM1,EGLN3,EGR1,GADD45B,HK2,HMOX1,HTR2B,IGFBP5,MMP2,NDRG1,NFIL3,NFKB2,PFKFB3,SERPINE1,TGFB2,TP53	290 (17)
	FOXF1		transcription regulator	Inhibited		-2,232	bias	-0,537	4,29E-06	ACTG2,CACNA1C,HGF,MYH11,MYLK,WNT5A
10852620	BDNF	1,043	growth factor		-0,220	-1,183		-0,197	4,55E-06	ANXA2,ANXA5,APP,ATP5G2,BID,BMP2,BMP7,CCND2,CNR1,CP,DUSP1,EGR1,FAM49A,FLNA,FOSB,GPC4,LAMB2,LGALS1,LOC728392,NCAM1,NR4A3,PDE1A,PENK,PFKFB3,PLP1,PRSS12,RGS4,RPL13,RYR3,SFRP2,SHH,SLC17A7,TXNIP	244 (18)
	Pdgf (complex)		complex	Inhibited	-0,908	-2,170	bias	-0,322	4,85E-06	CCND2,EDN1,EGR1,ERRFI1,FOSB,HMOX1,INHBA,JUNB,MMP2,NCAM1,NOTCH3,PIK3R3,PLAU,SERPINE1,TIMP3,TP53	262 (17)
	acetovanillone		chemical drug		-0,056	0,913	bias	0,331	5,17E-06	APP,CACNA1G,CXCL10,EDN1,HMOX1,MMP2,MSR1,PVALB,RYR3	230 (15)
	arachidonic acid		chemical - endogenous mammalian		1,095	0,869		-0,061	5,63E-06	CD80,CLU,EDN1,EGR1,FADS1,FADS2,HMOX1,MRC1,NFKBIA,PENK,PLAU,PLD1,PRKD1,PTGES,SLC2A4	269 (16)
10752811	APP	-1,262	other	Inhibited	-1,016	-2,206		-0,191	5,94E-06	AMPH,APP,ATP1A2,AXIN2,BACE1,CA12,Casp12,CCL20,CCL3L3,CCND2,CCR5,CD68,CDH3,CKMT1A/CKMT1B,CLU,CP,CXCL10,CYP26B1,EDN1,EGR1,ENPP2,FAM49A,FLNA,FOSB,FXYD1,FYN,GHR,HGF,HMOX1,IFI35,IGF2,IGFBP5,INHBA,ITGA1,JUNB,KCND3,LCAT,LDHB,LMO4,MMP2,MRC1,MSR1,MT-ND6,NEFL,NENF,P2rx7,PCP4,Pcp4l1,PENK,PFKFB3,PFKP,PLAU,PRNP,PVALB,RNASEL,RYR3,S100B,SERPINE1,SH3GL2,SHH,SLC7A11,STXBP4,TCF21,THY1,TP53,Tpm1,TPPP,TUBB2B,VCAN	333 (19)
	phenacetin		chemical drug	Inhibited	-0,572	-2,164	bias	-0,483	5,94E-06	ANXA1,ANXA2,BIRC3,CLU,CP,ELF3,GAS5,GPX2,MRC1,S100A11,TSPAN8	166 (5)
	ERK1/2		group	Inhibited	-1,099	-2,733	bias	-0,326	6,13E-06	BIRC3,BMP2,CACNA1C,CCL20,CCL3L3,CCND2,CD80,CLEC11A,CXCL10,DUSP1,EDN1,EFNB2,EGR1,EMCN,FOSB,HAS2,ID3,IL12A,IL17RD,JUNB,MMP2,MYOCD,NR4A3,PLAU,PTGES,SBSN,SERPINE1,SLC12A4,TACR1,VCAN,WISP1	290 (13)
	mifepristone		chemical drug		0,126	0,764		0,120	6,68E-06	ABCB1,ABCC3,Alox12e,ANXA1,BMP7,C1QB,CEACAM1,CHI3L1,CKMT1A/CKMT1B,CLU,DLC1,DUSP1,EFNB2,EGR1,GAL,HAS2,IGF2,JUNB,LAMA2,LAMA5,NDRG1,NFKBIA,PFKFB3,PLK2,ROBO1,SERPINE1,SFRP2,TFPI,TIMP3,TP53,VCAN	367 (20)
10940391	TAZ	-1,020	enzyme						6,72E-06	ADAMTS1,AMPH,ANXA1,ARHGAP29,CYP1B1,EDN1,ENPP2,MET,MFAP5,PRSS23,RGS4,SEMA3C,SERPINE1
10755035	TP63	-1,148	transcription regulator		1,755	0,615		-0,225	7,25E-06	ABCB1,ABI2,ACTL6A,ADAMTS1,AGR2,ALDH1A3,BMP7,CCND2,CEACAM1,CXCL17,GPX2,HK2,ID3,IGFBP6,INHBA,ITGB8,JUNB,KRT7,NOTCH3,NT5E,PIK3R3,PLAU,PRNP,SERPINB5,SERPINE1,SLC7A11,TGFB2,THY1,TIMP3,TNFAIP8,TP53,UPK1A,VMP1,WFDC2,WNT5A,ZEB2	289 (20)
10899603	HOXC8	1,038	transcription regulator		-0,333	-0,333		0,000	7,38E-06	APP,CDH11,CNN1,CXCL10,ELMO1,KRT19,MSLN,PMP22,SRD5A2
10860351	HGF	-1,356	growth factor	Inhibited	-1,586	-4,006	bias	-0,404	7,89E-06	ACKR3,ADAMTS1,ADGRL2,ANGPTL2,BIRC3,BMP2,CALCRL,CASP2,CTSK,EDN1,EFNB2,EGR1,ELF3,EPHA4,ERRFI1,FLNA,FOSB,GRB10,HGF,HK2,HMOX1,INHBA,ITGB8,KRT19,MET,MMP2,NID2,NR4A3,PGF,PLA2R1,PLAU,PLXNA2,PMP22,SEMA3A,SERPINE1,SMAD5,SOCS2,STAB1,TACR1,TACSTD2,TGFB2,TIMP3,TP53,TRIP10,TRIP13	275 (18)
10763777	IL10	1,096	cytokine		1,675	1,412		-0,049	8,74E-06	BMP2,C10orf10,CCL19,CCL20,CCL3L3,CCND2,CCR5,CD163,CD68,CD80,CEACAM1,CTSE,CXCL10,CXCR3,DUSP1,HLA-G,HMOX1,IL12A,IL12RB2,IL1RN,LGALS1,MMP2,MRC1,MSR1,NR4A3,NT5E,S100B,SELL,SLC1A3,TACR1,TWIST2,VCAN,VTCN1	281 (17)
10896814	MYC	-1,010	transcription regulator		1,102	-0,490		-0,211	9,40E-06	ABCA7,ABCC3,ABCG4,ADAMTS1,ANGPT1,ANXA5,APP,CBX4,CCND2,CITED1,Clec2d (includes others),CLU,CRIP1,CXCL10,DDX39B,DUSP1,EBI3,ECM1,EDN1,EGR1,FADS2,FAM129A,FLNA,FMOD,FRZB,FXYD1,GADD45B,GLS,GRHL3,HAS2,HK2,HMOX1,HRAS,ID3,IER5,IFI35,INHBA,ITGB5,ITGBL1,KLK1,KRT7,LAMB2,LDHB,LGALS1,LGR5,MMP7,MRC1,MYO1B,NCAM1,NDRG1,NFKBIA,PCDH18,PFKFB3,PFKP,PLAU,PLP1,PLS3,PLSCR1,PMP22,RBP1,RPL13,RPL22,RPL30,RRS1,SCEL,SERPINE1…	348 (21)
	TCF		group			-1,000	bias	-0,537	9,55E-06	ABCB1,CEACAM1,ECM1,EGR1,GPX2,ID3,ITGA1,JUNB,LGR5,MMP2,MMP7,PLS3,SEMA3C,SERPINE1,TSPAN8	224 (11)
10777232	CD38	1,194	enzyme	Inhibited	0,058	-2,146	bias	-0,477	9,66E-06	ANXA2,CCND2,CRIP1,EGLN3,ENDOG,GBP7,MYADM,NCAM1,NDRG1,NFIL3,NT5E,PCP4,PFKP,PPARGC1A,RBPMS,SCEL,SDC1,SELL,SLC39A8,SOCS2,THY1,TUBB2B
10847806	EHF	-1,062	transcription regulator	Inhibited	-2,059	-2,704		-0,174	1,11E-05	BLNK,CCL20,CDH3,FCER1A,GPR68,GRHL3,HMOX1,IL1RN,MET,NOTCH3,SCEL,SERPINE1,TFPI,THY1
10847387	F2	1,031	peptidase	Inhibited	-0,763	-3,049	bias	-0,475	1,12E-05	ANGPT1,BIRC3,CASP2,CCL20,CCND2,CD68,CLU,DUSP1,EDN1,EGR1,FHL1,FOSB,HAS2,HMOX1,IER2,IGFBP5,JUNB,LBH,MYH11,NFKBIA,NR4A3,RHOJ,S100B,SERPINE1,TEK,TFPI,TGFB2,TRPC1	320 (18)
10843793	NOTCH1	-1,249	transcription regulator	Inhibited	-1,956	-2,333		-0,081	1,33E-05	ANGPT1,BIRC3,BMP2,CCND2,CD68,CNN1,EFNB2,EPHA4,FOSB,GLS,MCAM,MMP2,MPZ,MYH11,MYLK,NCF4,NOTCH3,PDIA3,RND3,RUNX3,SERPINE1,SPI1,TEK,TGFB2,TP53,WNT5A	256 (18)
	L-dopa		chemical - endogenous mammalian		-0,953	-1,417		-0,061	1,39E-05	ABCA7,ABI2,ACKR1,C1GALT1C1,C1QA,C9orf24,CA12,CACNB2,CD200,CDC42EP2,CHAC1,CNR1,DLG2,DLGAP1,DUSP1,EFNA5,FAM114A1,FBLN1,FOSB,GRB10,GUCY1A3,HRAS,IGFBP5,IL11RA,JUNB,LINGO3,LTBP1,MYO1B,NCF4,NT5E,NTRK3,OTULIN,PAOX,PARM1,PDZD2,PENK,PFKP,PFN2,PITPNM3,PLCG2,PLK2,PPM1L,PRKD3,PTPRZ1,PVALB,RARB,RERG,ROBO2,SCRN1,SH3GL2,SLC2A13,SLC44A2,SPRY3,STAB1,TP53,VLDLR,VMP1,ZEB2,ZNF385B
	ERK		group		0,089	-1,566	bias	-0,363	1,46E-05	CLU,CTSK,CXCL10,DUSP1,EDN1,EGR1,HAS1,HMOX1,IL12A,JUNB,MCAM,MMP2,MYLK,NDRG1,NOTCH3,PLAU,PTGES,RARB,RECK,RGS4,RRS1,SELL,SERPINE1,TNFAIP8,TP53,VCAN	291 (15)
10862522	HNRNPA2B1	1,126	other						1,54E-05	ABCB1,AKT3,CA12,CACNB2,CP,CRIP1,FHL1,KCTD12,KRT4,LPAR1,NTRK3,PAPPA,PDE1A,PLOD2,PPARGC1A,RIMKLB,ROR1,SVEP1,TGFB2,VCAN
	Cg		complex	Inhibited	-0,595	-2,584	bias	-0,357	1,61E-05	ABCB1,ADAMTS1,BMP2,CCND2,CLU,CXCL10,DUSP1,EFNB2,EGR1,EMCN,ENPP2,FHL1,FYN,GAL,Giot1/Zfp347,HAS2,HK2,HPSE,INHBA,ITGA1,ITGB5,MCAM,MMP2,PAPPA,PFKFB3,PLAU,RGS4,SBSN,SDC1,SLC4A4,SRD5A2,TENM4,TGFB2,TM4SF1,TP53,VCAN	370 (24)
10934118	AR	-1,028	ligand-dependent nuclear receptor		-0,223	-1,881	bias	-0,336	1,76E-05	Akr1c19,CACNA1C,CCL3L3,CDH11,CDK14,EDN1,EDNRA,EGR1,ELMO1,EXTL2,FXYD3,GLCCI1,GUCY1A3,HGF,HSPB7,IGF2,IGFBP5,KCNQ1,LAMA5,LRIG1,LRRK1,MYO1B,NDRG1,P2RX1,PENK,PLAU,Pln,PLOD2,PLS3,SCEL,SERPINB5,SERPINE1,SLC39A8,SLC7A11,SLCO3A1,SRD5A2,Sult5a1,TACSTD2,TGFB2,TSPAN8,VCAN	385 (19)
10805165	SMAD4	-1,132	transcription regulator		0,151	-0,756		-0,218	1,82E-05	ACKR1,AGR2,ANGPT1,BMP2,BMP7,CCL20,CCND2,CDH3,EDN1,GADD45B,GLI1,HAS2,HMOX1,ITGB5,LPAR1,MET,NFKBIA,NOTCH3,NPR2,PLAU,SERPINE1,SHH,SPI1,TGFB2,TIMP3	317 (18)
10886031	FOS	1,138	transcription regulator		0,013	-0,888		-0,181	1,89E-05	ABCB1,ALDH1A3,CD68,CDON,CHI3L1,CHODL,CLU,CTSH,CXCL16,EDN1,EGR1,FOLR2,FOSB,FOXC1,FRZB,GAS5,HAS1,HAS2,HMOX1,IGFBP5,JUNB,KRT15,LTBP1,LYPD6,MET,MMP2,MMP7,MSLN,NFIL3,PAOX,PENK,PLAU,PLD1,PLK2,PRDX1,PTPRD,PTPRZ1,RBP1,RGS4,SDC1,SEMA3A,SERPINE1,SFRP2,SMAD5,STX11,TACR1,TP53,Tpm1,WNT5A	305 (17)
10742612	IL13	-1,036	cytokine		0,091	-1,201		-0,228	1,92E-05	ACKR3,BID,CCL20,CCL3L3,CCR5,CD163,CD80,CHI3L1,CTNNAL1,CTSH,CTSK,DUOX1,EGR1,ENPP2,FADS1,FADS2,HMOX1,HPSE,IFNGR1,IL11RA,IL12A,IL1RN,LTBP1,MMP2,MN1,MRC1,PAPSS1,PFKP,PLAU,PPARGC1A,PTGES,SERPINE1,SPINT1,ST3GAL6,WNT5A	309 (17)
10924593	INHA	-1,246	growth factor		1,430	1,454		0,006	2,01E-05	ACTG2,ADAMTS1,CCND2,CNN1,CYP1B1,CYP26B1,HAS2,INHBA,KRT19,LTBP1,MATN2,MMP2,MYH11,PRSS23,SERPINE1,WISP1	196 (11)
10793080	GDF2	-1,006	growth factor	Inhibited	-0,746	-2,535	bias	-0,481	2,16E-05	ANXA3,BID,CDH11,CNTF,EDN1,EFNB2,ENPP2,FMOD,GADD45B,ID3,NINJ1,RASL11B,SEMA3C,SOCS2,SPARCL1
	hydrogen peroxide		chemical - endogenous mammalian	Inhibited	-0,181	-2,277	bias	-0,345	2,39E-05	ANXA2,APP,BANP,BIRC3,CCL3L3,CCR5,CD68,CD80,CLU,CNR1,DUSP1,EDN1,EGR1,EID1,ENPP2,GADD45B,GLI1,HMGCS2,HMOX1,HRAS,ID3,IER5,MCAM,MMP2,MSR1,MT-ND6,NFIL3,NOTCH3,PDIA3,PGF,PPARGC1A,PRDX1,RPL31,RUNX3,SERPINE1,SHH,SLC7A11,TFAM,TP53,TXNIP	256 (15)
	calcitriol		chemical drug		-1,703	-1,587		0,024	2,53E-05	ABCB1,ABCC3,ABLIM1,AGR2,ANXA2,APP,BMP7,CACNA1C,CCL20,CTSK,CXCL10,DUSP1,EDN1,EGR1,ERRFI1,FAM107A,FDX1,FIGNL1,GHR,IGFBP5,IL12A,IL1RN,KCTD12,KRT23,LBH,LGALS1,LPAR1,LSM3,LTBP1,MRC1,NCAM1,OLFML2A,PADI1,PLD1,RBPMS,SLC2A4,SULF1,TGFB2,TMEM100,TP53,TXNIP,VTCN1	275 (16)
10820282	VCAN	-1,264	other		-0,461	-0,150		0,072	2,60E-05	AOC3,CCL20,CLU,CRISPLD2,ENPP2,HAS2,IL1RN,MSLN,NFKBIA,NOTCH3,OLFML2B,PCSK5,PENK,RBP1,RNASE4,SMOC1,TP53,Tpm1,VCAN	289 (14)
10908896	ETS1	-1,082	transcription regulator		0,718	-0,865	bias	-0,414	2,75E-05	ABCB1,EGR1,HGF,HMOX1,HPSE,IL12A,ITGB6,JUNB,MET,MMP2,MMP7,MSR1,NFIL3,PLAU,RUNX3,SELL,SERPINB5,SERPINE1,SPI1,TGFB2,THY1,TP53,TRPC1,ZEB2	309 (19)
	hexachlorobenzene		chemical toxicant	Inhibited	-0,652	-2,309	bias	-0,479	2,96E-05	ANXA1,ANXA2,CLU,CP,ELF3,GAS5,GPX2,MMP2,MRC1,S100A11,Tpm1,TSPAN8
10903035	GLI1	-1,557	transcription regulator	Inhibited	-1,099	-3,102	bias	-0,438	3,10E-05	BID,CCND2,CDH11,CLU,FHL1,GLI1,HHIP,HPSE,IGF2,IGFBP6,KRT15,KRT19,MMP2,NQO2,PCDH18,PLXDC1,RNASEL,RPL30,SESN3,TIMP3,TMEM100,TP53,WIF1	257 (12)
	bucladesine		chemical toxicant		1,659	-0,047	bias	-0,307	3,13E-05	AANAT,ADAMTS1,ANXA1,CACNA1G,CCR5,CD80,CLU,CREB1,CXCL10,DUSP1,ERRFI1,FCER1A,FDX1,GADD45B,HHIP,HMOX1,IGF2,IGFBP5,IGFBP6,JUNB,MCAM,MMP2,NCAM1,NR4A3,PADI4,PDE5A,PLAU,RARB,S100B,SERPINE1,SLC2A4,TGFB2,ZEB2	309 (18)
10916973	IL10RA	1,022	transmembrane receptor	Inhibited	-2,948	-3,182		-0,041	3,22E-05	ABCB1,ADGRL2,ADH1C,AKT3,ANO1,BMP2,CACHD1,CTSE,ECM1,EDN1,FHL1,FOLR2,GHR,GSTM2,Gstm6,HGF,HPSE,IL1RN,INHBA,LMO4,MAOB,NXPE2,PDE2A,PMP22,PPARGC1A,PYGL,SAMHD1,SELL,SLC7A11,ST3GAL6,Sult1a1,WFDC2
10790418	MAPK8	-1,038	kinase		0,410	-0,539		-0,220	3,43E-05	ABCB1,BIRC3,BMP2,CXCL16,DUSP1,EGR1,HMOX1,MAOB,MMP2,MSR1,NEFL,PLAU,PPARGC1A,PTGES,RBP1,RGS4,SHH,TACR1,TP53,WNT5A	256 (16)
	arsenite		chemical toxicant		0,306	-0,231		-0,242	3,54E-05	ABCB1,ADAMTS16,CDK14,CYP1B1,DUSP1,EGR1,HAS2,HGF,HMOX1,INHBA,PRKD1,SEMA5A,SERPINE1,SGCD,TACR1,TGFB2	307 (19)
10735091	CLDN7	-1,030	other		0,129	0,215		0,021	3,55E-05	ABLIM1,ANXA3,CA12,CCL20,CD68,FOXQ1,GLS,HELZ2,HIST2H2AC,IFI44,MMP2,MRPS15,PRNP,PRSS23,SCEL,SYTL2,UBE2L6
10852106	BMP7	-1,298	growth factor	Inhibited	-1,237	-2,302	bias	-0,269	3,55E-05	BMP7,EDN1,GRB10,HRAS,IGF2,IGFBP5,IGFBP6,MMP2,NCAM1,NDRG1,PENK,PPARGC1A,SERPINE1,SLC2A4,SMAD5,SULF1,TFAM	249 (16)
	Hdac		group		-0,951	-0,873		0,018	3,69E-05	ADAMTS1,BMP2,EDN1,EDNRA,EGR1,EYA1,GADD45B,ITGA8,LRP4,PGF,PPARGC1A,RARB,ROBO2,SEMA3C,SFRP2,TCF21,TXNIP,WIF1,ZEB2	305 (15)
10742663	CSF2	-1,050	cytokine		0,260	-1,972	bias	-0,409	3,69E-05	ANXA1,BID,BIRC3,CCL3L3,CCR5,CD80,CEACAM1,CREB1,CXCL10,CXCR3,DOK2,EDN1,EGR1,FIGNL1,FOLR2,HAS2,HGF,ID3,IFITM3,IL1RN,INHBA,ITGB5,MET,MMP2,MRC1,NFKB2,NFKBIA,PLAU,PLD1,PMP22,PRNP,Slfn2,SNTB1,SOCS2,SPI1,TP53,TRIP13,UBD,VTCN1	313 (18)
	Notch		group		0,269	-0,600		-0,244	3,72E-05	CCL19,CNN1,DUSP1,GADD45B,GUCY1A3,ID3,MMP2,MYLK,NOTCH3,RUNX3,S100A11,WISP1,ZEB2	278 (17)
10747506	STAT3	-1,107	transcription regulator		0,854	-0,273		-0,222	3,97E-05	CCL20,CCL3L3,CCND2,CCR5,CD80,CDON,CEACAM1,CHI3L1,CLIC5,CREB1,CXCL10,CXCR3,EGR1,GLIPR1,HAS2,HGF,HK2,HMOX1,IFI35,IFI44,IFITM3,IGFBP5,IL1RN,ITGB6,JUNB,LCAT,LDHB,MMP2,MMP7,NDRG1,NOTCH3,PLAU,PLSCR1,PPARGC1A,ROR1,SERPINE1,SHH,SLC1A3,Slfn2,TP53,TRIM14,VCAN,WNT5A	319 (18)
	salmonella minnesota R595 lipopolysaccharides		chemical - endogenous non-mammalian	Inhibited		-2,414	bias	-0,537	4,06E-05	CASP4,CCL20,CCL3L3,CD80,CXCL10,EGR1,FOSB,IL12A,JUNB,LPAR1,MET,NFKB2,NFKBIA,SAMHD1,SERPINE1,Slfn2	264 (14)
	N-acetyl-L-cysteine		chemical drug	Activated	1,227	2,508	bias	0,281	4,24E-05	ABCB1,BMP2,CASP4,CCL20,CCND2,CCR5,CD80,CXCL10,EDN1,EGR1,FAM3B,HMOX1,IL12A,MMP2,MSR1,MYH11,MYOCD,PLAU,RARB,SERPINE1,SLC2A4,TP53	242 (16)
10793959	NEUROG1	-1,010	transcription regulator		1,333	1,732		0,115	4,32E-05	CCND2,GFPT2,HAS2,INHBA,LGR5,LRIG1,PAPPA,PLK2,PXDN,SULF1,TACR1,TMTC2
	phenylbutazone		chemical drug	Inhibited	-1,036	-2,425	bias	-0,405	4,32E-05	ADAMTS1,ANXA1,ANXA2,CLU,CP,GAS5,GPX2,MRC1,PRTFDC1,Pvr,S100A11,TSPAN8	168 (5)
10719530	APOE	1,101	transporter		-1,674	-0,628	bias	0,320	4,52E-05	APP,CCL3L3,CCND2,CCR5,CD68,CD80,CLU,CTSK,ECM1,EDN1,EGR1,HMOX1,IGFBP6,IL12A,IL1RN,KREMEN1,LTBP1,MMP2,MSR1,MYO1B,MYOCD,PLAU,SERPINE1,THY1,WBP2	287 (17)
	U0126		chemical - kinase inhibitor	Activated	0,630	2,570	bias	0,368	4,53E-05	ABCB1,ABI2,ACKR3,AXIN2,BIRC3,CCL3L3,CCND2,CD200,CNTF,CXCL10,CYP1B1,DUSP1,EDN1,EGR1,ENPP2,ERRFI1,FMO3,FOSB,GADD45B,GFPT2,GRAMD1B,HMOX1,IER2,INHBA,ITGB5,JUNB,MET,METTL3,MMP2,NR4A3,PAWR,PLAU,PLD1,PLK2,PRSS22,RND3,SERPINE1,SHH,TGFB2,TIMP3,TP53,WISP1	293 (17)
	IL1		group		-0,133	-1,866	bias	-0,342	4,62E-05	ADAMTS1,APP,BMP2,C2,CCL20,CEACAM1,CHI3L1,CP,CXCL10,DUSP1,EDN1,ELF3,GLS,HGF,HMOX1,IL17RD,IL1RN,INHBA,LAMB2,MMP2,MMP7,PLD1,PPARGC1A,SELL,SERPINE1,THY1,TP53,VCAN,WNT5A	338 (18)
10789929	PRKCD	-1,054	kinase	Inhibited	-1,575	-2,836	bias	-0,298	4,74E-05	BIRC3,CCL20,CD68,CXCL10,CXCL16,GLI1,IL1RN,JUNB,KIAA1462,LBH,MMP2,MPZ,NAV2,NFKB2,NFKBIA,PLSCR1,SERPINE1,TP53,TPBG,TRPC1	258 (13)
10890084	NKX2-1	1,022	transcription regulator		1,282	0,524	bias	-0,289	5,15E-05	AGR2,AQP5,CHAD,CLU,ENPP2,FOXQ1,FXYD3,GLCCI1,IGFBP6,MMP2,MYH11,NKD1,PFN2,PLP1,RNASE4,ROR1,SCN7A,SERPINE1,SH3PXD2A,SHH,TGFB2,THY1
10713089	RELA	1,015	transcription regulator	Inhibited	-0,341	-2,056	bias	-0,348	5,20E-05	ABCB1,APP,BACE1,BIRC3,BMP2,CCL19,CCL20,CD80,CHI3L1,CXCL10,DUSP1,EDN1,EGR1,ELF3,HAS2,HMOX1,IER2,IL12A,IL1RN,JUNB,KRT15,LGR5,NFKB2,NFKBIA,PLAU,PLD1,PLK3,PTGES,SHH,SLC2A4,TACR1,TERF2IP,TP53,TWIST2	300 (14)
10921550	SRF	-1,024	transcription regulator	Inhibited	-2,877	-3,760		-0,212	5,30E-05	Abca8a,ACTG2,BMP2,CNN1,EGR1,EXTL2,FCN1,FHL1,FHL2,FLNA,FOSB,FOXQ1,GLIPR1,IER2,ITGA1,JUNB,LBH,LRP4,MPPED2,MYH11,MYLK,MYO1B,MYOCD,P2RX1,Pcp4l1,PDE2A,PLA2R1,RAI2,RND3,SEMA3A,SHH,Tpm1
	Nr1h		group		0,464	1,206		0,182	6,22E-05	C2,CCL3L3,CCND2,CCR5,CXCL10,EDN1,EDNRA,MPZ,NFKB2,PPARGC1A,PRKCQ,PTGES,RUNX3,SLC2A4,THY1,TIMP3,TP53,VLDLR	281 (19)
10706131	CEBPA	1,032	transcription regulator	Inhibited	-1,083	-2,135		-0,193	6,41E-05	ABCB1,ADH1C,ANXA1,AQP5,CCL20,CCND2,CD3G,CHI3L1,CTSK,EFNB2,EMCN,EXTL2,FHL1,GAL,GLI1,GLIPR1,GRHL3,HAS2,HGF,HMOX1,IL1RN,ITGB5,JUNB,KRT7,LGALS1,NFIL3,PFN2,PLOD2,PPARGC1A,RUNX3,SBSN,SERPINE1,SLC2A4,SPI1,TGFB2,VCAN,VLDLR	292 (16)
	Alpha catenin		group	Activated		4,051	bias	0,517	6,60E-05	ADAMTS1,AXIN2,BIRC3,CDH11,CXCL10,IGF2,IGFBP6,LAMA2,LAMA4,MMP2,NFKBIA,NKD1,PLAU,RHOJ,TSPAN8,TWIST2,ZEB2	210 (12)
	peptidoglycan		chemical - endogenous non-mammalian		0,095	-1,379	bias	-0,412	6,67E-05	CCL20,CCL3L3,CD200,CD80,CORO1A,CXCL10,CXCL16,DUSP1,EGR1,HMOX1,IL12A,IL1RN,JUNB,SELL	251 (14)
	bexarotene		chemical drug	Inhibited	-3,167	-3,755		-0,140	7,17E-05	APP,BMP7,C10orf10,CTSH,DUSP1,EFNA5,IER2,IGFBP6,ISL1,ITGB6,KRT15,LRP4,MLLT11,PLOD2,RARB,RORB,SLC17A7,SMAD5,TGFB2,TM4SF1	275 (15)
	Tnf (family)		group	Inhibited	-1,347	-2,359		-0,249	7,43E-05	ABCC3,BIRC3,CCR5,CD163,CXCL10,DUOX1,ENPP2,GHR,IL12A,IL12RB2,INHBA,NFKBIA,NT5E,PTGER3,SELL,SERPINE1,TACR1	245 (17)
	Ca2+		chemical - endogenous mammalian		-0,398	-1,790	bias	-0,318	7,55E-05	ABCB1,APP,AQP5,CCND2,CD80,CYP1B1,DUOX1,DUSP1,EDN1,EGR1,ELF3,GLS,ID3,JUNB,MCAM,MSR1,MYOCD,NDRG1,NFKBIA,NR4A3,PADI1,PLS3,PPARGC1A,SBSN,SERPINE1,TRPC1	327 (20)
	Sb202190		chemical - kinase inhibitor		0,097	1,391	bias	0,356	7,76E-05	AANAT,ABCB1,CCND2,CXCL10,EBI3,EGR1,HAS1,HMOX1,IL12A,JUNB,MMP2,PPARGC1A,PRDX1,SERPINE1,SPI1,TP53	268 (19)
10774274	EGFR	-1,168	kinase		-0,204	-1,184		-0,191	7,77E-05	ANXA1,CASP4,CHI3L1,CLK1,CTSK,CXCL10,DUSP1,EFNB2,EGR1,GAS5,GHR,HAS2,HK2,IER2,IGF2,IGFBP5,ITGB5,JUNB,KIAA0391,LAMA4,MATN2,MET,MMP2,PLAU,PTGES,SERPINE1,TXNIP,VCAN,ZEB2	311 (17)
	MEF2		group						7,89E-05	IL1RN,LDHB,MYH11,MYOCD,PDE3A,PPARGC1A,SLC2A4
	fluticasone		chemical drug		0,357	0,228		-0,030	7,95E-05	C1QB,CCL20,CD163,CD80,CHI3L1,CXCL10,EBI3,FCN1,GADD45B,GAL,IL1RN,MMP7,OLFML2B,PLAU,PPARGC1A,SERPINE1,SLC1A3,TFPI,TIMP3	176 (10)
	ARHGDIG		other	Activated		2,449	bias	0,537	8,09E-05	ANXA1,EDN1,KANK1,LPAR1,PADI1,PALLD
10918545	ADAM10	-1,056	peptidase						8,89E-05	APP,BID,CACNA2D1,CALCRL,CXCL16,DLGAP1,INHBA,MET,PDIA3,Pln,PLP1,PRNP,PVALB,RGS4	268 (10)
10927842	STAT1	1,042	transcription regulator	Inhibited	-1,177	-2,694	bias	-0,329	9,23E-05	ALDH1A3,CASP2,CASP4,CCL19,CCL20,CCL3L3,CCND2,CEACAM1,CLIC5,CXCL10,CXCR3,EDN1,EGLN3,EGR1,IFI35,IFITM3,IFNL3,IL12A,IL12RB2,ISL1,KCTD12,PSME2,RARB,SAMHD1,SHH,Slfn2,TP53,UBD	240 (14)
10794599	NEDD9	-1,154	other	Inhibited		-2,828	bias	-0,506	9,55E-05	APP,BMP2,ELF3,ERRFI1,MMP2,PFKP,PLOD2,SERPINE1,TXNIP	241 (14)
	H89		chemical - kinase inhibitor	Activated	1,034	2,643	bias	0,388	9,70E-05	APP,AQP5,CD80,CNTF,CREB1,DUSP1,EGR1,FAM3B,HMOX1,IGFBP5,MMP2,NFIL3,NFKBIA,PLAU,PLD1,PPARGC1A,SDC1,SERPINE1	283 (18)
	cycloheximide		chemical reagent		-0,119	0,228		0,069	9,88E-05	ABCB1,ADCY1,APP,AQP5,ATP2B4,BIRC3,CCL20,CXCL10,DUSP1,EDN1,EGR1,FDX1,FOSB,GADD45B,HGF,HMOX1,IGF2,IGFBP5,IGFBP6,IL1RN,ITGB5,JUNB,KCND3,MMP2,MMP7,MYOC,NFKBIA,PFKFB3,PLAU,PTBP2,RERG,SERPINE1,SLC12A4,TP53	241 (12)
10788238	TLR3	-1,149	transmembrane receptor		0,159	-1,823	bias	-0,491	1,02E-04	AKT3,CCL20,CCL3L3,CD80,CLU,CTSK,CXCL10,DUSP1,EDN1,GADD45B,HMOX1,IFI44,IFNL3,IL12A,IL1RN,JUNB,NFE2L3,PFKFB3,PIK3R3,PLK2,PTGES,RARB,SERPINE1	242 (15)
10800166	GATA6	1,103	transcription regulator	Inhibited	-2,911	-2,705		0,048	1,03E-04	ABCB1,AQP5,CD163,CITED1,CLEC10A,EDN1,Fcna,GRHL3,KRT7,LAMB2,LDHB,LGR5,LTBP1,MRC1,MYH11,MYLK,NDUFA3,PTGES,SEMA3C,SHH,TGFB2
10742607	IL4	1,024	cytokine		0,656	-1,371	bias	-0,320	1,04E-04	ABLIM1,ANO1,ANXA2,CCL20,CCL3L3,CCND2,CCR5,CD163,CD200,CD80,CLEC10A,CNTF,CRIP1,CTSK,CXCL10,CXCL16,CXCR3,DUOX1,FOSB,GBP7,HGF,HK2,HSH2D,IER2,IL12A,IL12RB2,IL1RN,ITGA1,JUNB,LGALS1,MMP2,MRC1,MSR1,NDRG1,NFIL3,NFKB2,NFKBIA,PAWR,PFKP,PLAU,PLD1,PLOD2,PLSCR1,PMP22,PPARGC1A,PRNP,PTBP2,SELL,SERPINE1,SOCS2,STAB1,TACR1,THY1,TIMP3,TMTC1,TP53,VTCN1	246 (15)
	thioacetamide		chemical toxicant	Inhibited	-1,762	-3,632	bias	-0,459	1,10E-04	AACS,ADAMTS1,ANXA1,ANXA2,BIRC3,CD200,CLU,CP,ELF3,FCER1A,GAS5,GPX2,HGF,LGALS1,LTBP1,MET,MMP2,PDGFD,PLET1,PMP22,Pvr,S100A11,SLC7A11,SPARCL1,Tpm1,TSPAN8,WNT5A	194 (7)
	benzo(a)pyrene		chemical toxicant		-0,733	-1,568		-0,239	1,12E-04	ABCB1,ADAMTS16,AJUBA,ANXA1,CDK14,CYP1B1,ELF3,FYN,HAS2,HMOX1,HRAS,IGFBP6,INHBA,NUDT16,PRKCQ,PRKD1,RSRP1,SEMA5A,SERPINE1,SGCD,TACR1,TCF21,TGFB2,TP53	266 (16)
	captopril		chemical drug		-0,555	-0,961		-0,113	1,13E-04	ANXA1,CLU,CP,GAS5,GPX2,HMOX1,IGFBP6,IL1RN,MRC1,S100A11,TGFB2,Tpm1,TSPAN8	204 (7)
	rosiglitazone		chemical drug		1,182	-0,011		-0,209	1,16E-04	ABCC9,ADAMTS1,AOC3,C1QA,C1QB,CCL3L3,CD68,CD80,CREB1,CXCL10,EBI3,EDNRA,EGLN3,FDX1,HAS1,HAS2,HGF,HMOX1,HTR2B,IGF2,IGFBP5,IGFBP6,IL1RN,MET,MSR1,PENK,PPARGC1A,PTGES,RARB,SAMHD1,SEMA3C,SERPINE1,SLC27A4,SLC2A4,TFAM,VLDLR,WISP1	303 (16)
	pyrrolidine dithiocarbamate		chemical reagent	Activated	1,378	2,817	bias	0,378	1,16E-04	ANXA1,BIRC3,BMP2,CCR5,CD80,CXCL10,FAM3B,HMOX1,MMP2,MMP7,NFKBIA,PLD1,SERPINE1,SHH,SLC2A4	267 (14)
	glucocorticoid		chemical drug		-0,712	-1,068		-0,079	1,22E-04	ANXA1,CD163,CLEC11A,CLU,CNR1,CRIP1,DUSP1,EDN1,FBLN1,FUT2,HAS2,HMOX1,HRAS,IL1RN,NFKBIA,PER3,PPARGC1A,PRNP,SERPINE1,STX11,TACR1,TGFB2,TP53,TXNIP	310 (14)
	nitrofurantoin		chemical drug		-0,851	-1,109		-0,058	1,24E-04	ADAMTS1,ANXA2,ANXA5,CCL3L3,CLU,CP,CXCL10,GAS5,GPX2,HMGCS2,HMOX1,KRT19,LCAT,MET,NFKBIA,PRDX1,RPL13,S100A11,SDC1,TIMP3,TP53
	actinomycin D		chemical drug		0,049	1,799	bias	0,376	1,31E-04	APP,AQP5,CLEC11A,DUSP1,EDN1,EGLN3,ERRFI1,FLNA,GUCY1A3,HMOX1,IFNGR1,IGFBP5,MMP2,PAPPA,PDE3A,PFKFB3,PLAU,RGS4,SERPINE1,SLC12A4,SLC17A7,TACR1,TP53	254 (19)
10893474	GNA15	1,113	enzyme						1,32E-04	ACKR3,CASP4,CCL20,CP,FHL1,FHL2,HMOX1,LAMB2,MINOS1-NBL1/NBL1,MYH11,PAWR,PFN2,Pvr,RBP1,VCAN	221 (13)
10907976	PGR	-1,004	ligand-dependent nuclear receptor	Inhibited	-2,260	-3,978	bias	-0,346	1,32E-04	ADAMTS1,ALDH1A3,Alox12e,BIRC3,CA12,EDN1,EDNRA,FAM49A,FOXC1,GAL,GLS,GRB10,IGFBP5,LAMB2,MFAP5,NDRG1,NFKBIA,NQO2,PFKFB3,PFKP,PFN2,PLAU,PLK2,PTGES,SDC1,SLC39A8,TM4SF1,VCAN	378 (21)
	Interferon alpha		group	Inhibited	-0,623	-2,285	bias	-0,332	1,40E-04	ANXA5,CCL19,CCND2,CCR5,CD80,CEACAM1,CXCL10,CXCR3,ENPP2,FCER1A,GLI1,GLS,HLA-G,Ifi27,IFI35,IFITM3,IL12RB2,IL1RN,NFE2L3,NFIL3,NFKBIA,NT5E,PTGES,RNASEL,SHH,SIGLEC1,Slfn2,SOCS2,TTC28,UBE2L6	212 (15)
10821276	MAP3K1	-1,111	kinase		-0,026	-1,077	bias	-0,358	1,40E-04	BIRC3,DUSP1,EGR1,HMOX1,MAOB,PLAU,PRDX1,RGS4,SERPINE1,TP53	231 (14)
10746172	NOG	1,033	growth factor		0,407	1,238	bias	0,295	1,40E-04	BMP2,BMP7,HAS2,ID3,ISL1,NCAM1,SHH,SMAD5,VCAN,WNT5A	280 (16)
	2-bromoethylamine		chemical reagent	Inhibited	-1,084	-2,550	bias	-0,467	1,40E-04	ADAMTS1,ANXA1,ANXA2,CLU,CP,ELF3,GPX2,MRC1,S100A11,TSPAN8
	cisplatin		chemical drug	Inhibited	-1,720	-2,716		-0,156	1,45E-04	ABCC3,ADAMTS1,ALDH1A3,ANXA1,ANXA2,ANXA5,BIRC3,CCR5,CLU,CP,CXCL10,CXCL14,DUSP1,EDN1,EGR1,ELF3,ENDOG,FYN,GAS5,GHR,GPX2,HK2,HMOX1,KLF12,KRT19,LDHB,LMO4,MCAM,MET,MMP2,MRC1,MUC20,NCAM1,NEFL,PAWR,PLK2,PLK3,PPARGC1A,PRTFDC1,PTGES,Pvr,S100A11,SERPINE1,SLC15A2,TFPI,TIMP3,TNFAIP8,TP53,Tpm1,TSPAN8	307 (14)
	dihydrotestosterone		chemical - endogenous mammalian	Inhibited	-0,964	-2,343	bias	-0,270	1,46E-04	ACKR3,ADAMTS1,ADH1C,AIG1,ALDH1A3,ANO1,APP,AXIN2,CCND2,CHI3L1,CLU,EGR1,FOXP2,FOXQ1,GHR,HK2,IGFBP5,KLK1,KRT19,LAMA5,LGALS1,LTBP1,MCAM,MMP2,MMP7,MYLK,NDRG1,NFKBIA,NID2,PLAU,PRNP,RASSF9,RPL30,SLC1A3,SLC2A4,SLC4A4,SLCO3A1,SRD5A2,TFPI,TGFB2,TP53,TRIP13,VCAN,VLDLR,WIF1	374 (22)
10706696	IRF3	-1,108	transcription regulator		0,568	-0,759	bias	-0,364	1,47E-04	BIRC3,CCL19,CCL3L3,CDH11,CXCL10,CXCR3,FUT2,HELZ2,IFI44,IFITM3,IFNL3,IL12A,JUNB,PLCG2,PRNP,TIMP3,UBE2L6	216 (15)
10802065	CSF1R	1,114	kinase		1,961	1,000	bias	-0,481	1,51E-04	CCL3L3,CCND2,GRAP2,JUNB,LGR5,MSR1,SPI1	259 (17)
	norepinephrine		chemical - endogenous mammalian		0,879	-0,420	bias	-0,300	1,56E-04	AANAT,APP,CACNA1G,DUSP1,EDN1,EGR1,FCER1A,FDX1,HHIP,HMOX1,IL12A,MCAM,MMP2,NFKBIA,NR4A3,PADI4,PPARGC1A,SERPINE1,SLC2A4,Vof16	276 (18)
10784346	SGCG	-1,227	other						1,58E-04	SGCA,SGCB,SGCD
	Growth hormone		group	Inhibited	-1,327	-2,289	bias	-0,257	1,59E-04	BMP7,CCND2,CDH3,EGR1,GHR,IGF2,IGFBP5,IGFBP6,NFKBIA,PFKFB3,PLK2,S100B,SOCS2,TCF21,TXNIP,ZEB2	290 (18)
10788627	NRG1	-1,102	other		-0,999	-1,765		-0,224	1,68E-04	ANGPT1,CCND2,CXCR3,DUSP1,EDN1,EGR1,ELF3,ENO3,ERRFI1,FOSB,HK2,HMOX1,IER2,IGF2,ITGB5,JUNB,LMO4,MSR1,NR4A3,PDE3A,PLAU,PYGM,S100B,SLC2A4	254 (18)
10770710	ATF3	-1,197	transcription regulator		1,573	1,824		0,096	1,73E-04	BIRC3,CHAC1,ITGA1,MMP2,NFKB2,PENK,Pln,SERPINB5,SERPINE1,SLC11A1,TP53	311 (18)
10751931	BCL6	1,061	transcription regulator		0,093	0,752		0,179	1,81E-04	BLNK,CCL3L3,CCND2,CD80,CLEC10A,CTSK,CXCL10,EBI3,FMOD,GLI1,IL12A,JUNB,KLK1,MRC1,RGS4,SDC1,SERPINE1,TP53	259 (17)
10869535	TLR4	-1,132	transmembrane receptor	Inhibited	-0,514	-2,021	bias	-0,367	1,81E-04	APP,BMP2,CCL20,CCL3L3,CCND2,CCR5,CD163,CD200,CD80,CTSK,CXCL10,EBI3,EDN1,HELZ2,HMOX1,HPSE,IFITM3,IL12A,INHBA,LMO4,MET,MT-ND6,NFKB2,NFKBIA,NR4A3,PLK2,PTGES,SERPINB5,SLC7A11,SLCO3A1	275 (14)
	Am 580		chemical toxicant		-0,062	-1,363	bias	-0,468	1,84E-04	CNR1,CYP26B1,DUSP1,FOLR2,IFNGR1,RAI14,RARB,STRA6	108 (6)
10907574	RARG	-1,048	ligand-dependent nuclear receptor		-0,251	-1,098	bias	-0,342	1,86E-04	BMP2,CNR1,DUSP1,EGR1,FOLR2,FOXC1,HAS2,RARB,STRA6	290 (16)
10858967	TNFRSF1A	-1,236	transmembrane receptor		0,402	-0,484		-0,244	1,90E-04	ABCC3,AQP5,BACE1,BIRC3,CCL19,CCL20,CCL3L3,CD68,CXCL10,GHR,ITGB5,MMP2,MMP7,SELL,SERPINE1	273 (14)
	caffeic acid phenethyl ester		chemical drug	Activated	1,716	3,066	bias	0,380	1,98E-04	ABCB1,CXCL10,EGR1,HMOX1,IGFBP6,MMP2,NFKB2,NFKBIA,PLD1,RARB,ST13,TCP1,TP53,TWIST2	251 (15)
10770577	TGFB2	-1,755	growth factor	Inhibited	-1,332	-2,154		-0,243	2,00E-04	CDH11,CNN1,EDN1,EGR1,FMOD,HAS2,HMOX1,ITGB5,PLOD2,SELL,SERPINE1,TGFB2,VCAN	348 (18)
10813172	FGF10	-1,221	growth factor	Inhibited		-3,141	bias	-0,537	2,04E-04	ANXA1,ANXA2,ANXA3,CTSH,CYP1B1,S100A13,SHH,TACSTD2,TIMP3,TSPAN8
10756251	INSR	-1,155	kinase		1,294	0,131	bias	-0,355	2,15E-04	C1QA,C2,CCND2,CKMT1A/CKMT1B,CORO1A,CYP1B1,DDR2,DUSP1,EDN1,EGR1,FBLN1,FHL1,FLNC,GRB10,IER2,IGF2,ISL1,ITGB5,JUNB,LGALS1,MAOB,MMP2,NDRG1,NDUFA3,NFKB2,PPARGC1A,PRKCQ,PRKD1,SERPINE1,SLC2A4,SOCS2,Srsf5,ST8SIA2,TFAM	318 (21)
10752320	DGCR8	-1,183	enzyme		0,118	0,198		0,027	2,28E-04	CNN1,EGR1,MPZ,NCAM1,PLP1,PMP22,SHH,SMOC1,SPI1
10897529	LGALS1	-1,345	other		-0,760	-1,686	bias	-0,317	2,28E-04	CCND2,CXCL16,GLI1,HLA-G,HRAS,IFNGR1,LGALS1,MMP2,SERPINE1	338 (20)
	AMPK		complex		-0,066	-0,511		-0,136	2,54E-04	AACS,BMP2,CCND2,CXCL10,EGR1,HMOX1,IL1RN,LDHB,PFKFB3,PPARGC1A,SERPINE1,SLC2A4,TFAM,TP53	238 (17)
	E. coli B4 lipopolysaccharide		chemical toxicant		1,644	-0,088	bias	-0,341	2,56E-04	ANXA1,BID,C1QB,CA13,CASP2,CCL20,CCL3L3,CD80,CXCL10,FOSB,GLIPR1,HGF,HK2,HMOX1,IFI35,IFITM3,IL12A,IL1RN,MRC1,NFKBIA,PDE3A,PTGES,SLC14A1,Slfn2,STAB1,TP53,TXNIP	313 (16)
10787095	SFTPA1	-1,021	transporter	Activated	2,230	2,887		0,190	2,57E-04	CYP1B1,ECM1,EGR1,FOSB,GFPT2,GPR68,GUCY1A3,LRIG1,MRC1,RASD1,SERPINE1,SFRP2	273 (12)
10884162	NAMPT	-1,059	cytokine		-0,313	-1,029	bias	-0,298	2,61E-04	CCL20,CXCL10,SOCS2,TFPI,TGFB2,TP53	253 (17)
10768177	NEK7	1,010	kinase		-0,233	-1,000	bias	-0,384	2,61E-04	CXCL10,EDN1,IL12A,LMO4
10907913	MMP8	1,180	peptidase		-1,131	-1,131		0,000	2,61E-04	CCL3L3,CXCL10,HGF,MET	198 (15)
	GC-GCR dimer		complex			-0,555	bias	-0,537	2,64E-04	ANXA1,CD163,DUSP1,IL1RN,NFKBIA
10876838	KLF4	-1,090	transcription regulator	Inhibited	-0,634	-2,243	bias	-0,349	2,65E-04	ADAMTS1,ANGPT1,CCND2,CITED1,DUSP1,FRZB,GRHL3,ID3,IER5,IFITM3,INHBA,KRT19,KRT7,LGR5,MYH11,MYOCD,PCDH18,PFKP,SERPINE1,TEK,TGFB2,TP53,TWIST2,WNT5A	306 (16)
	Ras		group	Inhibited	-1,289	-2,302	bias	-0,328	2,69E-04	CASP2,CXCL10,EDN1,EGR1,HMOX1,MAOB,MET,MMP2,MYH11,PLAU,PLD1,PRDX1,PTGES,SERPINE1,TP53	227 (15)
10853347	ABCB4	-1,205	transporter	Activated	1,330	2,621	bias	0,492	2,70E-04	CCL20,CXCL10,ELF3,MMP2,NFKB2,SERPINE1,TGFB2
10797857	EDN1	-1,702	cytokine	Inhibited	-1,928	-3,678	bias	-0,421	2,71E-04	ANXA1,ANXA5,CALCRL,EDN1,EDNRA,EGR1,ERRFI1,FOSB,INHBA,JUNB,MCAM,MMP2,MMP7,PLAU,SDC1,SELL,SERPINE1,TBX5,TIMP3,TP53,VCAN	269 (18)
10899048	WNT1	1,058	cytokine	Inhibited	-1,946	-3,241	bias	-0,353	2,75E-04	AXIN2,CCND2,EFNB1,EGR1,ENPP2,IGF2,JUNB,KRT19,LBH,NOTCH3,RARB,SEMA3C,SERPINE1,STRA6,TP53,WISP1	323 (20)
	EPHB4		kinase		0,061	-1,000	bias	-0,354	2,79E-04	BMP2,BMP7,IGF2,NCAM1,NEFL,PLP1,TEK,TGFB2,WNT5A
	lomustine		chemical drug	Inhibited	-1,777	-3,317	bias	-0,464	2,80E-04	ANXA1,ANXA2,BIRC3,CLU,CP,ELF3,PRTFDC1,Pvr,S100A11,Tpm1,TSPAN8
10922107	mir-133	1,155	microrna		0,401	1,598	bias	0,436	2,94E-04	CCND2,CNN1,HLA-G,KCNQ1,MET,RB1CC1,SLC2A4,VCAN	190 (7)
10832294	SUMO3	-1,041	other		0,151	0,239		0,034	2,94E-04	APP,BACE1,CCND2,CEACAM1,CXCL16,HLA-G,LOC100909913/Ndp,RNASE4
10850521	FOXA2	-1,056	transcription regulator		-1,153	-1,346		-0,062	2,95E-04	ABCB1,ACTG2,ADH1C,AGR2,CCR5,CHI3L1,CNN1,HHIP,HK2,HMGCS2,IGFBP5,ISL1,MYH11,MYOCD,NFKB2,RARB,SH3PXD2A,SHH,SLC2A4,THBS3,WNT5A	200 (8)
10897919	EP300	-1,072	transcription regulator		0,182	-1,298	bias	-0,439	3,03E-04	ANGPT1,AXIN2,CD80,CHPT1,CRISPLD2,CTSE,DUSP1,EDN1,EGR1,FDX1,GFRA1,GLCCI1,HLA-G,HMGCS2,HMOX1,ID3,MMP7,MYH11,NDRG1,NPAS2,NTN1,NTRK3,PPARGC1A,PPFIBP2,RARB,RBP1,RNASEL,SDC1,SERPINB5,SLC7A11,SMOC1,TFAM,TGFB2,TMEM38A,TP53,TXNIP	317 (18)
	testosterone		chemical - endogenous mammalian		0,121	-1,247	bias	-0,269	3,17E-04	Abca8a,ABCC9,ANXA1,ANXA3,BMP7,CLU,CYP26B1,CYP7B1,EGR1,FOSB,HMGCS2,ID3,INHBA,MMP7,NDRG1,NFKB2,NFKBIA,P2RX1,PDE5A,PLAU,PMP22,RAI14,SDC1,SERPINB5,SHH,SLC39A8,SRD5A2,TFAM,TGFB2,VCAN,WNT5A	361 (19)
10865685	LTBR	1,054	transmembrane receptor		-0,184	-1,066	bias	-0,295	3,38E-04	CCL19,CCL20,CD80,CLU,CNN1,ENPP2,NFKB2,NFKBIA,PRNP	219 (10)
10744441	PELP1	1,052	other		-0,170	-0,447		-0,124	3,38E-04	BMP2,FYN,IFI44,KCNE4,MMP2,MRC1,PPARGC1A,PRKCQ,RBP1	191 (7)
10799532	UPF2	1,133	other		0,387	1,254	bias	0,331	3,52E-04	CACNB2,CLU,KANK1,MPPED2,PYGM,SERPINB5,TSPAN8
10936482	TIMP1	-1,035	cytokine		-0,806	-1,134		-0,124	3,52E-04	HGF,IGF2,MET,MMP2,PLAU,TIMP3,TP53	262 (19)
	curcumin		chemical drug	Activated	2,055	3,039		0,191	3,61E-04	ABCB1,APP,ATP1B2,BANP,BIRC3,CCND2,CD80,CXCR3,EDN1,EGR1,FOSB,FYN,HGF,HMOX1,IGFBP5,JUNB,MMP2,NCAM1,NFKBIA,PGF,PLAU,PPARGC1A,PTGES,SERPINE1,SLC2A4,ST13,TFAM,TIMP3,TP53	271 (15)
10828762	MAPK14	-1,095	kinase	Inhibited	-0,704	-2,023	bias	-0,311	3,68E-04	BMP2,CD80,CXCL10,DUSP1,HAS2,HMOX1,IGF2,IL12A,ITGB8,JUNB,MAOB,MYH11,PLAU,PPARGC1A,PRDX1,PTGES,Slfn2,TP53,Tpm1	245 (14)
	17-alpha-ethinylestradiol		chemical drug		1,705	0,963		-0,190	3,68E-04	ABCC3,C1QB,CCL3L3,CCR5,CD68,CFP,CXCL10,CXCR3,CYP7B1,KRT19,KRT4,KRT7,MRC1,PLK3,SERPINB5,SLC11A1,SPOCK2	333 (20)
	wortmannin		chemical - kinase inhibitor	Activated	0,927	2,102	bias	0,276	3,74E-04	CCND2,CREB1,CXCL10,CXCL16,DLG2,EGR1,FAM3B,HAS2,HMOX1,IL12A,MMP2,MSR1,MYH11,NFKBIA,NR4A3,NT5E,PLAU,SERPINE1,SOCS2,TP53	238 (16)
10849833	IL1A	-1,069	cytokine	Inhibited	-2,170	-3,676	bias	-0,336	3,75E-04	ADAMTS1,ALDH1A3,APP,BIRC3,CCL20,CD80,CTSK,CXCL10,HMOX1,IFNGR1,IGFBP5,IL1RN,INHBA,MCAM,MMP2,NFKBIA,PLAU,PTGES,SERPINE1,TERF2IP,WNT5A	271 (13)
	mycophenolic acid		chemical drug		0,629	-0,645	bias	-0,368	3,90E-04	BIRC3,CCL20,CCND2,CLU,DUSP1,EDN1,ID3,INHBA,KRT19,NFKB2,RGS4,SERPINE1	318 (20)
10928963	PRKAG3	1,018	other						4,01E-04	ACKR3,APBB3,BACE1,CRYBG3,EGR1,EID1,GAS5,HIST4H4,IGFBP5,JUNB,PPARGC1A,RPE,RPL22,SLC44A2,TMEM100,TPPP3,TSPAN8,VIMP,ZEB2
10753279	ERG	-1,014	transcription regulator		0,851	-0,885	bias	-0,453	4,06E-04	ARHGAP28,AXIN2,BIRC3,CAMK1D,CNR1,ELMO1,FHL1,FLNC,FOSB,FYN,GUCY1A3,LAMA5,MET,NDRG1,NFIL3,PLAU,PREX2,RHOJ,RPL22,RYR3,Tpm1
	xanthine		chemical - endogenous mammalian		1,331	0,522	bias	-0,372	4,09E-04	CCR5,DUSP1,ID3,MMP2,PLAU	272 (22)
10737710	HOXB9	-1,171	transcription regulator						4,09E-04	ANGPTL2,GLI3,NCAM1,SHH,TGFB2
10736901	HNF1B	1,088	transcription regulator	Activated	2,451	2,227		-0,061	4,17E-04	DUSP1,ID3,ITGB6,MET,MMP2,MMP7,NID2,PKD2,PLAU,PMP22,RNASE4,SEMA3C,SULF1,TACSTD2,ZEB2
	resveratrol		chemical drug		1,415	1,672		0,056	4,21E-04	APP,BIRC3,BMP2,CCL3L3,CCND2,COX4I2,CTSK,CXCL10,CYP1B1,EDN1,EGR1,GLI1,HMOX1,IGF2,ITGA1,MMP2,NFKBIA,PLAU,PPARGC1A,SERPINB5,SERPINE1,SHH,TFAM,TGFB2,TP53	253 (17)
	vorinostat		chemical drug		-0,184	-0,149		0,008	4,25E-04	ADAMTS1,ATP2B4,BIRC3,CASP2,CLU,CYP1B1,DLC1,DUSP1,EDN1,IL12A,MMP2,NDRG1,NFKBIA,RARB,SEMA3A,SPI1,TEK,TP53	310 (19)
10797949	BMP6	-1,169	growth factor		-0,065	-0,728	bias	-0,273	4,32E-04	ADAMTS1,ADGRL2,CYP1B1,ERRFI1,HMOX1,ID3,INHBA,MATN2,PMP22,PRKD1,SCEL,SEMA3A,SERPINE1	180 (7)
10736712	CCL2	-1,127	cytokine		1,026	0,242		-0,241	4,39E-04	CD80,CXCL10,EGLN3,FOLR2,HTR2B,IL12A,INHBA,ITGA1,MMP2,SERPINE1,SLC11A1	273 (16)
10921772	VEGFA	-1,076	growth factor	Inhibited	-0,651	-2,586	bias	-0,418	4,50E-04	ADAMTS1,ANGPT1,ATP5G2,CD80,CEACAM1,CXCL10,EDN1,EFNB2,EGR1,FOSB,GRB10,HMOX1,ID3,IGFBP5,ITGA1,JUNB,MMP15,MMP2,MRPS12,MYLK,PLAU,PPARGC1A,SERPINE1,TEK,TP53	255 (18)
	nitroarginine		chemical reagent		-0,632	-1,309	bias	-0,259	4,53E-04	Casp12,EGR1,HMOX1,HTR2B,NCAM1,NFIL3,SLC2A4	211 (14)
	Immunoglobulin		complex		-0,412	-0,373		0,009	4,67E-04	APP,CCND2,CD80,CRISPLD2,CXCL10,CYP1B1,DUSP1,EGR1,FOSB,GMPR,HMOX1,INHBA,KCTD12,MMP2,NFIL3,NFKBIA,PLSCR1,SLC11A1,SPI1,STAB1,UBD,VCAN	274 (18)
10864738	RAF1	-1,062	kinase	Inhibited	-0,675	-2,701	bias	-0,459	4,67E-04	ANXA1,ATP6V1B1,CCL19,CDON,CLK1,CTSH,EGR1,FAM171A1,ID3,IER2,IL12A,ITGB5,KIAA0391,MAOB,MET,NINJ1,PLAU,PLD1,RND3,SDC1,Tpm1,TXNIP	285 (17)
	infliximab		biologic drug	Activated	1,790	3,162	bias	0,434	4,76E-04	BMP2,CCL20,CCND2,EDN1,IL12RB2,INHBA,MYO1B,NFKB2,NFKBIA,PTGES	304 (14)
	FSH		complex		0,516	-0,432		-0,212	4,79E-04	ACTG2,ADAMTS1,ADAMTS16,ARHGAP35,AXIN2,CASP4,CCND2,CDK14,CITED1,CLEC11A,DUSP1,FDX1,FLNC,FOSB,HK2,IL1RN,INHBA,ITGB5,JUNB,MINOS1-NBL1/NBL1,MMP2,MN1,PAWR,PDLIM3,PENK,PLK2,PRKD1,PRNP,RGS4,SERPINE1,SMAD5,TGFB2,TP53	293 (22)
	sulindac sulfide		chemical drug		0,964	1,223		0,090	5,06E-04	APP,BACE1,CYP1B1,EGR1,KRT19,MMP7,PLAU,PRSS23,PTGES,RRS1,SERPINB5	244 (14)
	Tgf beta		group		-0,654	-1,559		-0,202	5,41E-04	ADH1C,CCL3L3,CCND2,CDH11,CLU,CTSK,CXCL10,EDN1,GADD45B,HMOX1,IGFBP5,JUNB,LCAT,MET,MMP2,MMP7,MN1,PLAU,RUNX3,RYR3,SERPINE1,TIMP3	326 (18)
10785382	TNFSF11	-1,026	cytokine	Inhibited	-0,615	-2,660	bias	-0,422	5,50E-04	ADRA1A,CCL3L3,CDK14,CLEC11A,CTSK,DMPK,DOK2,DUSP1,FHL2,GADD45B,GPR68,GRB10,HMOX1,IL11RA,IL1RN,JUNB,NFIL3,NFKB2,NFKBIA,PLD1,SDC1,SERPINE1,SH3PXD2A,Slfn2,TSPAN5	237 (12)
	IFNA2		cytokine		0,508	-1,354	bias	-0,450	5,53E-04	ANXA1,CEACAM1,CXCL10,CXCR3,EGLN3,HSH2D,IFI35,IFI44,IFITM3,IL12RB2,MET,NLGN2,NT5E,PLSCR1,SAMHD1,SDC1,SOCS2,TP53,TRIM14,UBD,UBE2L6	259 (19)
	Laminin		complex		1,125	0,911		-0,083	5,55E-04	APP,BIRC3,CDH11,IGF2,PLAU,SERPINE1,TGFB2,WNT5A	314 (20)
10798194	AGTR1	-1,022	g-protein coupled receptor		1,255	0,816		-0,179	5,55E-04	CP,DUSP1,EDN1,Gstm6,HGF,HMOX1,SERPINE1,TXNIP	328 (20)
10810539	NR3C2	-1,034	ligand-dependent nuclear receptor		1,036	0,511		-0,161	5,68E-04	ABCC9,ADAMTS1,BID,CCL3L3,EDN1,EGR1,GHR,GUCY1A3,NSMCE3,PGF,SEMA3C,SERPINE1,TP53,VLDLR	269 (16)
	5-O-mycolyl-beta-araf-(1->2)-5-O-mycolyl-alpha-araf-(1->1')-glycerol		chemical - endogenous non-mammalian		0,404	-1,155	bias	-0,450	5,76E-04	CCL20,CCL3L3,CXCL10,DUSP1,EBI3,ITGB8,NFKB2,NR4A3,NT5E,PCSK5,RND3,SLC7A11	264 (10)
	GnRH-A		chemical reagent		-0,588	-1,136		-0,168	5,82E-04	ANXA5,CD68,EGR1,FOSB,GADD45B,GCNT2,IER2,JUNB,PRSS23,RASD1,SERPINE1	255 (13)
10935605	CD40LG	-1,043	cytokine	Inhibited	-0,778	-2,562	bias	-0,435	5,93E-04	BIRC3,CCL19,CCL20,CCR5,CD80,CFP,CLU,CXCL10,CXCR3,CYP1B1,DUSP1,EBI3,EGR1,FOSB,HK2,ID3,IFI44,IL12A,INHBA,JUNB,NFKB2,NFKBIA,NINJ1,PAWR,PLAU,PSME2,RUNX3,SELL,SERPINE1,UBD,WNT5A	299 (14)
	tetrachlorodibenzodioxin		chemical toxicant		-0,859	-1,012		-0,038	6,27E-04	ABCB1,ACTL6A,ANGPT1,BLNK,CYP1B1,EDN1,FMO2,FMO3,HMOX1,HRAS,IGF2,KRT19,KRT4,KRT7,MINOS1-NBL1/NBL1,MMP15,MYH11,NCF4,NMT2,Pcp4l1,PLXNA2,SDC1,SERPINB5,SERPINE1,SLC2A4,SLCO3A1,SOCS2,SPOCK2,TGFB2,TP53,VLDLR	358 (23)
	nitric oxide		chemical - endogenous mammalian		0,552	-0,234		-0,209	6,41E-04	APP,CTSH,CXCL10,DUSP1,EDN1,EGR1,HMOX1,IL12RB2,JUNB,MMP2,NCAM1,NDRG1,PGF,PPARGC1A,SERPINB5,TIMP3,TP53	267 (17)
	Jnk		group	Inhibited	-1,276	-2,929	bias	-0,377	6,55E-04	ANXA5,APP,BIRC3,CD80,CLEC10A,DUSP1,EDN1,EGR1,FOSB,HMOX1,MMP2,MRC1,MRC2,PLAU,PLSCR1,PTGES,SERPINE1,SHH,TP53,VCAN	217 (14)
10731817	CREBBP	1,035	transcription regulator		-1,037	-1,937	bias	-0,344	6,58E-04	ANGPT1,BMP7,CCND2,CCR5,CD80,CRISPLD2,CXCL10,CXCR3,DUSP1,EGR1,FDX1,FGL1,FOSB,GFRA1,GLCCI1,GLI1,HAS2,HLA-G,HMGCS2,MPZ,NDRG1,NPAS2,NR4A3,NTN1,NTRK3,PPARGC1A,PPFIBP2,RNASEL,SDC1,SLC7A11,SMOC1,TBX4,TMEM38A	302 (20)
	mir-21		microrna		-0,153	1,579	bias	0,379	6,60E-04	Casp12,CASP4,CCL19,CCL3L3,CLU,CXCL10,GAS5,GBP7,IL12A,IL12RB2,MMP2,NMT2,NPAS2,PER3,PSME2,RECK,SERPINB5,SIGLEC1,Slfn2,SMAD5,TCF21,TIMP3,TP53,UBE2L6	285 (17)
10832680	IPMK	1,064	kinase			-0,816	bias	-0,537	6,63E-04	CORO1A,FLNA,FLNC,FOSB,JUNB,PMP22	35 (2)
10856948	TGFA	-1,083	growth factor		-0,178	-1,222	bias	-0,340	6,67E-04	BIRC3,CCL20,CXCL10,ERRFI1,HGF,JUNB,PRNP,SERPINB5,SERPINE1,TP53,WNT5A	301 (19)
10733548	IL5	-1,063	cytokine	Inhibited		-3,954	bias	-0,506	6,71E-04	ANXA2,CASP4,CCND2,CCR5,CEACAM1,CRIP1,CXCR3,EGLN3,EGR1,ENDOG,GBP7,IER2,ITGB6,MYADM,NDRG1,NFIL3,PCP4,PFKP,PMP22,RBPMS,SCEL,SLC39A8,SNTB1,SOCS2,THY1,TUBB2B	349 (17)
10899606	HOXC6	-1,093	transcription regulator		-0,785	-1,246		-0,179	6,75E-04	ABCB1,BMP7,ERRFI1,FAM49A,NFKB2,PLXDC1,SLC1A3,TNFAIP8
	inosine		chemical - endogenous mammalian		0,605	-0,770	bias	-0,467	6,87E-04	ANXA1,ANXA2,ANXA5,C1QA,C1QB,C2,CCL3L3,CD68,IFITM3
	hyaluronic acid		chemical - endogenous mammalian		-0,908	-1,668		-0,224	6,91E-04	ABCB1,ACKR3,CCL3L3,CD80,CTSK,CXCL10,MET,MMP2,NFKBIA,PLAU,PTGES,SERPINE1,TGFB2	278 (15)
10923799	CD28	-1,026	transmembrane receptor		-1,541	-0,196	bias	0,275	7,03E-04	ANXA1,C2,CCND2,CCR5,CD80,CLK1,CXCR3,EBI3,FYN,GLI1,IFNGR1,IGFBP5,IGFBP6,IL12A,IL12RB2,LTBP1,MMP2,MSLN,MSR1,NFKB2,NFKBIA,NLGN3,PLA2R1,RPL30,RRAGA,SHH,SNRPC,SOCS2	307 (19)
10726999	IGF2	-1,267	growth factor		-0,199	-0,680		-0,187	7,14E-04	BMP2,CYP1B1,DUSP1,EGR1,GHR,IER2,IGF2,IGFBP5,IGFBP6,ITGB5,JUNB,NDRG1,NFKBIA,PRKCQ,SERPINE1,SLC2A4,Srsf5,TP53	298 (21)
10903082	LRP1	-1,008	transmembrane receptor		0,577	0,817		0,093	7,24E-04	APP,CCL3L3,CREB1,MMP2,MRC2,SLC2A4,WNT5A	191 (10)
	ursodeoxycholic acid		chemical - endogenous mammalian		-0,636	-1,131		-0,159	7,51E-04	ABCB1,ABCC3,CCL20,CXCL10,DLC1,ELF3,GLI1,NFKB2,TGFB2,TP53	243 (12)
10831460	AGER	-1,121	transmembrane receptor		-0,071	-0,956	bias	-0,309	7,51E-04	APP,BACE1,CCL3L3,CTSK,EGR1,MMP2,NEFL,SERPINE1,TP53,TXNIP	261 (16)
10734198	MAP2K3	-1,063	kinase	Inhibited	-1,229	-2,366	bias	-0,481	7,51E-04	CTSK,CXCL10,IL12A,MAOB,PLAU,Pln,PPARGC1A,SERPINE1,SLC1A3,SLC2A4	281 (16)
	HIC1		transcription regulator	Activated	2,147	2,515		0,119	7,51E-04	ACKR3,CA12,CXCL14,CYP7B1,FADS1,FHL2,INHBA,MCAM,SLC7A11,TNFAIP8
	TCR		complex		0,207	-1,079	bias	-0,351	7,54E-04	ABLIM1,AKT3,BIRC3,CCL3L3,CCR5,CD200,CREB1,CXCL10,CXCR3,EGR1,FLNA,FYN,GADD45B,ID3,IFI44,IFNGR1,IL12RB2,JUNB,LSM3,NFE2L3,NFKB2,NFKBIA,PIK3R3,RRS1,SELL,SEMA3A,SOCS2	275 (17)
10738130	RARA	-1,109	ligand-dependent nuclear receptor		-0,988	-1,077		-0,019	7,89E-04	ABLIM1,ADH1C,ARPC5L,CP,DUSP1,EGR1,FOLR2,FOXC1,GHR,GLI1,HLA-G,IFI44,IL12RB2,KRT15,LGALS1,MAOB,MUC20,NAV2,PENK,PLXNA2,RARB,RASD1,RBP1,RNF38,SAMHD1,SELL,SLC7A11,STRA6	288 (15)
	Akt		group		-0,877	-1,790		-0,203	7,92E-04	ANGPT1,BID,BMP2,CCND2,CP,CXCL10,CXCR3,GLI1,HK2,HMOX1,IGF2,IL12A,MCAM,MMP2,NDRG1,PPARGC1A,RDH10,SERPINE1,SHH,SLC2A4,TFAM,TP53,VCAN	301 (22)
10895075	DCN	-1,173	other		-0,300	-0,087		0,073	8,10E-04	CXCL10,DUSP1,MET,MMP2,SDC1,SEMA3A,SERPINE1,TIMP3,TP53	261 (20)
	sunitinib		chemical drug		-0,060	0,493		0,198	8,15E-04	CCND2,CXCL10,ECM1,HAS1,ITGA1,ITGA8,ITGB5,MET	126 (7)
10890654	ESR2	1,019	ligand-dependent nuclear receptor		1,613	1,229		-0,100	8,24E-04	ABLIM1,ADAMTS1,ANGPTL2,BID,BMP2,CA12,CLIC5,CNN1,CYP26B1,EDN1,EGR1,ENPP2,FBLN1,FHL1,FOXQ1,GALNT7,JUNB,KRT19,LTBP1,MINOS1-NBL1/NBL1,MMP2,NDRG1,NFE2L3,NID2,PDLIM3,PLXDC1,PYGL,RAI2,RDH10,SLC12A4,SMOC1,SOCS2,SYTL4,TEAD4,TENM4	367 (23)
10802734	SMAD7	1,027	transcription regulator		0,777	1,411		0,176	8,45E-04	ADH1C,BMP2,BMP7,CXCL10,HMOX1,ID3,ITGBL1,MATN2,MET,MMP2,NFKBIA,NID2,SERPINE1,TGFB2,TIMP3	276 (18)
10794195	DRD1	1,062	g-protein coupled receptor						8,61E-04	EGR1,FOSB,JUNB,TACR1	211 (16)
10812713	FOXD1	1,128	transcription regulator						8,61E-04	ISL1,PGF,SERPINE1,SHH	140 (7)
10768668	LAMC1	-1,065	other		1,153	1,980	bias	0,418	8,61E-04	CDH11,IGF2,TGFB2,WNT5A
	FOXF2		transcription regulator			1,987	bias	0,537	8,61E-04	ACTG2,MYH11,MYOCD,WNT5A
	losartan potassium		chemical drug		0,638	1,595	bias	0,298	8,63E-04	ANGPT1,BMP7,CACNA1C,CNTF,EDN1,EDNRA,EGR1,ITGB5,MMP2,PDE3A,SERPINE1,TEK,TGFB2	279 (16)
	Pkg		group		-0,080	-0,640		-0,230	8,70E-04	EDN1,EGR1,FOSB,HK2,LGR5,PTGES	335 (19)
10778711	COMMD1	1,153	transporter			1,342	bias	0,537	8,70E-04	BIRC3,EGLN3,HK2,KRT19,PFKFB3,PFKP	206 (7)
10873899	NPPA	1,179	other		1,139	1,253		0,049	8,70E-04	DUSP1,EDN1,EGR1,HMOX1,IL12A,TP53	274 (17)
	8-bromoguanosine 3',5'-cyclic monophosphate		chemical - kinase inhibitor		-0,050	-0,610		-0,215	9,01E-04	CDK14,CNTF,EDN1,HMOX1,JUNB,SLC12A4,TP53	261 (18)
	pioglitazone		chemical drug		1,528	1,246		-0,081	9,08E-04	APP,BACE1,CD80,CXCL10,EGR1,HAS1,HAS2,HMOX1,IL1RN,KRT19,NR4A3,PPARGC1A,RARB,SERPINB5,SERPINE1,SLC2A4,VLDLR	311 (19)
	carboplatin		chemical drug	Inhibited	-1,843	-2,646	bias	-0,304	9,50E-04	ABCB1,CLU,CP,ELF3,GPX2,HAS2,MRC1,Pvr,TP53
	tacrolimus		chemical drug		0,667	1,418		0,171	9,55E-04	ABLIM1,ANGPT1,APP,ATP2B4,CD200,CXCL10,CXCR3,EDN1,EGR1,FLNA,FOSB,ID3,JUNB,LBH,MYH11,NFKBIA,PRNP,SELL,SLC8A2,TMEM100	300 (17)
10864918	RET	-1,032	kinase		0,228	-0,788	bias	-0,361	9,56E-04	ANXA1,CCL20,CLU,EGR1,MET,MMP7,PER3,PLAU,PLOD2,PRNP,SELL,ST13,TIMP3,TP53	274 (16)
	quinolinic acid		chemical - endogenous mammalian		-0,465	-0,793		-0,119	9,77E-04	CNTF,EGR1,FOSB,GFRA1,JUNB,NTRK3,PENK,TP53	262 (12)
	Pka		complex		-0,050	-1,178	bias	-0,345	1,02E-03	CNTF,CXCL10,DUOX1,DUSP1,EDN1,EGR1,HAS2,HMOX1,JUNB,NR4A3,PENK,PLD1,SHH,SLC1A3,SPI1	274 (15)
	cholesterol		chemical - endogenous mammalian		0,018	-0,643		-0,161	1,03E-03	ABCA7,APP,CAMK1D,CCR5,CD68,CNN1,CTSK,CXCL10,CYP7B1,FADS1,IL1RN,INHBA,MMP2,MYH11,NR4A3,SLC1A3,SLC28A3,SLC2A4,TIMP3,Tpm1	312 (17)
10903896	FBXO32	-1,203	enzyme		1,365	0,968		-0,116	1,05E-03	ALDH1A3,AXIN2,CCL20,CCND2,CKMT1A/CKMT1B,HSPB7,KRT19,MYOCD,PDIA3,PTGER3,PTGES,VIMP
10738051	CSF3	1,067	cytokine		-0,743	-1,459		-0,190	1,07E-03	BIRC3,CCL3L3,CCND2,EDN1,EGR1,ENPP2,GADD45B,HGF,HMOX1,IL12A,IL1RN,MET,MMP2,NFIL3,PLSCR1,SELL,SPI1,TP53	274 (13)
	Salmonella enterica serotype abortus equi lipopolysaccharide		chemical toxicant	Inhibited		-2,334	bias	-0,537	1,07E-03	ACKR3,BIRC3,CCL20,CCL3L3,EBI3,EDN1,EGR1,GADD45B,HAS1,HS3ST3B1,INHBA,KANK1,PLAU,PLD1,SLC1A3,SYNPO2,WNT5A	274 (14)
	IFNL1		cytokine		1,677	0,213	bias	-0,490	1,11E-03	CD80,CHAC1,CXCL10,IFI35,IFI44,IFITM3,PLSCR1,TRIM14,UBE2L6	161 (12)
10858071	RHO	1,040	g-protein coupled receptor		-0,199	-0,333		-0,045	1,11E-03	APP,C1QA,CACNB2,FBLN1,HK2,LAMB2,NCAM1,NT5E,TRPC1
10765801	CRP	1,027	other		-1,377	-1,974		-0,230	1,11E-03	CCL3L3,EGR1,FCER1A,IL1RN,PSME2,SELL,SERPINE1	271 (15)
	dalfampridine		chemical drug		0,752	-0,478	bias	-0,468	1,11E-03	APP,DUSP1,EGR1,FOSB,GADD45B,IER2,JUNB	254 (14)
10782891	BMP4	-1,204	growth factor		0,615	-0,296	bias	-0,251	1,12E-03	BMP2,CCL19,CNN1,ID3,JUNB,NCAM1,RUNX3,SHH,SMAD5,SPI1,SPINT1,SULF1,TBX5,TP53,WNT5A	307 (18)
10831492	NOTCH4	-1,239	transcription regulator		-0,724	-1,673	bias	-0,397	1,12E-03	ANGPT1,CNN1,EFNB2,MYH11,SERPINE1,TEK
10824188	NTRK1	1,065	kinase		-0,069	-1,000	bias	-0,465	1,12E-03	EGR1,IGF2,LGALS1,TACR1,TP53,WNT5A	270 (20)
10704746	SIX5	1,072	transcription regulator		-0,523	-1,706	bias	-0,490	1,12E-03	DMPK,FOXD4,IGF2,IGFBP5,SFRP2,TWIST2
	zoledronic acid		chemical drug		-0,354	0,277	bias	0,284	1,12E-03	BID,LPAR1,MMP2,NCAM1,TP53,WNT5A	251 (15)
	IL12 (complex)		complex		0,499	-0,783	bias	-0,338	1,14E-03	CCL19,CCL20,CCR5,CEACAM1,CXCL10,CXCR3,EBI3,GADD45B,GAS5,GCNT2,IFNGR1,IL12A,IL12RB2,MMP2,PLAU,SELL,SERPINB5,SOCS2,TACR1	217 (15)
10918169	SMAD3	-1,124	transcription regulator		0,255	-0,807	bias	-0,270	1,14E-03	ABI2,BMP2,CCL3L3,CCND2,CXCL10,EDN1,EGR1,GADD45B,GLI1,HAS2,HMOX1,ID3,ITGB5,JUNB,LPAR1,PPARGC1A,SERPINE1,SMAD5,TGFB2,TIMP3,ZEB2	310 (21)
10803929	NRG2	-1,026	growth factor						1,14E-03	EDN1,EGR1,FOSB,HK2,HMOX1,IER2,IGF2,ITGB5,JUNB,NR4A3	279 (17)
	paclitaxel		chemical drug		-0,661	-1,244		-0,179	1,24E-03	ABCB1,ACKR3,ANXA5,BIRC3,CD80,CLU,CXCL10,CYP1B1,EGR1,ENPP2,FLNA,FMO3,GADD45B,GFPT2,GRAMD1B,HPSE,IER2,IL12A,ITGB5,METTL3,NFKBIA,PLAU,PRSS22,TFPI,TP53	224 (10)
10887270	TRAF3	1,003	enzyme		0,949	1,353		0,130	1,31E-03	BIRC3,CD80,CXCL10,EBI3,MET,NDRG1,NFKB2,NFKBIA,PPFIBP2,PYGL	234 (13)
10892316	AKT1	1,051	kinase		0,178	-0,791		-0,215	1,32E-03	ABCB1,BIRC3,BMP2,CCND2,CXCL10,EGR1,FOSB,HMOX1,IGF2,IGFBP5,LDHB,MMP2,MSR1,MYH11,MYOCD,NFKB2,PLP1,PPARGC1A,SERPINE1,TGFB2,TP53,VCAN	246 (19)
10833814	FOXO3	1,056	transcription regulator		-0,151	-0,971		-0,232	1,32E-03	ANXA1,BMP2,CASP4,CCND2,CXCL10,EGR1,FOSB,FOXC1,GADD45B,HMGCS2,IL12A,INHBA,JUNB,MET,MOAP1,MYOCD,NFKBIA,NT5E,PAWR,PLAU,PPARGC1A,PRNP,TGFB2,TXNIP	259 (18)
	STAT1/3/5 dimer		complex			-1,000	bias	-0,537	1,37E-03	CHI3L1,PLAU,SOCS2,TIMP3
	Retinoic acid-RAR-RXR		complex						1,45E-03	DUSP1,RBP1,TGFB2
10777204	MED28	-1,302	other						1,45E-03	ACTG2,CRIP1,MYH11
	(-)-arctigenin		chemical reagent						1,45E-03	APP,BACE1,MSR1	139 (7)
	6,7-dinitroquinoxaline-2,3-dione		chemical reagent						1,45E-03	EGR1,FOSB,JUNB
	tunicamycin		chemical - endogenous non-mammalian		0,490	-0,811	bias	-0,298	1,46E-03	ABCB1,BIRC3,Casp12,CASP4,CHAC1,EGR1,GADD45B,GNAT2,HMOX1,NDRG1,NFKBIA,PADI4,PCK2,PRNP,RRS1,SHH,SLC7A11,SRP19,TP53,TXNIP	249 (12)
	PI3K (complex)		complex		0,838	-0,656	bias	-0,384	1,47E-03	BIRC3,CCND2,CREB1,CXCL10,DUSP1,GLI1,HAS1,HK2,HMOX1,IGF2,IL1RN,MCAM,MMP2,MRC1,NFKB2,NFKBIA,RND3,SAMHD1,SELL,SERPINE1,SLC12A4,SPI1,TFAM,TP53,TXNIP	326 (18)
	bleomycin		chemical drug	Inhibited	-0,311	-2,190	bias	-0,495	1,48E-03	ANGPT1,CCL3L3,CCR5,CDH11,CTSE,CTSK,CXCL10,FRZB,ITGA1,MMP2,MRC1,SERPINE1,SOCS2,TIMP3,TP53,WISP1,WNT5A	333 (20)
	anisomycin		chemical - endogenous non-mammalian		-0,731	-1,251		-0,187	1,49E-03	ABCB1,BACE1,DUSP1,EGR1,JUNB,PLAU,SDC1,SERPINE1,SLC17A7	238 (17)
	Y 27632		chemical drug	Activated	1,415	2,138	bias	0,257	1,49E-03	BMP2,HAS2,MMP2,MYH11,MYOCD,PLAU,SERPINE1,TP53,Tpm1	283 (20)
	25-hydroxycholesterol		chemical reagent		0,088	-0,102		-0,064	1,49E-03	CHAC1,FCER1A,FOSB,HMOX1,JUNB,NFKBIA,NR4A3,PIK3R3,VLDLR	184 (9)
10806585	JUNB	1,360	transcription regulator		0,092	-0,507	bias	-0,322	1,55E-03	CCL3L3,CD68,CLU,CYP1B1,DUSP1,HMOX1,INHBA,JUNB,LPAR1,MMP2,PENK,PLAU,PTBP2,SERPINE1	300 (20)
	camptothecin		chemical drug		-0,880	-1,513		-0,121	1,58E-03	ABCB1,ANXA2,APBB2,BID,BIRC3,C11orf95,CASP2,CASP4,CCL20,CD200,CDC42EP2,CHAC1,CREB1,DDX39B,EDN1,ENO3,FOSB,FOXC1,GADD45B,GLIPR1,GRB10,HLA-G,ID3,IER5,IL12A,IMP3,LAMB2,MOAP1,NFKB2,NFKBIA,P2RX1,PDZD2,PLD1,PPFIBP2,PTGES,PVALB,RSRP1,SDC1,SERPINE1,SLC2A4,STX11,TACSTD2,TP53,TPBG	280 (14)
10733553	IRF1	-1,127	transcription regulator		0,582	-0,646	bias	-0,363	1,61E-03	CASP2,CCL19,CCL20,CEACAM1,CXCL10,CXCL16,HLA-G,IFI35,IFITM3,IFNL3,IL12A,IL12RB2,PSME2,SELL,SPI1,TP53	252 (15)
	atorvastatin		chemical drug		0,620	0,962		0,082	1,63E-03	ABCB1,ABCC3,BMP2,CCL19,DUSP1,EDN1,EDNRA,EGR1,ELF3,FOSB,GADD45B,HMOX1,IL17RD,JUNB,MMP2,MYOCD,PRNP,S100B,SERPINE1	305 (19)
	IgG		complex		0,261	1,225		0,245	1,73E-03	APP,CCND2,DUSP1,EDN1,FOSB,IER2,IFITM3,IL12RB2,IL1RN,ITGB8,KRT15,LGALS1,PLS3,RND3,SERPINE1,SPINT1,TACSTD2	293 (18)
	D-glucose		chemical - endogenous mammalian		0,291	-0,336		-0,106	1,74E-03	ABCB1,ANO1,ANXA1,ATP5G2,BMP2,CACNA1C,Casp12,CCL20,CCND2,CLU,CNR1,DUOX1,EDN1,EGR1,ELF3,FAM3B,HGF,HK2,HMOX1,IER2,IGF2,JUNB,MMP2,MSR1,NR4A3,PCK2,PDIA3,PFKFB3,PFKP,PLK3,PPARGC1A,RDH10,SERPINB5,SERPINE1,SLC1A3,SLC2A4,SLC39A8,TACSTD2,TP53,TXNIP	335 (19)
10868186	CNR1	-1,383	g-protein coupled receptor		0,611	-0,372		-0,250	1,75E-03	BMP2,BMP7,CEACAM1,CNR1,CXCL10,ERRFI1,LRP4,NTN1,PENK,PLAU,PLD1,PLSCR1,S100B,SHH,SLC2A4,TACR1	277 (19)
10890102	FOXA1	1,057	transcription regulator		-0,261	-0,280		-0,007	1,75E-03	ACTG2,ADH1C,AGR2,ANXA1,BMP2,CNN1,EFHD1,FOXC1,GLS,HHIP,ISL1,MYH11,MYOCD,PRNP,SHH,THBS3
10795112	GMNN	-1,003	transcription regulator		0,349	1,897	bias	0,490	1,79E-03	ANGPT1,CITED1,DUSP1,FRZB,IER5,INHBA,PCDH18,TGFB2,TP53,TWIST2,WNT5A	205 (7)
10767921	ELF3	-1,344	transcription regulator		0,312	-0,397	bias	-0,322	1,80E-03	ANGPT1,CCL20,ELF3,KRT4,MET,TIMP3
	stearic acid		chemical - endogenous mammalian	Activated	2,799	2,433		-0,150	1,80E-03	CCL3L3,CLU,EDN1,NFKBIA,PPARGC1A,SLC2A4	231 (15)
10930988	TICAM1	1,027	other	Inhibited		-2,882	bias	-0,506	1,86E-03	CASP4,CCL3L3,CD80,CXCL10,DUSP1,EGR1,IFNL3,IL12A,LPAR1,MET,NFKB2,NFKBIA,SAMHD1,SERPINE1	225 (13)
10936134	IKBKG	-1,002	kinase		0,913	-0,617	bias	-0,413	1,86E-03	BMP2,CLU,CP,CYP7B1,ENPP2,HK2,IFNL3,IGFBP6,IL1RN,JUNB,NFKB2,SEMA3C,Slfn2,TRPC1	266 (13)
10743427	MAPK7	1,003	kinase		1,302	0,335	bias	-0,372	1,90E-03	ADAMTS1,DLC1,DUSP1,EDN1,HMOX1,PDE3A,TEK,TP53	288 (13)
10854208	SMO	-1,009	g-protein coupled receptor						1,92E-03	CASC4,GLI1,HHIP,IL11RA,LGR5,NCAM1,NKD1,RAI14,VCAN,WIF1	209 (9)
10912452	FOXL2	1,091	transcription regulator		-0,104	-0,881	bias	-0,263	1,97E-03	BID,BMP2,CCL20,CCL3L3,CYP26B1,IL12A,INHBA,NR4A3,PPARGC1A
10705524	PAF1	-1,063	other			-0,378	bias	-0,537	1,97E-03	BIRC3,CCL3L3,HELZ2,IFI44,IFITM3,IFNL3,SERPINE1
10928636	ERBB4	1,009	kinase		-0,153	-0,302		-0,045	2,00E-03	CASP4,DUSP1,EFNB2,EGR1,GHR,HMOX1,IGF2,IGFBP5,SPARCL1,TIMP3,TP53	291 (20)
	dextran sulfate		chemical drug		1,057	0,447	bias	-0,278	2,05E-03	ADAMTS1,CCL3L3,CD80,EFNA5,EFNB2,FIGNL1,HGF,HMOX1,ID3,IFITM3,IL12A,MMP2,MRC1,MSR1,MYLK,PGF,SERPINB5,SERPINE1,Slfn2,TGFB2,TRIP13,UBD	290 (15)
10727008	INS	1,124	other		0,134	-0,038		-0,051	2,06E-03	ANO1,EGR1,ERRFI1,FOSB,GRB10,IER2,IGFBP5,JUNB,PPARGC1A,RDH10,SERPINB5,SLC2A4,TFAM,TP53,VLDLR	257 (16)
10886838	mir-127	1,012	microrna		-1,456	-1,164		0,146	2,07E-03	CLEC10A,DUSP1,MRC1,MRC2	126 (7)
10806927	GAB1	-1,183	kinase			-1,000	bias	-0,537	2,07E-03	ANGPT1,CXCL10,EGR1,HRAS	252 (19)
	leupeptin		chemical - protease inhibitor		-0,308	-1,154	bias	-0,430	2,07E-03	APP,HRAS,IGF2,RGS4
	cocaine		chemical drug		-0,232	-1,570	bias	-0,325	2,10E-03	AANAT,ADCY1,CACNA2D1,CCR5,CNR1,CREB1,DUSP1,EFNB2,EGR1,FHL2,FOSB,GADD45B,INHBA,JUNB,NFKB2,NR4A3,PVALB,Tpm1	239 (16)
	CD3		complex		-1,872	0,103	bias	0,356	2,13E-03	ACTG2,ANXA1,BIRC3,C2,CCL20,CCL3L3,CCND2,CCR5,CD80,CEACAM1,CLK1,CORO1A,CXCL10,CXCR3,EBI3,FMO3,FYN,GLI1,ID3,IFI35,IFNGR1,IGFBP5,IGFBP6,IL12RB2,ITGB5,JUNB,LTBP1,MMP2,MSLN,MSR1,NFKBIA,NLGN3,P2RX1,PLA2R1,PYGL,RPL30,RRAGA,S100A11,SHH,SNRPC,SOCS2,TAF11,THY1,TRIP10	292 (18)
	SOX1		transcription regulator			1,897	bias	0,537	2,16E-03	ANGPT1,CITED1,DUSP1,FRZB,IER5,INHBA,PCDH18,TGFB2,TWIST2,WNT5A
10909480	H2AFX	1,005	transcription regulator						2,17E-03	CLU,RPL13,SFRP2,SLC7A11,TIMP3
10862561	HOXA5	-1,101	transcription regulator		0,390	-0,441	bias	-0,384	2,17E-03	EGR1,GADD45B,IER2,SHH,TP53
	thalidomide		chemical drug	Activated	1,015	2,000	bias	0,492	2,23E-03	ANGPT1,APP,BIRC3,CD80,GADD45B,SERPINE1	270 (11)
10908521	LDLR	1,109	transporter		-0,314	-0,152		0,081	2,23E-03	APOBEC1,AXIN2,BMP2,CD68,CYP7B1,EGR1,MMP2,MSR1,PPARGC1A,PSME2,VLDLR	328 (19)
	Raf		group						2,25E-03	EDN1,EGR1,HAS2,IER2,MYH11,PPARGC1A,RARB,RND3,SEMA3C	320 (18)
	Sn50 peptide		chemical toxicant		0,572	1,795	bias	0,413	2,25E-03	BIRC3,Casp12,CXCL10,HMOX1,MMP2,MMP7,SERPINE1,SLC1A3,TP53	297 (16)
	troglitazone		chemical drug		-0,679	-1,130		-0,092	2,32E-03	ANXA2,AXIN2,BIRC3,CCND2,CD80,CREB1,CTNNAL1,CXCL10,EGLN3,EGR1,FADS2,HGF,HMOX1,LAMA4,MAOB,MSR1,MYH11,NDRG1,NFKBIA,NR4A3,PPARGC1A,PTGES,RASD1,SDC1,SERPINB5,SERPINE1,SLC2A4,TP53,UPK1A	305 (19)
10821689	PTGER4	-1,001	g-protein coupled receptor		-1,603	-1,112		0,133	2,43E-03	APP,CCL20,CCL3L3,CP,CXCL10,EDN1,EGR1,FAM49A,HAS2,HGF,IFI35,MMP2,PTGER3,RNASEL,STXBP4	294 (19)
10831543	BTNL2	-1,086	transmembrane receptor		-0,612	-1,265		-0,207	2,44E-03	ACSBG1,Apol9a/Apol9b,IFITM3,IFNGR1,NT5E,NTRK3,PLXDC1,SELL,SLC15A2,SPECC1
10818989	PITX2	1,081	transcription regulator		-0,887	-1,370		-0,169	2,49E-03	CACNA1G,CCND2,EGR1,ISL1,KCNQ1,PLOD2,TBX4,TBX5,TCF21,WNT5A,ZEB2	81 (3)
	15-deoxy-delta-12,14 -PGJ 2		chemical - endogenous non-mammalian		-0,176	0,372		0,137	2,51E-03	BIRC3,CCND2,CD200,CXCL10,EGR1,HGF,HMOX1,MSR1,MYH11,NFKBIA,PLAU,PRDX1,PTGES,RARB,SERPINE1,SLC2A4,TP53	256 (12)
	E. coli B5 lipopolysaccharide		chemical - endogenous non-mammalian		-0,413	-1,804	bias	-0,293	2,56E-03	ACKR1,ACKR3,ADAMTS1,ADH1C,BIRC3,CCL19,CCL20,CCL3L3,CCR5,CXCL10,CXCR3,DUSP1,ERRFI1,HMOX1,IL12A,IL12RB2,JUNB,NFKBIA,PPARGC1A,SDC1,SERPINE1,SOCS2,TGFB2	245 (16)
10798702	INHBA	-1,267	growth factor	Inhibited	-1,059	-2,237	bias	-0,283	2,59E-03	BMP2,CCND2,CPNE8,EFNB2,EGLN3,FOLR2,GULP1,HLA-G,IL12A,INHBA,JUNB,MMP2,MPPED2,PCSK5,PLOD2,PTBP2,SERPINB5,SERPINE1	283 (19)
10909874	IL18	1,089	cytokine	Inhibited	-0,633	-2,215	bias	-0,435	2,63E-03	CCL20,CCL3L3,CCR5,CXCL10,CXCL16,ENPP2,GADD45B,IL12A,IL12RB2,MMP15,NFIL3,SAMHD1,SELL,SOCS2,TACR1	256 (15)
10812021	ITGB1	-1,097	transmembrane receptor	Inhibited	-1,631	-2,183		-0,185	2,73E-03	FLNA,IGF2,IL1RN,JUNB,MMP2,PLAU,SERPINE1,SHH,TP53,WNT5A	266 (19)
10765124	MYOC	-2,013	other	Inhibited	-1,682	-2,236		-0,248	2,76E-03	ADAMTS1,ANXA1,CDH11,HHIP,IGFBP5,LAMA2,MPZ,PLP1,PXDN,S100B,SLC7A11	144 (7)
10842469	CEBPB	1,136	transcription regulator		0,223	-1,366	bias	-0,341	2,78E-03	ABCB1,ADH1C,BLNK,CCL3L3,CCND2,CCR5,CDH3,CP,EFNB2,EMCN,FBLN1,FHL1,FHL2,HAS2,HGF,HIST4H4,IFITM3,IL11RA,IL12A,IL1RN,KRT15,MSR1,PPARGC1A,PTGES,RGS4,SBSN,SERPINE1,TM4SF1,TP53,VCAN,VLDLR	301 (16)
10874641	GNB1	-1,049	enzyme						2,79E-03	CCL3L3,CD80,DUSP1,FOSB,MYH11,PLAU,PLK2	152 (12)
10790991	FKBP8	1,008	other						2,79E-03	GLI1,SDC1,SHH
10738140	IGFBP4	1,037	other						2,79E-03	IGFBP6,MCAM,MYH11	205 (7)
10909691	BACE1	-1,448	peptidase						2,79E-03	APP,BACE1,PLP1	53 (3)
	6-cyano-7-nitroquinoxaline-2,3-dione		chemical reagent						2,79E-03	EGR1,GFRA1,JUNB
	epigallocatechin-gallate		chemical drug	Activated	1,645	2,210		0,153	2,81E-03	ANGPT1,APP,CCL3L3,CTSK,CXCL10,EDN1,EGR1,FOSB,GADD45B,GLI1,HMOX1,JUNB,MMP2,NFKBIA,PLAU,SERPINE1,SLC2A4,TACSTD2,TP53	240 (16)
	quercetin		chemical drug		-0,004	-0,105		-0,030	2,82E-03	Casp12,CXCL10,EDN1,EGR1,HMGCS2,HMOX1,HPSE,MRGPRF,PLAU,PLD1,PPARGC1A,TFAM,TP53	261 (19)
10862581	HOXA13	-1,000	transcription regulator						2,82E-03	BMP2,BMP7,EPHA4,HOXB6,WNT5A
10849327	FBN1	1,035	other	Activated	1,052	2,000	bias	0,474	2,82E-03	INHBA,LTBP1,MMP2,SERPINE1,TIMP3	211 (10)
10882118	SKI	-1,015	transcription regulator		0,029	0,098		0,032	2,82E-03	GLI1,MPZ,PMP22,SERPINE1,ZEB2	129 (7)
	HEY1		transcription regulator		-0,091	0,714	bias	0,367	2,82E-03	CNN1,GLS,MMP2,MYH11,TP53	172 (7)
10799291	KLF6	1,221	transcription regulator		-1,268	-1,292		-0,011	2,92E-03	CCL3L3,GLI1,KRT4,MRC1,MSLN,NFKBIA,PLAU,RARB,SHH	191 (10)
10882050	TP73	-1,044	transcription regulator	Inhibited	-1,083	-2,079		-0,210	2,92E-03	ABCB1,AQP5,BID,BMP7,CASP2,CASP4,CDC42EP2,CLDN10,EGR1,IGFBP5,KCNQ1,LBH,LTBP1,MINOS1-NBL1/NBL1,MMP2,MUTYH,NCAM1,PIK3R3,PLK2,PMP22,PTGES,RB1CC1,SERPINE1,SPINT1,TBX5,TP53,VMP1	300 (17)
	arundic acid		chemical drug						2,92E-03	APP,S100B
10728425	RTN3	1,008	other						2,92E-03	APP,BACE1	199 (7)
10834213	ENTPD2	-1,229	enzyme						2,92E-03	ITGA1,SERPINE1
10831041	MDC1	-1,057	other						2,92E-03	CLU,TP53
10803494	ZNF24	1,217	transcription regulator						2,92E-03	CCND2,MMP2
10863686	NAT8	1,145	transcription regulator						2,92E-03	APP,BACE1
	BACE1-AS		other						2,92E-03	APP,BACE1
10835779	DAB2IP	-1,073	other						2,92E-03	CLU,EGR1	139 (7)
	miR-188-3p (miRNAs w/seed UCCCACA)		mature microrna						2,92E-03	APP,BACE1
10873203	ECE1	1,070	peptidase						2,92E-03	APP,EDN1	240 (11)
10731247	MYH11	-1,336	other						2,92E-03	CNN1,MYH11
10785244	ITM2B	-1,091	other						2,92E-03	APP,BACE1	199 (7)
10888021	SOS1	-1,030	other						2,92E-03	PLAU,SELL	185 (7)
	FOXL1		transcription regulator						2,92E-03	SDC1,WNT5A
10888852	TRIM54	-1,075	other						2,92E-03	FHL2,FLNC
10825712	DDX20	1,035	transcription regulator						2,92E-03	IGF2,TP53
10863692	NAT8B	1,003	enzyme						2,92E-03	APP,BACE1
	iCRT5		chemical reagent						2,92E-03	AXIN2,WISP1
	iCRT3		chemical reagent						2,92E-03	AXIN2,WISP1
	iCRT14		chemical reagent						2,92E-03	AXIN2,WISP1
	GABA-A receptor		complex						2,92E-03	MPZ,PMP22
	LFM-A13		chemical - kinase inhibitor						2,92E-03	CCND2,HMOX1	249 (16)
	tibolone		chemical drug						2,92E-03	PFKFB3,SERPINE1
10795673	FZD8	1,153	g-protein coupled receptor		-0,451	-0,277		0,090	2,97E-03	BMP2,IGFBP5,TBX5,TP53	139 (7)
10724467	APBB1	-1,172	transcription regulator						2,97E-03	APP,CASP4,Tpm1,VLDLR
10932162	mir-221	-1,105	microrna		0,299	0,831	bias	0,269	2,97E-03	HOXB5,MMP2,TIMP3,ZEB2
	miR-9-5p (and other miRNAs w/seed CUUUGGU)		mature microrna			1,997	bias	0,537	2,97E-03	BACE1,NTRK3,PMP22,SYTL4
10839014	CAPN3	-1,119	peptidase			1,000	bias	-0,537	2,97E-03	DUSP1,GPX2,HMOX1,VIMP
10718108	CCR6	1,088	g-protein coupled receptor			-1,000	bias	-0,537	2,97E-03	CCL20,CCL3L3,CXCL10,IL12A	246 (10)
	deoxycholate		chemical - endogenous mammalian		-0,234	0,000		0,084	2,97E-03	EGR1,GLS,MUTYH,PLAU,RARB,SERPINB5,SLC1A3,TP53	276 (19)
10900572	EFNA2	-1,000	kinase		-0,999	-1,134		-0,051	2,97E-03	FCER1A,FOXQ1,KRT4,KRT7,KRT75,NFIL3,NT5E,PKP1
	lithium chloride		chemical drug		0,120	-0,738	bias	-0,275	2,97E-03	APP,AXIN2,BMP2,BMP7,CACNA1G,HMOX1,MMP2,NOTCH3,PLD1,TBX5,TP53,VCAN	288 (19)
10714667	JAK2	-1,183	kinase		-0,609	-1,664	bias	-0,434	3,08E-03	ACER2,BMP7,CCND2,CXCL10,EGR1,GCNT2,Ifitm1,RBP1,RIPPLY3,SLC11A1,SLC1A3,TP53,VLDLR	308 (21)
10726172	FGFR2	-1,206	kinase		-0,907	-1,509		-0,183	3,11E-03	CCND2,CDH11,CITED1,CTSH,FOXQ1,GLIPR1,GRB10,HHIP,HRAS,IGF2,LGR5,PLP1,TSPAN8,WISP1
10832905	SIRT1	-1,124	transcription regulator		-1,479	-1,465		0,004	3,15E-03	ABCB1,BIRC3,CCND2,CNR1,CREB1,EBI3,GLI1,HGF,HMOX1,MMP2,NEGR1,NLGN2,PCK2,PPARGC1A,RPL13,SERPINE1,SFRP2,SLC7A11,TFPI,TIMP3,TP53	266 (17)
10892007	DICER1	-1,052	enzyme		0,512	0,922		0,139	3,17E-03	C10orf10,CACNA1C,CCND2,EGR1,ID3,IGF2,PLAU,PMP22,PRKCQ,PRKD1,RTN1,SERPINE1,SLC4A4,SPI1,TEK,TM4SF1,TP53,Tpm1	347 (21)
	bicuculline		chemical - endogenous non-mammalian		0,367	-0,647	bias	-0,392	3,28E-03	APP,DUSP1,EGR1,FOSB,GADD45B,IER2,JUNB	190 (13)
	sirolimus		chemical drug		-1,492	0,232	bias	0,319	3,32E-03	ANXA5,APP,ATP2B4,BID,BMP2,CCL3L3,CCND2,CCR5,CD68,CD80,EBI3,EGR1,HGF,HMGCS2,HMOX1,IGF2,IGFBP5,JUNB,LDHB,MMP2,MPZ,MRC1,MYH11,NCAM1,NR4A3,PPARGC1A,PRNP,RPL30,RPS27A,SELL,SERPINE1,SLC2A4,SNRPC,VMP1	301 (19)
10852019	NFATC2	1,091	transcription regulator	Inhibited	-1,641	-3,053	bias	-0,393	3,32E-03	CCL3L3,CD3G,CXCL10,EDN1,ENPP2,HELZ2,IL12A,IL12RB2,INHBA,LMO4,PDZD2,PLD1,PLK2,SLCO3A1,SOCS2	321 (18)
10728319	VEGFB	1,104	growth factor		0,193	0,899	bias	0,289	3,33E-03	BID,Casp12,CASP2,PPARGC1A,SLC27A4,TP53	190 (8)
	MEF2A		transcription regulator	Inhibited	-1,132	-2,190	bias	-0,483	3,33E-03	EDN1,ENO3,MYOCD,PPARGC1A,SLC2A4,TGFB2
	retinoid		chemical drug		0,413	0,053		-0,150	3,33E-03	CEACAM1,DUSP1,EDN1,FOLR2,RARB,UBD	220 (11)
	simvastatin		chemical drug		0,685	1,022		0,092	3,38E-03	ADAMTS1,ANXA1,ANXA3,APP,BMP2,CACNA1C,CACNA1G,CCL20,CCND2,EDN1,FADS1,FADS2,HMOX1,MMP2,NFKBIA,SERPINE1,SLC2A4,Tpm1	261 (15)
	lysophosphatidic acid		chemical - other		-0,346	-1,540	bias	-0,370	3,39E-03	CACNA2D1,CXCL10,DUSP1,EDN1,EGR1,JUNB,MPZ,PLAU,SERPINE1,TP53,WNT5A	266 (17)
10744171	TNFSF12	-1,049	cytokine		1,727	1,052		-0,220	3,39E-03	CCL19,CCL3L3,CCR5,CD68,CXCL10,NCF4,NFKB2,NFKBIA,NOTCH3,PPARGC1A,SLC2A4	258 (13)
10759538	MAP2K7	-1,005	kinase		-0,535	-1,067	bias	-0,269	3,41E-03	BIRC3,CXCL10,EFNB2,ENPP2,JUNB,MAOB,PDIA3,PLAU	239 (18)
10724987	PTH	-1,002	other	Inhibited	-1,875	-3,010	bias	-0,311	3,47E-03	ADAMTS1,ANGPT1,BMP2,Clec2d (includes others),DUSP1,EFNB2,FOSB,IGFBP5,MMP2,NFIL3,PLAU,Plekha6,PLXDC2,SFRP2,SLC2A4,WIF1	255 (18)
	prednisolone		chemical drug		0,481	1,789	bias	0,292	3,54E-03	APP,BID,BIRC3,CASP2,CD163,CXCL10,DUSP1,EDN1,EDNRA,FMO2,GLI1,KCTD12,NFIL3,NMT2,NQO2,PFKP,PRDX1,PRNP,RNF38,TP53,TXNIP	262 (14)
	L-glutamic acid		chemical - endogenous mammalian	Inhibited	-1,021	-2,075	bias	-0,312	3,58E-03	APP,EGR1,FADS1,FADS2,FMO2,FOSB,GADD45B,JUNB,NFIL3,PPARGC1A,SLC1A3,TP53	310 (15)
10806665	NFIX	1,009	transcription regulator		1,011	0,750		-0,134	3,59E-03	CHI3L1,ENO3,HGF,SERPINE1,SPARCL1	213 (7)
10926277	TREM1	-1,028	transmembrane receptor		-0,635	-1,886	bias	-0,295	3,61E-03	ACKR3,CCL20,CXCL10,EBI3,EDN1,EGR1,GADD45B,HAS1,HS3ST3B1,INHBA,KANK1,MOAP1,NFKB2,NFKBIA,NT5E,PLD1,SLC1A3,WNT5A	282 (15)
10726758	IRF7	1,205	transcription regulator			-1,320	bias	-0,537	3,65E-03	CASP4,CCL19,CD80,CXCL10,HELZ2,IFI35,IFI44,IFITM3,IFNL3,IL12A,PLSCR1,PSME2,TNFAIP8,UBE2L6	219 (18)
10844331	LCN2	-1,194	transporter		0,892	0,042	bias	-0,292	3,72E-03	ACTL6A,BMP2,CCL20,CCL3L3,CXCL10,HMOX1,IL1RN,MMP2,MRC1	261 (19)
10839434	FGF7	-1,134	growth factor		-0,081	-0,923	bias	-0,283	3,72E-03	ABCC3,AQP5,HAS2,NFE2L3,PLAU,SDC1,SERPINE1,SHH,TP53	243 (17)
10804132	NR3C1	-1,211	ligand-dependent nuclear receptor		-1,181	-1,597		-0,089	3,81E-03	ADH1C,ANGPTL7,ANXA1,APP,AQP5,BIRC3,BMP2,CASP4,CBX4,CCL3L3,CLK2,CXCL10,DUSP1,EDN1,EGR1,ENDOG,ERRFI1,GADD45B,GLCCI1,GLIPR1,GULP1,HMGCS2,IER2,IL12A,INHBA,KRT15,LMO4,MCF2,MOAP1,MYOC,NFIL3,NFKB2,NFKBIA,NSMCE3,PAWR,PIK3R3,PLK2,RABGGTB,RASD1,RBMS3,RNF38,SEMA3C,SERPINE1,SRD5A2,TIMP3,TNFAIP8,TP53,WNT5A	347 (14)
	Ro31-8220		chemical - kinase inhibitor		-0,307	0,798	bias	0,424	3,83E-03	DUSP1,EGR1,HMOX1,MMP2,PLD1,PRKCQ,SERPINE1	265 (18)
	ethionine		chemical toxicant	Inhibited	-1,589	-2,630	bias	-0,396	3,83E-03	ANXA1,CLU,CP,GPX2,S100A11,Tpm1,TSPAN8
10730266	NKX2-3	1,039	transcription regulator		0,834	0,743		-0,021	3,85E-03	BMP2,C2CD4B,CD68,CXCL16,EDN1,EMCN,GHR,GMPR,HELZ2,HIST2H2AC,MAMDC2,MMP7,PAWR,PLD1,PLSCR1,PRSS12,SEMA3A,TMEM100,UBE2L6
	Mek		group	Inhibited	-1,129	-2,007		-0,238	3,85E-03	BID,CASP2,CCND2,CD200,CLU,CXCL10,DDR2,EGR1,HAS2,IER2,PPARGC1A,Pvr,RABGGTB,RND3,SEMA3C,SERPINE1,TP53,Tpm1	270 (18)
10858165	CXCL12	1,039	cytokine	Inhibited	-1,510	-2,746	bias	-0,298	3,85E-03	ACKR3,BMP2,CD3G,CTSK,CXCL10,DMPK,EGR1,FLNA,FYN,JMJD1C,JUNB,MMP2,PLAU,RUNX3,RYR3,SHH,SOCS2,TP53	281 (17)
	RBPJ		transcription regulator	Activated	1,746	2,883	bias	0,317	3,86E-03	BMP2,BMP7,DUSP1,EPHA4,GLS,HAS2,HGF,IGF2,IL12A,INHBA,PGF,RUNX3,SDC1,TGFB2,WNT5A	247 (16)
10767373	CXCR4	-1,014	g-protein coupled receptor		-0,462	-1,264	bias	-0,372	3,90E-03	ACKR3,CDH11,CXCL10,EGR1,JUNB,MMP2,SHH,TP53	255 (17)
10767489	MAPKAPK2	-1,017	kinase		-0,091	-0,761		-0,240	3,90E-03	CCL3L3,CXCL10,LMO4,MMP2,MSR1,NFKBIA,PLAU,TP53	245 (17)
	phenylephrine		chemical drug		0,404	-0,454	bias	-0,309	3,90E-03	ANGPT1,DUSP1,EDN1,EDNRA,EGR1,KCND3,RGS4,SLC2A4	267 (18)
10794942	E2F3	1,035	transcription regulator		1,371	0,564		-0,228	3,95E-03	CA12,CCL20,CXCR3,EDN1,ELF3,HIST1H2BG,IGF2,INHBA,LAMA4,PTGER3,RBPMS,SERPINE1,TIMP3,WFDC2
	monocrotaline		chemical toxicant		0,078	-0,056		-0,056	4,01E-03	FHL1,HMOX1,ID3,NCAM1,Pln,SMAD5
	8-bromo-cAMP		chemical reagent		1,055	-0,163	bias	-0,305	4,08E-03	APP,BMP2,BMP7,CLEC11A,CLU,CREB1,CYP1B1,DUSP1,EGR1,FDX1,IGF2,NFIL3,PPARGC1A,SERPINE1,SLC2A4,TGFB2,VLDLR	316 (19)
	Sod		group						4,11E-03	CCL3L3,HMOX1,MMP2,TP53	232 (15)
10921030	CCK	-1,040	other		1,335	1,091		-0,124	4,11E-03	CNR1,CXCL10,EGR1,PENK	159 (11)
10899599	HOXC9	1,169	transcription regulator						4,11E-03	GLI3,SHH,TIMP3,WNT5A
10917183	NCAM1	-1,659	other		-0,330	-1,067	bias	-0,372	4,11E-03	NCAM1,NFKBIA,NLGN2,THY1
	spermidine		chemical - endogenous mammalian						4,11E-03	HMOX1,KRT15,KRT19,MMP2	185 (7)
	KT5823		chemical - kinase inhibitor		0,822	1,067		0,124	4,11E-03	AQP5,CNTF,EDN1,SLC12A4
	TRIM24		transcription regulator			0,707	bias	0,537	4,13E-03	Apol9a/Apol9b,BLNK,CXCL10,FAM110B,IFI35,IFI44,IFNGR1,PRKCQ,SAMHD1,SERPINE1,SOCS2	128 (7)
	alitretinoin		chemical drug		0,459	-0,461		-0,245	4,16E-03	ABCC3,ANXA5,APP,Casp12,CASP4,CCL20,CXCL10,DUSP1,FOLR2,IFNGR1,PLAU,RARB,RBP1,RUNX3,STRA6	284 (16)
	tributyrin		chemical drug		-0,258	-1,744	bias	-0,499	4,19E-03	BIRC3,CCL20,DUSP1,EDN1,ID3,INHBA,NDRG1,NFKB2,RGS4
10809665	NOD2	1,061	other	Inhibited	-1,423	-2,617	bias	-0,456	4,19E-03	AXIN2,BMP2,CXCL10,DMBT1,LMO4,NFKB2,NFKBIA,PTGES,TWIST2	291 (13)
	SOX3		transcription regulator			1,897	bias	0,505	4,24E-03	ANGPT1,CITED1,DUSP1,FRZB,IER5,INHBA,PCDH18,TGFB2,TWIST2,WNT5A
10814528	TNFSF10	-1,202	cytokine		0,988	0,711		-0,088	4,24E-03	ANGPT1,BID,BIRC3,DPYD,IL1RN,MMP2,NFKBIA,PLAU,PSME2,TP53	230 (12)
10856797	DYSF	-1,230	other						4,24E-03	ANXA1,ANXA2,C1QB,CD68,CTSH,CXCL10,ERRFI1,MRC1,PRSS23,S100A13
	isoproterenol		chemical drug		-0,544	-1,707	bias	-0,344	4,27E-03	ADCY5,APP,AQP5,CYP1B1,EDN1,HMOX1,JUNB,MMP2,MYOCD,PDE3A,Pln,PLP1,PRKD3,PRNP	273 (16)
10921899	RUNX2	-1,090	transcription regulator		0,517	-0,325		-0,247	4,28E-03	AXIN2,BMP2,CCR5,GADD45B,ISL1,ITGBL1,MMP2,MYH11,PCDH18,PLAU,SERPINE1,SHH	272 (17)
	oleic acid		chemical - endogenous mammalian		0,518	0,000		-0,159	4,28E-03	APP,CASP2,CLU,DUSP1,EDN1,GADD45B,HK2,HMOX1,NFKBIA,PPARGC1A,SERPINE1,SLC2A4	314 (17)
	cigarette smoke		chemical toxicant	Inhibited	-1,130	-2,385	bias	-0,407	4,34E-03	CASP2,CCL3L3,CXCL10,CYP1B1,EGR1,EMCN,GPX2,HMOX1,MMP2,P2RX1,PGF,PRDX1,PTGES,PTPRB,RUNX3,SERPINE1,SOCS2,TCP1,TP53	253 (15)
	leukotriene D4		chemical - endogenous mammalian			-1,539	bias	-0,515	4,45E-03	ADAMTS1,BMP2,CCL3L3,CITED1,DUSP1,EGR1,NDRG1,NR4A3	301 (22)
10820586	F2R	-1,243	g-protein coupled receptor		-0,566	-1,777	bias	-0,469	4,45E-03	ANGPT1,DUSP1,EGR1,HMOX1,MYOCD,SERPINB5,TEK,TP53	286 (21)
	Go 6976		chemical - kinase inhibitor		-0,534	0,788	bias	0,470	4,45E-03	ABCA7,BMP2,FAM3B,HMOX1,MMP2,NFKBIA,PLD1,TP53	255 (16)
10830382	FYN	-1,267	kinase		-0,369	-0,692		-0,146	4,46E-03	CXCL10,DUSP1,HMOX1,NQO2,PENK,PLP1,TP53	262 (16)
	BAPTA-AM		chemical reagent		1,007	1,912	bias	0,344	4,46E-03	AQP5,CXCL10,EGR1,FAM3B,MMP2,S100B,SOCS2	234 (16)
	arotinoid acid		chemical toxicant		0,924	0,108	bias	-0,376	4,51E-03	CNR1,DUSP1,FOLR2,RARB,RUNX3	107 (7)
10725768	IL27	1,060	cytokine	Inhibited	-1,358	-2,049		-0,226	4,68E-03	C10orf10,CCL20,CCND2,CD163,CD80,CXCL10,EGR1,IL12A,IL12RB2,IL1RN,MRC1,UBD	280 (16)
10863125	KDM3A	-1,053	transcription regulator						4,69E-03	EDN1,HMOX1,SERPINE1	89 (7)
	ADAM21		peptidase						4,69E-03	GLS,MRPL32,TPPP3
10881771	NMNAT1	-1,045	enzyme						4,69E-03	SOCS2,TFPI,TGFB2
10729970	RBP4	-1,189	transporter						4,69E-03	RARB,RBP1,SHH	130 (7)
10856043	MAD2L1	1,092	other						4,69E-03	KRT15,LGR5,LRIG1
10891818	ATXN3	1,021	peptidase						4,69E-03	APP,CREB1,MMP2
	MDL 28170		chemical toxicant						4,69E-03	APP,PRNP,TP53	244 (11)
10929390	IRS1	-1,242	enzyme		-0,216	-0,596		-0,220	4,69E-03	EFNB2,EGR1,FHL1,GAS5,LAMA4,PPARGC1A,SFRP2,SIGLEC1,SLC2A4,SPARCL1,TFAM,WISP1,WNT5A	270 (17)
	okadaic acid		chemical toxicant		-1,571	-1,996		-0,136	4,70E-03	ANXA1,APP,CCND2,CYP1B1,EGR1,FOSB,IL1RN,JUNB,NDRG1,RARB	299 (18)
10739334	MAP2K6	-1,046	kinase						4,70E-03	CXCL10,MMP2,MYH11,PLAU,Pln,PPARGC1A,PRDX1,SLC1A3,SLC2A4	245 (19)
10882933	XDH	-1,141	enzyme		0,751	0,795		0,019	4,79E-03	CCR5,DUSP1,ID3,MMP2,PLAU,SERPINE1	247 (19)
	IFNAR2		transmembrane receptor						4,79E-03	CXCL10,HSH2D,IFI44,PSME2,UBD,UBE2L6	184 (10)
10895932	STAT6	-1,082	transcription regulator		-0,725	-1,116		-0,099	4,88E-03	ABLIM1,ANO1,CCL20,CCL3L3,CCND2,CCR5,CRIP1,CXCL10,EGR1,GADD45B,HMGCS2,IER2,IL1RN,MMP2,NFIL3,NFKBIA,PLD1,PLSCR1,PPARGC1A,PRNP,SERPINE1,SOCS2,TMTC1	269 (15)
	Lh		complex		0,567	-0,025		-0,167	4,95E-03	ACTG2,ADAMTS1,ARHGAP35,CASP4,CCND2,CDK14,CREB1,DUSP1,FDX1,FLNC,HAS2,HK2,ITGB5,MMP2,PAWR,PDLIM3,PRKD1,RGS4,SRD5A2,TGFB2,TP53	251 (18)
10755112	ADIPOQ	-1,774	other		-0,885	-1,299		-0,118	4,98E-03	BMP2,CCL20,CLEC10A,CXCL10,CXCR3,DUSP1,EGR1,HMGCS2,HMOX1,MSR1,NFKBIA,PPARGC1A,SLC2A4,TP53	259 (17)
10719829	LIPE	-1,040	enzyme		-0,961	-1,342		-0,170	4,98E-03	ADH1C,ANGPT1,CLK1,CP,DMPK,EDN1,EGR1,FMOD,GRB10,MSR1,PPARGC1A,PVALB,RARB,SLC2A4	255 (13)
10784968	PDLIM2	-1,044	other		0,668	0,905		0,071	4,98E-03	CCL20,CRISPLD2,ENPP2,GHR,GSTM2,IFI44,KCTD12,RTN1,SH3GL2,SMOC1,TXNIP
10891303	TGFB3	-1,226	growth factor	Inhibited	-1,891	-3,240	bias	-0,416	4,98E-03	ACTG2,FOSB,MMP2,PALLD,PLOD2,PPARGC1A,SERPINE1,SH3PXD2A,TIMP3,TSPAN2,ZEB2	230 (15)
	Gm-csf		group		0,236	-0,985	bias	-0,468	5,16E-03	CASP2,CCND2,CD163,CD80,JUNB,MRC1,SOCS2	187 (10)
10803655	PROC	1,090	peptidase		-0,435	0,051		0,188	5,16E-03	ANGPT1,CLU,MMP2,NFKB2,SERPINE1,TEK,TP53	281 (15)
10893067	STAT2	1,079	transcription regulator		1,401	0,762	bias	-0,322	5,16E-03	CCL19,CXCL10,GLI1,IFI35,IL12A,SHH,ST13	184 (13)
	SP600125		chemical - kinase inhibitor		0,243	1,221		0,228	5,19E-03	ABCB1,CD80,CXCL10,CXCL16,EGR1,FOSB,HAS1,HMOX1,ITGB5,JUNB,LAMA5,PCK2,PLSCR1,PRDX1,PTGES,RARB,RGS4,SERPINE1,TP53	264 (16)
10846233	ATF2	-1,141	transcription regulator			-0,905	bias	-0,537	5,20E-03	ANGPTL2,DUSP1,EGR1,ITGB8,MYLK,PENK,PLAU,PPARGC1A,SERPINB5,TGFB2	279 (15)
10819281	PPP3CA	-1,074	phosphatase						5,25E-03	APP,FXYD1,LCAT,LPAR1,MAOB,PLD1,PMP22,S100B,SLC2A4	140 (7)
	OTX2		transcription regulator	Inhibited	-1,025	-2,137	bias	-0,398	5,25E-03	EFNA5,ENPP2,FLVCR2,NCAM1,PTPRZ1,RDH10,SEMA3C,SLC14A1,STRA6
	imiquimod		chemical drug		1,504	0,218	bias	-0,463	5,25E-03	CD80,GLI1,HHIP,HMOX1,IFI35,IL12A,IL1RN,JUNB,SELL	236 (16)
10736312	NOS2	-1,097	enzyme		-0,182	-0,478		-0,078	5,26E-03	APP,CCL3L3,CD80,CHI3L1,CP,EDN1,HMOX1,IL1RN,KRT4,LPAR1,NFKBIA,PLSCR1,PPARGC1A,SLC2A4,Slfn2,THY1	278 (11)
10753005	SOD1	1,060	enzyme						5,26E-03	ATP1A2,BID,C1QA,Casp12,CASP4,CLU,CP,HMOX1,INHBA,JUNB,LOC728392,MAOB,MET,NEFL,NFIL3,PAWR,PCP4,TP53	302 (16)
	2-amino-5-phosphonovaleric acid		chemical - other		1,353	1,209		-0,041	5,36E-03	ADAMTS1,BID,DUSP1,EGR1,FOSB,GADD45B,GFRA1,JUNB,LBH,NR4A3,NUDT9,PLK3,PRKAB2,SLC25A29	247 (13)
	monophosphoryl lipid A		chemical reagent		-0,302	-1,214	bias	-0,460	5,50E-03	APP,CD80,CXCL10,IL1RN	322 (16)
	Angiotensin II receptor type 1		group		-0,180	-1,067	bias	-0,448	5,50E-03	CCL3L3,CXCL10,EDN1,SERPINE1	258 (16)
10907893	MMP1	1,140	peptidase						5,50E-03	EGR1,MYOCD,PTGES,TACR1	233 (17)
10834719	RXRA	-1,001	ligand-dependent nuclear receptor		0,486	-0,229		-0,218	5,52E-03	ABCB1,ABCC3,ADH1C,APP,CCL20,CTSH,CXCL10,FADS2,HAS2,HMGCS2,HMOX1,MAOB,NAV2,PCK2,PLD1,RARB,RBP1,SDC1,SLC2A4,STRA6,TGFB2	256 (16)
	methotrexate		chemical drug		-0,090	-0,538		-0,106	5,52E-03	C1QB,C2,CASP4,CCL19,CLEC11A,CXCL10,DUSP1,ENO3,FADS1,HMGCS2,HMOX1,IGFBP5,IL12A,ITGA1,MET,PFN2,PRDX1,S100A11,SELL,TIMP3,TP53	304 (16)
10817396	ARNT	-1,005	transcription regulator		0,195	-0,933	bias	-0,403	5,54E-03	CCND2,CCR5,CXCR3,CYP1B1,EDN1,HGF,HK2,PCK2,SELL,SERPINE1,SHH,TP53	310 (12)
	PDGF-DD		complex		0,666	0,447		-0,098	5,58E-03	Casp12,CASP2,CLU,PGF,TP53
10915726	ECSIT	-1,081	transcription regulator			-0,728	bias	-0,537	5,58E-03	HMOX1,IL1RN,JUNB,NFKB2,NFKBIA	225 (11)
	hemozoin		chemical - endogenous non-mammalian			0,669	bias	-0,537	5,58E-03	CCL3L3,CCR5,CD80,HMOX1,IL12A	273 (15)
	methylprednisolone		chemical drug		-0,794	-1,392		-0,103	5,66E-03	ABCC9,ADGRL2,ANGPTL2,ANXA1,ANXA2,ANXA3,C1QB,CAMK1D,CDH3,CTSH,DUSP1,ENPP2,GHR,HMOX1,ID3,IFNGR1,IL1RN,IMP3,ITGB5,KRT15,KRT19,LAMB2,MAOB,MYO1B,PKP1,PLAU,PLLP,PLS3,PSME2,RND3,SCEL,SDC1,SERPINE1,SH2D4A,SLC4A4,Sult1a1,TACSTD2,TIMP3,TP53,Tpm1,VMP1	247 (14)
10733506	GDF9	1,052	growth factor		0,597	0,208		-0,179	5,67E-03	HAS1,HAS2,ID3,INHBA,PLAU,VCAN
10814847	SOX2	1,012	transcription regulator		0,946	1,282		0,070	5,70E-03	ABCC3,ANGPT1,AXIN2,CITED1,CXCL14,DUSP1,ELF3,FRZB,GADD45B,GLI3,GRHL3,IER5,INHBA,ISL1,KRT19,KRT7,NFKB2,NOTCH3,PCDH18,STRA6,TGFB2,TIMP3,TWIST2,WISP1,WNT5A
	Histone h3		group						5,74E-03	ABCB1,ACKR3,ADCY5,ADRA1A,AQP5,CACNA1G,CCND2,CDK14,CEACAM1,CXCL10,EGR1,EML5,ENO3,FAM49A,GHR,GLI1,HOXB5,HOXB6,HPSE,IFITM3,MET,MKX,MPZ,NFKBIA,NKD1,PALLD,PTGES,RARB,RGS4,TBX5,ZNF423	227 (7)
	tamoxifen		chemical drug		0,210	-0,098		-0,074	5,91E-03	ACKR3,AGR2,BID,BMP2,C10orf10,CDH11,CLU,EPHA4,FADS1,FADS2,FHL2,HAS2,HGF,IGF2,IL1RN,JUNB,MET,PCP4,PRSS23,RERG,TP53,ZEB2	323 (20)
10885808	PSEN1	1,045	peptidase		-1,958	-1,739		0,060	5,97E-03	AMPH,APP,ATP1A2,BACE1,C1QA,C1QB,CCL3L3,CCR5,CKMT1A/CKMT1B,DUSP1,EGR1,ENPP2,EXTL2,GADD45B,GAS5,MSR1,NCAM1,PCP4,Pcp4l1,PER3,PVALB,RYR3,S100B,SH3GL2,STAB1,TP53,Tpm1,TPPP,TUBB2B	287 (17)
10877952	IFNB1	1,105	cytokine		-0,259	-1,125		-0,241	6,00E-03	ANXA5,APOBEC1,CCR5,CD80,CTSK,CXCL10,CXCR3,EBI3,GBP7,GLIS2,GPC4,Ifitm1,IFNGR1,IL12A,MMP2,NID2,RNASE4,RNASEL,RND3,SHH	263 (19)
	E. coli serotype 0127B8 lipopolysaccharide		chemical - endogenous non-mammalian		1,005	0,261		-0,177	6,29E-03	ANXA1,CXCL10,CXCL16,DERL2,EDNRA,FAM107A,GMPR,HAS2,HMOX1,LAMB2,NCALD,NFKBIA,NOTCH3,P2RY14,PCK2,PTGES,SLC7A11,UBD	293 (16)
	aspirin		chemical drug		-1,644	-0,827	bias	0,297	6,32E-03	CD80,CNTF,CXCL10,GLI1,MMP2,PTGER3,RECK,SELL,SERPINB5,TP53	246 (16)
	morphine		chemical drug		0,539	-0,010		-0,179	6,42E-03	ABCB1,CCL3L3,CCR5,CNR1,CREB1,FOSB,GHR,JUNB,NTRK3,P2rx7,PENK,PTGES,TP53	376 (18)
	5-azacytidine		chemical drug		-0,188	-1,752	bias	-0,444	6,42E-03	ABCB1,ANXA2,DUSP1,FYN,HK2,INHBA,LDHB,MYO1B,PLAU,RARB,RUNX3,SHH,TACSTD2
10713045	FOSL1	1,074	transcription regulator		-1,055	-1,219		-0,062	6,44E-03	CCL3L3,EGR1,FOSB,JUNB,MET,MMP2,PLAU,SERPINE1	141 (7)
	EIF2AK2		kinase		1,247	0,186	bias	-0,439	6,51E-03	EGR1,IFI35,NFKB2,NFKBIA,PLSCR1,SAMHD1,TP53,UBE2L6,ZNF292	246 (18)
10750200	IFNAR1	-1,047	transmembrane receptor		-0,818	-1,411	bias	-0,274	6,54E-03	Apol9a/Apol9b,CCL20,CCL3L3,CLIC5,CXCL10,HSH2D,IFI44,IFNGR1,IFNL3,IL12A,SDC1,UBD	208 (16)
	methimazole		chemical drug		-1,376	-1,000		0,156	6,66E-03	Akr1c19,DMBT1,GP2,PCP2,PRDX1,VLDLR
	capsaicin		chemical drug		-0,502	-0,388		0,044	6,80E-03	ABCC3,AQP5,HGF,HMOX1,MMP2,TACR1,TGFB2	267 (13)
	nicotine		chemical drug		0,077	-1,024	bias	-0,302	6,82E-03	BMP2,CACNA1C,CACNA2D1,CCND2,CD80,CTSK,EDN1,EGR1,HMOX1,JUNB,MMP2,MMP7,PENK,SERPINE1,TP53,TRPC1	251 (17)
	dexamethasone phosphate		chemical drug		-0,186	-0,447		-0,117	6,82E-03	DUSP1,ERRFI1,ID3,NFKBIA,SCN7A	188 (7)
10788414	CNOT7	-1,157	transcription regulator						6,82E-03	IFI35,PLSCR1,SLC14A1,SLC7A11,UBE2L6
	diallyl disulfide		chemical - endogenous non-mammalian						6,82E-03	ABCC3,BID,HMOX1,NT5E,TP53
10861817	MTPN	1,009	transcription regulator	Inhibited		-2,550	bias	-0,537	6,95E-03	ANXA1,Casp12,CCND2,CP,EDN1,FBLN1,GAS5,SERPINE1,TCF21,TGFB2	183 (7)
	RPS6KA5		kinase		1,656	1,165	bias	-0,251	7,19E-03	CCL20,DUSP1,IL12A,JUNB	285 (13)
	7-nitroindazole		chemical reagent						7,19E-03	FOSB,NCAM1,NFKBIA,PVALB
	2-acetylaminofluorene		chemical toxicant		-0,682	-1,411	bias	-0,394	7,19E-03	ABCB1,ABCC3,NOTCH3,TP53	140 (7)
	probucol		chemical drug						7,19E-03	BMP2,HMOX1,SERPINE1,TP53	208 (11)
	pilocarpine		chemical drug						7,19E-03	APP,AQP5,FOSB,JUNB	148 (7)
	digoxin		chemical drug						7,20E-03	ABCB1,NDRG1,TP53
10926698	ADGRF5	-1,250	g-protein coupled receptor						7,20E-03	CCL3L3,IL1RN,MMP2	139 (7)
	PRDM16		transcription regulator						7,20E-03	HGF,PPARGC1A,SERPINE1
10914601	CCR9	-1,093	g-protein coupled receptor						7,20E-03	GLS,MRPL32,TPPP3
10734382	PMP22	-1,321	other						7,20E-03	MPZ,P2rx7,PMP22
10733676	HINT1	1,184	enzyme						7,20E-03	FADS1,FADS2,TP53
	TPM3		other						7,20E-03	ITGA1,MMP2,TEK
10846599	TTN	1,080	kinase						7,20E-03	FHL1,FHL2,Pln
10818656	mir-137	-1,006	microrna						7,20E-03	APP,NEFL,ZNF365
10892962	PTGES3	1,129	enzyme						7,20E-03	ABCC3,PMP22,TM4SF1
10737722	HOXB5	-1,591	transcription regulator						7,20E-03	MMP2,PLAU,SHH
10771389	HPSE	1,316	enzyme						7,20E-03	APP,HGF,SDC1
	aplidine		biologic drug						7,20E-03	DUSP1,FOSB,JUNB	230 (15)
10716679	SASH1	1,000	other	Inhibited		-3,000	bias	-0,537	7,22E-03	CCND2,CXCL10,EDN1,HELZ2,IL12A,INHBA,LMO4,MET,SLCO3A1
10852050	ZNF217	1,088	transcription regulator						7,22E-03	AGR2,CITED1,CREB5,MYO1B,NEFL,SEMA3A,SOCS2,ST3GAL6,STRA6
10721388	SPIB	1,208	transcription regulator		-0,144	-1,539	bias	-0,469	7,22E-03	BLNK,CCR5,CD200,CD80,CLEC10A,EGR1,LGR5,NAV2,TENM4
	calphostin C		chemical - kinase inhibitor		-0,078	1,294	bias	0,489	7,23E-03	ABCB1,CLU,DUSP1,MAOB,MSR1,NTN1,PLAU,TP53	259 (17)
	Insulin		group		-0,214	-0,933		-0,159	7,41E-03	APP,ATP5G2,BACE1,CDK8,DUOX1,DUSP1,EDN1,EGR1,ERRFI1,FADS1,FADS2,FOSB,GRB10,HMOX1,HPSE,IGF2,MAOB,MMP2,NFIL3,NFKBIA,NR4A3,PFKFB3,PPARGC1A,SERPINE1,SLC2A4,VLDLR	264 (17)
	carbon tetrachloride		chemical toxicant		0,677	-0,563	bias	-0,315	7,48E-03	CCL3L3,CCR5,CNR1,CXCL10,DUSP1,GADD45B,HGF,HMOX1,IGFBP5,IGFBP6,ITGA8,JUNB,MMP2,PDGFD,PRNP,RBP1,TGFB2,TIMP3	291 (18)
	butyric acid		chemical - endogenous mammalian		0,707	0,599		-0,024	7,56E-03	ABCB1,ADCY1,ANXA1,ANXA2,ANXA5,ATP2B4,CCL20,CCND2,CCR5,CD80,CDH11,CLU,DUSP1,FYN,GLI3,IGF2,IL12A,ITGB5,MMP7,NFKB2,NFKBIA,PDIA3,PLAU,PLSCR1,PRDX1,PYGL,SERPINE1,THSD7A,TIMP3,TP53,WNT5A	319 (14)
10815317	FOXO1	-1,085	transcription regulator		1,089	-0,547	bias	-0,356	7,62E-03	BID,BIRC3,BLNK,CASP2,CCL20,CTSE,CTSK,CXCL10,EDN1,EFHD1,EGR1,FOSB,GADD45B,HMOX1,ITGB6,JUNB,MRPS12,PCK2,PLSCR1,PPARGC1A,SELL,SERPINB5,SERPINE1,SESN3,SLC2A4,TP53,TXNIP	246 (18)
10757956	SBDS	1,095	other						7,63E-03	CHAC1,DERL3,DPYD,EGR1,GADD45B,HOXB6,LGR5,PTBP2,RGS4,TERF2IP
10773853	LIF	-1,062	cytokine	Inhibited	-1,979	-2,287		-0,081	7,63E-03	BMP2,BMP7,CCL3L3,CXCL10,EGR1,ELF3,GAL,HGF,HK2,HLA-G,HPSE,JUNB,PLD1,RGS4,SOCS2,TP53,WNT5A	304 (22)
10738056	THRA	-1,210	ligand-dependent nuclear receptor		1,357	1,378		0,009	7,67E-03	APP,CTSH,CXCL10,FRZB,HMOX1,MMP7,PCP2,PENK,Pln,RARB,SLC2A4,TP53	297 (22)
	oblimersen		biologic drug		2,423	1,134	bias	-0,487	7,75E-03	DUSP1,EFNB2,GADD45B,HIST1H2AE,IFI35,IFI44,TRIM14
10824446	EFNA4	1,076	kinase		-0,359	0,000		0,146	7,78E-03	ITGB6,KRT4,KRT7,KRT75,NT5E,PKP1
	MUC1		other		-0,543	-1,170	bias	-0,260	7,78E-03	CDH11,EGLN3,HGF,MRC1,NFKBIA,PLAU	227 (8)
	LDL		complex		0,191	-0,848	bias	-0,293	7,84E-03	BMP2,CCL20,CD68,CD80,CTSK,CXCL10,DUSP1,EGR1,FOSB,HAS2,HMOX1,IL1RN,MMP2,MSR1,NR4A3,PLAU,RND3,SERPINE1,SIGLEC1,TP53	233 (14)
10840609	CST5	1,067	other		-0,160	1,094	bias	0,262	7,96E-03	ABLIM1,ANXA2,ANXA3,ANXA5,ARHGAP29,CORO1A,FHL1,FRAS1,ID3,JMJD1C,KRT23,NOP10,NPAS2,NT5E,PLS3,PRDX1,RBP1,RRS1,S100A11,SLC1A3,SLC7A11,TSPAN5,VCAN
10889228	MYCN	1,215	transcription regulator	Activated	2,488	2,088		-0,088	7,96E-03	ABCA7,ABCB1,ABCC3,ABCG4,BID,CCND2,CDH11,CHPF2,CLU,HK2,INHBA,LGALS1,MMP2,MRC2,NCAM1,RPL13,RPL22,RPL30,RPL31,SERPINE1,TP53,ZEB2	248 (12)
10743652	MYOCD	-1,294	transcription regulator		-1,174	-1,904	bias	-0,252	7,99E-03	CACNA1C,CNN1,HSPB7,MYH11,MYLK,PDLIM3,PTPRB,SERPINB5,VCAN	38 (2)
10840076	PRNP	-1,279	other		0,738	0,659		-0,028	7,99E-03	ABCB1,APP,EGR1,IGF2,MMP2,PDIA3,PRNP,TCF7L1,TP53	314 (19)
	cobalt chloride		chemical reagent		0,188	-0,841	bias	-0,350	7,99E-03	ADAMTS1,CLU,CP,CYP1B1,DUSP1,HMOX1,NDRG1,SLC1A3,TP53	293 (16)
	hydrocortisone		chemical - endogenous mammalian		1,058	0,989		-0,020	8,02E-03	CCND2,CD163,CD80,CDH11,GADD45B,HGF,IGFBP5,IGFBP6,INHBA,NDUFA6,NFKBIA,SERPINE1,TP53	347 (17)
	Calcineurin protein(s)		complex		0,465	-0,411	bias	-0,336	8,10E-03	DUSP1,EGR1,NFIL3,NR4A3,PPARGC1A,PVALB,SERPINE1,SLC8A2	275 (18)
	CXCL8		cytokine	Inhibited	-1,855	-2,555	bias	-0,274	8,10E-03	ABCB1,ACKR3,ANXA1,HAS1,ITGA1,MMP2,NFKBIA,SELL	295 (16)
10927875	STAT4	-1,196	transcription regulator	Inhibited		-2,126	bias	-0,537	8,12E-03	BANP,CCR5,CXCL10,ERRFI1,FDX1,GAS5,GCNT2,HILPDA,IL12RB2,NDRG1,PFN2,PLOD2,PYGL,SERPINB5,SERPINE1,SUPT3H,TSPAN5,TUBB2B,VLDLR	229 (13)
	Focal adhesion kinase		group		-1,612	-1,964		-0,179	8,24E-03	EFNB2,MMP2,PALLD,SELL,TP53	236 (16)
10891240	PGF	-1,270	growth factor			-1,932	bias	-0,537	8,24E-03	CCL20,EDN1,EGR1,FOSB,SERPINE1	268 (19)
10787808	GAPDH	-1,090	enzyme		-1,883	-1,387		0,224	8,24E-03	C2,CCL20,DUSP1,TXNIP,UBE2L6
10826902	TET2	-1,122	other		-0,289	-1,508	bias	-0,367	8,28E-03	ANXA2,FAM129A,FCN1,FOXC1,GRAP2,Ifitm1,IFITM3,PLS3,PXDC1,RND3,SLC16A12,SPINT1
	eicosapentenoic acid		chemical drug		1,202	1,424		0,071	8,35E-03	CD80,FADS1,FADS2,HMOX1,MRC1,PTGES,SERPINE1,SPI1,TGFB2,TP53	248 (17)
10886036	JDP2	-1,187	transcription regulator						8,45E-03	CTSK,TP53	172 (7)
10905439	CSNK1E	-1,007	kinase						8,45E-03	APP,SERPINE1	139 (7)
10815636	MBNL1	-1,086	other						8,45E-03	ABLIM1,DMPK
10719616	Pvr	-1,317	other						8,45E-03	CCND2,Pvr
10857278	FBLN2	-1,203	other						8,45E-03	FBLN1,MMP2
10861835	PTN	1,205	growth factor						8,45E-03	CNTF,PTPRZ1
10702467	SDHA	-1,063	enzyme						8,45E-03	HMOX1,SLC2A4	206 (7)
10781410	GFRA2	-1,259	transmembrane receptor						8,45E-03	EGR1,FOSB	89 (7)
10806829	PKN1	-1,003	kinase						8,45E-03	MYH11,PLD1
10914811	Yap1	1,029	transcription regulator						8,45E-03	MYH11,MYOCD	32 (2)
10903053	INHBC	1,135	growth factor						8,45E-03	INHBA,JUNB
	Pou3f1		transcription regulator						8,45E-03	MPZ,PMP22
10940413	EMD	-1,073	other						8,45E-03	BMP2,EGR1
	atipamezole		chemical drug						8,45E-03	EGR1,JUNB
	opioid		chemical drug						8,45E-03	HMOX1,PLAU
	phloretin		chemical - endogenous non-mammalian						8,45E-03	HMOX1,TXNIP
	E64		chemical - endogenous non-mammalian						8,45E-03	APP,MMP2	212 (10)
	2-amino-3-phosphonopropionic acid		chemical - endogenous mammalian						8,45E-03	EGR1,JUNB
	N-butyldeoxynojirimycin		chemical drug						8,45E-03	MSR1,PAWR
10837794	SPI1	1,287	transcription regulator		1,277	0,500	bias	-0,282	8,58E-03	BLNK,CCND2,CD68,CHI3L1,CTSE,CTSK,FCER1A,ID3,IL12A,IL1RN,KLK1,MMP2,MRC1,NCF4,RUNX3,SPI1,TCP1	146 (7)
	dimethyl sulfoxide		chemical drug	Inhibited	-1,237	-2,377	bias	-0,332	8,61E-03	ANXA1,BMP2,CCND2,FRZB,HMOX1,PDZD2,PLD1,SPI1,TBX5,Tpm1,UBE2L6,VLDLR,WIF1	291 (16)
	DMD		other		-0,476	-1,067	bias	-0,298	8,73E-03	ABI2,AIG1,ATP1B2,BLNK,CACNA2D1,GMPR,HTR2B,IL12A,MAOB,NQO2,PPARGC1A,PVALB,PYGM,ST3GAL6,SYNC,WBSCR17	136 (7)
10867139	MSC	1,045	transcription regulator		0,940	0,378		-0,212	8,79E-03	BMP7,HGF,IFI44,PSD3,SCEL,SELL,ZNF423
	FOXC2		transcription regulator		-0,065	-0,816	bias	-0,307	8,79E-03	EFNB2,ITGB5,MMP2,PPARGC1A,SLC2A4,TP53,WNT5A	189 (7)
	3-nitropropionic acid		chemical toxicant		0,440	0,184		-0,107	8,79E-03	APP,BACE1,CNR1,LDHB,PENK,SLC7A11,TP53	275 (13)
	androgen		chemical drug		-0,522	-0,333		0,063	8,80E-03	ADAMTS15,AGR2,AXIN2,CA12,FLNA,FUT2,IGFBP5,INHBA,NFKBIA,SDC1,SFRP2,TNFAIP8,VMP1,WIF1,WNT5A
	diethylstilbestrol		chemical drug		1,180	0,487		-0,236	8,85E-03	ADH1C,ADM2,C1QA,CD200,CLU,EGR1,ENDOU,FMOD,FRZB,GAL,IGFBP6,INHBA,LMO4,SERPINB5,SOCS2,TCF7L1,WFDC2,WNT5A	213 (7)
10804127	FGF1	-1,052	growth factor		1,264	1,591		0,096	8,94E-03	AXIN2,CDH11,EDN1,EGR1,FHOD3,HAS2,HMOX1,NOTCH3,TEAD4,TGFB2,TIMP3,WISP1	307 (21)
	PP1		chemical - kinase inhibitor		0,144	0,896	bias	0,309	9,02E-03	ANGPT1,CCND2,CXCL16,HMOX1,IL1RN,MMP2	285 (17)
10872003	STK40	-1,045	kinase						9,02E-03	ABCB1,C1QA,C1QB,CCL3L3,CCR5,SHH	141 (7)
10867409	SUMO2	-1,026	enzyme		0,514	0,640		0,052	9,02E-03	CCND2,CEACAM1,CXCL16,HLA-G,LOC100909913/Ndp,RNASE4
10793965	H2AFY	1,003	other	Activated	1,533	2,449	bias	0,374	9,02E-03	ALDH1A3,CCND2,EGR1,KRT23,PLAU,SERPINE1
10760954	GNB2	1,103	enzyme						9,02E-03	CCL3L3,CD80,DUSP1,FOSB,PLAU,PLK2	140 (7)
	EFNA3		kinase		-0,310	0,000		0,126	9,02E-03	ITGB6,KRT4,KRT7,KRT75,NT5E,PKP1
10877005	TXN	1,015	enzyme		0,263	-0,039		-0,139	9,02E-03	CCND2,CYP1B1,HMOX1,NFKBIA,SELL,TP53	271 (12)
	heparin		chemical - endogenous mammalian		-1,128	-1,561		-0,179	9,04E-03	CD80,CNN1,DUOX1,HAS2,HPSE,MMP2,PAPPA,TFPI	285 (19)
10807542	CDH1	-1,013	other		-0,156	-0,239		-0,032	9,04E-03	BMP7,CDH3,KRT15,KRT19,KRT7,MCAM,PFKFB3,TPBG	193 (7)
	C5		cytokine		-0,293	-0,941		-0,200	9,14E-03	CCL3L3,CDH11,CXCL10,EFNB2,EGR1,HGF,IL12A,MET,NFKBIA,PLK3,SERPINE1	281 (17)
10914799	BIRC3	-1,284	enzyme						9,18E-03	BIRC3,NFKB2,NFKBIA,TP53	269 (12)
10843212	IL36B	-1,053	cytokine						9,18E-03	CCL20,CD80,CXCL10,IL12A	172 (11)
10768305	CDC73	1,083	other						9,18E-03	APP,HMGCS2,IGF2,PTGES
	hemoglobin		complex		1,055	0,264	bias	-0,403	9,18E-03	CD163,EDN1,HMOX1,PIR
	Collagen type IV		complex						9,18E-03	DPYD,MMP2,PLAU,SERPINE1	171 (10)
10764007	KISS1	1,026	other		0,266	0,000		-0,134	9,18E-03	Abca8a,EGR1,PPARGC1A,TFAM	127 (7)
	PD 169316		chemical - kinase inhibitor		-0,269	0,000		0,134	9,18E-03	BIRC3,CCND2,PPARGC1A,TIMP3	219 (12)
	L-buthionine (SR)-sulfoximine		chemical drug		0,609	0,152		-0,230	9,18E-03	ABCB1,HMOX1,NFKBIA,SERPINE1	246 (17)
10800919	EGR1	-1,798	transcription regulator		-0,283	-1,670	bias	-0,386	9,27E-03	ABCB1,CCL3L3,CCND2,CLU,EGR1,GADD45B,HMOX1,HPSE,IGF2,JUNB,MAOB,NDRG1,PLAU,PTGES,SERPINE1,TP53	287 (18)
10716053	Ins1	-1,103	other	Inhibited	-1,628	-2,712		-0,228	9,47E-03	ADH1C,ATP1A2,CA14,CNN1,CREB1,EDN1,EGR1,ERRFI1,FADS1,FADS2,HK2,IGF2,IGFBP5,JUNB,LDHB,MMP2,MPZ,PIKFYVE,PRKCQ,SERPINE1,SLC2A4,SOCS2,THY1,TIMP3	304 (16)
	homocysteine		chemical - endogenous mammalian		0,483	-0,398	bias	-0,300	9,72E-03	ANXA2,CLU,CXCL10,HMOX1,MMP2,NDRG1,PGF,PRDX1,TP53	261 (17)
10775866	AREG	1,063	growth factor	Inhibited	-1,202	-2,190	bias	-0,451	9,85E-03	CCL20,CDH11,EGR1,HAS2,PLAU	263 (21)
10868221	CGA	-1,323	other		-1,450	-1,982	bias	-0,269	9,85E-03	ADAMTS1,BIRC3,MMP2,PARM1,TIMP3
	formaldehyde		chemical - endogenous mammalian		-0,039	-1,000	bias	-0,481	9,85E-03	EGR1,FOSB,GHR,JUNB,PENK	225 (15)
	vitamin K3		chemical drug		0,794	0,000	bias	-0,397	9,85E-03	BID,CCL20,EGR1,HK2,HMOX1	309 (17)
	IKZF1		transcription regulator		0,657	1,311		0,182	9,91E-03	AJUBA,BLNK,CCND2,CYP7B1,MYO1B,NCAM1,NOTCH3,PRKCQ,PRNP,PRRT3,RAI14,SPI1,Sult1a1
	nitroprusside		chemical drug		-1,203	-1,493		-0,112	9,94E-03	CREB1,EGR1,HMOX1,IFNGR1,PPARGC1A,SLC12A4,TP53	277 (20)
10719486	RELB	-1,153	transcription regulator		-1,028	-1,490		-0,215	1,01E-02	ABCB1,BIRC3,CCL19,CCL20,CHI3L1,NFKB2,NFKBIA,SERPINB5
	lipoteichoic acid		chemical - endogenous non-mammalian		0,500	-0,597	bias	-0,427	1,01E-02	CCR5,CD80,CXCL10,EBI3,HMOX1,IL1RN,MMP2,NR4A3
	pCPT-cAMP		chemical - kinase inhibitor						1,04E-02	APP,EGR1,JUNB
	Pde		group						1,04E-02	HMOX1,NR4A3,TFAM
	Gli		group						1,04E-02	CCND2,GLI1,HHIP
	HUWE1		transcription regulator						1,04E-02	CCND2,MUTYH,TP53
10850563	CST3	-1,005	other						1,04E-02	APP,CTSK,NFKBIA
10825809	CD53	1,025	other						1,04E-02	GLS,MRPL32,TPPP3
10782156	ZIC2	1,015	transcription regulator						1,04E-02	AXIN2,EPHA4,SHH
10745670	Ccl6	1,169	cytokine						1,04E-02	CCL3L3,CTSK,MMP2
10728195	RPS6KA4	1,151	kinase						1,04E-02	DUSP1,IL12A,JUNB
	cytochalasin B		chemical toxicant						1,04E-02	BMP2,MCAM,MMP2
	raltitrexed		chemical drug						1,04E-02	ANXA2,FXYD3,TP53
	biotin		chemical - endogenous mammalian						1,04E-02	CNTF,CYP1B1,PMP22
	SR 144528		chemical reagent						1,04E-02	EGR1,IL1RN,NFKBIA
	sanglifehrin A		chemical reagent						1,04E-02	CXCL10,IL12A,TP53
	tetrandrine		chemical drug						1,04E-02	ABCB1,ENDOG,TP53
	conjugated linoleic acid		chemical drug		0,410	0,277		-0,060	1,04E-02	CCR5,CTSK,DUSP1,IL1RN,PPARGC1A,TP53
10739796	SPHK1	1,047	kinase		-1,535	-1,732		-0,081	1,04E-02	APP,BIRC3,EGR1,PTGES,SERPINE1,TP53
	propranolol		chemical drug		-0,124	0,168		0,121	1,04E-02	APP,DUSP1,HK2,NFKBIA,Pln,PPARGC1A
	carrageenan		chemical - endogenous non-mammalian			-1,085	bias	-0,504	1,04E-02	CCL3L3,EGR1,FOSB,GRB10,JUNB,PTGES
	imatinib		chemical drug		-0,138	0,120		0,091	1,07E-02	APP,BLNK,BMP2,BMP7,CCND2,HMOX1,ITGA1,PRNP,SOCS2
10732652	DUSP1	1,339	phosphatase		1,225	1,461		0,072	1,07E-02	AACS,BMP2,CCL20,CCL3L3,CLEC10A,DUSP1,IL12RB2,IL1RN,MRC1,SERPINE1,TGFB2
10752744	SAMSN1	-1,001	other	Inhibited		-2,530	bias	-0,510	1,08E-02	CCL3L3,CCND2,CXCL10,EDN1,HELZ2,IL12A,INHBA,LMO4,SDC1,SLCO3A1
	cyclic AMP		chemical - endogenous mammalian		-0,347	-1,752	bias	-0,348	1,11E-02	AOC3,APP,BMP2,CCND2,CD80,CNTF,CREB1,EGR1,IGF2,IGFBP5,IL1RN,INHBA,JUNB,MYLK,PENK,PPARGC1A,PRNP,RARB,SERPINE1,TP53
10831880	SPDEF	-1,005	transcription regulator	Activated	1,657	2,646	bias	0,374	1,12E-02	BIRC3,CDH11,LAMB2,PLAU,SDC1,SERPINB5,SERPINE1,WNT5A
10852676	SHH	-1,266	peptidase	Inhibited	-1,564	-2,693	bias	-0,356	1,13E-02	ADAMTS1,ANGPT1,BMP2,CCND2,GLI1,HHIP,HK2,IGF2,IGFBP5,PGF,PMP22,SERPINE1,SFRP2,SHH,TGFB2
10870289	LEPR	-1,111	transmembrane receptor		-0,208	-0,478		-0,103	1,13E-02	ANXA5,CCL3L3,CD68,CDK8,CNR1,GADD45B,IL1RN,MMP2,MMP7,PLP1,PPARGC1A,SERPINE1,SLC2A4,SOCS2,TIMP3
	Pkc(s)		group		-0,403	-1,563	bias	-0,317	1,14E-02	APP,CACNA1C,CCR5,DUSP1,EDN1,EGR1,GADD45B,GRHL3,HMOX1,IGF2,JUNB,MAOB,MMP2,MSR1,NR4A3,RARB,SERPINE1
	Collagen type II		complex						1,15E-02	BMP2,BMP7,CCL3L3,SIGLEC1
10923687	BMPR2	-1,015	kinase						1,15E-02	EFNB1,EFNB2,EPHA4,SEMA3C
10822644	PRKCI	1,020	kinase						1,15E-02	ELF3,HK2,HMOX1,SLC2A4
10920981	CX3CR1	1,205	g-protein coupled receptor						1,15E-02	ANXA5,APP,HMOX1,MSR1
10836849	ITGA6	-1,126	transmembrane receptor		-0,329	-1,119	bias	-0,411	1,15E-02	CCND2,ENPP2,LGR5,TP53
10891160	NPC2	-1,046	other			1,982	bias	0,537	1,15E-02	BMP2,CREB5,PTGES,TCF21
10930890	NRTN	1,140	growth factor		-1,579	-1,977		-0,201	1,15E-02	EGR1,FOSB,GFRA2,PENK
	nickel		chemical toxicant	Inhibited	-1,329	-2,000	bias	-0,336	1,15E-02	CD80,IL1RN,SERPINE1,TFAM
10922105	mir-1	1,072	microrna	Activated	1,567	2,913	bias	0,462	1,16E-02	ANXA2,CACNB2,CCND2,CDK14,CREB1,EDN1,MET,MYLK,NOTCH3,RNF38,SULF1
	CpG oligonucleotide		chemical drug		0,503	-0,751	bias	-0,380	1,16E-02	C2,CASP4,CCL3L3,CD80,CXCL10,EGR1,IL12A,MSR1,PTGES,SDC1,SERPINE1
10781166	CLU	-3,166	other	Inhibited	-1,763	-2,190		-0,195	1,17E-02	APP,CLU,MMP2,NFKBIA,TP53
	methylnitronitrosoguanidine		chemical toxicant	Inhibited		-2,166	bias	-0,537	1,17E-02	CEACAM1,EGR1,PLAU,SERPINE1,TP53
	sodium orthovanadate		chemical reagent		0,036	-0,200		-0,107	1,17E-02	MSR1,NFKBIA,SERPINE1,SLC2A4,TP53
	Ifn gamma		complex		-0,383	-1,260	bias	-0,298	1,17E-02	CHI3L1,CXCL10,CXCL16,CXCR3,EDN1,IGFBP5,NR4A3,PSME2,TGFB2
	Tlr		group		-0,025	-1,390	bias	-0,464	1,17E-02	CASP4,CD80,CXCL10,DUSP1,IFNL3,IL12A,NFKBIA,SEMA3A,WNT5A
10853683	TAC1	-1,083	other	Inhibited	-1,363	-2,566	bias	-0,469	1,17E-02	CLEC11A,CXCL10,FCER1A,FOSB,HMOX1,IL1RN,PDE1C,SERPINE1,TACR1
	nifedipine		chemical drug		-0,902	-0,517		0,130	1,17E-02	ABCB1,ABCC3,ATP2B4,BMP2,CACNA1C,EDN1,FAM3B,IGFBP5,SLC2A4
10806899	IL15	-1,143	cytokine	Inhibited	-1,679	-2,738	bias	-0,330	1,17E-02	ACTG2,ANXA1,CCL19,CCND2,CD80,CEACAM1,CORO1A,CXCL10,EDN1,FMO3,FYN,IFI35,IL12RB2,ITGB5,JUNB,MSLN,NCAM1,NFKBIA,P2RX1,PDIA3,PLD1,PPARGC1A,PYGL,S100A11,SELL,SOCS2
10889660	AHR	-1,170	ligand-dependent nuclear receptor		-0,407	-0,486		-0,019	1,17E-02	ACTL6A,APP,CXCL10,CYP1B1,EDN1,FMO2,FMO3,ITGBL1,JUNB,LTBP1,MATN2,MMP2,NID2,NMT2,NXPE2,Pcp4l1,PLXNA2,RBP1,SDC1,SEMA3A,SERPINE1,TGFB2,TIMP3,TP53
10930204	EFNA5	-2,193	kinase		-0,387	0,000		0,158	1,19E-02	ITGB6,KRT4,KRT7,KRT75,NT5E,PKP1
10798706	GLI3	-1,270	transcription regulator		-1,729	-1,859		-0,070	1,19E-02	CCND2,GLI1,HHIP,KLK1,SHH,WNT5A
	n-3 fatty acids		chemical drug		-0,302	-0,302		0,000	1,19E-02	FADS1,FADS2,GPX2,HMOX1,SDC1,SLC2A4
10827231	CYR61	-1,537	other	Inhibited	-1,036	-2,064	bias	-0,436	1,24E-02	CCND2,MMP2,PLAU,SERPINE1,TCF7L1,TP53,WIF1,WNT5A
	1-methyl-4-phenyl-1,2,3,6-tetrahydropyridine		chemical toxicant	Inhibited	-1,750	-2,412	bias	-0,275	1,24E-02	APP,CNR1,EGR1,FOSB,PAWR,PENK,PVALB,TP53
10856232	EIF2AK3	-1,048	kinase		-0,605	-1,473	bias	-0,399	1,25E-02	BIRC3,CBX4,EGR1,LMO4,NDRG1,NFIL3,NFKB2,PCK2,RNASEL,TP53,TXNIP
10804647	CDX1	1,061	transcription regulator		1,973	1,937		-0,014	1,26E-02	CCND2,CLU,CTSE,FOXQ1,FXYD3,Gkn3,KRT23
10804046	HDAC3	-1,113	transcription regulator						1,28E-02	BIRC3,CXCL10,ENPP2,HMOX1,NFKBIA,RARB,SERPINE1,TBX4,TBX5
10779673	LGALS3	1,037	other		-0,378	-0,692		-0,142	1,28E-02	CCL3L3,CTSH,ENPP2,GFRA1,IGFBP5,IL12A,KRT19,MSR1,PPARGC1A
10916880	KMT2A	-1,110	transcription regulator	Inhibited		-2,828	bias	-0,519	1,28E-02	ADRA1A,EGR1,EML5,EYA1,FOXC1,HOXB5,HOXB6,MKX,RGS4
10838242	WT1	1,121	transcription regulator		-0,548	-0,775		-0,077	1,29E-02	CXCL10,EGR1,FOSB,GRB10,IGF2,JUNB,MMP2,MSLN,NDRG1,NOTCH3,NQO2,PCK2,PIR,SDC1,SERPINE1,SLC15A2,TIMP3,TM4SF1,TSPAN5
	ADRB		group		-2,358	-1,647		0,193	1,29E-02	AACS,ANXA5,CASP4,CD68,CXCL10,HMOX1,JUNB,LBH,LTBP1,NFKBIA,NR4A3,PPARGC1A,SLC7A11,TEK
	Ap1		complex		-0,191	-1,539	bias	-0,487	1,30E-02	CCL3L3,CLU,EDN1,HMOX1,MET,MMP2,MMP7,MSR1,NDRG1,PADI4,PLAU,Pvr,SERPINE1
10761162	POR	-1,015	enzyme		-1,008	-0,478		0,201	1,31E-02	ABCC3,ANXA5,CYP7B1,FADS2,FGL1,FLVCR2,FOXC1,GADD45B,Gstm6,HMOX1,Ifitm1,LGALS1,PFKFB3,PRNP,TUBB2B,UBD
	A23187		chemical reagent		0,214	-0,841	bias	-0,329	1,35E-02	CD80,EGR1,FDX1,FOSB,ID3,IL12A,INHBA,JUNB,MSR1,SERPINE1,TP53
10767518	IKBKE	-1,056	kinase		0,354	-0,294	bias	-0,269	1,36E-02	BIRC3,CCL3L3,CXCL10,CXCR3,IFNL3,NFKBIA
	BMI1		transcription regulator						1,36E-02	DLC1,GLIPR1,HK2,MET,SERPINB5,TP53
	fasudil		chemical drug		0,514	1,000		0,201	1,36E-02	BMP2,MMP2,MRC1,MYH11,SLC1A3,TGFB2
10742668	Il3	-1,013	cytokine		0,200	-0,342		-0,207	1,36E-02	CCND2,CD68,EGR1,HRAS,NFIL3,PLA2R1,TCP1,TP53
10809643	CYLD	1,019	transcription regulator		0,637	0,365		-0,124	1,37E-02	AXIN2,CD80,NFKB2,NTRK3,SERPINE1
10935064	PLP1	-1,652	other						1,37E-02	CCL20,ENPP2,NOTCH3,PRKCQ,SHH
10829082	ABCG1	1,204	transporter		-1,825	-0,749	bias	0,496	1,37E-02	APP,CCL3L3,CYP7B1,IL12A,IL12RB2
	4-(2-aminoethyl)benzenesulfonylfluoride		chemical - protease inhibitor	Activated	1,247	2,142	bias	0,418	1,37E-02	ADAMTSL1,ATP1A2,CASP4,ENPP2,HMOX1
	GW9662		chemical reagent		0,371	0,882		0,174	1,40E-02	AGR2,APP,CEACAM1,CNTF,EGLN3,HGF,PTGES,RARB,SDC1
10743668	MAP2K4	-1,048	kinase	Inhibited	-1,248	-2,433	bias	-0,487	1,40E-02	BIRC3,CXCL10,ERRFI1,FLNA,PLAU,PRDX1,TP53
10828884	PIM1	-1,086	kinase		-0,650	-1,414	bias	-0,291	1,40E-02	ABCB1,CCND2,IGFBP5,IL12RB2,MET,PPARGC1A,TP53
10784747	GNRH1	1,028	other		0,042	-0,646	bias	-0,275	1,40E-02	APP,EGR1,FOSB,IGFBP5,INHBA,JUNB,PRKCQ
10887947	CYP1B1	-1,379	enzyme		-0,378	-0,378		0,000	1,40E-02	CACHD1,CYP1B1,GSTM2,HMOX1,MCAM,SOCS2,VLDLR
10905511	CBX7	1,036	other		0,045	1,000	bias	0,477	1,42E-02	BMP2,CBX4,CYP1B1,PAPPA
	Relaxin		group		1,250	1,131		-0,060	1,42E-02	AQP5,EDN1,HAS1,HAS2
10718283	DLL1	1,049	enzyme						1,42E-02	EFNB2,EPHA4,HOXB5,HOXB6
10732798	mir-103	1,132	microrna			1,982	bias	0,537	1,42E-02	BACE1,CACNA1C,CACNA2D1,TP53
10764115	ADIPOR1	1,074	transmembrane receptor		0,937	0,105	bias	-0,418	1,42E-02	CLEC10A,PPARGC1A,SLC2A4,TFAM
10808103	TERF2IP	1,314	other		-0,271	-1,091	bias	-0,418	1,42E-02	Ifi27,IGF2,NFKBIA,TRABD2B
	HRG		other			0,000	bias	-0,537	1,42E-02	C1QA,C1QB,CXCL14,TIMP3
	leuprolide		biologic drug		-0,771	-0,958		-0,095	1,42E-02	APP,EGR1,MMP2,NR4A3
	finasteride		chemical drug		-0,533	-1,091	bias	-0,284	1,42E-02	CLU,EDN1,PENK,TGFB2
10919590	EPHB1	1,077	kinase						1,42E-02	EGR1,JUNB,SERPINE1
10818742	ABCA4	1,019	transporter						1,42E-02	CCL3L3,CFP,CXCL10
10770143	FH	-1,076	enzyme						1,42E-02	HMOX1,PCP4,UGT2B10
	Atrial Natriuretic Peptide		group						1,42E-02	EDN1,NPR2,SERPINE1
10724923	EIF4G2	-1,006	translation regulator						1,42E-02	CCND2,IGF2,KRT19
10756011	HIRA	-1,085	transcription regulator						1,42E-02	EFNB2,PGF,PLXDC1
10883025	ALK	-1,011	kinase						1,42E-02	CCND2,GLI1,SHH
10907211	LIMA1	-1,023	other						1,42E-02	CREB1,MMP7,VCAN
10782564	ATXN7	-1,070	other						1,42E-02	IGFBP5,PENK,SLC1A3
10748537	GNA13	-1,143	enzyme						1,42E-02	CNN1,EGR1,MYH11
10746483	ITGA3	-1,212	other						1,42E-02	MMP2,PLAU,SERPINE1
10860867	PON1	1,107	phosphatase						1,42E-02	CD68,HMOX1,MSR1
10742408	MAML1	1,053	transcription regulator						1,42E-02	EGR1,MYLK,RND3
10924245	CXCR2	1,196	g-protein coupled receptor						1,42E-02	CCL3L3,CXCL10,IL12A
10901904	ELK3	1,009	transcription regulator						1,42E-02	EGR1,HMOX1,SERPINE1
	calmidazolium		chemical drug						1,42E-02	EGR1,NCAM1,SELL
	methylene blue		chemical drug						1,42E-02	APP,BACE1,PTGES
	RNA polymerase II		complex						1,48E-02	BLNK,CA12,CCND2,CD80,CDH11,CYP1B1,DUSP1,FOXC1,GADD45B,GBP7,GHR,HAS2,IFNGR1,IL1RN,JUNB,MMP2,NFKBIA,RARB,RND3,SPI1
10881424	TNFRSF1B	1,125	transmembrane receptor		-1,020	-1,836	bias	-0,303	1,50E-02	ABCC3,CCR5,ITGB5,MMP2,MSR1,NTN1,SELL,SERPINE1
	methamphetamine		chemical drug		0,608	0,161		-0,173	1,50E-02	BID,BMP7,COX4I2,EGR1,FOSB,HMOX1,LGALS1,MMP2
	rottlerin		chemical toxicant	Activated	1,510	2,710	bias	0,443	1,50E-02	BIRC3,CASP2,HMOX1,MMP2,MPZ,PLD1,PLSCR1,PRDX1
10806122	HMOX1	2,367	enzyme		0,705	0,767		0,021	1,50E-02	ANGPT1,CXCL10,HGF,HMOX1,ID3,IL1RN,MSR1,TEK,TGFB2,TP53
10843483	TRAF2	-1,026	enzyme		0,000	0,000		0,000	1,52E-02	BIRC3,CD80,CXCL10,EBI3,NDRG1,PPARGC1A,PPFIBP2,PRNP,PYGL
	folic acid		chemical - endogenous mammalian		-0,401	-0,532		-0,060	1,54E-02	ANGPT1,APP,CLU,IGF2,TEK,TP53
	cardiotoxin		chemical - other			-0,302	bias	-0,537	1,55E-02	AOC3,CCL3L3,CCND2,CCR5,DOK2,HGF,IGF2,IL1RN,ITGB5,LTBP1,MMP15,MMP2,MRC1,SFRP2
	IFN Beta		group		0,069	-1,080	bias	-0,375	1,56E-02	CD80,CLK2,CXCL10,DUSP1,HLA-G,IFI35,IFI44,IL12A,IL1RN,TP53,TRIM14
	miR-21-5p (and other miRNAs w/seed AGCUUAU)		mature microrna			1,680	bias	0,537	1,56E-02	GLCCI1,MMP2,RECK,SERPINB5,TCF21,TGFB2,TIMP3
10837279	ITGAV	-1,052	transmembrane receptor		0,391	-0,177	bias	-0,259	1,59E-02	HAS2,MMP2,PLAU,SERPINE1,TP53
10905607	CHADL	1,065	other		1,170	1,342		0,077	1,59E-02	FAM107A,GFRA2,MET,MN1,NTRK3
	green tea polyphenol		chemical drug		0,078	0,447		0,165	1,59E-02	ANXA1,HMOX1,MMP2,PLAU,TP53
	linsidomine		chemical drug		1,480	1,172		-0,139	1,59E-02	ANXA2,AQP5,CD80,EGR1,HMOX1
	Ifn		group		-0,949	-1,911	bias	-0,373	1,62E-02	ADAMTS1,CD80,CXCL10,CXCR3,EDN1,HGF,IFITM3,RNASEL,SERPINE1,TP53
10717233	CTGF	-1,279	growth factor		-0,900	-1,776	bias	-0,285	1,62E-02	ADAMTS1,EGLN3,EGR1,IGF2,ITGA1,MMP2,SERPINE1,TIMP3,TP53,Tpm1
	beta-glucan		chemical drug						1,63E-02	IL12A,IL1RN
	sulfadimethoxine		chemical toxicant						1,63E-02	GSTM2,Gstm6l
10735096	CTDNEP1	1,111	phosphatase						1,63E-02	AXIN2,IFITM3
10922845	IL1RL2	1,129	transmembrane receptor						1,63E-02	CCL20,CXCL10
	elocalcitol		chemical drug						1,63E-02	IFNGR1,TGFB2
	low molecular weight heparin		chemical drug						1,63E-02	HPSE,SDC1
10906119	HDAC10	-1,099	transcription regulator						1,63E-02	MMP2,TXNIP
10864104	XPC	-1,076	other						1,63E-02	CASP2,TP53
10715825	SUFU	-1,034	transcription regulator						1,63E-02	GLI1,HHIP
10897485	GGA1	-1,007	transporter						1,63E-02	APP,BACE1
	miR-516a-3p (and other miRNAs w/seed GCUUCCU)		mature microrna						1,63E-02	SULF1,WNT5A
10911747	GCLC	-1,001	enzyme						1,63E-02	JUNB,SLC39A8
10822888	TRPC3	1,084	ion channel						1,63E-02	S100B,TRPC1
10748973	GGA3	-1,061	transporter						1,63E-02	APP,BACE1
10759805	BRCA2	-1,122	transcription regulator						1,63E-02	SERPINE1,TP53
10858511	AICDA	1,019	enzyme						1,63E-02	CD200,ROBO1
10837998	CHRM4	-1,070	g-protein coupled receptor						1,63E-02	EGR1,ITGB5
10728647	MYRF	-1,043	transcription regulator						1,63E-02	CEACAM1,PLP1
	RGD1560225		other						1,63E-02	EDN1,PRKD3
10921195	APLP2	-1,111	other						1,63E-02	PRNP,TP53
	HOXD9		transcription regulator						1,63E-02	GLI3,SHH
10855020	CASP2	-1,268	peptidase						1,63E-02	BID,NCAM1
10810923	HP	1,054	peptidase						1,63E-02	CD163,HMOX1
	phenylacetate		chemical - endogenous mammalian						1,63E-02	RARB,SERPINB5
	sodium chlorate		chemical reagent						1,63E-02	BMP7,PRNP
	gefitinib		chemical drug						1,64E-02	ADAMTS1,ADAMTS15,CTNNAL1,FMO2,GADD45B,GHR,GLI1,HMOX1,IGFBP5,KRT19,MMP15,SP2,Sult1a1,TIMP3
10902714	TBK1	1,051	kinase		0,517	-0,718	bias	-0,446	1,65E-02	CCL3L3,CXCL10,CXCR3,EDN1,IFNL3,IL12A,INHBA,SLCO3A1
	GW3965		chemical reagent		1,052	1,107		0,020	1,65E-02	APP,CD80,CXCL10,EDNRA,IL1RN,NFKBIA,SLC2A4,VLDLR
	PI3K (family)		group		0,558	-0,240	bias	-0,272	1,66E-02	BIRC3,CXCL10,EGLN3,GLI1,HMOX1,RDH10,SERPINE1,SHH,TXNIP
	tert-butyl-hydroquinone		chemical reagent		0,510	-0,799	bias	-0,445	1,66E-02	CNR1,FOXC1,GPX2,HMOX1,JUNB,MYH11,PALLD,SERPINE1,WNT5A
10747640	BRCA1	-1,115	transcription regulator		0,386	-0,150		-0,150	1,69E-02	ALDH1A3,ANGPT1,APOBEC1,AQP5,CDH3,CYP1B1,EGR1,ENPP2,FHL2,FXYD3,GADD45B,HMOX1,PLSCR1,ROBO1,TP53
	pirinixic acid		chemical toxicant	Inhibited	-0,647	-2,396	bias	-0,344	1,72E-02	ABCC3,ADH1C,ANXA2,BMP7,CASP2,CD200,CEACAM1,CLU,CYP7B1,ENDOG,FADS1,FADS2,GADD45B,HGF,HILPDA,HMGCS2,HMOX1,IFITM3,IL1RN,ITGB5,JUNB,LDHB,MET,NFKBIA,PCK2,PCSK5,PIK3R3,PPARGC1A,SERPINE1,SLC2A4,TP53
	deoxycorticosterone acetate		chemical drug		1,267	0,762	bias	-0,254	1,72E-02	CD68,EDN1,MYH11,SLC2A4
10828778	MAPK13	-1,163	kinase		-0,813	-1,091		-0,141	1,72E-02	IL12A,PPARGC1A,PRDX1,TP53
10935890	BGN	-1,033	other		-0,171	-0,762	bias	-0,298	1,72E-02	AXIN2,BMP2,SERPINE1,WISP1
10906142	MAPK12	1,042	kinase		-0,830	-1,000		-0,085	1,72E-02	IL12A,ITGB8,PPARGC1A,PRDX1
	THBS1		other		-1,130	-1,067		0,032	1,72E-02	EGR1,MMP2,PLAU,TGFB2
	tamibarotene		chemical drug		-1,462	-1,961	bias	-0,254	1,72E-02	CEACAM1,EFNB1,HMOX1,RARB
	TSH		complex		0,578	-0,314	bias	-0,346	1,74E-02	DUOX1,EGR1,IGFBP5,IL1RN,JUNB,SLC2A4,WNT5A
10907689	ITGA5	-1,159	transmembrane receptor						1,74E-02	ENPP2,IGF2,JUNB,MMP2,PLAU,SHH
10905316	RAC2	-1,196	enzyme						1,74E-02	ANXA1,CCL3L3,CCR5,EFNB2,FHL2,PMP22
10854086	LEP	-1,299	growth factor		-1,077	-1,870		-0,177	1,78E-02	ABCC3,APP,BID,CCL3L3,CD68,CXCL10,EDN1,EGR1,FADS2,FDX1,GAL,IL12A,IL1RN,ISL1,JUNB,MMP2,MMP7,NPR2,Pln,PLP1,PPARGC1A,PRDX1,PRKAB2,SERPINE1,SLC27A4,SLC2A4,SPI1,TIMP3,TP53,WNT5A
10789291	ANGPT2	-1,157	growth factor		0,741	-0,750	bias	-0,389	1,80E-02	AXIN2,CCL3L3,CD68,EDN1,HMOX1,MMP2,MMP7,PDIA3,PLAU,PTGES,RDH10,SERPINE1,ST13,TEK,TP53,TXNIP
10821050	PIK3R1	-1,074	kinase		0,294	-0,794	bias	-0,391	1,81E-02	CCND2,CXCL10,HMOX1,IL12A,MMP2,PLAU,SERPINE1,TXNIP
10905378	SOX10	-1,035	transcription regulator	Inhibited	-1,257	-2,183	bias	-0,424	1,84E-02	ACKR3,CNTF,MPZ,PLP1,PMP22
10884289	MEOX2	-1,242	transcription regulator		-0,880	0,128	bias	0,463	1,84E-02	ANGPT1,CCL20,EDN1,ID3,ITGB5
	TNC		other	Inhibited	-1,694	-2,200		-0,230	1,84E-02	CCL20,EDNRA,LGR5,MET,MMP2
10719432	FOSB	-2,143	transcription regulator						1,84E-02	FOLR2,FOSB,INHBA,MMP2,SERPINE1
	prostaglandin A2		chemical - endogenous non-mammalian						1,88E-02	HMOX1,NR4A3,TP53
	cyclic GMP		chemical - endogenous mammalian						1,88E-02	IL12RB2,PPARGC1A,SERPINE1
10721812	RUVBL2	-1,150	transcription regulator						1,88E-02	AXIN2,CCND2,TP53
10834086	IL36G	-1,038	cytokine						1,88E-02	CCL20,CXCL10,IL12A
10901231	TIMP3	-1,434	other						1,88E-02	APP,MET,MMP2
10795422	RALA	1,066	enzyme						1,88E-02	MMP2,PLAU,TP53
	1,10-phenanthroline		chemical toxicant						1,88E-02	HMOX1,PRNP,TP53
	clofibric acid		chemical drug						1,88E-02	SERPINE1,TP53,VLDLR
	Fe2+		chemical - endogenous mammalian						1,88E-02	APP,CCL3L3,HMOX1
10817894	NGF	-1,143	growth factor		0,855	-0,246	bias	-0,307	1,88E-02	ANXA2,APP,CD80,DUSP1,EGLN3,EGR1,GAL,GUCY1A3,HMOX1,IGF2,JUNB,MMP2,RGS4,TACR1,WNT5A
10733160	MAPK9	-1,020	kinase	Inhibited	-1,292	-2,173	bias	-0,256	1,89E-02	BIRC3,EDN1,EGR1,GADD45B,IER2,IL12A,IL12RB2,JUNB,LSM3,PDIA3,PTGES,SHH,TP53
	26s Proteasome		complex		-1,233	-0,365	bias	0,280	1,92E-02	BIRC3,BMP2,GAS5,IFI35,JUNB,NFKB2,PRNP,RUNX3,TP53,TXNIP,UBD
10917385	ATM	-1,026	kinase		-0,474	-1,382	bias	-0,407	1,92E-02	CLU,DUSP1,GADD45B,HMOX1,PSME2,SERPINE1,TP53
	telmisartan		chemical drug		1,131	1,195		0,024	1,92E-02	CD163,CLEC10A,HGF,MRC1,SLC2A4,TFAM,TRPC1
	2-deoxyglucose		chemical drug		-1,743	-1,949		-0,080	1,92E-02	ABCB1,APP,BACE1,BID,PDIA3,TP53,TXNIP
10912990	RASSF1	-1,001	other		-0,151	-0,513		-0,122	1,95E-02	ABCB1,CASP4,CCND2,CLU,EFNB2,EGR1,GHR,MMP2,PLK2
	adenosine		chemical - endogenous mammalian		0,401	0,271		-0,060	1,96E-02	BID,CD80,HMOX1,SERPINE1,TP53,TXNIP
10727606	RCE1	1,140	peptidase						1,96E-02	CRIP1,GPC4,PAPPA,POLM,S100A13,TGFB2
10715787	NFKB2	-1,264	transcription regulator		-1,408	-1,925	bias	-0,269	1,96E-02	BIRC3,BMP2,CCL19,CCL20,MMP2,NFKB2
	S-nitrosoglutathione		chemical toxicant		-0,821	-0,664		0,073	1,96E-02	BIRC3,CNR1,CNTF,CXCL10,NFKBIA,TP53
	PP2/AG1879 tyrosine kinase inhibitor		chemical - kinase inhibitor		0,302	1,109	bias	0,291	1,97E-02	BIRC3,CXCL16,DUSP1,EDN1,HMOX1,PLAU,SERPINE1,TP53
10794967	SOX4	-1,078	transcription regulator		-0,462	-1,737	bias	-0,332	1,98E-02	CHAC1,Dst,EFNA5,FHL1,Ifitm1,IGF2,KANK1,NCAM1,PYGL,RNASE4,SEL1L3,SELL,SPI1,TENM4,TUBB2B
	TO-901317		chemical reagent		1,598	1,106		-0,146	1,99E-02	ADH1C,APP,Casp12,CASP4,CYP7B1,FADS1,FADS2,GHR,HK2,HMGCS2,NFKBIA,PFKFB3,PFKP,PTGER3,RAI14,SLC2A4,TIMP3,VLDLR
	CaMKII		complex						2,06E-02	BIRC3,HAS2,SLC2A4,TP53
10753437	FAM3B	-1,447	cytokine						2,06E-02	CASP4,KRT19,LGALS1,WISP1
	CCL3		cytokine	Inhibited	-1,141	-2,000	bias	-0,430	2,06E-02	CCL20,CCR5,IL12A,RYR3
	rimonabant		chemical drug	Activated	1,678	2,000		0,161	2,06E-02	CNR1,IL1RN,SERPINE1,TP53
10714890	FAS	-1,184	transmembrane receptor		-0,551	-0,272		0,085	2,06E-02	ANXA2,BID,BIRC3,CCL20,CCL3L3,CD200,CD80,CDC42EP2,CREB1,CXCL10,CXCR3,EGR1,FOSB,GLIPR1,ITGB8,MET,MOAP1,NFKBIA,P2RX1,PLAU,PLD1,PPFIBP2,PVALB,SDC1,SERPINE1
10928563	IDH1	1,007	enzyme						2,12E-02	EGR1,GLI1,SLC2A4,TGFB2,ZEB2
10746095	RPS6KB1	1,226	kinase		-0,185	-0,555		-0,167	2,12E-02	CXCL10,MYH11,SERPINE1,SLC2A4,TP53
	SU6656		chemical toxicant			1,387	bias	0,537	2,12E-02	EGR1,GFPT2,INHBA,JUNB,NFIL3
	vitamin A		chemical - endogenous mammalian		-1,446	-1,977	bias	-0,269	2,12E-02	BMP2,CYP26B1,RARB,RBP1,STRA6
	SN-38		chemical drug						2,12E-02	BIRC3,CCL20,CLU,HK2,TP53
	miR-141-3p (and other miRNAs w/seed AACACUG)		mature microrna	Activated		2,610	bias	0,537	2,12E-02	CACNA1G,CYP1B1,ISL1,PTPRD,TBX5,TGFB2,ZEB2
10729667	DKK1	1,127	growth factor		0,100	1,040	bias	0,362	2,12E-02	APP,AXIN2,BACE1,CNTF,LBH,TP53,WNT5A
10867979	MAP3K7	-1,074	kinase		0,048	-0,179		-0,093	2,12E-02	BIRC3,CCL20,CXCL10,HMOX1,ITGB5,SERPINE1,WNT5A
10905560	MKL1	-1,025	transcription regulator		-1,966	-1,572		0,141	2,17E-02	CDC42EP2,CNN1,EGR1,FADS2,FCN1,FLNA,Ifitm1,MYH11,MYLK,MYOCD,P2RX1,PFN2
10940315	MECP2	-1,091	transcription regulator		0,344	0,192		-0,077	2,19E-02	ABCB1,ANXA1,EFNA5,EGR1,FOXP2,FXYD1,JUNB,PIKFYVE,PLP1,RARB,SLC17A7
10758272	CDK2AP1	-1,070	other						2,19E-02	CCND2,KREMEN1,NKD1,SFRP2,WISP1,WNT5A
10840138	BMP2	-1,455	growth factor		-0,155	-1,366	bias	-0,321	2,21E-02	BMP2,CTSK,FOSB,GADD45B,GFRA1,Gkn3,HAS2,ID3,IGFBP5,JUNB,NTRK3,PLXNA2,RUNX3,SPINT1,TIMP3,VCAN
10829378	COL18A1	-1,074	other		-0,076	1,188	bias	0,425	2,28E-02	EDN1,EFNB2,HGF,HK2,ID3,JUNB,MMP2,PLAU,SERPINE1
	(+)-MK-801		chemical drug		-0,457	-0,709		-0,097	2,34E-02	APP,ATP1B2,EGR1,FOSB,JUNB,NFKBIA,SELL,TP53
	4-hydroxytamoxifen		chemical drug		-0,029	-0,811		-0,219	2,38E-02	ABCB1,ANGPTL2,CLU,JUNB,KRT19,MINOS1-NBL1/NBL1,NOTCH3,PDLIM3,PPARGC1A,RAI2,SLC39A8,TM4SF1,TP53
	tert-butyl hydroperoxide		chemical toxicant						2,40E-02	CLU,TFAM,TP53
	Ptprd		phosphatase						2,40E-02	CXCL14,IFI35,IGFBP5
	RARRES3		enzyme						2,40E-02	CXCL10,HRAS,IFNL3
	AMG 827		biologic drug						2,40E-02	CCL20,CD80,IL12A
10823949	LRAT	-1,212	enzyme						2,40E-02	HGF,RARB,RBP1
10803158	ROCK1	1,035	kinase						2,40E-02	APP,CCND2,EDN1
10789015	IDO1	1,065	enzyme						2,40E-02	CD80,HLA-G,IFNL3
10737727	HOXB4	1,087	transcription regulator						2,40E-02	CCND2,JUNB,RARB
	SPRY1		other						2,40E-02	AXIN2,LMO4,MYOCD
10920498	NBEAL2	1,100	other						2,40E-02	CCL3L3,CXCL10,CXCL16
	bisphenol A diglycidyl ether		chemical reagent						2,40E-02	EGLN3,RARB,SERPINE1
	epirubicin		chemical drug						2,40E-02	ABCB1,DUSP1,TP53
10770497	HLX	1,009	transcription regulator	Activated	1,658	2,213	bias	0,251	2,41E-02	BMP2,CYP1B1,EGR1,PAPPA,THY1
10841033	ASXL1	1,241	transcription regulator		-0,576	0,447	bias	0,458	2,41E-02	ATP1A2,HK2,RARB,SERPINE1,SLC2A4
10881661	CORT	1,137	other		-0,176	0,555	bias	0,329	2,41E-02	CCL19,CCL3L3,CCR5,CXCL10,IL12A
	propofol		chemical drug		0,266	0,911	bias	0,331	2,41E-02	ANXA1,EGR1,HMOX1,MMP2,TP53
	calpain		complex						2,44E-02	APP,CREB1,NFKBIA,TP53
10738671	HEXIM1	1,132	transcription regulator		0,317	0,927	bias	0,307	2,44E-02	ANGPT1,ANXA1,TGFB2,TP53
	SAA1		transporter		0,895	0,132	bias	-0,384	2,44E-02	CCL3L3,CXCL10,IL1RN,MRC1
10727056	Cdkn1c	1,034	other						2,44E-02	EGR1,LGI4,MPZ,PMP22
	ozone		chemical toxicant			0,919	bias	-0,537	2,44E-02	CCL3L3,CXCL10,HMOX1,JUNB
	diosgenin		chemical - endogenous non-mammalian		-0,046	-0,152		-0,054	2,44E-02	ABCC3,BID,EDN1,SERPINE1
10865487	ATN1	-1,045	transcription regulator						2,45E-02	ACKR1,ATP1B2,CDH11,CNR1,IGFBP5,IL11RA,MCAM,NEFL,PENK,PVALB,SOCS2,TM4SF1
	mir-182		microrna	Activated	1,359	2,404	bias	0,435	2,45E-02	CASP2,CLDN17,GHR,NCAM1,NLGN2,PGF
	cadmium chloride		chemical toxicant		-0,452	-0,994		-0,248	2,45E-02	ANXA5,HMOX1,IGFBP6,LPAR1,PLAU,TP53
	miR-125b-5p (and other miRNAs w/seed CCCUGAG)		mature microrna			1,056	bias	0,537	2,46E-02	ADAMTS1,AJUBA,CCR5,HK2,ID3,IL1RN,KRT19,TP53,TSPAN8
10765587	USF1	1,090	transcription regulator		-0,015	-0,849	bias	-0,421	2,54E-02	CEACAM1,CHI3L1,DUSP1,FCER1A,HGF,SERPINE1,TP53,TXNIP
10805417	NFATC1	1,214	transcription regulator	Inhibited	-1,110	-2,169	bias	-0,488	2,54E-02	BMP7,CD3G,CTSK,CYP1B1,EDN1,MYH11,PLS3,SELL
	lithium		chemical drug		0,535	0,490		-0,020	2,54E-02	ADCY1,ADCY2,APP,CREB1,EGR1,NCAM1,TACR1,TP53
10782271	PLAU	-1,791	peptidase		0,429	-0,089		-0,200	2,56E-02	CCR5,HGF,ITGB5,PLAU,PLK3,SERPINE1,TP53
10854190	IRF5	1,033	transcription regulator		0,240	-0,946	bias	-0,494	2,56E-02	CCL19,CXCL10,IFI44,IFITM3,IL12A,PLSCR1,UBE2L6
	triolein		chemical drug						2,62E-02	FADS1,FADS2
	Nfatc		group						2,62E-02	ANGPTL2,PPARGC1A
	ADRA1		group						2,62E-02	EGR1,JUNB
	norethindrone acetate		chemical drug						2,62E-02	SERPINE1,TFPI
	TGFBR		group						2,62E-02	CDH11,WNT5A
10920148	SEMA3F	-1,016	other						2,62E-02	MMP2,TP53
10841850	PLCG1	-1,216	enzyme						2,62E-02	EGR1,SERPINE1
10735455	MYBBP1A	-1,003	transcription regulator						2,62E-02	PPARGC1A,SLC2A4
10859494	PDE3A	-1,259	enzyme						2,62E-02	DUSP1,TP53
10772705	UGDH	1,012	enzyme						2,62E-02	HAS1,HAS2
10781581	TSC22D1	-1,014	transcription regulator						2,62E-02	SERPINE1,TP53
10895688	WIF1	-1,505	other						2,62E-02	FRZB,SFRP2
10741486	MSLN	-2,244	other						2,62E-02	MMP7,TP53
10745303	KSR1	-1,180	kinase						2,62E-02	TP53,Tpm1
10744281	KCTD11	-1,228	other						2,62E-02	CCND2,IGF2
10842727	CDH4	1,050	other						2,62E-02	CDH3,MMP2
10744918	RPA1	-1,039	other						2,62E-02	Abi3bp,FMOD
10804125	SPRY4	1,040	other						2,62E-02	CNN1,MYOCD
	Hist1h1e		other						2,62E-02	AXIN2,GLI1
	LGK-974		chemical drug						2,62E-02	AXIN2,NKD1
	JV-1-65 hGHRH(1-29)NH2		chemical reagent						2,62E-02	IGF2,TP53
	thenoyltrifluoroacetone		chemical reagent						2,62E-02	BIRC3,SERPINE1
	LY379196		chemical - kinase inhibitor						2,62E-02	EGR1,MSR1
	aurothiomalate		chemical drug						2,62E-02	HAS1,HMOX1
	NADPH		chemical - endogenous mammalian						2,62E-02	CACNA1C,TP53
	quisqualic acid		chemical - endogenous non-mammalian						2,62E-02	EGR1,JUNB
	Cu2+		chemical - endogenous mammalian						2,62E-02	APP,HMOX1
10853819	MET	-1,286	kinase		-0,509	-1,706	bias	-0,401	2,65E-02	CCL3L3,CCND2,EDN1,HGF,HMOX1,INHBA,MMP2,PLK2,SLCO3A1
10899187	GPD1	-1,022	enzyme						2,65E-02	ANXA2,APP,CPNE8,CYP7B1,FAM129A,FMO3,KRT23,PFKFB3,VLDLR
	potassium chloride		chemical drug		0,812	-0,105	bias	-0,380	2,65E-02	ATP2B4,EGR1,ID3,IGFBP5,MYOCD,NR4A3,PDIA3,SLC8A2,TXNIP
10832577	ADORA2A	1,050	g-protein coupled receptor		1,044	0,717		-0,101	2,65E-02	APP,ATP1A2,CXCL10,DUSP1,GLI1,HHIP,HMOX1,IFITM3,NFKBIA,NR4A3,PENK
	HOXA10		transcription regulator		1,230	1,921		0,186	2,69E-02	ATP1A2,ENPP2,IGFBP5,KRT15,KRT4,LAMA2,MINOS1-NBL1/NBL1,MYLK,NCAM1,PCP4,PTGER3,RBP1,RNASE4,S100B,TP53
	N-acetylmuramyl-L-alanyl-D-isoglutamine		chemical - endogenous non-mammalian		-0,057	-1,206	bias	-0,479	2,72E-02	AXIN2,CD200,CD80,DMBT1,MSR1,NFKBIA
	miR-182-5p (and other miRNAs w/seed UUGGCAA)		mature microrna	Activated		2,216	bias	0,537	2,74E-02	CASP2,CLDN17,NCAM1,NLGN2,PGF
10926113	KAT2B	-1,018	transcription regulator						2,74E-02	ABCB1,CD80,GLI1,RARB,TP53
10753839	KIAA1524	-1,039	other		-1,038	-0,478		0,213	2,80E-02	ACTG2,EBI3,ENO3,LRP4,MFAP5,PDE2A,PTPRB
	docosahexaenoic acid		chemical drug	Activated	1,510	2,204		0,199	2,80E-02	APP,BID,CD80,FADS1,FADS2,HMOX1,MMP2,MRC1,PDE5A,PTGES,SDC1,SERPINE1,TGFB2
10929874	HDAC4	-1,013	transcription regulator						2,82E-02	CACNA1C,CACNA2D1,DLG2,NECAB1,Pcp4l1,Pln,RGS4,RTN1,SH3GL2,SLC17A7,SLC2A4
10920743	TGFBR2	-1,239	kinase		-1,557	-1,766		-0,071	2,82E-02	ATP1A2,CLU,FMOD,GADD45B,GAL,HGF,MMP2,RBMS3,SCN7A,SERPINE1,SLC12A4,SVEP1,TGFB2,TXNIP,ZNF365
	SLC25A13		transporter						2,84E-02	ANXA2,APP,CPNE8,CYP7B1,FAM129A,FMO3,KRT23,PFKFB3,VLDLR
10759096	TRPV4	1,020	ion channel		1,232	0,371	bias	-0,439	2,85E-02	AQP5,CCL3L3,CXCL10,PPARGC1A
	irbesartan		chemical drug		-0,477	0,000		0,239	2,85E-02	FHL1,HGF,HRAS,SERPINE1
10859880	INSIG1	1,161	other			0,632	bias	0,525	2,86E-02	AACS,CCR5,CD68,CXCL10,FADS1,FADS2,HMGCS2,MRC1,PLD1,PTGES
10743199	SREBF1	1,126	transcription regulator	Inhibited	-0,966	-2,077	bias	-0,344	2,93E-02	AACS,ADH1C,CAMK1D,CXCL10,CYP7B1,FADS1,FADS2,Gstm6,HK2,HMOX1,IL12A,PCK2,PIK3R3,PLS3,SERPINE1,TP53
	ethanol		chemical - endogenous mammalian	Inhibited	-1,616	-2,301		-0,153	2,95E-02	ACKR3,ADH1C,ALDH1A3,CACNA1C,CLU,CNR1,CREB1,DDR2,DUSP1,EDN1,EGR1,FOSB,HMOX1,IL1RN,LGALS1,MMP2,PLK3,PPARGC1A,RBP1,SERPINE1,SLC7A11,SYNPO2,TGFB2,TP53
10853816	CAV1	-1,201	transmembrane receptor		0,063	-0,277		-0,153	2,99E-02	EGR1,HGF,HK2,HMOX1,KRT19,KRT4,KRT7,SLC14A1,TFPI,TP53,WFDC2
10756487	CDX2	1,058	transcription regulator		1,877	1,596		-0,095	2,99E-02	ABCB1,AXIN2,CLU,CTSE,FOXQ1,FUT2,FXYD3,Gkn3,HOXB5,KRT23,SH3PXD2A
	medroxyprogesterone acetate		chemical drug		0,571	0,718		0,048	2,99E-02	CCR5,CXCL10,FMOD,IL12A,JUNB,MET,MYLK,PLAU,ROBO1,VCAN,WNT5A
10843881	SURF1	1,114	enzyme						3,00E-02	PPARGC1A,SLC2A4,TFAM
	Iga		complex						3,00E-02	CD80,CXCL10,IL12A
10723020	IDH2	1,023	enzyme						3,00E-02	EGR1,TGFB2,ZEB2
10787517	GDF15	1,249	growth factor						3,00E-02	PLAU,RND3,SERPINB5
10721883	SPHK2	1,007	kinase						3,00E-02	APP,FYN,TP53
10865552	GNB3	-1,030	enzyme						3,00E-02	APP,GNAT2,PCP2
10758555	ATP2A2	1,016	transporter						3,00E-02	APP,ATP2B4,Pln
10922096	TFAP2B	-1,015	transcription regulator						3,00E-02	EDN1,IGF2,MMP2
	superoxide		chemical - endogenous mammalian						3,00E-02	CLU,HMOX1,ID3
	L-685,458		chemical - protease inhibitor						3,00E-02	APP,EFNB2,TP53
	methylphenidate		chemical drug						3,00E-02	EGR1,FOSB,NCAM1
	amlodipine		chemical drug						3,00E-02	ANXA2,EDN1,IGFBP5
	platelet activating factor		chemical - endogenous mammalian		-0,829	-1,730	bias	-0,384	3,01E-02	EGR1,MMP2,NFKBIA,PLAU,SELL,SERPINE1
10842475	PTPN1	1,054	phosphatase		-0,215	0,000		0,107	3,01E-02	ADRA1A,CD80,DUSP1,MET,NFKBIA,PPARGC1A
	enalapril		chemical drug		-1,546	-1,698		-0,062	3,01E-02	ADAMTS1,CLU,CP,GPX2,HGF,SERPINE1
10871133	MKNK1	-1,056	kinase	Inhibited		-3,162	bias	-0,537	3,05E-02	ANXA2,ANXA5,CP,FAM49A,FLNA,FOSB,GPC4,LAMB2,NR4A3,TXNIP
10786401	WNT5A	-1,417	cytokine		0,768	0,617		-0,049	3,05E-02	AXIN2,CCL3L3,CD80,CDK8,DOK2,ENPP2,FLNA,ID3,PGF,SDC1
10859047	FOXM1	-1,086	transcription regulator	Inhibited	-0,772	-2,011	bias	-0,450	3,05E-02	ANXA1,AXIN2,CCND2,CXCR3,LAMA4,MMP2,TP53,TWIST2,VCAN,ZEB2
	celecoxib		chemical drug		-0,533	-0,191		0,111	3,05E-02	APP,CD68,CTSK,HMOX1,MET,MMP2,RARB,SERPINE1,TP53,WNT5A
	amphetamine		chemical drug		-1,012	-1,752	bias	-0,289	3,05E-02	CREB1,EFNB2,EGR1,FOSB,INHBA,JUNB,MAOB,SELL,TP53
	linoleic acid		chemical - endogenous mammalian		1,831	1,276		-0,213	3,06E-02	APP,CLU,DUSP1,EDN1,NFKBIA,SLC2A4,TWIST2
10837003	HOXD10	-1,068	transcription regulator		-0,378	-0,378		0,000	3,06E-02	APOF,CEACAM1,CLEC10A,MAOB,SERPINE1,ST8SIA2,TFPI
	MTORC1		complex		-0,193	-1,133	bias	-0,426	3,09E-02	HK2,PFKP,PLP1,PPARGC1A,SLC2A4
10904329	KCNK9	-1,041	ion channel		-0,120	0,277		0,179	3,09E-02	CTSE,GADD45B,GAL,NEFL,SLC14A1
10892352	JAG2	1,018	growth factor		-0,819	-0,277		0,244	3,09E-02	BMP2,BMP7,CCL20,IL1RN,NOTCH3
10899248	ATF1	-1,031	transcription regulator						3,09E-02	CREB1,EGR1,HLA-G,HMOX1,INHBA
10835406	ABL1	-1,048	kinase	Inhibited	-1,370	-2,190	bias	-0,374	3,09E-02	BMP2,CCND2,TEK,TGFB2,TP53
	TCF7		transcription regulator						3,09E-02	AXIN2,CD3G,MET,RARB,SPI1
	SB 216763		chemical toxicant	Inhibited	-1,536	-2,216	bias	-0,307	3,09E-02	DLG2,FOSB,NR4A3,PLAU,RND3
	Creb		group	Inhibited	-1,302	-2,285	bias	-0,264	3,18E-02	CACNA1C,CNTF,CXCL10,DDX28,DDX39B,DUSP1,EGR1,Giot1/Zfp347,HAS2,HLA-G,JUNB,LMO4,MCAM,MMP2,NDUFA3,NR4A3,PENK,PPARGC1A,SESN3,SLC7A11,TCAF1,WISP1
	black raspberry extract		chemical drug						3,18E-02	ANXA2,BLOC1S4,HMOX1,LOC100909655/RragB,PLK3,PLS3,Pvr,RLIM,RRAGA,SCEL,SDC1
10782454	THRB	-1,001	ligand-dependent nuclear receptor		0,887	0,594		-0,098	3,21E-02	AKT3,CCND2,CTSH,CXCL10,FRZB,MET,MMP2,MMP7,NKD1,PCP2,PENK,SFRP2,SLC2A4,TP53,WIF1,WISP1
10753870	RETNLB	1,006	other			-1,414	bias	-0,506	3,22E-02	CCL3L3,CCR5,CTSE,FRZB,MMP2,SOCS2,WISP1,WNT5A
10933345	TLR7	1,266	transmembrane receptor			-1,885	bias	-0,514	3,25E-02	CCL20,CD80,CREB5,CXCL10,IFI35,IL12A,JUNB,NFKBIA,PLAU,TP53
	Mapk		group		0,078	-1,195	bias	-0,484	3,27E-02	ABCB1,APP,EGR1,HGF,HMOX1,JUNB,MMP7,NR4A3,Peg3
	SB-431542		chemical reagent	Activated	1,824	2,345		0,175	3,27E-02	ATP1A2,FOLR2,GADD45B,GAL,ID3,MMP2,SCN7A,SERPINE1,TGFB2
10758472	KDM2B	1,028	enzyme		-0,239	0,000		0,119	3,31E-02	CXCL10,LAMA5,SFRP2,TP53
10830075	NODAL	1,050	growth factor	Activated	1,860	2,000		0,070	3,31E-02	CD80,CXCL10,IL12A,MRC1
10722532	CHRNA7	1,008	transmembrane receptor		-0,662	-0,152	bias	0,257	3,31E-02	CXCL10,IL1RN,TIMP3,TP53
10817065	S100A6	1,133	transporter		1,000	1,000		0,000	3,31E-02	ADAMTS1,CCL20,INHBA,PRNP
10845647	DPP4	1,172	peptidase						3,31E-02	IL1RN,MMP2,PLAU,SLC2A4
	clodronic acid		chemical drug		0,514	0,000	bias	-0,257	3,31E-02	CXCL10,HMOX1,MRC1,MSR1
	linolenic acid		chemical - endogenous mammalian		0,802	0,849		0,023	3,31E-02	CLU,EDN1,NFKBIA,SERPINE1
10922826	IL1R1	-1,020	transmembrane receptor		-1,240	-1,732	bias	-0,284	3,32E-02	ABCC3,CCL3L3,CXCL10,EGR1,MMP2,MYH11
10783645	CEBPE	1,009	transcription regulator		-0,411	-0,849		-0,221	3,32E-02	CCND2,CLEC10A,IL12A,IL1RN,MMP2,SELL
10875282	PLAG1	-1,072	transcription regulator		-0,917	-1,746	bias	-0,346	3,32E-02	EFNB1,FLNC,IGF2,KRT19,P2RX1,PIR
10815873	IL12A	-1,727	cytokine		0,036	-0,307		-0,146	3,32E-02	CXCL10,EBI3,IL12A,IL12RB2,MMP2,MMP7
10721339	CLEC11A	-1,360	growth factor						3,32E-02	ANXA1,CCR5,FHL2,PMP22,SPI1,TACR1
	salirasib		chemical drug		0,668	1,633	bias	0,394	3,32E-02	HRAS,LGALS1,PFKFB3,PLAU,PLOD2,SERPINE1
	DETA-NONOate		chemical reagent		1,230	0,975		-0,107	3,32E-02	BIRC3,DUSP1,HMOX1,SERPINE1,TP53,TXNIP
	N-methyl-D-aspartate		chemical reagent		-0,233	-1,040	bias	-0,337	3,32E-02	APP,ATP2B4,CCR5,CNTF,EGR1,SLC1A3
	iron		chemical - endogenous mammalian		0,093	0,054		-0,016	3,32E-02	APP,CCND2,GADD45B,HMOX1,NDRG1,SLC39A8
10824530	IL6R	1,041	transmembrane receptor	Inhibited	-1,459	-2,586	bias	-0,436	3,33E-02	ABCC3,CXCL10,GAL,IGF2,IGFBP5,MMP2,PENK
	cholecalciferol		chemical - endogenous mammalian		-0,815	-1,706	bias	-0,298	3,46E-02	ANKRD22,ANXA2,CD80,CTSK,CXCL10,EDN1,PTPRB,PVALB,RUNX3,SERPINE1
	lysophosphatidylcholine		chemical - other		0,319	-0,371	bias	-0,352	3,46E-02	CCL3L3,EGR1,PLAU,PLP1,SERPINE1
10834837	TSC1	-1,170	other		1,113	1,270		0,072	3,46E-02	FAM129A,FLNA,HMOX1,LDHB,TP53
10750029	GABPA	1,019	transcription regulator						3,46E-02	CYP7B1,HMOX1,SPI1,Srsf5,TFAM
10868000	BACH2	1,097	transcription regulator		0,280	0,655		0,191	3,46E-02	EGLN3,HMOX1,ID3,IL12RB2,TP53
10724116	FOLR1	1,101	transporter						3,50E-02	ADH1C,AOC3,BIRC3,COQ7,GAS5,LAMB2,LPAR1,SLC15A2,ST3GAL6
	Collagen type I		complex	Inhibited	-1,659	-2,433	bias	-0,318	3,61E-02	APP,ITGA1,MMP2,PLAU,PLOD2,RECK,TP53
10818708	F3	-1,096	transmembrane receptor	Inhibited		-2,449	bias	-0,537	3,61E-02	ANGPT1,EGR1,MMP2,MMP7,MSLN,SEMA3A,SERPINE1
	calcipotriene		chemical drug						3,67E-02	JUNB,KRT15,PLAU
	ssRNA40		chemical reagent						3,67E-02	CD80,EBI3,IL12A
10769771	FCGR2B	1,138	transmembrane receptor						3,67E-02	CCND2,CD80,CXCR3
10891039	NUMB	-1,067	other						3,67E-02	APP,BIRC3,TP53
10773452	LRPAP1	1,195	transmembrane receptor						3,67E-02	APP,MMP2,SERPINE1
10936993	PIM2	1,077	kinase						3,67E-02	IL12RB2,PPARGC1A,TP53
	PAEP		other						3,67E-02	CXCL16,CXCR3,EDN1
10779811	APEX1	-1,079	enzyme						3,67E-02	ABCB1,GFRA1,TP53
10767767	BTG2	-1,013	transcription regulator						3,67E-02	HMOX1,NCAM1,RARB
10789688	EFNB2	-1,423	other						3,67E-02	ANGPT1,HRAS,TEK
	diethylmaleate		chemical toxicant						3,67E-02	HMOX1,NFKBIA,SLC7A11
	arecoline		chemical drug						3,67E-02	HMOX1,PGF,SLC2A4
	staurosporine		chemical - kinase inhibitor		-0,800	-0,541		0,088	3,68E-02	ABCB1,ANXA5,HMOX1,IGF2,IGFBP5,PLAU,PRDX1,SELL,SERPINE1,TP53
	cadmium		chemical toxicant		0,261	-0,251		-0,201	3,73E-02	BID,CHPT1,CYP26B1,HMOX1,PLAU,RBP1,SLC39A8,TP53
	ATP		chemical - endogenous mammalian		-0,897	-1,618		-0,247	3,74E-02	CCR5,CD200,CXCL10,DUSP1,FLNA,IL1RN,SELL,SERPINE1,TP53
10767077	GLI2	-1,130	transcription regulator	Inhibited	-1,638	-2,160		-0,242	3,74E-02	CCL3L3,CCND2,CCR5,CXCL10,CXCR3,GLI1,HHIP,JUNB,NTN1
	melatonin		chemical - endogenous mammalian		1,093	1,093		0,000	3,74E-02	BMP2,CXCL10,EDN1,HMOX1,JUNB,KRT19,NCAM1,SLC2A4,TP53
	8-hydroxyguanine		chemical - endogenous mammalian						3,79E-02	CCL20,CCL3L3
	ganglioside GD1a		chemical - endogenous mammalian						3,79E-02	CD80,HGF
	F Actin		complex						3,79E-02	FLNA,MMP2
	citrinin		chemical toxicant						3,79E-02	JUNB,TP53
	WP1066		chemical drug						3,79E-02	CD80,EDN1
	tacedinaline		chemical drug						3,79E-02	ELF3,IGF2
10868193	AKIRIN2	-1,054	other						3,79E-02	CCND2,DUSP1
10724967	DKK3	-1,161	cytokine						3,79E-02	ANGPT1,MYH11
10938485	AMER1	-1,104	other						3,79E-02	AXIN2,LGR5
10865016	CACNA1C	-1,320	ion channel						3,79E-02	ANXA2,CACNA1C
10908270	RDH8	-1,081	enzyme						3,79E-02	CCL3L3,CXCL10
10827305	PRKACB	1,065	kinase						3,79E-02	PENK,RARB
	KCNIP2		other						3,79E-02	AANAT,FOSB
10936582	UBA1	-1,043	enzyme						3,79E-02	BIRC3,TP53
	miR-338-3p (miRNAs w/seed CCAGCAU)		mature microrna						3,79E-02	COX4I2,Tpm1
	OCT4-NANOG		complex						3,79E-02	FOXC1,TCF7L1
10926080	YES1	-1,206	kinase						3,79E-02	HMOX1,NQO2
10920568	MLH1	-1,205	enzyme						3,79E-02	CLU,TP53
10909411	USP2	1,136	peptidase						3,79E-02	SERPINE1,TP53
10871521	SLC2A1	-1,000	transporter						3,79E-02	MMP2,SERPINE1
10758050	STX2	-1,053	transporter						3,79E-02	BMP2,MMP2
	carboxymethylflavin		chemical - endogenous mammalian						3,79E-02	GLI1,MMP2
	formylmethylflavin		chemical - endogenous non-mammalian						3,79E-02	GLI1,MMP2
10705978	CAPNS1	-1,076	peptidase						3,79E-02	CCND2,MMP2
10715258	ENTPD1	-1,222	enzyme						3,79E-02	P2RX1,SERPINE1
10891373	SNW1	1,101	transcription regulator						3,79E-02	PLAU,SERPINE1
10903709	EXT1	-1,030	enzyme						3,79E-02	HPSE,SHH
10721480	ATF5	-1,148	transcription regulator						3,79E-02	GAS5,TXNIP
10907056	DHH	1,049	peptidase						3,79E-02	GLI1,HHIP
10735117	DVL2	-1,168	other						3,79E-02	AXIN2,PLXNA2
10905158	RBFOX2	-1,066	transcription regulator						3,79E-02	PLOD2,PTBP2
	anethole		chemical - endogenous non-mammalian						3,79E-02	MMP2,PLAU
	gliotoxin		chemical toxicant						3,79E-02	BIRC3,CCL20
	acetic acid		chemical - endogenous mammalian						3,79E-02	EGR1,JUNB
	[Ac-His1,D-Phe2,Lys15,Arg16,Leu27]VIP-(3-7)-GRF-(8-27)		chemical reagent						3,79E-02	CD80,CREB1
	murabutide		chemical reagent						3,79E-02	CD80,MRC1
	N-Ac-leucyl-leucyl-methioninal		chemical - protease inhibitor						3,79E-02	CREB1,TP53
	lumichrome		chemical - endogenous non-mammalian						3,79E-02	GLI1,MMP2
	heroin		chemical drug						3,79E-02	FOSB,PENK
10846862	SMTNL1	1,149	other		0,552	1,000		0,224	3,81E-02	FLNC,HK2,PYGM,Tpm1
10816160	FBXW7	-1,059	transcription regulator		-1,413	-0,686	bias	0,424	3,81E-02	APP,NFKB2,PPARGC1A,SERPINE1
10735205	ARRB2	-1,010	other						3,81E-02	EGR1,JUNB,MMP2,SERPINE1
10838605	EIF2AK4	-1,098	kinase		1,866	1,067	bias	-0,403	3,81E-02	CHAC1,EGR1,PCK2,PLP1
10792421	PLAT	-1,143	peptidase						3,81E-02	CXCL10,INHBA,MMP2,SERPINE1
10897741	TAB1	1,004	enzyme		0,053	0,762	bias	0,358	3,81E-02	BIRC3,CCL20,CXCL10,SERPINE1
10795602	MAP3K8	-1,198	kinase		0,084	-0,087		-0,055	3,82E-02	BIRC3,CCL20,CCR5,CLIC5,DOK2,IER5,IFNGR1,IL12A,INHBA,PAXBP1,TUBB2B,TXNIP
10798780	ZEB1	-1,171	transcription regulator						3,87E-02	KRT19,PLAU,PTPRZ1,RPL30,SERPINE1
10876497	PAX5	1,128	transcription regulator		0,059	-0,068		-0,064	3,87E-02	BLNK,MET,MMP2,SDC1,TP53
	fenretinide		chemical drug		-1,102	-1,294		-0,074	3,92E-02	ACER2,ATP1B2,BID,ELF3,FYN,NFKBIA,RARB
10910376	CYP1A1	-1,028	enzyme		0,000	0,000		0,000	3,99E-02	ANXA3,CACHD1,GSTM2,KRT19,KRT7,NEFL,SDC1,SOCS2,VLDLR
10823970	TLR2	1,127	transmembrane receptor		1,088	-0,039	bias	-0,360	3,99E-02	APP,BMP2,CCL3L3,CCR5,CD80,CXCL10,DUSP1,EBI3,HMOX1,IL1RN,SLC7A11
10830303	HDAC2	-1,015	transcription regulator		-1,394	-1,510		-0,041	3,99E-02	EGR1,FAM107A,GLI1,ITGB8,KRT15,LGR5,MPZ,NFKBIA,PLAU,RARB,TP53
	silibinin		chemical drug		-0,321	0,497	bias	0,376	4,00E-02	CDK8,EGR1,MMP2,NFKBIA,PLAU,TP53
	diphenyleneiodonium		chemical reagent		-1,414	-0,239	bias	0,491	4,00E-02	BMP2,DUOX1,HMOX1,PDE5A,SELL,SERPINE1
	mitomycin C		chemical drug	Inhibited	-1,280	-2,178	bias	-0,412	4,00E-02	CD80,EGR1,HGF,MCAM,TP53,VMP1
	glutathione		chemical - endogenous mammalian		0,729	1,000		0,112	4,00E-02	ABCB1,CCL3L3,HMOX1,NDRG1,SERPINE1,SLC7A11
	glutamine		chemical - endogenous mammalian		-0,034	0,343		0,137	4,01E-02	DUSP1,IGF2,JUNB,NFKB2,NFKBIA,PCK2,PPARGC1A,TP53
	genistein		chemical drug		1,230	0,325		-0,189	4,13E-02	ATP6V1B1,BMP2,CD68,CD80,CLU,CTSH,CTSK,CXCL10,CXCR3,DUSP1,EXTL2,Fcna,GLI1,HAS1,HMOX1,HS3ST3A1,JUNB,MMP2,PLK3,SERPINE1,SLC11A1,SLC4A4,SUMF1,TP53,WNT5A,ZEB2
	TLR9		transmembrane receptor		1,172	-0,297	bias	-0,400	4,15E-02	CCL3L3,CD80,CXCL10,DUSP1,EBI3,EDN1,EGR1,GADD45B,HMOX1,IFI35,IL12A,PFKFB3,SDC1,SERPINE1
10842283	CD40	-1,068	transmembrane receptor	Inhibited	-1,549	-2,150		-0,184	4,15E-02	BIRC3,CCND2,CD80,CXCL10,DUSP1,HSH2D,IL12A,IL1RN,MET,NFKB2,NFKBIA,SELL,SERPINE1,TP53
	streptozocin		chemical drug		0,631	0,328		-0,083	4,16E-02	ABCB1,ATP1A2,ATP1B2,CCL3L3,CLU,CREB1,HMOX1,MC5R,MMP2,MSR1,NT5E,NTRK3,PPARGC1A,S100B,SERPINE1,SLC2A4
10778763	REL	-1,249	transcription regulator	Inhibited		-3,046	bias	-0,506	4,16E-02	APP,CCND2,CD200,CD80,CLDN10,CXCL10,CXCR3,ENDOG,FADS2,GADD45B,IL12A,NFKB2,NFKBIA,NR4A3,PLK2,RDH10
10882709	PRKCE	1,068	kinase		0,283	-0,771	bias	-0,441	4,24E-02	ABCB1,APP,BIRC3,CDON,EGR1,JUNB,PRKD1
10915437	DNMT1	-1,037	enzyme						4,24E-02	CNR1,DLC1,IGF2,RPL13,SFRP2,SLC7A11,TIMP3
10868923	TGFBR1	-1,015	kinase	Inhibited	-1,524	-2,387	bias	-0,362	4,24E-02	EDN1,FMOD,HAS2,HMOX1,ITGB5,LTBP1,SERPINE1
	propylthiouracil		chemical drug						4,25E-02	ABCC3,FADS1,FADS2,FMO3,IGF2,LGALS1,MYH11,ROBO1,VLDLR
10820223	MEF2C	-1,122	transcription regulator	Inhibited	-1,558	-2,390	bias	-0,348	4,25E-02	CACNA1C,FRZB,HSPB7,PDLIM3,Pln,PPARGC1A,PTPRB,SFRP2,SLC2A4
	berberine		chemical drug		0,519	0,785		0,111	4,25E-02	ATP5G2,BIRC3,CD80,ENDOG,GLS,HMOX1,MMP2,PIK3R3,TP53
10893858	MBD3	1,154	enzyme						4,30E-02	CCND2,EFNA5,KREMEN1,LGR5,NKD1,SFRP2,WISP1,WNT5A
	HDAC6		transcription regulator		-0,248	-0,692		-0,201	4,30E-02	ADAMTS1,CYP1B1,JUNB,PLAU,SERPINE1
10914618	CCR5	1,374	g-protein coupled receptor		1,321	0,695	bias	-0,284	4,30E-02	BID,CCL3L3,CCR5,CXCL10,IL12A
	herbimycin		chemical - kinase inhibitor		-0,336	0,391	bias	0,328	4,30E-02	DUSP1,JUNB,MMP2,PLAU,SERPINE1
	H-7		chemical - kinase inhibitor		-0,469	0,505	bias	0,445	4,30E-02	ABCB1,EGR1,JUNB,SERPINE1,TP53
	S-nitroso-N-acetyl-DL-penicillamine		chemical reagent		0,195	0,152		-0,021	4,35E-02	HMOX1,NPR2,PPARGC1A,TP53
10708745	GAB2	-1,079	other						4,35E-02	ANGPT1,APP,CCL3L3,SERPINE1
10866374	LRP6	-1,145	transmembrane receptor						4,35E-02	APP,CD68,HK2,PPARGC1A
10823338	SIAH2	-1,005	transcription regulator						4,35E-02	ANGPT1,EGLN3,FXYD3,NDRG1
10883321	ASXL2	-1,041	other			-1,000	bias	-0,537	4,35E-02	ATP1A2,HK2,SERPINE1,SLC2A4
10939584	ELF4	-1,030	transcription regulator		0,658	0,218		-0,224	4,35E-02	ABCB1,DUSP1,SELL,TP53
10729269	ANXA1	-1,402	enzyme						4,35E-02	ANXA1,ANXA2,PLAU,SELL
	S-adenosylmethionine		chemical - endogenous mammalian		1,406	1,951	bias	0,279	4,35E-02	ACTG2,BACE1,HMOX1,PLAU
	Pro-inflammatory Cytokine		group		0,961	0,218	bias	-0,378	4,37E-02	CLU,HMOX1,ITGA1,LGALS1,SPINT1,UBD
	doxycycline		chemical drug						4,37E-02	BMP2,MMP2,MMP7,PLK3,Pln,SDC1
	fulvestrant		chemical drug		-1,068	-0,557		0,118	4,41E-02	BMP2,CASP4,CDK8,CLK1,CXCL10,EGR1,GAL,GHR,GUCY1A3,HRAS,Ifi27,IGFBP5,MYO1B,PLK2,PRSS23,PTGER3,SHH,TGFB2,TP53
	TMSB4		group						4,41E-02	BMP2,ITGA1,SERPINE1
10900419	DOT1L	1,080	phosphatase						4,41E-02	AQP5,EDN1,SPI1
10818581	DPH5	1,072	enzyme						4,41E-02	CREB1,NFKBIA,TP53
10757698	FZD9	1,070	g-protein coupled receptor						4,41E-02	CXCL10,CXCL14,IFI44
10931708	CD70	1,093	cytokine						4,41E-02	CCND2,CXCL10,SELL
10915981	BARX2	-1,141	transcription regulator						4,41E-02	FLNA,NCAM1,TIMP3
	VIPR1		g-protein coupled receptor						4,41E-02	CCL3L3,CD80,CXCL10
10868398	IL11RA	1,279	transmembrane receptor						4,41E-02	CCL20,CCL3L3,MMP2
10834093	IL36A	1,098	cytokine						4,41E-02	CCL20,CXCL10,IL12A
	acetyl-L-carnitine		chemical - endogenous mammalian						4,41E-02	COX4I2,PPARGC1A,TFAM
10900606	STK11	1,007	kinase		-0,471	-0,302		0,051	4,41E-02	GADD45B,HILPDA,IGFBP5,JUNB,KLF12,MCAM,MMP2,MRPS15,NFKB2,PTPRZ1,SERPINE1,SPARCL1,WNT5A
	MAP2K1/2		group		2,023	1,024	bias	-0,384	4,57E-02	CCL3L3,CCND2,CHI3L1,DUSP1,EGR1,HK2,HMOX1
10714456	DOCK8	1,017	other	Inhibited		-2,646	bias	-0,537	4,57E-02	CCND2,CXCL10,EDN1,HELZ2,INHBA,LMO4,SLCO3A1
	miR-199a-5p (and other miRNAs w/seed CCAGUGU)		mature microrna			1,254	bias	0,537	4,57E-02	ACTG2,ID3,ITGA1,MMP7,MYH11,MYOCD,PADI4
	isotretinoin		biologic drug		-1,016	-1,941	bias	-0,355	4,57E-02	ALDH1A3,CYP1B1,ELF3,NFKB2,RARB,RBP1,RUNX3
	mir-155		microrna		-0,427	0,562	bias	0,358	4,60E-02	ANXA2,CXCL10,HK2,HMOX1,SERPINE1,SMAD5,SPI1,TP53
	etoposide		chemical drug	Inhibited	-1,378	-2,139		-0,235	4,68E-02	ABCB1,BIRC3,CASP2,CD80,DUSP1,HK2,IFNL3,NFKB2,NOTCH3,PIK3R3,SERPINB5,TP53
	3-methylcholanthrene		chemical toxicant		-0,514	-1,508	bias	-0,458	4,76E-02	ABCB1,CYP1B1,PTGES,SLC7A11,TP53
	D-fructose		chemical - endogenous mammalian			-1,342	bias	-0,502	4,76E-02	CD68,CXCL10,MMP2,SLC2A4,TIMP3
10791640	IRF2	1,019	transcription regulator						4,76E-02	CEACAM1,CXCL10,IFI35,IL12A,IL12RB2,PSME2
10801821	LMNB1	1,079	other						4,76E-02	CRIP1,GPC4,PAPPA,POLM,S100A13,TGFB2
10710647	PRKCB	-1,183	kinase		-0,506	-1,188	bias	-0,349	4,76E-02	APP,CD80,EGR1,MMP2,PPARGC1A,SERPINE1
	Bay 11-7082		chemical - kinase inhibitor			-0,808	bias	0,515	4,76E-02	BMP2,CCL3L3,CHI3L1,HMOX1,HSH2D,MMP2
10833962	POU5F1	-1,019	transcription regulator		-0,571	-1,489		-0,220	4,84E-02	ANGPT1,BID,BIRC3,CASP2,CITED1,CXCL10,DUSP1,FRZB,GRHL3,ID3,IER5,INHBA,ISL1,MMP2,NCAM1,PCDH18,SLC27A4,TGFB2,TP53,TWIST2,WNT5A
10760946	EPO	1,061	cytokine		-0,734	-1,610	bias	-0,269	4,91E-02	CCL19,CCND2,CNTF,CTSK,EDN1,EGR1,FOSB,IGF2,JUNB,MMP2,N4BP2L1,NFKBIA,PRKCQ,PTPRB,SHH,SLC44A2,SOCS2,TP53,TXNIP
	prostaglandin D2		chemical - endogenous mammalian		0,543	0,218		-0,165	4,93E-02	CXCL10,HAS1,HAS2,HMOX1
	etanercept		biologic drug		0,107	0,762	bias	0,331	4,93E-02	BMP7,CCL20,CXCL10,PTGES
	indican		chemical - endogenous mammalian		-1,035	-1,131		-0,049	4,93E-02	EGLN3,HILPDA,HMOX1,TP53
10702361	HEY2	1,038	transcription regulator		0,474	1,188	bias	0,365	4,93E-02	CACNA1C,CNN1,MYH11,TBX5
10805746	CDH11	-1,327	other			0,000	bias	-0,537	4,93E-02	LAMA5,MMP15,MMP7,SERPINB5
10865369	C3AR1	1,114	g-protein coupled receptor		-1,133	-1,091		0,021	4,93E-02	CCL3L3,CD80,CXCL10,GULP1
10813694	ADAMTS12	-1,210	peptidase			1,000	bias	0,537	4,93E-02	ALDH1A3,CHI3L1,CXCL10,LGALS1
	histone deacetylase inhibitor		chemical drug		-0,168	-0,577		-0,236	4,93E-02	RECK,SERPINB5,TP53,TXNIP
	urethane		chemical toxicant		0,146	-0,152		-0,150	4,93E-02	CCL3L3,HMOX1,IL12A,PTGES
10746276	NME1	1,139	kinase		1,595	1,977		0,193	6,87E-02	LPAR1,MET,MMP2,SERPINE1,TP53
10719847	CEACAM1	-2,931	transporter	Inhibited	-1,722	-2,000		-0,139	6,90E-02	ANGPT1,CD80,NOTCH3,TEK
	sildenafil		chemical drug		1,870	1,980		0,056	7,64E-02	APP,HMOX1,PDE5A,TRPC1
10899387	NR4A1	1,006	ligand-dependent nuclear receptor		-1,838	-1,947		-0,042	7,74E-02	AXIN2,ENO3,Giot1/Zfp347,HMOX1,MMP7,MPZ,NFKBIA,NR4A3,NT5E,PDIA3,PYGM,RARB,SLC2A4
	oxaliplatin		chemical drug		-1,609	-1,960		-0,179	8,41E-02	ANXA2,FXYD3,MMP7,TP53
10835817	PTGS1	-1,152	enzyme		-1,739	-1,969		-0,117	9,22E-02	ANGPT1,MMP2,PTGER3,PTGES
	fluvastatin		chemical drug		1,746	1,939		0,099	9,22E-02	APP,EDN1,HMOX1,SERPINE1
10802520	TCF4	-1,201	transcription regulator		-1,497	-1,966		-0,239	9,83E-02	AXIN2,EDN1,GLI1,PLAU,PSD3,VCAN
10770298	PSEN2	1,049	peptidase	Inhibited	-2,103	-2,002		0,039	1,05E-01	APP,C1QA,C1QB,ENPP2,GAS5,STAB1,TP53
10890745	MAX	-1,056	transcription regulator	Activated	1,693	2,000		0,153	1,05E-01	CCND2,EDN1,FADS2,GADD45B,HK2,TMEM126A,TXNIP
10858524	NANOG	1,002	transcription regulator		-1,554	-1,890		-0,127	1,08E-01	ABCB1,CCND2,EGR1,FOSB,IFNGR1,ISL1,LGALS1,RIPPLY3
10764144	KDM5B	1,050	transcription regulator	Activated	2,291	2,976		0,230	1,15E-01	EGR1,FHL1,GAL,ISL1,MCAM,NEFL,PIR,PLS3,PSD3,TGFB2
10876769	ABCA1	1,176	transporter		-2,190	-1,793		0,221	1,48E-01	ANXA1,APP,CCL3L3,SLC2A4
10749172	ACOX1	-1,038	enzyme	Activated	2,754	3,162		0,129	1,78E-01	ACER2,ADAMTS1,AIG1,ANXA2,CTSE,CYP7B1,KRT23,PLSCR1,SLC4A4,TP53
	beta-naphthoflavone		chemical toxicant		-1,536	-1,982		-0,225	1,80E-01	ABCC3,CYP1B1,SLCO3A1,SOCS2
	flutamide		chemical drug		1,727	1,980		0,128	1,85E-01	CYP1B1,FOXQ1,SLCO3A1,SRD5A2,WIF1
	diethylnitrosamine		chemical toxicant	Inhibited	-1,928	-2,000		-0,036	1,93E-01	CYP7B1,HGF,PLSCR1,PPARGC1A,THY1,TP53
10813467	GDNF	1,064	growth factor	Inhibited	-1,650	-2,153		-0,234	2,04E-01	EGR1,FOSB,GFRA1,LGALS1,PENK
	GH1		growth factor	Inhibited	-1,752	-2,237		-0,144	2,13E-01	ATP5G2,BMP2,CLU,CREB1,EGR1,GHR,ID3,IGFBP5,ITGA1,JUNB,PRDX1,SOCS2,TAF11
10828575	HMGA1	1,250	transcription regulator	Activated	2,513	2,132		-0,138	2,71E-01	CCND2,CD80,CITED1,CTSH,EGR1,GHR,ID3,IER2,JUNB
10748267	CSHL1	1,120	growth factor		-1,503	-1,961		-0,234	2,85E-01	BMP2,SOCS2,SRD5A2,Trim24
10877997	CDKN2A	-1,028	transcription regulator		-1,903	-1,769		0,040	2,90E-01	CCL19,CCL3L3,CXCL10,CXCL14,DUSP1,EGR1,FHL2,GFRA2,IFI35,IGFBP5,ITGB5,MMP2,MRC1,NFKB2,SERPINE1,TP53
	5-fluorouracil		chemical drug	Inhibited	-3,209	-2,447		0,225	3,26E-01	ANXA2,CD80,CLU,EGR1,FXYD3,MT-ND6,PSME2,RPL30,RPL31,RPS27A,TP53,UBD
10784470	GATA4	1,051	transcription regulator		-1,392	-1,762		-0,125	3,31E-01	ACTG2,CACNA1C,EDN1,GRHL3,HSPB7,KRT7,PDLIM3,Pln,PTPRB
10768560	RNF2	-1,012	transcription regulator		1,583	1,982		0,201	3,34E-01	CBX4,CCND2,HOXB6,TP53
10751328	NR1I2	1,046	ligand-dependent nuclear receptor		-1,478	-1,756		-0,107	3,94E-01	ABCB1,ABCC3,APOF,GADD45B,Gstm6,HMGCS2,LTBP1
10776904	KLF3	-1,010	transcription regulator		1,111	1,825		0,170	3,97E-01	ANXA5,BOLA1,CFP,ELMO1,FAM49A,HIST4H4,Ifi27,KLF12,MYADM,NDRG1,PFKP,SDC1,SELL,SGCB,SLC14A1,TEK,TRIP10,ZEB2
	dehydroisoandrosterone		chemical - endogenous mammalian	Activated	1,840	2,000		0,080	4,46E-01	CD3G,ECM1,NFKBIA,TP53
	corticosterone		chemical - endogenous mammalian		-1,932	-1,979		-0,024	1,00E00	ANXA1,APP,BACE1,EDN1,PPARGC1A

## Sheet: AT1-TINT vs. control
© 2000-2016 QIAGEN. All rights reserved.
AT1-TINT vs. control						Diseses and Bio functions row 22
						Upstream regulators row 525
Analysis Settings
Cutoff before duplicate resolution	true
Resolve duplicate on	Expression foldchange
Color using	Expression foldchange
Cutoff for Expression foldchange	1.25	and consider Both up/down regulated
Cutoff for Expression pvalue	0.05
Cutoff for Expression intensity	23
Reference set	Rat Gene 1.1 ST Array
Relationship to include	Direct and Indirect
Includes Endogenous Chemicals	Yes
Optional Analyses	My Pathways My List
Filter Summary
Consider only relationships where
confidence = Experimentally Observed
Diseases and Bio Functions
Categories	Functions	Diseases or Functions Annotation	p-Value	Predicted Activation State	Activation z-score	Notes	Bias-corrected z-score	Molecules	# Molecules
Cellular Movement	cell movement	cell movement	9.91e-21	Decreased	-4.449		-1.388	SHH,SELL,TPBG,CCL20,mir-143,SPI1,NTN1,ELF3,FHL2,CTSH,AJUBA,MYADM,SERPINE1,PRKD1,TP53,PRKCQ,CNR1,SEMA5A,ANGPTL2,ANXA2,IGFBP5,NFKB2,FMOD,VLDLR,PLD1,MET,HAS2,ITGA1,ITGB6,PRSS27,IFNL3,FHL1,TRIP10,PRDX1,CNTF,CCDC141,P2RX1,CXCR3,EPHA4,ITGB8,PLXNA2,TUBB2B,MCF2,CHDH,CDH3,ST8SIA2,HAS1,MLLT11,mir-196,HPSE,ID3,PTGES,SEMA3A,CHP2,MYOC,CD80,NTRK3,FLNC,WBP2,BMP7,SEMA3C,CTSE,CAMK1D,FCER1A,RBP1,CXCL14,STAB1,SERPI…	253
Cellular Movement	migration	migration of cells	3.18e-20	Decreased	-4.447		-1.487	SHH,SELL,CCL20,mir-143,SPI1,NTN1,FHL2,CTSH,AJUBA,MYADM,SERPINE1,PRKD1,TP53,PRKCQ,CNR1,SEMA5A,ANGPTL2,ANXA2,IGFBP5,NFKB2,FMOD,VLDLR,PLD1,MET,HAS2,ITGA1,ITGB6,PRSS27,IFNL3,FHL1,TRIP10,PRDX1,CNTF,CCDC141,P2RX1,CXCR3,EPHA4,ITGB8,PLXNA2,TUBB2B,MCF2,CDH3,ST8SIA2,HAS1,MLLT11,mir-196,HPSE,ID3,PTGES,SEMA3A,CHP2,MYOC,CD80,NTRK3,FLNC,WBP2,BMP7,SEMA3C,CTSE,CAMK1D,FCER1A,CXCL14,STAB1,SERPINB5,CEACAM1,TEK,TBX5…	232
Cardiovascular System Development and Function	development	development of vasculature	5.45e-16	Decreased	-3.121		-1.046	SHH,CCR5,SELL,ADAMTS8,HTR2B,PRKAB2,HRAS,C1QA,NTN1,CXCL10,FHL2,CTSH,FBLN1,SERPINE1,PRKD1,ITGB5,TP53,CALCRL,PDE2A,NDRG1,GUCY1A3,MFAP5,PCSK5,CNR1,SEMA5A,C1GALT1C1,ANGPTL2,THY1,TBX4,ANXA2,MMP2,JUNB,SMOC2,FMOD,ROR1,TMEM100,VLDLR,PLD1,MET,PTPRB,ADM2,HAS2,ITGA1,KLK1,ECM1,PKD2,CXCR3,ITGB8,MYH11,EFNB2,CREB1,RARB,HAS1,IL11RA,ANGPT1,EGR1,HPSE,ID3,CYP1B1,LTBP1,APP,PTGES,SEMA3A,NTRK3,CNN1,MYOCD,ANXA3,PLXDC1,P…	144
Cellular Movement	cell movement	cell movement of tumor cell lines	6.61e-15	Decreased	-3.772		-1.408	CCR5,SELL,HRAS,CCL20,TCAF1,mir-143,NTN1,CXCL10,FHL2,CTSH,MYADM,AFAP1,SERPINE1,PRKD1,ITGB5,TP53,AQP5,TWIST2,PRKCQ,NDRG1,SEMA5A,CTNNAL1,ANXA2,MMP2,ROR1,PLD1,NINJ1,MET,IFITM3,KRT19,ARHGAP35,HAS2,ITGA1,LRIG1,ITGB6,PRSS27,FYN,ITGBL1,TRIP10,EPHA4,VCAN,CDH11,CDH3,EFNA5,HAS1,ACKR1,TACSTD2,BANP,EGR1,APP,SEMA3A,CHP2,NTRK3,FLNC,CNN1,ZEB2,WBP2,BMP7,PLAU,NCAM1,PALLD,mir-8,CXCL14,SERPINB5,DLC1,CEACAM1,IGFBP6,N…	121
Cellular Growth and Proliferation	proliferation	proliferation of cells	1.31e-14	Decreased	-3.143		-0.82	SHH,SELL,ADAMTS8,CCL20,mir-143,SPI1,NTN1,RIPPLY3,FHL2,ELF3,GAL,CTSH,AJUBA,Sectm1b,FBLN1,SERPINE1,PRKD1,TP53,CYP7B1,PRKCQ,Slfn2,CNR1,SEMA5A,NLGN2,C1GALT1C1,SPOCK2,IL12RB2,ANXA2,IGFBP5,NFKB2,VLDLR,FMOD,LGI4,PLD1,NSMCE3,MET,MN1,CLK2,FADS2,HAS2,ITGA1,KLK1,ITGB6,ECM1,HILPDA,IFNL3,FHL1,GADD45B,PRDX1,IL17RD,CNTF,CXCR3,EPHA4,ITGB8,MED28,KCNQ1,GLIPR1,KIAA2022,MCF2,CDH3,CAPN13,ST8SIA2,PFN2,BCCIP,ABCC9,CLYB…	356
Cardiovascular System Development and Function, Organismal Development	angiogenesis	angiogenesis	2.66e-14	Decreased	-3.12		-1.052	SHH,CCR5,ADAMTS8,SELL,HTR2B,PRKAB2,HRAS,C1QA,NTN1,CXCL10,FHL2,CTSH,FBLN1,SERPINE1,PRKD1,ITGB5,TP53,CALCRL,PDE2A,GUCY1A3,NDRG1,PCSK5,CNR1,SEMA5A,C1GALT1C1,ANGPTL2,THY1,TBX4,ANXA2,MMP2,JUNB,ROR1,SMOC2,TMEM100,VLDLR,PLD1,MET,PTPRB,ADM2,HAS2,ITGA1,KLK1,ECM1,CXCR3,ITGB8,EFNB2,RARB,HAS1,ANGPT1,EGR1,HPSE,ID3,CYP1B1,LTBP1,APP,PTGES,SEMA3A,MYOCD,ANXA3,PLXDC1,PLAU,SEMA3C,EYA1,TM4SF1,PPARGC1A,HOXB5,CXCL14,S…	126
Cancer, Organismal Injury and Abnormalities, Reproductive System Disease	female genital tract serous carcinoma	female genital tract serous carcinoma	3.84e-14					TCF21,PLP1,HTR2B,KRT7,CP,SEL1L3,RNASE4,ELF3,GAL,FBLN1,ACTG2,TEK,TP53,NFE2L3,AXIN2,NOTCH3,GUCY1A3,MFAP5,CTNNAL1,FXYD1,SPOCK2,CACNA1C,ANXA2,IGFBP5,PLLP,MET,PCP4,SPARCL1,MATN2,ARHGAP35,FAM171A1,RASSF9,LRIG1,PDLIM3,AOC3,FRZB,PTGER3,RECK,MYLK,MSLN,ITGB8,MYH11,CDH11,VCAN,GLI3,DDR2,HGF,MCAM,SOCS2,ENPP2,CACNB2,TIMP3,TRIP13,ABCB1,TXNIP,PTGES,PMP22,P2RY14,WFDC2,LAMA4,CNN1,ANXA3,LPAR5,EDNRA,SEMA3C,GLI1,CLU	67
Cellular Movement	migration	migration of tumor cell lines	5.69e-14	Decreased	-3.464		-1.185	CCR5,CCL20,HRAS,TCAF1,mir-143,NTN1,CXCL10,FHL2,CTSH,MYADM,AFAP1,SERPINE1,ITGB5,PRKD1,TP53,AQP5,TWIST2,PRKCQ,NDRG1,SEMA5A,CTNNAL1,ANXA2,MMP2,ROR1,PLD1,NINJ1,MET,IFITM3,KRT19,ARHGAP35,HAS2,ITGB6,PRSS27,FYN,ITGBL1,TRIP10,EPHA4,VCAN,CDH11,CDH3,EFNA5,HAS1,TACSTD2,BANP,EGR1,APP,SEMA3A,CHP2,NTRK3,FLNC,ZEB2,WBP2,PLAU,NCAM1,PALLD,mir-8,DLC1,CEACAM1,IGFBP6,FOXC1,KANK1,IGF2,SPARCL1,ARHGAP21,ACKR3,S100B,TFPI…	105
Cancer, Organismal Injury and Abnormalities, Reproductive System Disease	uterine serous papillary cancer	uterine serous papillary cancer	7.71e-14					AOC3,TCF21,PLP1,HTR2B,FRZB,PTGER3,KRT7,RECK,MYLK,SEL1L3,ITGB8,MYH11,CDH11,RNASE4,GLI3,GAL,DDR2,FBLN1,SOCS2,ENPP2,CACNB2,ACTG2,TEK,TP53,NFE2L3,ABCB1,TRIP13,GUCY1A3,MFAP5,FXYD1,SPOCK2,CACNA1C,ANXA2,IGFBP5,PLLP,PCP4,SPARCL1,PMP22,P2RY14,MATN2,LAMA4,WFDC2,CNN1,ANXA3,EDNRA,PDLIM3	46
Cellular Movement, Immune Cell Trafficking	migration	leukocyte migration	7.85e-14	Decreased	-2.845		-0.782	CCR5,SELL,PLA2R1,HRAS,CCL20,SPI1,NTN1,CXCL10,FHL2,LCAT,MYADM,SERPINE1,DMBT1,TP53,PRKCQ,NDRG1,CNR1,ANGPTL2,THY1,ANXA2,MMP2,NFKB2,NINJ1,PLCG2,ITGA1,FYN,IFNL3,PRDX1,NQO2,P2RX1,CXCR3,VCAN,EFNB2,CLEC11A,NFIL3,CCL3L3,CDH3,ANXA5,BID,ACKR1,IL11RA,MLLT11,ANGPT1,EGR1,HPSE,CYP1B1,APP,PTGES,SEMA3A,GLIS2,CD80,PLAU,CTSE,PLP1,CAMK1D,FCER1A,CYP26B1,CXCL14,STAB1,CEACAM1,CD200,IFNGR1,NCF4,INHBA,IGF2,DUSP1,IL1RN,AC…	117
Cardiovascular System Development and Function	morphology	morphology of vasculature	5.96e-13					SHH,CCR5,SELL,CXCL10,CDON,FBLN1,SERPINE1,DLC1,TEK,TP53,CALCRL,PAPPA,NOTCH3,GUCY1A3,MFAP5,SEMA5A,C1GALT1C1,TBX4,SGCB,MMP2,CITED1,FMOD,FOXC1,IL1RN,ACKR3,HAS2,TFPI,AOC3,RECK,BMP2,PKD2,MMP15,ITGB8,MYH11,SMAD5,PGF,ARAP3,EFNB2,HMOX1,EDN1,FLNA,HGF,CREB1,RARB,TGFB2,EGLN3,ENPP2,ERRFI1,TIMP3,ANGPT1,TCF7L1,ID3,SPINT1,LTBP1,APP,STRA6,GHR,ISL1,NTRK3,LAMA4,MYOCD,CNN1,EDNRA,EYA1,CLU	65
Cellular Movement, Hematological System Development and Function, Immune Cell Trafficking, Inflammatory Response	cell movement	cell movement of phagocytes	8.07e-13	Decreased	-2.318		-0.389	CCR5,SELL,PLP1,CAMK1D,HRAS,CCL20,SPI1,NTN1,CXCL10,FHL2,LCAT,CXCL14,STAB1,SERPINE1,CEACAM1,DMBT1,TP53,PRKCQ,NDRG1,CNR1,ANGPTL2,IFNGR1,ANXA2,NINJ1,INHBA,DUSP1,IL1RN,PLCG2,S100B,PENK,ITGA1,C2,AOC3,FYN,MMP7,IFNL3,VTCN1,PTGER3,NQO2,CXCR3,MYLK,VCAN,ARAP3,PGF,TACR1,HMOX1,CLEC11A,NFKBIA,EDN1,CCL3L3,FLNA,DDR2,ANXA1,HGF,MCAM,EFNB1,TGFB2,EGLN3,BID,CXCL17,CCL19,ACKR1,IL11RA,PRNP,TIMP3,RUNX3,SDC1,MINOS1-NBL1/…	82
Cardiovascular System Development and Function, Organismal Development	vasculogenesis	vasculogenesis	1.14e-12	Decreased	-3.166		-1.303	SHH,CCR5,ADAMTS8,HTR2B,PRKAB2,HRAS,C1QA,NTN1,CXCL10,FBLN1,SERPINE1,PRKD1,TP53,PDE2A,GUCY1A3,PCSK5,SEMA5A,CNR1,ANGPTL2,C1GALT1C1,THY1,ANXA2,MMP2,JUNB,TMEM100,ROR1,SMOC2,VLDLR,PLD1,MET,PTPRB,HAS2,ITGA1,KLK1,ECM1,CXCR3,ITGB8,EFNB2,RARB,HAS1,ANGPT1,EGR1,HPSE,ID3,CYP1B1,LTBP1,APP,SEMA3A,MYOCD,PLXDC1,PLAU,SEMA3C,EYA1,TM4SF1,PPARGC1A,HOXB5,CXCL14,STAB1,SERPINB5,CEACAM1,TEK,PFKFB3,PAPPA,NOTCH3,ADAMTS1,LA…	105
Cancer, Organismal Injury and Abnormalities	advanced malignant tumor	advanced malignant tumor	1.16e-12		-1.806		-0.788	SRD5A2,CCR5,SELL,DPYD,HRAS,SEL1L3,mir-143,NTN1,PLS3,CTSH,SERPINE1,TP53,TWIST2,NDRG1,MFAP5,CTNNAL1,ANGPTL2,THY1,IGFBP5,MMP2,ROR1,PLD1,UBD,MET,IFITM3,CCND2,LRIG1,S100A11,FYN,ITGBL1,NID2,CXCR3,MSLN,ABLIM1,VCAN,ANXA5,BEX4,CREB1,RARB,TACSTD2,PLOD2,ABCB1,TXNIP,mir-196,HPSE,ID3,CYP1B1,LAMB2,CD80,CNN1,RPS27A,BMP7,PLAU,SEMA3C,ABCC3,TM4SF1,NCAM1,TCF21,SLC7A11,mir-8,RTN1,STAB1,SERPINB5,DLC1,TEK,PAPPA,ADAMTS…	116
Cellular Movement, Hematological System Development and Function, Immune Cell Trafficking	cell movement	cell movement of leukocytes	1.91e-12	Decreased	-2.359		-0.495	CCR5,SELL,PLA2R1,CCL20,HRAS,SPI1,NTN1,CXCL10,FHL2,LCAT,MYADM,SERPINE1,DMBT1,TP53,PRKCQ,NDRG1,CNR1,ANGPTL2,THY1,ANXA2,MMP2,NFKB2,NINJ1,PLCG2,ITGA1,FYN,IFNL3,PRDX1,NQO2,CXCR3,VCAN,EFNB2,NFIL3,CLEC11A,CCL3L3,CDH3,BID,ACKR1,IL11RA,MLLT11,ANGPT1,HPSE,APP,PTGES,SEMA3A,CD80,GLIS2,PLAU,CTSE,PLP1,CAMK1D,FCER1A,CYP26B1,CXCL14,STAB1,CEACAM1,IFNGR1,INHBA,DUSP1,IL1RN,ACKR3,PENK,S100B,ELMO1,C2,AOC3,TNFAIP8,MMP…	103
Cancer, Organismal Injury and Abnormalities	benign neoplasia	benign neoplasia	1.92e-12		0.638		-0.156	CCR5,TPBG,DPYD,RPE,PLA2R1,CA12,HRAS,CP,NPAS2,mir-143,NR4A3,ELF3,AJUBA,FBLN1,SERPINE1,TP53,NFE2L3,CALCRL,NDRG1,MFAP5,SLC24A3,CNR1,CTNNAL1,ANGPTL2,THY1,EMCN,ANXA2,IGFBP5,MMP2,FMOD,AIG1,MET,PCP4,IFITM3,CCND2,KRT19,ARHGAP35,P2RX6,HSPB7,BACE2,LRIG1,RORB,SLC4A4,S100A11,PRDX1,EPHA4,MSLN,MYH11,VCAN,CADM2,CDH3,ANXA5,RARB,BID,CACNB2,ROBO2,ACKR1,ABCB1,APOBEC1,ANGPT1,TXNIP,EGR1,HPSE,CYP1B1,LTBP1,PTGES,CHP2,N…	134
Cellular Movement	invasion	invasion of cells	2.04e-12	Decreased	-2.699		-0.555	TPBG,PLA2R1,HRAS,mir-143,SPI1,NTN1,CXCL10,ELF3,FHL2,CTSH,FBLN1,SERPINE1,SLC12A4,TP53,PRKCQ,NDRG1,SEMA5A,CNR1,CTNNAL1,ANXA2,MMP2,JUNB,ROR1,FMOD,PLD1,UBD,MET,IFITM3,KRT19,HAS2,ITGA1,PDGFD,LRIG1,ITGB6,FYN,TRIP10,CXCR3,ITGB8,ABLIM1,VCAN,CDH11,MCF2,CDH3,HAS1,CTSK,EGR1,mir-196,HPSE,CYP1B1,APP,CHP2,NTRK3,ZEB2,WBP2,BMP7,PLAU,PALLD,mir-8,PIKFYVE,SERPINB5,DLC1,CEACAM1,PAPPA,ADAMTS1,RGS4,CDK14,AGR2,CITED1,F…	115
Cancer, Organismal Injury and Abnormalities	metastasis	metastasis	4.18e-12		-1.806		-0.805	SRD5A2,SELL,CCR5,DPYD,HRAS,SEL1L3,mir-143,NTN1,PLS3,CTSH,SERPINE1,TP53,TWIST2,NDRG1,ANGPTL2,THY1,IGFBP5,MMP2,ROR1,PLD1,UBD,MET,IFITM3,CCND2,S100A11,FYN,ITGBL1,NID2,CXCR3,ABLIM1,VCAN,ANXA5,BEX4,CREB1,TACSTD2,PLOD2,ABCB1,TXNIP,mir-196,HPSE,ID3,CYP1B1,LAMB2,CD80,CNN1,RPS27A,BMP7,PLAU,ABCC3,TM4SF1,NCAM1,TCF21,SLC7A11,mir-8,RTN1,STAB1,SERPINB5,DLC1,TEK,PAPPA,ADAMTS1,RGS4,IFNGR1,AGR2,INHBA,PIK3R3,CD3G,…	106
Cellular Movement, Hematological System Development and Function, Immune Cell Trafficking	cell movement	cell movement of antigen presenting cells	6.96e-12		-1.355		0.13	CCR5,SELL,PLP1,HRAS,CCL20,NTN1,CXCL10,FHL2,LCAT,CXCL14,STAB1,SERPINE1,CEACAM1,DMBT1,TP53,PRKCQ,NDRG1,CNR1,ANGPTL2,IFNGR1,NINJ1,IL1RN,PLCG2,S100B,ITGA1,IFNL3,MMP7,VTCN1,NQO2,CXCR3,MYLK,VCAN,HMOX1,EDN1,CCL3L3,FLNA,ANXA1,HGF,EGLN3,BID,CXCL17,ACKR1,CCL19,PRNP,IL11RA,RUNX3,TIMP3,SDC1,HPSE,APP,PTGES,GLIS2,CD80,PLAU,CTSE,WNT5A,LGALS1	57
Cellular Movement	cell movement	cell movement of myeloid cells	1.07e-11	Decreased	-2.213		-0.455	CCR5,SELL,PLP1,CAMK1D,HRAS,CCL20,SPI1,NTN1,CXCL10,LCAT,CXCL14,STAB1,SERPINE1,CEACAM1,DMBT1,TP53,PRKCQ,NDRG1,CNR1,ANGPTL2,IFNGR1,ANXA2,NINJ1,INHBA,DUSP1,IL1RN,PLCG2,S100B,PENK,ITGA1,C2,AOC3,FYN,MMP7,VTCN1,MSR1,PTGER3,NQO2,CXCR3,MYLK,VCAN,ARAP3,PGF,TACR1,HMOX1,CLEC11A,NFKBIA,EDN1,CCL3L3,FLNA,DDR2,ANXA1,HGF,MCAM,EFNB1,TGFB2,EGLN3,BID,CXCL17,CCL19,ACKR1,PRNP,TIMP3,RUNX3,LAMA5,SDC1,MINOS1-NBL1/NBL1,AN…	79
Cancer, Gastrointestinal Disease, Organismal Injury and Abnormalities	oral cancer	oral cancer	2.83e-11					MRC1,SULF1,ITGBL1,KRT7,ITGA8,HRAS,PGF,CXCL10,CYP26B1,CTSH,ANXA1,CXCL14,ROBO2,SERPINE1,CCL19,TACSTD2,TP53,IGFBP6,TIMP3,PLOD2,NOTCH3,MFAP5,NLGN2,RHOJ,IGFBP5,INHBA,MET,STRA6,RND3,LPAR1,MATN2,IL1RN,LAMA4,DUSP1,CNN1,HAS2,KLK1,PLAU,PDGFD,CHI3L1,TM4SF1,HILPDA,TUBG2,LGALS1	44
Cardiovascular Disease, Cardiovascular System Development and Function	abnormal morphology	abnormal morphology of vasculature	3.29e-11					SHH,CCR5,SELL,CXCL10,CDON,FBLN1,DLC1,TEK,TP53,CALCRL,NOTCH3,GUCY1A3,MFAP5,SEMA5A,C1GALT1C1,SGCB,TBX4,MMP2,CITED1,FMOD,IL1RN,ACKR3,HAS2,RECK,PKD2,BMP2,MMP15,MYH11,SMAD5,ITGB8,ARAP3,HMOX1,EFNB2,EDN1,FLNA,HGF,CREB1,RARB,TGFB2,EGLN3,ENPP2,ERRFI1,TIMP3,TCF7L1,ID3,SPINT1,LTBP1,STRA6,GHR,ISL1,NTRK3,LAMA4,MYOCD,EDNRA,EYA1,CLU	56
Cardiovascular Disease	vascular lesion	vascular lesion	6.08e-11		0.353		0.213	CCR5,MMP7,SELL,IL12A,MSR1,MYLK,C1QA,MPZ,MYH11,mir-143,SPI1,VCAN,PGF,CXCL10,EFNB2,HMOX1,NFKBIA,LCAT,CCL3L3,FRAS1,TGFB2,SERPINE1,PON3,TIMP3,CTSK,PAPPA,SDC1,APOBEC1,MFAP5,PCSK5,EGR1,HPSE,MMP2,IFNGR1,SGCB,APP,PTGES,CXCL16,IGF2,MYOCD,EDNRA,HAS2,BMP7,PLAU	44
Cancer, Organismal Injury and Abnormalities, Reproductive System Disease	uterine tumor	uterine tumor	7.42e-11					SHH,SVEP1,TPBG,SYTL2,RPE,RDH10,TMEM38A,SEL1L3,CP,NPAS2,mir-143,RNASE4,MC5R,ZNF263,ELF3,GAL,CTSH,FBLN1,ADAMTS16,TP53,PRKCQ,PAOX,MFAP5,SPOCK2,EMCN,ANXA2,IGFBP5,VLDLR,PLLP,FMOD,PXDC1,PCP4,MET,MN1,AACS,HAS2,MMAA,DLGAP1,GALNT7,DMPK,FHL1,CCDC141,FKBP7,ITGB8,PLXNA2,ZNF827,CRYBG3,GLIPR1,TUBB2B,CDH3,CAPN13,ABCC9,ABCB1,MLLT11,SEC14L4,HPSE,LAMB2,FLNC,VMP1,BMP7,SEMA3C,EYA1,ADRA1A,TCF21,TRAPPC2L,NAV2,RPL22,PC…	286
Cancer, Organismal Injury and Abnormalities, Reproductive System Disease	tumorigenesis	tumorigenesis of genital organ	1.19e-10		0.229		-0.172	TPBG,RPE,SEL1L3,CP,mir-143,NPAS2,ELF3,ADAMTS16,PAOX,SPOCK2,ANXA2,IGFBP5,DLGAP1,GALNT7,FHL1,DMPK,CCDC141,CRYBG3,TUBB2B,ST8SIA2,ABCC9,TXNIP,mir-196,ID3,WBP2,EYA1,PI15,TCF21,NAV2,PCDH18,SCN7A,PER3,FCN1,WIF1,ACTG2,CEACAM1,TEK,TBX5,SESN3,ADAMTS1,CCDC53,NCF4,PIK3R3,KANK1,IGF2,ARHGAP21,TFPI,SLC11A1,SULF1,IL12A,CHRDL2,USP11,PGF,HLA-G,EDN1,FAM189A2,TRIP13,TIMP3,PKP1,TRPC1,mir-25,SLCO3A1,WFDC2,CLU,SRD5A2,H…	399
Cancer, Organismal Injury and Abnormalities, Reproductive System Disease	genital tumor	genital tumor	1.25e-10		0.229		-0.156	TPBG,RPE,SEL1L3,CP,mir-143,NPAS2,ELF3,ADAMTS16,PAOX,SPOCK2,ANXA2,IGFBP5,DLGAP1,GALNT7,FHL1,DMPK,CCDC141,CRYBG3,TUBB2B,ST8SIA2,ABCC9,TXNIP,mir-196,ID3,WBP2,EYA1,PI15,TCF21,NAV2,PCDH18,SCN7A,PER3,FCN1,WIF1,ACTG2,CEACAM1,TEK,TBX5,SESN3,ADAMTS1,CCDC53,NCF4,PIK3R3,KANK1,IGF2,ARHGAP21,TFPI,SLC11A1,SULF1,IL12A,CHRDL2,USP11,PGF,HLA-G,EDN1,FAM189A2,TRIP13,TIMP3,PKP1,TRPC1,mir-25,SLCO3A1,WFDC2,CLU,SRD5A2,H…	399
Cardiovascular System Development and Function, Tissue Morphology	morphology	morphology of blood vessel	2.3e-10					CCR5,CXCL10,CDON,FBLN1,SERPINE1,TEK,PAPPA,CALCRL,NOTCH3,MFAP5,SEMA5A,C1GALT1C1,SGCB,TBX4,MMP2,FMOD,FOXC1,IL1RN,ACKR3,HAS2,TFPI,AOC3,RECK,BMP2,MYH11,SMAD5,ITGB8,PGF,HMOX1,EFNB2,EDN1,FLNA,HGF,RARB,TGFB2,EGLN3,ENPP2,TIMP3,ANGPT1,TCF7L1,APP,LTBP1,GHR,ISL1,NTRK3,LAMA4,MYOCD,CNN1,EDNRA,EYA1,CLU	51
Cancer, Organismal Injury and Abnormalities	serous neoplasm	serous neoplasm	2.41e-10					TCF21,PLP1,HTR2B,KRT7,SEL1L3,CP,NPAS2,RNASE4,CYB561D2,ELF3,GAL,RYR3,FBLN1,ADGRD1,ACTG2,TEK,TP53,NFE2L3,AXIN2,NOTCH3,GUCY1A3,MFAP5,CTNNAL1,FXYD1,SPOCK2,CACNA1C,ANXA2,IGFBP5,CREB5,PLLP,PCP4,MET,SPARCL1,MATN2,FAM171A1,ARHGAP35,HAS2,RASSF9,LRIG1,PDLIM3,SLC4A4,AOC3,FAM107A,FRZB,PTGER3,RECK,PKD2,MYLK,MSLN,ITGB8,MYH11,VCAN,CDH11,GLI3,DDR2,HGF,MCAM,EFNB1,SOCS2,ENPP2,CACNB2,ABCC9,TIMP3,RUNX3,TRIP13,ABCB1,…	83
Cellular Development	differentiation	differentiation of cells	2.54e-10	Decreased	-5.269		-2.936	NKD1,SHH,TPBG,RDH10,Terc,mir-143,SPI1,NTN1,ELF3,FHL2,AJUBA,PRKD1,TP53,PRKCQ,NLGN2,SEMA5A,CNR1,ANGPTL2,IL12RB2,ANXA2,IGFBP5,NFKB2,TMEM100,VLDLR,PLD1,MET,MN1,RRAGA,HAS2,IFNL3,GADD45B,IL17RD,CNTF,EPHA4,ITGB8,MED28,CYTL1,ST8SIA2,PFN2,EPC1,GRHL3,MLLT11,TXNIP,mir-196,HPSE,ID3,SEMA3A,MYOC,PIR,CD80,NTRK3,FLNC,LBH,BMP7,CTSE,EYA1,ADRA1A,PPARGC1A,TCF21,RPL22,RBP1,PER3,WIF1,CXCL14,FIGNL1,CEACAM1,TEK,TBX5,IER…	229
Cancer, Organismal Injury and Abnormalities	serous adenocarcinoma	serous adenocarcinoma	2.72e-10					TCF21,PLP1,HTR2B,KRT7,SEL1L3,CP,NPAS2,RNASE4,CYB561D2,ELF3,GAL,RYR3,FBLN1,ADGRD1,ACTG2,TEK,TP53,NFE2L3,AXIN2,NOTCH3,GUCY1A3,MFAP5,CTNNAL1,FXYD1,SPOCK2,CACNA1C,ANXA2,IGFBP5,CREB5,PLLP,PCP4,MET,SPARCL1,MATN2,FAM171A1,ARHGAP35,HAS2,RASSF9,LRIG1,PDLIM3,SLC4A4,AOC3,FAM107A,FRZB,PTGER3,RECK,PKD2,MYLK,MSLN,ITGB8,MYH11,VCAN,CDH11,GLI3,DDR2,HGF,MCAM,EFNB1,SOCS2,ENPP2,CACNB2,TIMP3,RUNX3,TRIP13,ABCB1,ADCY2,…	82
Embryonic Development, Organismal Development	development	development of body trunk	2.97e-10	Decreased	-3.832	bias	-1.858	SHH,SESTD1,Pln,SELL,HTR2B,RDH10,ITGA8,HRAS,SPI1,NTN1,CXCL10,RIPPLY3,LCAT,GAL,CTSH,FRAS1,FBLN1,JPH2,GPRC6A,AFAP1,SERPINE1,ADAMTS16,TP53,CALCRL,COX4I2,PDE2A,PCSK5,CACNA1C,MMP2,TBX4,ANXA2,IGFBP5,NFKB2,SLC2A4,MET,CCND2,KRT19,AACS,FADS2,HAS2,ITGA1,ANKS6,ITGB6,FYN,FHL1,PKD2,MYH11,CDH11,VCAN,NFIL3,ALDH1A3,CDH3,RARB,CREB1,RB1CC1,SOCS2,BID,ROBO2,ENDOG,CTSK,MLLT11,ANGPT1,EGR1,HPSE,ID3,LTBP1,APP,PTGES,SEMA3…	142
Metabolic Disease	glucose metabolism disorder	glucose metabolism disorder	3.55e-10	Increased	2.174		0.792	MRC1,CCR5,SELL,HTR2B,PRKAB2,PLA2R1,CA12,HRAS,C1QA,CP,mir-143,CXCL10,NR4A3,GAL,LCAT,CTSH,GPRC6A,SERPINE1,Irs3,ITGB5,TP53,AQP5,PDE2A,PRKCQ,TMTC1,CNR1,THY1,KCNG2,CACNA1C,CREB5,SLC2A4,MET,IFITM3,CCND2,PLCG2,AACS,RRAGA,FADS2,LRIG1,ECM1,FYN,CA14,CNTF,CA13,CXCR3,CASP4,KCNQ1,MYH11,CYTL1,HK2,MYO1B,CCL3L3,ANXA5,SOCS2,CACNB2,ROBO2,ABCC9,VEPH1,STK19,CTSK,TXNIP,EGR1,HPSE,APP,GLIS2,DDX39B,CD80,ADCY1,ATP1A2,ZEB…	142
Nervous System Development and Function	morphology	morphology of nervous system	3.77e-10					SHH,DLG2,HRAS,C1QA,CP,SPI1,NTN1,GAL,TP53,PRKCQ,GUCY1A3,CNR1,SEMA5A,VLDLR,CKMT1A/CKMT1B,MET,ZNF423,CCND2,Dst,ARHGAP35,FYN,CNTF,SLC1A3,EPHA4,ITGB8,PLXNA2,KCNQ1,CDH11,VCAN,MCF2,EFNA5,CREB1,RARB,ST8SIA2,PFN2,BID,ROBO2,EGR1,GFRA2,ID3,APP,LAMB2,SEMA3A,MYOC,CD80,NTRK3,TENM4,SLC17A7,ATP1A2,ADCY1,HOXB6,APBB2,PLAU,EYA1,PPARGC1A,NCAM1,HOXB5,LRP4,PALLD,PLP1,SH3GL2,RBP1,CDON,IGFBP6,CD200,LMO4,LAMA2,BACE1,IGF2…	116
Embryonic Development, Organ Development, Organismal Development, Skeletal and Muscular System Development and Function, Tissue Development	formation	formation of muscle	3.8e-10	Decreased	-2.698	bias	-1.438	NKD1,TCF21,SHH,Pln,ITGA8,Tpm1,HRAS,NTN1,CXCL10,FHL2,CDON,JPH2,SERPINE1,TBX5,PAPPA,PRKCQ,LAMA2,RGS4,IGFBP5,SGCB,MMP2,FMOD,FOXC1,PLD1,MET,IGF2,DUSP1,KRT19,S100B,HAS2,TEAD4,FHL1,RECK,BMP2,CNTF,MYLK,MYH11,NFKBIA,EDN1,ANXA5,HGF,ANXA1,SOCS2,EPC1,PVALB,LAMA5,TRPC1,SDC1,ANGPT1,LAMB2,Hist1h1b,STRA6,ISL1,FLNC,PLAU,SGCD,WNT5A,FHOD3,PPARGC1A	59
Cardiovascular System Development and Function	morphology	morphology of vessel	4.05e-10					CCR5,CXCL10,CDON,FBLN1,SERPINE1,TEK,PAPPA,CALCRL,NOTCH3,MFAP5,SEMA5A,C1GALT1C1,SGCB,TBX4,MMP2,FMOD,FOXC1,MET,IL1RN,ACKR3,HAS2,TFPI,AOC3,RECK,BMP2,MYH11,SMAD5,ITGB8,PGF,HMOX1,EFNB2,EDN1,FLNA,HGF,RARB,TGFB2,EGLN3,ENPP2,TIMP3,ANGPT1,TCF7L1,APP,LTBP1,GHR,ISL1,NTRK3,LAMA4,MYOCD,CNN1,EDNRA,PLAU,EYA1,CLU	53
Cancer, Gastrointestinal Disease, Organismal Injury and Abnormalities	oral squamous cell carcinoma	oral squamous cell carcinoma	4.13e-10					MRC1,SULF1,ITGBL1,ITGA8,PGF,CXCL10,CYP26B1,CTSH,CXCL14,ROBO2,SERPINE1,TACSTD2,IGFBP6,TIMP3,PLOD2,NOTCH3,MFAP5,NLGN2,RHOJ,IGFBP5,INHBA,MET,STRA6,RND3,LPAR1,MATN2,IL1RN,CNN1,HAS2,KLK1,PLAU,PDGFD,CHI3L1,TM4SF1,TUBG2,LGALS1	36
Cancer, Organismal Injury and Abnormalities	pelvic cancer	pelvic cancer	4.25e-10		0.68		0.638	SEL1L3,CP,mir-143,NPAS2,ELF3,AJUBA,ADAMTS16,PAOX,SPOCK2,ANXA2,IGFBP5,DLGAP1,GALNT7,FHL1,DMPK,CCDC141,CRYBG3,TUBB2B,ACSS3,ST8SIA2,ABCC9,TXNIP,mir-196,ID3,PDZD2,WBP2,EYA1,PI15,TCF21,NAV2,PCDH18,SCN7A,PER3,FCN1,WIF1,ACTG2,BIRC3,CEACAM1,TEK,TBX5,SESN3,ADAMTS1,CCDC53,NCF4,KIAA0907,KANK1,IGF2,ARHGAP21,TFPI,SLC11A1,SULF1,IL12A,USP11,HLA-G,EDN1,FAM189A2,TRIP13,TIMP3,PKP1,TRPC1,mir-25,SLCO3A1,WFDC2,CLU,SR…	406
Cancer, Organismal Injury and Abnormalities	pelvic tumor	pelvic tumor	4.41e-10		0.412		0.38	SEL1L3,CP,mir-143,NPAS2,ELF3,AJUBA,ADAMTS16,PAOX,SPOCK2,ANXA2,IGFBP5,DLGAP1,GALNT7,FHL1,DMPK,CCDC141,CRYBG3,TUBB2B,ACSS3,ST8SIA2,ABCC9,TXNIP,mir-196,ID3,PDZD2,WBP2,EYA1,PI15,TCF21,NAV2,PCDH18,SCN7A,PER3,FCN1,WIF1,ACTG2,BIRC3,CEACAM1,TEK,TBX5,SESN3,ADAMTS1,CCDC53,NCF4,KIAA0907,KANK1,IGF2,ARHGAP21,TFPI,SLC11A1,SULF1,IL12A,USP11,HLA-G,EDN1,FAM189A2,TRIP13,TIMP3,PKP1,TRPC1,mir-25,SLCO3A1,WFDC2,CLU,SR…	407
Cancer, Organismal Injury and Abnormalities, Reproductive System Disease	uterine cancer	uterine cancer	6.34e-10					SHH,SVEP1,SYTL2,RDH10,TMEM38A,SEL1L3,CP,NPAS2,mir-143,RNASE4,MC5R,ZNF263,ELF3,GAL,CTSH,FBLN1,ADAMTS16,TP53,PRKCQ,PAOX,MFAP5,SPOCK2,EMCN,ANXA2,IGFBP5,VLDLR,PLLP,PXDC1,PCP4,MET,MN1,AACS,HAS2,MMAA,DLGAP1,GALNT7,DMPK,FHL1,CCDC141,FKBP7,ITGB8,PLXNA2,ZNF827,CRYBG3,GLIPR1,TUBB2B,CDH3,CAPN13,ABCC9,ABCB1,MLLT11,SEC14L4,HPSE,LAMB2,FLNC,VMP1,BMP7,SEMA3C,EYA1,ADRA1A,TCF21,TRAPPC2L,NAV2,RPL22,PCDH18,SCN7A,PPF…	269
Cancer, Organismal Injury and Abnormalities, Reproductive System Disease	tumorigenesis	tumorigenesis of reproductive tract	7.66e-10		0.105	bias	-0.546	SHH,SVEP1,TPBG,SYTL2,RPE,RDH10,TMEM38A,CP,SEL1L3,NPAS2,mir-143,RNASE4,MC5R,ZNF263,ELF3,GAL,CTSH,FBLN1,SERPINE1,ADAMTS16,TP53,PRKCQ,PAOX,MFAP5,SEMA5A,EMCN,SPOCK2,IGFBP5,ANXA2,VLDLR,PLLP,FMOD,PXDC1,PCP4,MET,MN1,AACS,HAS2,ITGA1,MMAA,DLGAP1,GALNT7,DMPK,FHL1,CCDC141,CXCR3,FKBP7,ITGB8,PLXNA2,ZNF827,CRYBG3,GLIPR1,TUBB2B,MCF2,CDH3,CAPN13,ABCC9,ABCB1,MLLT11,TXNIP,SEC14L4,HPSE,LAMB2,PTGES,EVX2,FLNC,VMP1,WB…	349
Cellular Movement, Hematological System Development and Function, Immune Cell Trafficking, Inflammatory Response	cell movement	cell movement of macrophages	8.08e-10		-0.737		0.475	CCR5,MMP7,SELL,PLP1,VTCN1,NQO2,HRAS,CXCR3,MYLK,VCAN,NTN1,CXCL10,HMOX1,EDN1,LCAT,CCL3L3,FLNA,ANXA1,HGF,EGLN3,BID,STAB1,SERPINE1,ACKR1,PRNP,DMBT1,TP53,TIMP3,SDC1,PRKCQ,NDRG1,CNR1,ANGPTL2,IFNGR1,NINJ1,APP,PTGES,GLIS2,IL1RN,S100B,ITGA1,PLAU,CTSE,WNT5A	44
Cancer, Organismal Injury and Abnormalities, Reproductive System Disease	female genital neoplasm	female genital neoplasm	8.5e-10		0.105	bias	-0.537	SHH,SVEP1,TPBG,SYTL2,RPE,RDH10,TMEM38A,CP,SEL1L3,NPAS2,mir-143,RNASE4,MC5R,ZNF263,ELF3,GAL,CTSH,FBLN1,SERPINE1,ADAMTS16,TP53,PRKCQ,PAOX,MFAP5,SEMA5A,EMCN,SPOCK2,IGFBP5,ANXA2,VLDLR,PLLP,FMOD,PXDC1,PCP4,MET,MN1,AACS,HAS2,ITGA1,MMAA,DLGAP1,GALNT7,DMPK,FHL1,CCDC141,CXCR3,FKBP7,ITGB8,PLXNA2,ZNF827,CRYBG3,GLIPR1,TUBB2B,MCF2,CDH3,CAPN13,ABCC9,ABCB1,MLLT11,TXNIP,SEC14L4,HPSE,LAMB2,PTGES,EVX2,FLNC,VMP1,WB…	349
Cancer, Organismal Injury and Abnormalities	growth	growth of tumor	1.07e-09	Decreased	-3.004		-1.901	SHH,SELL,CCR5,PLK3,CA12,HRAS,mir-143,SPI1,FHL2,SERPINE1,ITGB5,TP53,TWIST2,NDRG1,CNR1,IL12RB2,IGFBP5,ANXA2,MMP2,NFKB2,PLD1,MET,IFITM3,ITGA1,PDGFD,GPR68,LRIG1,ITGB6,FHL1,CNTF,CXCR3,ITGB8,VCAN,EFNB2,CDH3,CREB1,RARB,RB1CC1,HAS1,TACSTD2,CTSK,TXNIP,EGR1,ID3,PTGES,CD80,NTRK3,BMP7,PLAU,PPARGC1A,RPL22,SLC7A11,mir-8,PLCE1,CDON,CXCL14,SERPINB5,DLC1,CEACAM1,PFKFB3,NOTCH3,ADAMTS1,PAWR,INHBA,IGF2,DUSP1,IL1RN,A…	100
Cancer, Organismal Injury and Abnormalities	urogenital cancer	urogenital cancer	1.11e-09		0.683		0.646	ABCG4,SEL1L3,CP,NPAS2,mir-143,SLC39A8,ELF3,AJUBA,ADAMTS16,PAOX,GRAMD1B,SPOCK2,ANXA2,IGFBP5,ABCA7,KRTAP1-1,KLK1,DLGAP1,GALNT7,FHL1,DMPK,CCDC141,CRYBG3,TUBB2B,ACSS3,ST8SIA2,ABCC9,EPC1,PLOD2,TXNIP,mir-196,ID3,PDZD2,WBP2,EYA1,PI15,TCF21,NAV2,PCDH18,SCN7A,PER3,FCN1,WIF1,ACTG2,BIRC3,CEACAM1,TEK,TBX5,SESN3,ADAMTS1,CCDC53,NCF4,KIAA0907,KANK1,IGF2,ARHGAP21,TFPI,SLC11A1,SULF1,IL12A,USP11,PGF,HLA-G,EDN1,FAM…	428
Cancer, Gastrointestinal Disease, Organismal Injury and Abnormalities	oral cavity carcinoma	oral cavity carcinoma	1.23e-09					MRC1,SULF1,ITGBL1,ITGA8,PGF,CXCL10,CYP26B1,CTSH,CXCL14,ROBO2,SERPINE1,TACSTD2,IGFBP6,TIMP3,PLOD2,NOTCH3,MFAP5,NLGN2,RHOJ,IGFBP5,INHBA,MET,STRA6,RND3,LPAR1,MATN2,IL1RN,LAMA4,CNN1,HAS2,KLK1,PLAU,PDGFD,CHI3L1,TM4SF1,TUBG2,LGALS1	37
Cellular Movement, Hematological System Development and Function, Immune Cell Trafficking, Inflammatory Response	migration	migration of phagocytes	1.25e-09	Decreased	-2.295	bias	-0.441	AOC3,CCR5,MMP7,SELL,IFNL3,CXCR3,CCL20,MYLK,VCAN,NTN1,CXCL10,CLEC11A,FHL2,CCL3L3,DDR2,FLNA,ANXA1,HGF,MCAM,STAB1,CXCL17,SERPINE1,CEACAM1,ACKR1,CCL19,PRNP,DMBT1,TIMP3,RUNX3,SDC1,PRKCQ,MINOS1-NBL1/NBL1,ANGPT1,CNR1,ANXA2,NINJ1,APP,SEMA3A,CD80,IL1RN,ITGA1,PLAU,WNT5A,LGALS1	44
Organismal Injury and Abnormalities, Reproductive System Disease	abnormality of endometrium	abnormality of endometrium	1.3e-09					SHH,SVEP1,SYTL2,RDH10,TMEM38A,SEL1L3,CP,NPAS2,RNASE4,MC5R,ZNF263,ELF3,GAL,FBLN1,ADAMTS16,TP53,PRKCQ,MFAP5,SPOCK2,EMCN,ANXA2,IGFBP5,VLDLR,PLLP,PXDC1,PCP4,MET,MN1,AACS,HAS2,MMAA,DLGAP1,GALNT7,FHL1,CCDC141,FKBP7,ITGB8,PLXNA2,ZNF827,CRYBG3,GLIPR1,TUBB2B,CAPN13,ABCC9,ABCB1,MLLT11,SEC14L4,HPSE,LAMB2,FLNC,VMP1,BMP7,SEMA3C,EYA1,ADRA1A,TCF21,TRAPPC2L,NAV2,RPL22,PCDH18,PPFIBP2,SCN7A,PIKFYVE,CD163,PADI4,PER…	254
Tissue Morphology	quantity	quantity of cells	1.36e-09	Decreased	-4.019		-1.691	SHH,CCR5,SELL,HTR2B,SYTL2,PLA2R1,HRAS,TMEM38A,CCL20,C1QA,CP,mir-143,POLM,SPI1,NTN1,CXCL10,NR4A3,LCAT,GAL,SERPINE1,PRKD1,DMBT1,TP53,CACNA1G,CALCRL,PRKCQ,GUCY1A3,MFAP5,IL12RB2,MMP2,IGFBP5,NFKB2,JUNB,VLDLR,MET,ZNF423,CCND2,PLCG2,KRT19,FADS2,ITGA1,ITGB6,GPR68,SLC4A4,FYN,IFNL3,GADD45B,PRDX1,NQO2,CNTF,SLC1A3,CXCR3,EPHA4,ITGB8,KREMEN1,MYH11,CDH11,VCAN,EFNB2,CLEC11A,NFIL3,CCL3L3,RARB,CREB1,RB1CC1,ST8SIA2…	186
Cellular Movement	invasion	invasion of tumor cell lines	1.82e-09	Decreased	-3.007		-1.04	TPBG,PALLD,mir-8,mir-143,NTN1,FHL2,ELF3,CTSH,FBLN1,SERPINB5,SLC12A4,DLC1,CEACAM1,TP53,PAPPA,PRKCQ,NDRG1,ADAMTS1,CNR1,SEMA5A,CTNNAL1,CDK14,MMP2,AGR2,JUNB,ROR1,FOXC1,UBD,MET,IFITM3,SPARCL1,IGF2,RND3,DUSP1,KRT19,HAS2,ITGB6,LRIG1,TFPI,ELMO1,SULF1,TRIP10,RECK,BMP2,CXCR3,ITGB8,ABLIM1,CDH11,VCAN,ARAP3,HMOX1,NFKBIA,EDN1,CDH3,ANXA1,HGF,MCAM,GFRA1,TGFB2,PTPRZ1,AKT3,ENPP2,CCL19,HAS1,ADAMTS15,TIMP3,RUNX3,LAM…	87
Cancer, Organismal Injury and Abnormalities, Reproductive System Disease	genital tract cancer	genital tract cancer	1.82e-09		0.67		0.645	SHH,SVEP1,SYTL2,RDH10,TMEM38A,CP,SEL1L3,NPAS2,mir-143,RNASE4,MC5R,ZNF263,FHL2,ELF3,GAL,CTSH,FRAS1,FBLN1,SERPINE1,ADAMTS16,TP53,PRKCQ,PAOX,MFAP5,SEMA5A,EMCN,SPOCK2,IGFBP5,ANXA2,VLDLR,PLLP,PXDC1,PCP4,MET,MN1,AACS,HAS2,ITGA1,MMAA,ECM1,DLGAP1,GALNT7,DMPK,FHL1,CCDC141,CXCR3,FKBP7,EPHA4,ITGB8,PLXNA2,ZNF827,CRYBG3,GLIPR1,HS3ST3A1,TUBB2B,MCF2,CDH3,CAPN13,ST8SIA2,ABCC9,ABCB1,MLLT11,TXNIP,SEC14L4,mir-196,H…	382
Cardiovascular System Development and Function	vascularization	vascularization	2.59e-09	Decreased	-2.293	bias	-1.014	SHH,CCR5,MMP7,ADAMTS8,IL12A,PTGER3,BMP2,CXCR3,ITGB8,SMAD5,NTN1,PGF,EFNB2,HGF,EFNB1,ERRFI1,SERPINE1,CEACAM1,ITGB5,TP53,ADAMTS1,HPSE,MMP2,IL12RB2,IFNGR1,RHOJ,IGFBP5,ANXA2,VLDLR,ID3,PLD1,INHBA,mir-25,SEMA3A,IGF2,IL1RN,S100B,ITGA1,PLAU,LGALS1	40
Cancer, Organismal Injury and Abnormalities, Reproductive System Disease	endometrium tumor	endometrium tumor	2.61e-09					SHH,SVEP1,SYTL2,RDH10,TMEM38A,SEL1L3,CP,NPAS2,RNASE4,MC5R,ZNF263,ELF3,GAL,FBLN1,ADAMTS16,TP53,PRKCQ,MFAP5,SPOCK2,EMCN,ANXA2,IGFBP5,VLDLR,PLLP,PXDC1,PCP4,MET,MN1,AACS,HAS2,MMAA,DLGAP1,GALNT7,FHL1,CCDC141,FKBP7,ITGB8,PLXNA2,ZNF827,CRYBG3,GLIPR1,TUBB2B,CAPN13,ABCC9,ABCB1,MLLT11,SEC14L4,HPSE,LAMB2,FLNC,VMP1,BMP7,SEMA3C,EYA1,ADRA1A,TCF21,TRAPPC2L,NAV2,RPL22,PCDH18,PPFIBP2,SCN7A,PIKFYVE,CD163,PADI4,PER…	252
Endocrine System Disorders, Gastrointestinal Disease, Metabolic Disease, Organismal Injury and Abnormalities	diabetes mellitus	diabetes mellitus	2.92e-09		-0.019		-0.058	MRC1,CCR5,SELL,HTR2B,PLA2R1,CA12,HRAS,CP,mir-143,CXCL10,NR4A3,GAL,CTSH,SERPINE1,ITGB5,TP53,AQP5,PDE2A,PRKCQ,TMTC1,CNR1,KCNG2,CACNA1C,THY1,CREB5,SLC2A4,IFITM3,CCND2,PLCG2,AACS,FADS2,LRIG1,ECM1,FYN,CA14,CNTF,CA13,CXCR3,CASP4,KCNQ1,MYH11,CYTL1,MYO1B,HK2,CCL3L3,ANXA5,SOCS2,CACNB2,ROBO2,VEPH1,STK19,CTSK,EGR1,HPSE,DDX39B,GLIS2,CD80,ATP1A2,ZEB2,ADCY1,BMP7,SGCD,ADRA1A,TCF21,SLC7A11,mir-8,PDE3A,SCN7A,HMGC…	118
Nervous System Development and Function, Neurological Disease	abnormal morphology	abnormal morphology of nervous system	3.14e-09					SHH,DLG2,CP,C1QA,SPI1,NTN1,GAL,TP53,PRKCQ,GUCY1A3,SEMA5A,CNR1,VLDLR,CKMT1A/CKMT1B,MET,ZNF423,CCND2,Dst,ARHGAP35,FYN,CNTF,SLC1A3,EPHA4,KCNQ1,PLXNA2,ITGB8,VCAN,CDH11,MCF2,EFNA5,CREB1,RARB,PFN2,BID,ST8SIA2,ROBO2,GFRA2,ID3,APP,LAMB2,SEMA3A,CD80,NTRK3,SLC17A7,ATP1A2,ADCY1,HOXB6,APBB2,EYA1,PPARGC1A,NCAM1,HOXB5,LRP4,PLP1,SH3GL2,RBP1,CDON,CD200,LMO4,LAMA2,BACE1,SLITRK6,IGF2,SPARCL1,TFAM,DUSP1,CASP2,ABI2,…	97
Cancer, Organismal Injury and Abnormalities, Reproductive System Disease	endometrial cancer	endometrial cancer	3.23e-09					SHH,SVEP1,SYTL2,RDH10,TMEM38A,SEL1L3,CP,NPAS2,RNASE4,MC5R,ZNF263,ELF3,GAL,FBLN1,ADAMTS16,TP53,PRKCQ,MFAP5,SPOCK2,EMCN,ANXA2,IGFBP5,VLDLR,PLLP,PXDC1,PCP4,MET,MN1,AACS,HAS2,MMAA,DLGAP1,GALNT7,FHL1,CCDC141,FKBP7,ITGB8,PLXNA2,ZNF827,CRYBG3,GLIPR1,TUBB2B,CAPN13,ABCC9,ABCB1,MLLT11,SEC14L4,HPSE,LAMB2,FLNC,VMP1,BMP7,SEMA3C,EYA1,ADRA1A,TCF21,TRAPPC2L,NAV2,RPL22,PCDH18,PPFIBP2,SCN7A,PIKFYVE,CD163,PADI4,PER…	251
Cancer, Organismal Injury and Abnormalities	malignant solid tumor	advanced malignant solid tumor	3.32e-09		-0.172		0.479	SRD5A2,TCF21,DPYD,SLC7A11,mir-8,RTN1,HRAS,SEL1L3,mir-143,PLS3,SERPINE1,DLC1,TEK,TP53,PAPPA,TWIST2,ADAMTS1,MFAP5,CTNNAL1,ANGPTL2,RGS4,IGFBP5,MMP2,AGR2,MET,IGF2,CCND2,ACKR3,IL1RN,FAM171A1,RASSF9,TFPI,LRIG1,EBI3,TUBG2,PDLIM3,S100A11,MMP7,NID2,RECK,CXCR3,MSLN,SRMS,VCAN,PGF,HMOX1,EDN1,FLNA,DDR2,MCAM,BEX4,RARB,TGFB2,PTPRZ1,ENPP2,CCL19,PRNP,PLOD2,ABCB1,SDC1,TXNIP,mir-196,PLSCR4,mir-25,LAMB2,WFDC2,NT5E,L…	79
Cellular Development, Cellular Growth and Proliferation, Organ Development, Skeletal and Muscular System Development and Function, Tissue Development	proliferation	proliferation of muscle cells	3.53e-09	Decreased	-2.652		-1.809	SHH,HTR2B,PDE3A,FCER1A,HRAS,mir-143,CXCL10,NR4A3,PLCE1,SERPINB5,SERPINE1,TP53,CACNA1G,TBX5,CALCRL,PAPPA,NOTCH3,PRKCQ,RGS4,IFNGR1,IGFBP5,JUNB,PLD1,INHBA,MET,IGF2,DUSP1,IL1RN,HAS2,PDGFD,TFPI,FHL1,MMP7,IL12A,BMP2,NQO2,VCAN,EFNB2,HMOX1,EDN1,HGF,CREB1,PRNP,EPC1,EGR1,ID3,CYP1B1,CXCL16,LPAR1,MYOCD,EDNRA,WISP1,BMP7,PLAU,CLU,PPARGC1A	56
Cellular Movement	chemotaxis	chemotaxis	3.72e-09	Decreased	-3.617	bias	-1.043	CCR5,SELL,CAMK1D,HRAS,CCL20,SPI1,NTN1,CXCL10,CXCL14,SERPINE1,CEACAM1,TEK,PRKCQ,CNR1,SEMA5A,ANGPTL2,ANXA2,MMP2,NFKB2,PLD1,INHBA,NINJ1,MET,IGF2,ACKR3,PLCG2,S100B,PENK,ITGA1,PDGFD,ELMO1,FYN,MMP7,TRIP10,BMP2,CXCR3,MYLK,ST13,ROBO1,ARAP3,PGF,HLA-G,EFNB2,EDN1,CCL3L3,GFRA1,EFNB1,ANXA1,HGF,TGFB2,PTPRZ1,ENPP2,ROBO2,ACKR1,CCL19,PRNP,ANGPT1,HPSE,APP,PTGES,CXCL16,SEMA3A,LPAR1,NTRK3,CORO1A,EDNRA,PLAU,CTSE,CLU,…	71
Cell Death and Survival	cell death	cell death	4.32e-09	Increased	2.305		1.005	SHH,SELL,SH2D4A,PRKAB2,RDH10,C1QA,CP,NPAS2,APMAP,mir-143,SPI1,NTN1,FHL2,GAL,CTSH,FBLN1,SERPINE1,ADAMTS16,PRKD1,TP53,ADGRL2,PRKCQ,CNR1,C1GALT1C1,IL12RB2,TBX4,ANXA2,IGFBP5,NFKB2,FMOD,PLD1,CKMT1A/CKMT1B,PCP4,NSMCE3,MET,Dst,CLK2,RRAGA,HAS2,ITGA1,KLK1,GADD45B,IL17RD,TRIP10,PRDX1,CNTF,CXCR3,EPHA4,MED28,KCNQ1,GLIPR1,CDH3,ST8SIA2,ABCC9,CLYBL,HAS1,ABCB1,MLLT11,TXNIP,APBB3,HPSE,GFRA2,ID3,LAMB2,PTGES,SEMA3A…	308
Cellular Movement, Hematological System Development and Function, Immune Cell Trafficking	cell movement	cell movement of mononuclear leukocytes	4.35e-09		-1.714	bias	0.122	CCR5,SELL,FCER1A,HRAS,CCL20,NTN1,CXCL10,CYP26B1,MYADM,STAB1,SERPINE1,CEACAM1,TP53,PRKCQ,ANXA2,IFNGR1,NFKB2,INHBA,NINJ1,ACKR3,S100B,PENK,ITGA1,ELMO1,AOC3,FYN,VTCN1,IL12A,NQO2,CXCR3,MYLK,HLA-G,EFNB2,HMOX1,NFIL3,NFKBIA,CCL3L3,CDH3,ANXA1,HGF,MCAM,EFNB1,ENPP2,CXCL17,ACKR1,CCL19,IL11RA,PRNP,TIMP3,MLLT11,MINOS1-NBL1/NBL1,ANGPT1,APP,PTGES,CXCL16,SEMA3A,GLIS2,CD80,NT5E,PLAU,WNT5A,LGALS1	62
Connective Tissue Disorders, Inflammatory Disease, Inflammatory Response, Organismal Injury and Abnormalities, Skeletal and Muscular Disorders	osteoarthritis	osteoarthritis	4.97e-09					MMP7,FRZB,RECK,BMP2,MMP15,SCN7A,SLC1A3,CD163,CDH11,SLC39A8,CYTL1,NR4A3,FCN1,ELF3,ANXA1,HGF,CACNB2,ERRFI1,SERPINB5,ADAMTS16,IL11RA,ADAMTS15,TIMP3,SDC1,ADAMTS1,CACNA1C,MMP2,FMOD,PTGES,CD80,IL1RN,CACNA2D1,PDGFD,CLU,ADRA1A,TUBG2	36
Cancer, Organismal Injury and Abnormalities	metastasis	metastasis of cells	5.23e-09	Decreased	-2.042		-1.167	FYN,ITGBL1,VTCN1,NID2,mir-8,BMP2,ABLIM1,NTN1,PGF,HMOX1,NFKBIA,DDR2,HGF,MCAM,CREB1,PTPRZ1,ENPP2,SERPINB5,SERPINE1,TEK,TACSTD2,TP53,LAMA5,NDRG1,ADAMTS1,TXNIP,mir-196,HPSE,THY1,MMP2,AGR2,INHBA,UBD,MET,CD3G,CNN1,BMP7,WISP1,PLAU,TM4SF1,WNT5A	41
Cell Death and Survival	apoptosis	apoptosis	5.66e-09	Increased	2.317		1.082	SHH,SELL,PRKAB2,C1QA,mir-143,SPI1,NTN1,FHL2,GAL,CTSH,FBLN1,SERPINE1,PRKD1,TP53,ADGRL2,PRKCQ,CNR1,TBX4,ANXA2,IGFBP5,NFKB2,FMOD,PLD1,CKMT1A/CKMT1B,NSMCE3,MET,PCP4,HAS2,ITGA1,KLK1,GADD45B,IL17RD,PRDX1,CNTF,CXCR3,EPHA4,KCNQ1,GLIPR1,ST8SIA2,HAS1,ABCB1,MLLT11,TXNIP,APBB3,HPSE,ID3,LAMB2,PTGES,SEMA3A,MYOC,TMEM107,CD80,NTRK3,ATP1A2,GPX2,BMP7,CTSE,EYA1,ADRA1A,PPARGC1A,TCF21,CAMK1D,RTN1,FCER1A,PADI4,WIF1,FI…	250
Cancer, Organismal Injury and Abnormalities	invasion	invasion of tissue	6.63e-09		-1.188		-0.382	LRP4,MMP7,BMP2,ITGA8,HRAS,mir-143,SPI1,MCF2,EDN1,CDH3,ALDH1A3,HGF,GFRA1,PFN2,ENPP2,SERPINB5,SERPINE1,TP53,TIMP3,CNR1,HPSE,RGS4,IGFBP5,MMP2,FMOD,INHBA,MET,ACKR3,ZEB2,HAS2,BMP7,PLAU,GLI1,NCAM1	34
Cellular Movement	cellular infiltration	cellular infiltration	6.79e-09		-0.108		0.347	CCR5,SELL,PLP1,PLA2R1,FCER1A,HRAS,SPI1,RBP1,NTN1,CXCL10,LCAT,SERPINE1,TP53,PRKCQ,NDRG1,CNR1,IFNGR1,MMP2,JUNB,NFKB2,NINJ1,DUSP1,IL1RN,S100B,ITGA1,C2,TNFAIP8,VTCN1,IL12A,MSR1,PTGER3,PRDX1,PDIA3,NQO2,MYLK,PGF,TACR1,HMOX1,NFKBIA,EDN1,CCL3L3,CDH3,ANXA1,HGF,MCAM,SOCS2,EGLN3,BID,ACKR1,CCL19,IL11RA,RUNX3,TIMP3,APP,PTGES,CXCL16,GLIS2,CD80,NT5E,ANXA3,PLAU,LGALS1	62
Connective Tissue Development and Function, Tissue Development	growth	growth of connective tissue	7.32e-09	Decreased	-2.9		-1.293	SHH,SLC7A11,HTR2B,HRAS,CD163,SPI1,PLCE1,FBLN1,FIGNL1,GP2,SERPINE1,PRKD3,PRKD1,CEACAM1,TP53,IGFBP6,TWIST2,NDRG1,Slfn2,CNR1,PAWR,ANXA2,IGFBP5,MMP2,NFKB2,JUNB,FOXC1,INHBA,RASD1,FOSB,MET,MN1,IGF2,CCND2,DUSP1,HAS2,ITGA1,PDGFD,LRIG1,TNFAIP8,S100A11,SULF1,FYN,MMP7,VTCN1,RECK,BMP2,USP11,CXCR3,SMAD5,STXBP4,SP2,VCAN,PGF,EFNB2,MCF2,HMOX1,NFKBIA,EDN1,GLI3,CDH3,DDR2,HGF,PLK2,CREB1,TGFB2,PTPRZ1,AKT3,ERRFI1,GRH…	84
Cellular Movement	homing	homing of cells	8.4e-09	Decreased	-3.563	bias	-0.949	CCR5,SELL,CAMK1D,HRAS,CCL20,SPI1,NTN1,CXCL10,CXCL14,SERPINE1,CEACAM1,TEK,PRKCQ,CNR1,SEMA5A,ANGPTL2,ANXA2,MMP2,NFKB2,PLD1,INHBA,NINJ1,MET,IGF2,ACKR3,PLCG2,S100B,PENK,ITGA1,PDGFD,ELMO1,AOC3,FYN,MMP7,TRIP10,BMP2,NQO2,CXCR3,MYLK,ST13,ROBO1,ARAP3,PGF,HLA-G,EFNB2,EDN1,CCL3L3,ANXA1,HGF,GFRA1,EFNB1,TGFB2,PTPRZ1,ENPP2,ROBO2,CCL19,ACKR1,PRNP,ANGPT1,HPSE,APP,PTGES,CXCL16,SEMA3A,LPAR1,NTRK3,CORO1A,EDNRA,PLAU…	73
Cellular Development, Cellular Growth and Proliferation	cell proliferation	cell proliferation of tumor cell lines	8.62e-09		-1.423		0.064	SHH,HRAS,CCL20,mir-143,SPI1,NTN1,CXCL10,FHL2,ELF3,NMUR2,GAL,AJUBA,KCTD12,AFAP1,SERPINE1,SLC12A4,PRKD3,PRKD1,ITGB5,TP53,CACNA1G,AQP5,PRKCQ,NDRG1,Slfn2,KCNG2,MMP2,ANXA2,IGFBP5,JUNB,ROR1,SLC2A4,PLD1,NSMCE3,MET,IFITM3,CCND2,PLCG2,KRT19,HAS2,ITGA1,BACE2,LRIG1,FYN,IFNL3,PDIA3,IL17RD,CXCR3,EPHA4,MSLN,ITGB8,MED28,ABLIM1,KIAA2022,GLIPR1,CDH11,VCAN,CLEC11A,HK2,EFNA5,RARB,CAPN13,CREB1,RB1CC1,BID,BCCIP,CLYBL…	165
Cancer, Gastrointestinal Disease, Organismal Injury and Abnormalities	oral tumor	oral tumor	1.18e-08					MRC1,SULF1,ITGBL1,KRT7,ITGA8,HRAS,PGF,CXCL10,CYP26B1,CTSH,ANXA1,CXCL14,ROBO2,SERPINE1,CCL19,KRT4,FOXD4,TACSTD2,TP53,IGFBP6,TIMP3,PLOD2,NOTCH3,MFAP5,NLGN2,RHOJ,IGFBP5,INHBA,MET,STRA6,TFAM,RND3,LPAR1,MATN2,IL1RN,LAMA4,DUSP1,CNN1,HAS2,KLK1,PLAU,PDGFD,CHI3L1,TM4SF1,HILPDA,TUBG2,LGALS1	47
Cellular Movement	cell movement	cell movement of muscle cells	1.45e-08		-1.529		-0.341	SHH,FHL1,MMP7,BMP2,VCAN,CXCL10,HMOX1,FHL2,CDH3,HGF,CREB1,ENPP2,SERPINE1,TEK,ITGB5,ACKR1,CALCRL,PAPPA,TRPC1,EGR1,IGFBP5,MMP2,CYP1B1,MET,LPAR1,DUSP1,MYOCD,HAS2,WISP1,PLAU,TFPI,CLU	32
Gastrointestinal Disease, Hepatic System Disease, Organismal Injury and Abnormalities	liver lesion	liver lesion	1.46e-08		1.342		0.58	SELL,TPBG,KIAA1462,RPE,ABCG4,CCL20,SEL1L3,CP,mir-143,SLC39A8,JPH2,ADAMTS16,PAOX,GRAMD1B,ANXA2,ABCA7,KRTAP1-1,DLGAP1,GALNT7,FHL1,GADD45B,PRDX1,P2RX1,CRYBG3,ABCC9,EPC1,TXNIP,mir-196,ID3,PDZD2,EYA1,PI15,NAV2,PCDH18,SCN7A,FCER1A,HMGCS2,PER3,FCN1,WIF1,ACTG2,BIRC3,CEACAM1,TEK,TBX5,SESN3,ADAMTS1,KLHL23/PHOSPHO2-KLHL23,KIAA0907,KANK1,IGF2,ARHGAP21,TFPI,SLC11A1,SULF1,APOF,PGF,HLA-G,ERRFI1,CLIC5,mir-505,TI…	388
Cellular Movement, Nervous System Development and Function	migration	migration of neuroglia	1.48e-08		-1.46	bias	-0.428	CNTF,LAMA2,EPHA4,MYLK,NTN1,APP,CXCL10,SEMA3A,PMP22,CCL3L3,MATN2,HGF,TGFB2,CHI3L1,SERPINE1,P2rx7,NCAM1,PRNP	18
Cellular Growth and Proliferation, Connective Tissue Development and Function, Tissue Development	proliferation	proliferation of connective tissue cells	1.52e-08	Decreased	-3.119		-1.58	SHH,SLC7A11,HTR2B,HRAS,PLCE1,FBLN1,FIGNL1,SERPINE1,PRKD3,PRKD1,TP53,IGFBP6,TWIST2,NDRG1,Slfn2,CNR1,PAWR,ANXA2,IGFBP5,MMP2,NFKB2,JUNB,FOXC1,INHBA,RASD1,FOSB,MET,MN1,IGF2,CCND2,DUSP1,HAS2,ITGA1,PDGFD,LRIG1,TNFAIP8,S100A11,SULF1,FYN,MMP7,RECK,BMP2,USP11,CXCR3,STXBP4,SP2,VCAN,PGF,EFNB2,MCF2,HMOX1,NFKBIA,EDN1,GLI3,CDH3,DDR2,HGF,PLK2,CREB1,TGFB2,PTPRZ1,AKT3,ERRFI1,GRHL3,TXNIP,HPSE,GRB10,PTGES,KMT5C,GHR…	78
Cancer, Organismal Injury and Abnormalities, Reproductive System Disease	female genital tract cancer	female genital tract cancer	1.79e-08					SHH,SVEP1,SYTL2,RDH10,TMEM38A,CP,SEL1L3,NPAS2,mir-143,RNASE4,MC5R,ZNF263,ELF3,GAL,CTSH,FBLN1,SERPINE1,ADAMTS16,TP53,PRKCQ,PAOX,MFAP5,SEMA5A,EMCN,SPOCK2,ANXA2,IGFBP5,VLDLR,PLLP,PXDC1,PCP4,MET,MN1,AACS,HAS2,ITGA1,MMAA,DLGAP1,GALNT7,DMPK,FHL1,CCDC141,CXCR3,FKBP7,ITGB8,PLXNA2,ZNF827,CRYBG3,GLIPR1,TUBB2B,MCF2,CDH3,CAPN13,ABCC9,ABCB1,MLLT11,TXNIP,SEC14L4,HPSE,LAMB2,PTGES,EVX2,FLNC,VMP1,WBP2,BMP7,SEMA3C…	330
Tissue Development	growth	growth of epithelial tissue	1.86e-08		-1.194		-0.147	HOXB5,SHH,ADAMTS8,SLC7A11,HTR2B,HRAS,NTN1,CXCL10,NR4A3,FHL2,PLCE1,CXCL14,SERPINB5,SERPINE1,PRKD3,DLC1,PRKD1,TEK,CEACAM1,TP53,PFKFB3,CYP7B1,PDE2A,TWIST2,ADAMTS1,CNR1,SEMA5A,C1GALT1C1,THY1,RGS4,IFNGR1,AGR2,JUNB,VLDLR,INHBA,MET,IGF2,CCND2,IL1RN,HAS2,ITGA1,LRIG1,TFPI,PDGFD,ECM1,TEAD4,SULF1,FYN,S100A11,MMP7,SFRP2,Gkn3,BMP2,USP11,CXCR3,ITGB8,STXBP4,PGF,TACR1,EFNB2,HMOX1,NFKBIA,EDN1,CDH3,HGF,TGFB2,PTPRZ…	85
Cellular Movement, Hematological System Development and Function, Immune Cell Trafficking	migration	migration of antigen presenting cells	2.03e-08		-1.46	bias	-0.077	CCR5,IFNL3,CCL20,CXCR3,MYLK,VCAN,NTN1,CXCL10,FHL2,CCL3L3,FLNA,HGF,STAB1,CXCL17,SERPINE1,CEACAM1,CCL19,DMBT1,PRNP,RUNX3,SDC1,CNR1,NINJ1,CD80,IL1RN,ITGA1,PLAU,WNT5A,LGALS1	29
Cancer, Organismal Injury and Abnormalities	breast or colorectal cancer	breast or colorectal cancer	2.07e-08		0.47		0.54	ADAMTS8,TPBG,SELL,KIAA1462,SEL1L3,CP,mir-143,SLC39A8,ELF3,AJUBA,ADAMTS16,ANGPTL2,ANXA2,IGFBP5,TMEM100,KRTAP1-1,KLK1,DLGAP1,GALNT7,FHL1,GADD45B,PRDX1,CCDC141,P2RX1,CRYBG3,TUBB2B,BEX4,PFN2,ABCC9,PLOD2,APOBEC1,mir-196,PDZD2,CHAC1,WBP2,COLGALT2,EYA1,TCF21,NAV2,PCDH18,SCN7A,FCER1A,HMGCS2,TPPP,TEK,CEACAM1,TBX5,ADAMTS1,KLHL23/PHOSPHO2-KLHL23,CCDC53,NCF4,PIK3R3,KIAA0907,KANK1,IGF2,ARHGAP21,TFPI,SLC11A1,S…	495
Cell Morphology, Cellular Assembly and Organization, Cellular Development, Cellular Function and Maintenance, Cellular Growth and Proliferation	formation	formation of plasma membrane projections	2.42e-08	Decreased	-3.016		-1.332	SHH,LRP4,TPBG,PALLD,PLP1,CAMK1D,HRAS,NTN1,CRIP1,TP53,CNR1,THY1,BACE1,PREX2,VLDLR,ROR1,NINJ1,INHBA,PLD1,METRN,MET,SLITRK6,MATN2,Dst,S100B,ITGA1,ELMO1,SULF1,ABI2,FYN,FAM107A,NLGN3,PDIA3,NEFL,TRIP10,BMP2,CNTF,PRSS12,EFHD1,EPHA4,MPZ,ROBO1,DCDC2,EFNB2,NTNG1,MCF2,NFKBIA,FLNA,HGF,EFNB1,GFRA1,EFNA5,CREB1,PTPRZ1,PFN2,ROBO2,CCL19,IL11RA,PRNP,PVALB,RUNX3,MT-ND6,TRPC1,MINOS1-NBL1/NBL1,EGR1,GFRA2,APP,LAMB2,SE…	81
Cardiovascular Disease, Cardiovascular System Development and Function, Tissue Morphology	abnormal morphology	abnormal morphology of blood vessel	2.45e-08					CCR5,RECK,BMP2,ITGB8,SMAD5,MYH11,CXCL10,EFNB2,HMOX1,EDN1,FLNA,CDON,FBLN1,RARB,TGFB2,EGLN3,ENPP2,TEK,TIMP3,CALCRL,NOTCH3,MFAP5,SEMA5A,C1GALT1C1,TBX4,SGCB,MMP2,TCF7L1,FMOD,LTBP1,GHR,ISL1,NTRK3,ACKR3,LAMA4,IL1RN,MYOCD,EDNRA,HAS2,EYA1,CLU	41
Cancer, Hematological Disease, Organismal Injury and Abnormalities	lymphocytic neoplasm	lymphocytic neoplasm	2.49e-08		1.819		1.043	SHH,SELL,SVEP1,DPYD,RDH10,CLMP,CCL20,mir-143,SPI1,CXCL10,NR4A3,PLS3,CTSH,JPH2,LSM3,STOX2,ADAMTS16,TP53,PCSK5,CNR1,SEMA5A,MOAP1,THY1,EMCN,IL12RB2,NFKB2,JUNB,ROR1,AIG1,ABCA7,LDOC1,MET,ZNF423,MN1,CCND2,CD68,PLCG2,LRIG1,SLC44A2,EXTL2,FYN,DHRSX,FHL1,GADD45B,PRDX1,CXCR3,PLXNA2,MYH11,KIAA2022,VCAN,CDH11,EFNB2,CDH3,RARB,SOCS2,SLC28A3,ROBO2,CFP,ABCC9,EPC1,ZNF292,EGR1,FAM3B,ID3,CYP1B1,APP,LAMB2,PDZD2,CD80,…	153
Cardiovascular Disease	vaso-occlusion	vaso-occlusion	3.04e-08		-1.859		-1.419	CCR5,SELL,SLC7A11,PDE3A,ITGA8,CD163,SPI1,CXCL10,CYP26B1,LCAT,SERPINE1,BIRC3,TP53,PAPPA,CNR1,CACNA1C,IFNGR1,MMP2,JUNB,VLDLR,FOSB,IGF2,CD68,MATN2,IL1RN,CACNA2D1,TFPI,LRIG1,NPR2,TUBG2,FADS1,ABI2,IL12A,MSR1,PTGER3,MPZ,PLXNA2,VCAN,PGF,HMOX1,NFKBIA,EDN1,CCL3L3,HGF,TGFB2,CACNB2,ABCC9,VEPH1,PON3,CLIC5,ABCB1,TIMP3,FMO3,APOBEC1,EGR1,LTBP1,APP,PTGES,CXCL16,GHR,PDE5A,BMP7,PLAU,CHI3L1,SGCD,CLU	66
Cell Death and Survival	necrosis	necrosis	3.41e-08		1.05		0.215	SHH,SELL,SH2D4A,PRKAB2,RDH10,C1QA,mir-143,APMAP,SPI1,NTN1,FHL2,GAL,FBLN1,SERPINE1,ADAMTS16,PRKD1,TP53,ADGRL2,PRKCQ,CNR1,ANXA2,IGFBP5,NFKB2,FMOD,PLD1,NSMCE3,MET,PCP4,CLK2,HAS2,ITGA1,GADD45B,TRIP10,IL17RD,PRDX1,CNTF,CXCR3,EPHA4,MED28,GLIPR1,CDH3,ST8SIA2,ABCC9,CLYBL,HAS1,ABCB1,TXNIP,HPSE,GFRA2,ID3,PTGES,SEMA3A,MYOC,TMEM107,CD80,NTRK3,ATP1A2,GPX2,RPS27A,BMP7,SGCD,ADRA1A,PPARGC1A,RTN1,PIKFYVE,FCER1A,P…	247
Cardiovascular Disease	occlusion	occlusion of blood vessel	3.46e-08	Decreased	-2.026		-1.553	CCR5,SELL,SLC7A11,PDE3A,ITGA8,CD163,SPI1,CXCL10,CYP26B1,LCAT,SERPINE1,BIRC3,TP53,PAPPA,CNR1,CACNA1C,IFNGR1,MMP2,JUNB,VLDLR,FOSB,IGF2,CD68,MATN2,IL1RN,CACNA2D1,TFPI,LRIG1,NPR2,TUBG2,FADS1,ABI2,IL12A,MSR1,PTGER3,MPZ,PLXNA2,VCAN,PGF,HMOX1,NFKBIA,EDN1,CCL3L3,HGF,TGFB2,CACNB2,ABCC9,VEPH1,PON3,CLIC5,ABCB1,TIMP3,FMO3,APOBEC1,EGR1,LTBP1,APP,PTGES,CXCL16,GHR,PDE5A,BMP7,PLAU,CHI3L1,SGCD,CLU	66
Developmental Disorder, Organismal Injury and Abnormalities, Renal and Urological Disease	congenital anomalies of kidney and urinary tract	congenital anomalies of kidney and urinary tract	3.53e-08	Increased	2.733	bias	1.267	AOC3,TCF21,SRD5A2,SHH,FHL1,PALLD,HTR2B,NLGN3,RDH10,PKD2,ITGA8,P2RX1,SLC1A3,CA12,CP,KREMEN1,HMOX1,GLI3,ALDH1A3,GFRA1,FRAS1,RARB,FBLN1,TBX5,ANGPT1,PCSK5,mir-196,RGS4,VLDLR,ZNF423,IGF2,CCND2,PRSS23,GLIS2,MATN2,KRT19,GPX2,BMP7,KLK1,SEMA3C,EYA1,CLU	42
Cardiovascular Disease	disorder of blood pressure	disorder of blood pressure	3.57e-08		-0.314		-1.061	PDE3A,DLG2,CA12,TMEM38A,SLC39A8,CXCL10,ACTG2,SERPINE1,CACNA1G,NOTCH3,FMO2,PTPRD,GUCY1A3,TMEM200B,CNR1,SEMA5A,KRT23,FXYD1,ANGPTL2,TSPAN2,CACNA1C,RHOJ,COQ10A,CREB5,VLDLR,SMOC2,FOXC1,SLC2A4,KCTD15,MET,SPARCL1,RFTN2,IL1RN,DUSP1,CACNA2D1,LRIG1,NPR2,MUSTN1,PDLIM3,AOC3,MMP7,FHL1,PTGER3,CA14,CA13,TRPT1,KREMEN1,ZNF827,KCNQ1,FAXDC2,ABLIM1,MRGPRF,PGF,C10orf10,HMOX1,EDN1,DDR2,OLFML2A,SLC16A12,CACNB2,ABCC9,VE…	83
Cardiovascular Disease, Organismal Injury and Abnormalities	occlusion	occlusion of artery	4.15e-08		-1.859		-1.374	CCR5,SELL,SLC7A11,PDE3A,ITGA8,CD163,SPI1,CXCL10,CYP26B1,LCAT,SERPINE1,BIRC3,TP53,PAPPA,CNR1,CACNA1C,IFNGR1,MMP2,JUNB,VLDLR,FOSB,IGF2,CD68,MATN2,IL1RN,CACNA2D1,LRIG1,NPR2,TUBG2,FADS1,ABI2,IL12A,MSR1,PTGER3,MPZ,PLXNA2,VCAN,PGF,HMOX1,NFKBIA,EDN1,CCL3L3,HGF,TGFB2,CACNB2,ABCC9,VEPH1,PON3,CLIC5,ABCB1,TIMP3,FMO3,APOBEC1,EGR1,LTBP1,APP,PTGES,CXCL16,GHR,PDE5A,BMP7,PLAU,CHI3L1,SGCD,CLU	65
Connective Tissue Disorders, Inflammatory Disease, Inflammatory Response, Organismal Injury and Abnormalities, Skeletal and Muscular Disorders	inflammation	inflammation of joint	4.32e-08		0.771		1.139	MRC1,CCR5,CCL20,C1QA,SLC39A8,CXCL10,NR4A3,EGFL8,ELF3,KLF12,ADAMTS16,TP53,CALCRL,PRKCQ,Slfn2,CACNA1C,IGFBP5,MMP2,FMOD,CD68,HELZ2,PLCG2,PDGFD,IFNL3,GADD45B,PRDX1,PDIA3,NQO2,S100PBP,SLC1A3,GPC4,CDH11,CYTL1,CCL3L3,BID,CACNB2,CFP,RPL31,IL11RA,STK19,ABCB1,PTGES,DDX39B,CD80,PLAU,ADRA1A,ACTL6A,HOXB5,TRAPPC2L,SLC7A11,JMJD1C,SCN7A,CD163,LDHB,PADI4,FCN1,CXCL14,SERPINB5,MRPS15,CD200,ADAMTS1,LMO4,IFNGR1,NCF4,…	112
Cancer, Organismal Injury and Abnormalities	adenoma	adenoma	4.5e-08		0.813	bias	-0.045	KCND3,mir-8,KRT7,ENO3,CA12,HRAS,CP,mir-143,ELF3,AJUBA,FBLN1,ADGRD1,TP53,NFE2L3,AXIN2,NOTCH3,MFAP5,CNR1,CTNNAL1,THY1,C2CD4A,ANXA2,INHBA,MET,IFITM3,SPARCL1,IGF2,RND3,KRT19,ARHGAP35,FAM171A1,RASSF9,BACE2,LRIG1,KRT15,SLC4A4,TEAD4,S100A11,MMP7,PRDX1,RECK,MSLN,VCAN,HMOX1,CDH3,HGF,MCAM,ANXA5,BID,ERRFI1,TIMP3,APOBEC1,TXNIP,EGR1,HPSE,CYP1B1,mir-25,PTGES,CHP2,LPAR1,WFDC2,MUTYH,ANXA3,LPAR5,FOXQ1,SEMA3C,GLI1…	70
Skeletal and Muscular System Development and Function	contraction	contraction of smooth muscle	5.04e-08		-1.062		-0.267	CALCRL,PTGER3,P2RX1,FCER1A,CACNA1C,MYLK,ANO1,MYH11,MRVI1,PLD1,Chrm2,TACR1,PLCE1,EDN1,NT5E,CNN1,MYOCD,ATP1A2,ADRA1A	19
Cellular Movement, Hematological System Development and Function, Immune Cell Trafficking, Inflammatory Response	migration	migration of macrophages	5.04e-08		-0.96	bias	0.413	CCR5,SDC1,CNR1,MYLK,VCAN,NTN1,NINJ1,CXCL10,CCL3L3,FLNA,IL1RN,HGF,STAB1,ITGA1,PLAU,SERPINE1,PRNP,WNT5A,DMBT1	19
Cell Morphology, Cellular Assembly and Organization, Cellular Development, Cellular Function and Maintenance, Cellular Growth and Proliferation, Nervous System Development and Function, Tissue Development	neuritogenesis	neuritogenesis	5.07e-08	Decreased	-3.309		-1.676	SHH,LRP4,TPBG,PALLD,CAMK1D,HRAS,NTN1,CRIP1,TP53,CNR1,BACE1,PREX2,THY1,VLDLR,ROR1,INHBA,PLD1,METRN,MET,SLITRK6,MATN2,Dst,S100B,ITGA1,ELMO1,SULF1,ABI2,FYN,FAM107A,NLGN3,PDIA3,NEFL,TRIP10,BMP2,CNTF,PRSS12,EFHD1,EPHA4,MPZ,ROBO1,DCDC2,EFNB2,NTNG1,MCF2,NFKBIA,FLNA,EFNB1,HGF,EFNA5,GFRA1,CREB1,PTPRZ1,PFN2,ROBO2,CCL19,IL11RA,PRNP,PVALB,RUNX3,TRPC1,MINOS1-NBL1/NBL1,EGR1,GFRA2,APP,LAMB2,SEMA3A,PMP22,MYOC,NT…	78
Cardiovascular Disease, Organismal Injury and Abnormalities	atherosclerosis	atherosclerosis	5.24e-08		-1.859		-1.41	CCR5,SELL,SLC7A11,PDE3A,ITGA8,CD163,SPI1,CXCL10,CYP26B1,LCAT,SERPINE1,BIRC3,TP53,PAPPA,CNR1,CACNA1C,IFNGR1,MMP2,JUNB,VLDLR,FOSB,IGF2,CD68,MATN2,IL1RN,CACNA2D1,LRIG1,NPR2,TUBG2,FADS1,ABI2,IL12A,MSR1,MPZ,PLXNA2,VCAN,PGF,HMOX1,NFKBIA,EDN1,CCL3L3,HGF,CACNB2,ABCC9,VEPH1,PON3,ABCB1,TIMP3,CLIC5,FMO3,APOBEC1,EGR1,LTBP1,APP,PTGES,CXCL16,GHR,PDE5A,BMP7,PLAU,CHI3L1,SGCD,CLU	63
Cancer, Organismal Injury and Abnormalities	tumor	tumor in nervous system	5.95e-08		-1.654		-1.5	SHH,CCR5,TPBG,ADAMTS8,CA12,CLMP,HRAS,mir-143,FOXP2,RNF38,GAL,AJUBA,SERPINE1,DMBT1,TP53,CACNA1G,NFE2L3,SEMA5A,NLGN2,CACNA1C,EMCN,ANXA2,IGFBP5,MMP2,PLD1,ABCA7,MET,IFITM3,ZNF423,MN1,CCND2,CLK2,ARHGAP35,LRIG1,EPHA4,ITGB8,PLXNA2,MYH11,GLIPR1,CLEC11A,HK2,RARB,RB1CC1,BCCIP,ANGPT1,SEC14L4,mir-196,ID3,NTRK3,FLNC,MYOCD,ZEB2,CBX4,PLAU,ABCC3,ADRA1A,PI15,NCAM1,RPL22,PALLD,C2CD4B,SCN7A,CDK8,RYR3,ADGRD1,TEK,IGF…	117
Cancer, Cardiovascular System Development and Function, Organismal Injury and Abnormalities, Tumor Morphology	vascularization	vascularization of tumor	6.47e-08		-0.351		0.208	TP53,IL12A,CXCR3,IL12RB2,IFNGR1,MMP2,ID3,PLD1,mir-25,EFNB2,S100B,ITGA1,PLAU,SERPINE1,ITGB5,LGALS1	16
Cancer, Organismal Injury and Abnormalities, Tumor Morphology	progression	progression of tumor	7.68e-08		-0.146		0.443	RECK,NFKBIA,PLCE1,EDN1,CDON,MCAM,HGF,ANXA1,CXCL14,STAB1,SERPINB5,SERPINE1,TACSTD2,TP53,IGFBP6,CTSK,AQP5,HPSE,ANXA2,AGR2,FOXC1,MET,SPARCL1,CD80,ACKR3,ANXA3,PLAU,CLU,WNT5A,LGALS1	30
Cell-To-Cell Signaling and Interaction	binding	binding of cells	8.03e-08		-1.114		0.458	MRC1,CCR5,SELL,HRAS,CCL20,CXCL10,FHL2,STAB1,SERPINB5,SERPINE1,ITGB5,CEACAM1,CALCRL,LAMA2,C1GALT1C1,CACNA1C,THY1,ANXA2,IFNGR1,IGFBP5,MMP2,PLD1,INHBA,HS3ST3B1,IGF2,CD68,PENK,HAS2,ITGA1,TFPI,AOC3,SULF1,FYN,MSR1,PDIA3,CXCR3,PGF,ARAP3,HGF,ANXA5,GFRA1,EFNB1,TGFB2,TCP1,ACKR1,CCL19,PRNP,LAMA5,TIMP3,SDC1,ANGPT1,MRC2,HPSE,mir-25,APP,SEMA3A,CD80,LAMA4,NT5E,PLAU,CLEC10A	61
Cancer, Gastrointestinal Disease, Hepatic System Disease, Organismal Injury and Abnormalities	liver tumor	liver tumor	8.49e-08		1.487		1.234	NKD1,SHH,SVEP1,TPBG,SELL,SYTL2,RPE,KIAA1462,PRKAB2,ABCG4,CCL20,CP,SEL1L3,mir-143,APMAP,NTN1,RNASE4,SLC39A8,EGFL8,FRAS1,MYADM,JPH2,SERPINE1,ADAMTS16,PRKD1,TP53,CYP7B1,PRKCQ,PAOX,TMTC1,CNR1,NLGN2,GRAMD1B,ANXA2,SLC8A2,VLDLR,SMOC2,PLD1,ABCA7,KRTAP1-1,MET,MN1,CLK2,P2RX6,ITGA1,ANKS6,ITGB6,ECM1,MUSTN1,DLGAP1,GALNT7,B4GALT4,FHL1,PRDX1,TRIP10,CNTF,P2RX1,EPHA4,ITGB8,PLXNA2,ZNF827,CRYBG3,KIAA2022,CYTL1,CHDH…	370
Cancer, Organismal Injury and Abnormalities, Reproductive System Disease	breast cancer	breast cancer	9.24e-08		0.92		1.176	NKD1,ADAMTS8,SELL,SYTL2,CP,mir-143,SPI1,ZNF263,ELF3,FHL2,AJUBA,FRAS1,FBLN1,SERPINE1,TP53,PRKCQ,NLGN2,C1GALT1C1,IGFBP5,FMOD,VLDLR,MAMDC2,KRTAP1-1,MET,CLK2,KLK1,ITGB6,ECM1,GADD45B,TRIP10,PRDX1,CXCR3,PLXNA2,CDH3,BCCIP,ABCC9,ABCB1,mir-196,PDZD2,CD80,NTRK3,BMP7,EYA1,RPL22,FCER1A,GSTM2,CXCL14,PXDN,STAB1,SERPINB5,TEK,PFKFB3,ADAMTS1,PTPRD,IER2,AGR2,PIK3R3,FOSB,IGF2,SLITRK6,RND3,DUSP1,MATN2,C2,TUBG2,SULF1…	194
Cardiovascular Disease	hypertension	Hypertension	9.5e-08		0.463		-0.251	PDE3A,DLG2,CA12,SLC39A8,CXCL10,ACTG2,SERPINE1,CACNA1G,NOTCH3,GUCY1A3,FMO2,PTPRD,TMEM200B,SEMA5A,KRT23,FXYD1,ANGPTL2,CACNA1C,TSPAN2,RHOJ,COQ10A,CREB5,VLDLR,SMOC2,FOXC1,SLC2A4,KCTD15,MET,SPARCL1,RFTN2,IL1RN,CACNA2D1,LRIG1,NPR2,MUSTN1,PDLIM3,AOC3,MMP7,FHL1,PTGER3,CA14,CA13,TRPT1,KCNQ1,KREMEN1,ZNF827,FAXDC2,ABLIM1,MRGPRF,PGF,C10orf10,HMOX1,EDN1,DDR2,OLFML2A,SLC16A12,CACNB2,ABCC9,VEPH1,ZDHHC15,CLIC5,A…	79
Cancer, Organismal Injury and Abnormalities	angiogenesis	angiogenesis of tumor	9.79e-08		-0.921		-0.196	TP53,IL12A,NDRG1,ADAMTS1,ANGPTL2,HPSE,HRAS,MMP2,ANXA2,ITGB8,SPINT1,PGF,MET,IL1RN,FLNA,HGF,WISP1,ITGA1,SERPINB5,SERPINE1,GLI1,ITGB5,LGALS1	23
Respiratory System Development and Function	development	respiratory system development	9.98e-08		-1.035	bias	0.081	TCF21,SHH,SELL,RDH10,ITGA8,RBP1,SLC27A4,RIPPLY3,CTSH,FBLN1,SERPINE1,TEK,TBX5,COX4I2,NOTCH3,PCSK5,TBX4,IGFBP5,MMP2,ANO1,CITED1,ROR1,IGF2,DUSP1,ITGB6,BMP2,ROBO1,CDH11,GLI3,CREB1,RARB,TGFB2,BID,ERRFI1,LAMA5,TIMP3,CTSK,mir-25,PTGES,STRA6,KMT5C,ISL1,MYOCD,BMP7,CHI3L1,GLI1,EYA1,WNT5A,PPARGC1A	49
Dermatological Diseases and Conditions, Organismal Injury and Abnormalities	psoriasis	psoriasis	1e-07		0		0.135	mir-8,CCL20,IFI35,CXCL10,CRIP1,GAL,SERPINB5,SERPINE1,PRKD1,TEK,IER2,LAMA2,PSME2,IFNGR1,ANXA2,MMP2,JUNB,CKMT1A/CKMT1B,PCP4,CCND2,DUSP1,IL1RN,FADS2,ITGA1,KLK1,LRIG1,KRT15,FADS1,BLNK,S100A11,IL12A,FRZB,IL17RD,CASP4,PGF,HLA-G,EFNB2,HMOX1,NFIL3,ALDH1A3,ANXA1,HGF,MCAM,RARB,SOCS2,PLSCR1,LAMA5,TIMP3,PKP1,CTSK,TXNIP,EGR1,HPSE,UBE2L6,CYP1B1,IFI44,SEMA3A,CNN1,ANXA3,HOXB6,PLAU,GLI1,WNT5A,LGALS1	64
Cell Morphology	sprouting	sprouting	1.02e-07	Decreased	-2.552		-1.067	HOXB5,TPBG,HRAS,NTN1,CRIP1,TEK,TP53,ADAMTS1,SEMA5A,CNR1,LAMA2,ANGPTL2,RGS4,BACE1,ANXA2,MMP2,ROR1,PLD1,MET,IGF2,S100B,ELMO1,SULF1,FYN,FAM107A,NLGN3,NEFL,PDIA3,RECK,BMP2,CNTF,PRSS12,ITGB8,ROBO1,ARAP3,SHROOM2,EFNB2,NFKBIA,EFNA5,EFNB1,HGF,CREB1,PFN2,ROBO2,CCL19,PRNP,PVALB,TIMP3,TRPC1,ANGPT1,APP,SEMA3A,NTRK3,LAMA4,BMP7,WNT5A,NCAM1	57
Organismal Injury and Abnormalities	angiogenesis	angiogenesis of lesion	1.1e-07		-1.267		-0.55	TP53,IL12A,NDRG1,ADAMTS1,ANGPTL2,HPSE,HRAS,MMP2,ANXA2,ITGB8,SPINT1,PGF,MET,PTGES,IL1RN,FLNA,HGF,WISP1,ITGA1,SERPINB5,SERPINE1,GLI1,ITGB5,LGALS1	24
Cancer, Neurological Disease, Organismal Injury and Abnormalities	central nervous system tumor	central nervous system tumor	1.17e-07		-1.91		-1.77	SHH,CCR5,TPBG,ADAMTS8,CA12,CLMP,HRAS,mir-143,FOXP2,RNF38,AJUBA,SERPINE1,DMBT1,TP53,CACNA1G,NFE2L3,SEMA5A,NLGN2,CACNA1C,EMCN,ANXA2,IGFBP5,MMP2,PLD1,ABCA7,MET,IFITM3,ZNF423,MN1,CCND2,CLK2,ARHGAP35,LRIG1,EPHA4,ITGB8,PLXNA2,MYH11,GLIPR1,CLEC11A,HK2,RARB,RB1CC1,BCCIP,ANGPT1,SEC14L4,mir-196,ID3,NTRK3,FLNC,MYOCD,ZEB2,CBX4,PLAU,ABCC3,PI15,NCAM1,RPL22,PALLD,C2CD4B,SCN7A,CDK8,RYR3,ADGRD1,TEK,IGFBP6,PFKFB3,…	113
Cardiovascular System Development and Function	morphology	morphology of cardiovascular system	1.18e-07					TCF21,SHH,Pln,CCR5,HTR2B,HRAS,TMEM38A,CXCL10,PLCE1,CDON,FBLN1,JPH2,SERPINE1,BIRC3,TEK,TP53,TBX5,CALCRL,PAPPA,NOTCH3,MFAP5,SEMA5A,FXYD1,C1GALT1C1,RGS4,MMP2,TBX4,SGCB,FMOD,SLC2A4,FOXC1,IGF2,CCND2,ACKR3,IL1RN,HAS2,TFPI,AOC3,RECK,BMP2,MMP15,ADH1C,ITGB8,SMAD5,KCNQ1,MYH11,PGF,EFNB2,HMOX1,NFKBIA,EDN1,FLNA,HGF,RARB,TGFB2,RB1CC1,EGLN3,AKT3,ENPP2,ABCC9,ENDOG,TIMP3,ANGPT1,TXNIP,TCF7L1,SPINT1,LTBP1,APP,STRA6…	82
Cellular Movement, Immune Cell Trafficking	cell movement	cell movement of lymphatic system cells	1.22e-07		-1.612	bias	0.147	CCR5,SELL,FCER1A,CCL20,HRAS,NTN1,CXCL10,CYP26B1,MYADM,STAB1,CEACAM1,TP53,PRKCQ,IFNGR1,NFKB2,IGF2,ACKR3,PLCG2,ITGA1,ELMO1,AOC3,FYN,VTCN1,IL12A,NQO2,BMP2,CXCR3,MYLK,HLA-G,HMOX1,NFIL3,CLEC11A,NFKBIA,CCL3L3,CDH3,EFNB1,MCAM,HGF,ANXA1,ENPP2,ACKR1,CCL19,TIMP3,MLLT11,APP,PTGES,SEMA3A,CXCL16,GLIS2,CD80,NT5E,PLAU,WNT5A,LGALS1	54
Cellular Movement, Hematological System Development and Function, Immune Cell Trafficking, Inflammatory Response	migration	migration of bone marrow-derived macrophages	1.28e-07		-0.692		-0.069	CCR5,SDC1,CCL3L3,FLNA,HGF,CNR1,PLAU,SERPINE1,NINJ1	9
Cellular Movement	cell movement	cell movement of breast cancer cell lines	1.3e-07		-1.236		0.085	TNFAIP8,PALLD,ITGBL1,TRIP10,mir-8,BMP2,HRAS,SMAD5,CXCL10,NFKBIA,DDR2,FLNA,ANXA1,HGF,MCAM,EFNA5,SERPINB5,SERPINE1,PRKD1,ITGB5,TP53,SDC1,TWIST2,PRKCQ,NDRG1,BANP,MMP2,ANXA2,ROR1,FOXC1,FOSB,MET,SEMA3A,LPAR1,KRT19,WBP2,PLAU,LRIG1,TFPI,EBI3,GLI1,PRSS27,WNT5A	43
Organismal Survival	morbidity or mortality	morbidity or mortality	1.36e-07	Increased	8.907	bias	2.321	SESTD1,SHH,Pln,PRKAB2,RDH10,TMEM38A,C1QA,SPI1,NTN1,FBLN1,JPH2,SERPINE1,PRKD1,TP53,CYP7B1,CNR1,NLGN2,SEMA5A,C1GALT1C1,IL12RB2,TBX4,IGFBP5,NFKB2,VLDLR,MET,MN1,Dst,FADS2,HAS2,ECM1,PRDX1,CNTF,P2RX1,CXCR3,ITGB8,KCNQ1,ST8SIA2,ABCC9,HAS1,ABCB1,GRHL3,APOBEC1,TXNIP,ID3,LAMB2,PTGES,SEMA3A,EVX2,TMEM107,NTRK3,FLNC,ATP1A2,GPX2,BMP7,SGCD,EYA1,ADRA1A,ACTL6A,PPARGC1A,TCF21,PIKFYVE,MRVI1,PADI4,FCN1,CXCL14,STAB1,S…	235
Cancer, Gastrointestinal Disease, Hepatic System Disease, Organismal Injury and Abnormalities	cancer	liver cancer	1.39e-07		0.865		0.65	NKD1,SHH,SVEP1,TPBG,SELL,SYTL2,RPE,KIAA1462,PRKAB2,ABCG4,CCL20,CP,SEL1L3,mir-143,APMAP,NTN1,SLC39A8,RNASE4,EGFL8,FRAS1,MYADM,JPH2,SERPINE1,ADAMTS16,PRKD1,TP53,CYP7B1,PRKCQ,PAOX,TMTC1,CNR1,NLGN2,GRAMD1B,ANXA2,SLC8A2,VLDLR,SMOC2,PLD1,ABCA7,KRTAP1-1,MET,MN1,CLK2,P2RX6,ITGA1,ANKS6,ITGB6,ECM1,MUSTN1,DLGAP1,GALNT7,B4GALT4,FHL1,PRDX1,TRIP10,CNTF,P2RX1,EPHA4,ITGB8,PLXNA2,ZNF827,CRYBG3,KIAA2022,CYTL1,CHDH…	367
Cancer, Gastrointestinal Disease, Hepatic System Disease, Organismal Injury and Abnormalities	hepatobiliary system cancer	hepatobiliary system cancer	1.4e-07		0.725		0.504	NKD1,SHH,SVEP1,TPBG,SELL,SYTL2,RPE,KIAA1462,PRKAB2,ABCG4,CCL20,CP,SEL1L3,mir-143,APMAP,NTN1,RNASE4,SLC39A8,EGFL8,FRAS1,MYADM,JPH2,SERPINE1,ADAMTS16,PRKD1,TP53,CYP7B1,PRKCQ,PAOX,TMTC1,CNR1,NLGN2,GRAMD1B,EMCN,ANXA2,SLC8A2,VLDLR,SMOC2,PLD1,ABCA7,KRTAP1-1,MET,MN1,CLK2,P2RX6,ITGA1,ANKS6,ITGB6,ECM1,MUSTN1,DLGAP1,GALNT7,B4GALT4,FHL1,PRDX1,TRIP10,CNTF,P2RX1,EPHA4,ITGB8,PLXNA2,ZNF827,CRYBG3,KIAA2022,CYTL1…	374
Embryonic Development, Organ Development, Organismal Development, Tissue Development	development	development of sensory organ	1.44e-07		-0.231		0.5	NKD1,SHH,RDH10,ITGA8,CP,C1QB,RBP1,SPI1,NTN1,NR4A3,CYP26B1,CXCL14,SERPINE1,TP53,AQP5,BLOC1S3,NOTCH3,LMO4,GUCY1A3,PCSK5,SEMA5A,THY1,MMP2,HHIP,VLDLR,FMOD,FOXC1,MET,IGF2,SLITRK6,GNAT2,ARHGAP35,LRIG1,RORB,ABI2,FYN,FRZB,BMP2,CNTF,SLC1A3,LGR5,CXCR3,PLXNA2,KCNQ1,SHROOM2,CYTL1,EDN1,GLI3,ALDH1A3,HGF,RARB,TGFB2,EGLN3,BID,KRT4,GRHL3,EGR1,SMOC1,mir-196,ID3,CYP1B1,LAMB2,STRA6,ATP1B2,ADCY1,BMP7,EYA1,ATP6V1B1,TM…	71
Cellular Development, Cellular Growth and Proliferation	cell proliferation	cell proliferation of brain cancer cell lines	1.47e-07		-1.325		-0.857	SHH,IFNL3,SLC7A11,mir-8,RECK,HRAS,EPHA4,ITGB8,mir-143,GLIPR1,HGF,CREB1,PTPRZ1,AKT3,BCCIP,TP53,NOTCH3,NDRG1,GLS,EGR1,mir-196,HPSE,ANXA2,MMP2,mir-25,MET,NTRK3,ACKR3,S100B,FOXQ1,LRIG1,GLI1,WNT5A	33
Cell Morphology	morphology	morphology of plasma membrane projections	1.5e-07					PLP1,NEFL,BMP2,SH3GL2,MPZ,PLXNA2,ROBO1,VCAN,MCF2,NFKBIA,GAL,HGF,EFNB1,EGLN3,ST8SIA2,PTPRZ1,PFN2,ROBO2,PVALB,MT-ND6,CNR1,SEMA5A,GFRA2,APP,CKMT1A/CKMT1B,MET,ZNF423,PMP22,TFAM,CCND2,TENM4,SLC17A7,DUSP1,Dst,PLAU,NCAM1,WNT5A	37
Organismal Survival	organismal death	organismal death	1.55e-07	Increased	9.459	bias	2.731	SESTD1,SHH,Pln,PRKAB2,RDH10,TMEM38A,C1QA,SPI1,NTN1,FBLN1,JPH2,SERPINE1,PRKD1,TP53,CYP7B1,CNR1,NLGN2,SEMA5A,C1GALT1C1,IL12RB2,TBX4,IGFBP5,NFKB2,VLDLR,MET,MN1,Dst,FADS2,HAS2,ECM1,PRDX1,CNTF,P2RX1,CXCR3,ITGB8,KCNQ1,ST8SIA2,ABCC9,HAS1,ABCB1,GRHL3,APOBEC1,TXNIP,ID3,LAMB2,PTGES,SEMA3A,EVX2,TMEM107,NTRK3,FLNC,ATP1A2,GPX2,BMP7,SGCD,EYA1,ADRA1A,ACTL6A,PPARGC1A,TCF21,PIKFYVE,MRVI1,PADI4,CXCL14,STAB1,SERPIN…	232
Cellular Movement, Hematological System Development and Function, Immune Cell Trafficking	cellular infiltration	cellular infiltration by leukocytes	1.56e-07		-0.784		-0.342	CCR5,SELL,PLP1,PLA2R1,HRAS,NTN1,CXCL10,SERPINE1,TP53,PRKCQ,NDRG1,CNR1,IFNGR1,MMP2,NFKB2,NINJ1,DUSP1,IL1RN,S100B,ITGA1,C2,TNFAIP8,VTCN1,IL12A,MSR1,PTGER3,NQO2,MYLK,PGF,TACR1,HMOX1,NFKBIA,EDN1,CCL3L3,CDH3,MCAM,HGF,ANXA1,BID,EGLN3,ACKR1,CCL19,IL11RA,RUNX3,TIMP3,APP,PTGES,CXCL16,CD80,GLIS2,NT5E,PLAU,LGALS1	53
Connective Tissue Disorders, Inflammatory Disease, Organismal Injury and Abnormalities, Skeletal and Muscular Disorders	rheumatic disease	Rheumatic Disease	1.59e-07		0.515		0.735	MRC1,CCR5,CCL20,C1QA,C1QB,mir-143,SLC39A8,CXCL10,NR4A3,EGFL8,ELF3,KLF12,ADAMTS16,TP53,CALCRL,PRKCQ,Slfn2,CACNA1C,IGFBP5,MMP2,FMOD,CD68,HELZ2,PLCG2,PDGFD,IFNL3,GADD45B,PRDX1,PDIA3,NQO2,S100PBP,SLC1A3,GPC4,CDH11,MCF2,CYTL1,CCL3L3,CREB1,BID,CACNB2,CFP,RPL31,IL11RA,STK19,ABCB1,mir-196,PTGES,DDX39B,CD80,PLAU,ADRA1A,ACTL6A,HOXB5,TRAPPC2L,SLC7A11,JMJD1C,mir-8,SCN7A,CD163,LDHB,PADI4,FCN1,CXCL14,SERPINB5,…	122
Organismal Development, Renal and Urological System Development and Function	development	development of urinary tract	1.64e-07	Decreased	-2.58	bias	-1.624	TCF21,SULF1,SHH,LRP4,SESTD1,RDH10,BMP2,PKD2,ITGA8,HRAS,PGF,PLCE1,LCAT,GLI3,ALDH1A3,HGF,GFRA1,FRAS1,CXCL14,RARB,FBLN1,TGFB2,ROBO2,ADAMTS16,TP53,LAMA5,ADAMTS1,PCSK5,ANXA2,CITED1,FOXC1,MET,STRA6,IGF2,GHR,GLIS2,MYOCD,EDNRA,BMP7,ITGA1,EYA1,WNT5A	42
[truncated: 1,520 more rows]

## Sheet: MLL-TINT vs. AT1-TINT
© 2000-2016 QIAGEN. All rights reserved.
[truncated: 2,413 more rows]
