# Supplementary material for: Aggressive rat prostate tumors reprogram the benign parts of the prostate and regional lymph nodes prior to metastasis
Source: PLoS One. 2017 May 4;12(5):e0176679. doi: 10.1371/journal.pone.0176679 (PMC5417597; doi:10.1371/journal.pone.0176679)
Supplement: S7 Table — IPA core analyses were performed for each comparison (MLL vs. control, AT1 vs. control, and MLL vs. AT1). DEGs with FC ≥ 1.25 and p ≤ 0.05 were included in the analyses. The entire result of the sections Diseases and Functions, and Upstream Regulators are shown. MLL, n = 8; AT1, n = 8; control, n = 8. GO, Gene Ontology; IPA, Ingenuity Pathway Analysis; LN, Lymph Node; DEG, Differentially Expressed Gene; FC, Fold Change. (XLSX) [file pone.0176679.s010.xlsx]

## Sheet: MLL-LN vs. control
© 2000-2016 QIAGEN. All rights reserved.
MLL-LN vs. control (MvsN)						Diseses and Bio functions row 22
						Upstream regulators row 525
Analysis Settings
Cutoff before duplicate resolution	true
Resolve duplicate on	Expression foldchange
Color using	Expression foldchange
Cutoff for Expression foldchange	1.25	and consider Both up/down regulated
Cutoff for Expression pvalue	0.05
Cutoff for Expression intensity	23
Reference set	Rat Gene 1.1 ST Array
Relationship to include	Direct and Indirect
Includes Endogenous Chemicals	Yes
Optional Analyses	My Pathways My List
Filter Summary
Consider only relationships where
confidence = Experimentally Observed
Diseases and Bio Functions
Categories	Functions	Diseases or Functions Annotation	p-Value	Predicted Activation State	Activation z-score	Notes	Bias-corrected z-score	Molecules	# Molecules
Cell Cycle	cell cycle progression	cell cycle progression	2.56e-25		-0.435		-0.725	CBX7,MAGED1,GAS6,PIK3R1,POLA1,HAUS4,FRMD6,XRCC2,PLK4,BOP1,CENPE,SMARCB1,ITGB4,ZFHX3,CENPW,TYMS,SON,CCNE2,ESPL1,DDIT4,IGFBP5,PTPN3,IL7,MASTL,SKP2,PLAG1,MET,SKA3,HAUS1,RUNX1T1,CDH5,CCNF,GTSE1,HAS2,CENPT,DHFR,THRB,PPP5C,FANCA,UBE2C,NME1,GADD45B,MIS18A,DDIT3,PRDX1,SETD7,PROX1,POLD4,TTK,NUF2,MMS22L,SPAG5,MAP4,NOTCH2,AR,ARRB1,CARD10,KIF2C,DPH1,IFNG,PHF6,TNFSF11,NINL,BAK1,BUB1,MAD2L1,CCNE1,CSF1,TRRAP,FB…	328
Cell Cycle, Cellular Assembly and Organization, DNA Replication, Recombination, and Repair	segregation	segregation of chromosomes	3.03e-21	Increased	2.441		2.303	CENPF,PTTG1,NCAPG,HMMR,NTMT1,RAN,CCNB2,DSN1,GPSM2,AURKB,SKA1,CENPE,PPP1R7,SMARCB1,RGS14,KNSTRN,BRCA1,CENPW,HDAC4,ESPL1,AURKA,ERCC2,CDCA2,TPX2,APC,CCNB1,SKA3,GEN1,SMC2,RAD18,NDC80,CENPT,CDC14A,KMT5B,SGO1,ECT2,KIF11,INCENP,MIS18A,NCAPD3,SKA2,NUF2,MLH1,SPAG5,RAD51,CCNA2,PMF1/PMF1-BGLAP,CIT,TOP2A,HJURP,KIF2C,EXO1,NUSAP1,NINL,CDC6,SPC25,PLK1,NCAPD2,NCAPG2,BUB1,MAD2L1,TRRAP,CENPH	63
Cellular Growth and Proliferation	proliferation	proliferation of cells	3.93e-20	Increased	2.956		2.362	DUSP8,GZMB,CCL20,FRMD6,TXNDC5,XRCC2,HOXB7,SMARCB1,ADA,EXOC2,CCNE2,PEAK1,DDIT4,IGFBP5,PLAG1,CDH5,PSMA4,THRB,DDIT3,PRDX4,SYNM,NOTCH2,ARRB1,PELO,CLDN4,VPS13B,IL4I1,BUB1,MAD2L1,PTH1R,FOXO4,EML4,SMAD3,ETV1,SCN4B,PLCD3,DOLPP1,TEK,ADAMTS1,DYNC1H1,IGF2,POLL,TRPS1,INSR,NDUFS3,mir-10,KCNK3,HDGF,BPNT1,PPARGC1B,GATA6,TIMP3,TACC3,USMG5,PPM1G,ERG,E2F7,TSC22D1,CTGF,NCAPG,CA12,PRG4,ZBTB20,GET4,PIK3C2B,TFDP1,SGK2…	883
Cancer, Cardiovascular Disease, Organismal Injury and Abnormalities	vascular tumor	vascular tumor	1.78e-18		-0.447		-0.296	DPYD,KDM6B,SGK1,TGFBR3,PIK3R1,AFDN,CDKN2C,MKI67,RICTOR,ADGRL1,LIFR,FANCB,PRF1,RARA,SMARCB1,MAP3K9,PIK3C2B,TFDP1,BCORL1,CREBBP,THY1,IGFBP5,OGG1,MET,SRGAP3,RUNX1T1,CCND2,CDH5,E2F1,FH,RXRA,NOTCH1,FANCA,FLNB,DDIT3,CUBN,LRP6,CTNNA1,TNKS,IQGAP2,NOTCH2,AR,PNRC1,TOP2A,IGF1R,FCGR3A/FCGR3B,RPN1,TET3,NRP2,TUBB4B,FLT4,PLCG1,HIP1,SLIT2,AXL,IGF2R,CDK1,BUB1,CCNE1,ZEB2,RIPK3,MAML2,PLXDC1,LIG1,PER1,HELQ,KIF1B,SMA…	133
Cancer, Organismal Injury and Abnormalities	benign neoplasia	benign neoplasia	2.04e-18		-0.981		-0.787	CBX7,TPBG,KDM6B,SBSPON,ASS1,HMMR,PIK3R1,CCNB2,AFDN,EIF4A2,CP,ODC1,COX6A2,SMARCB1,MTHFD2,UNG,ALDH1B1,MAP3K9,TNFRSF9,DAPK1,CCNE2,JAG2,BCORL1,FERMT2,RRM2,ITGA6,EMCN,IGFBP5,FMOD,OGG1,NEBL,PLAG1,MET,SKA3,RUNX1T1,CDH5,PKIB,THRB,RXRA,FANCA,HSD11B1,PRDX2,FLNB,HTATIP2,DDIT3,PHLDA2,PRDX1,CUBN,DUSP5,NOTCH2,YES1,IQGAP2,AR,PNRC1,TP53INP2,VDR,EXO1,FCGR3A/FCGR3B,RPN1,KPNA3,IFNG,PHF6,Ptprv,NRP2,TXNIP,TNFRSF1A,FL…	315
Cancer, Organismal Injury and Abnormalities, Reproductive System Disease	mammary tumor	mammary tumor	3.27e-18		-1.018		-1.109	POLA1,PIK3R1,ELMSAN1,CCNB2,EIF4A2,CP,GOLGA4,XRCC2,BCAN,DGKG,ZFHX3,APOBEC3B,HEYL,DAPK1,CCNE2,ACACB,JAG2,DDIT4,FERMT2,NUP107,IGFBP5,PTPN3,NRXN1,RASGRF2,CDH5,THRB,RALGAPA2,EPHX1,UBE2C,FLNB,HTATIP2,LTBP2,SLAMF1,GADD45B,IL1RL1,PRDX1,SETD7,PEX19,TTK,NOTCH2,ARRB1,CLDN4,PNRC1,VPS13B,ABCC9,TNFSF11,TUBB4B,LAMC2,IGF2R,BAK1,PAMR1,PDZD2,MAGI1,CSF1,FBXO5,SLC6A4,NHSL2,FOXO4,NDRG2,SMAD3,C16orf52,FCER1A,SEMA6B,ET…	545
Cell Cycle	mitosis	mitosis	8.11e-18		-1.113		-1.334	CENPF,GAS6,PIK3R1,RAN,CDC7,HAUS4,CXCL10,XRCC2,PLK4,CCNB1IP1,CENPE,IRS2,CENPW,ESPL1,CKAP2,IGFBP5,PTPN3,UBE2S,IL7,MASTL,SKP2,MET,SKA3,HAUS1,IRS1,E2F1,CENPT,CDC14A,SGO1,THRB,PPP5C,UBE2C,GADD45B,FBXL7,MIS18A,PKD2,TTK,NUF2,SASS6,SPAG5,CHEK1,TNKS,AR,ARRB1,JUN,TOP2A,IGF1R,MCPH1,KIF2C,FGF7,DBI,HECA,NINL,SPC25,PLCG1,TTC28,PLK1,AXL,CDK1,KITLG,KIF22,BUB1,MAD2L1,CCNE1,KIF15,NDE1,CSF1,TRRAP,SPRY2,CENPA,S1PR1,…	167
Cancer, Cardiovascular Disease, Organismal Injury and Abnormalities	hemangioma	hemangioma	9.58e-18		0		0.15	DPYD,KDM6B,SGK1,TGFBR3,PIK3R1,AFDN,CDKN2C,MKI67,RICTOR,ADGRL1,LIFR,FANCB,PRF1,SMARCB1,MAP3K9,PIK3C2B,TFDP1,BCORL1,CREBBP,THY1,IGFBP5,OGG1,MET,SRGAP3,RUNX1T1,CCND2,CDH5,E2F1,FH,NOTCH1,FANCA,FLNB,DDIT3,CUBN,LRP6,CTNNA1,TNKS,IQGAP2,NOTCH2,AR,PNRC1,IGF1R,FCGR3A/FCGR3B,RPN1,TET3,NRP2,FLT4,PLCG1,HIP1,SLIT2,AXL,IGF2R,CDK1,BUB1,CCNE1,ZEB2,RIPK3,MAML2,PLXDC1,LIG1,PER1,HELQ,KIF1B,SMAD3,CXCL12,GATA2,PTK2,IL…	126
Cancer, Organismal Injury and Abnormalities, Reproductive System Disease	female genital neoplasm	female genital neoplasm	1.02e-17		-1.297		-1.11	TPBG,CP,FRMD6,TXNDC5,PYGO1,NWD1,APOBEC3B,PRR16,ACACB,SUSD4,IGFBP5,MASTL,MRPL49,ARHGEF18,THRB,RALGAPA2,PEX19,CTTNBP2,SYNM,NOTCH2,CLDN4,VPS13B,PALD1,EXO1,MSL1,CSGALNACT1,LAMC2,BUB1,GCSH,HAUS7,FOXO4,ETV1,CEP57,BDH1,LSR,TEK,NBEAL1,ADAMTS1,NCF4,DYNC1H1,IGF2,GEN1,TRPS1,INSR,mir-10,DACT1,EIF2S1,F8,FAM189A2,GATA6,CACNA2D3,TRIP13,PIWIL4,TIMP3,OLFML1,ERG,CENPI,CAMTA1,TSC22D1,CTGF,NCAPG,MPDZ,HOOK3,PRG4,ZBTB…	910
Cancer, Organismal Injury and Abnormalities, Reproductive System Disease	tumorigenesis	tumorigenesis of reproductive tract	1.18e-17		-1.472		-1.277	TPBG,CP,FRMD6,TXNDC5,PYGO1,NWD1,APOBEC3B,PRR16,ACACB,SUSD4,IGFBP5,MASTL,MRPL49,ARHGEF18,THRB,RALGAPA2,PEX19,CTTNBP2,SYNM,NOTCH2,CLDN4,VPS13B,PALD1,EXO1,MSL1,CSGALNACT1,LAMC2,BUB1,GCSH,HAUS7,FOXO4,ETV1,CEP57,BDH1,LSR,TEK,NBEAL1,ADAMTS1,NCF4,DYNC1H1,IGF2,GEN1,TRPS1,INSR,mir-10,DACT1,EIF2S1,F8,FAM189A2,GATA6,CACNA2D3,TRIP13,PIWIL4,TIMP3,OLFML1,ERG,CENPI,CAMTA1,TSC22D1,CTGF,NCAPG,MPDZ,HOOK3,PRG4,ZBTB…	909
Organismal Survival	organismal death	organismal death	5.95e-17	Increased	5.08		6.921	GAS6,ASS1,PIK3R1,CCNB2,AFDN,PYGO1,XRCC2,ITPKB,ECE2,SMARCB1,ADA,ZFHX3,HEYL,CCNE2,JAG2,FERMT2,ITGA6,IGFBP5,MASTL,OGG1,NRXN1,SP4,CDH5,Dst,KAT6A,KIDINS220,THRB,PPP5C,ECT2,KIF20A,FLNB,USP18,LTBP2,IL1RL1,PRDX1,GNG7,NOTCH2,IQGAP2,ARRB1,CLDN4,PELO,ABCC9,EXO1,ATN1,TNFSF11,TXNIP,BBIP1,ZNF521,NPPC,LAMC2,IGF2R,BAK1,BUB1,MAD2L1,TMEM107,CSF1,PTH1R,FBXO5,ACTL6A,LIG1,NDRG2,SMAD3,Macf1,ETV1,GATA2,TDG,PLCD3,LSR,FG…	621
Cancer, Organismal Injury and Abnormalities, Reproductive System Disease	uterine tumor	uterine tumor	1.07e-16					CBX7,TPBG,REM1,GAS6,PIK3R1,POLA1,CCNB2,EIF4A2,TXNDC5,FRMD6,CP,PYGO1,ECE2,ZFHX3,NWD1,APOBEC3B,SON,PRR16,DAPK1,ACACB,FERMT2,ITGA6,IGFBP5,SUSD4,PTPN3,MASTL,NRXN1,GSTCD,RASGRF2,MRPL49,KIDINS220,THRB,PPP5C,ECT2,RALGAPA2,UBE2C,PACRGL,KIF20A,DMPK,ZBED5,SETD7,PEX19,TTK,MRPL38,CRYBG3,CTTNBP2,SYNM,NOTCH2,CLDN4,PNRC1,VPS13B,PALD1,ABCC9,EXO1,KPNA3,TUBB4B,PASK,MSL1,CSGALNACT1,LAMC2,IGF2R,BUB1,MAGI1,CSF1,GCSH,…	721
Organismal Survival	morbidity or mortality	morbidity or mortality	1.64e-16	Increased	4.984		6.781	GAS6,ASS1,PIK3R1,CCNB2,AFDN,PYGO1,XRCC2,ITPKB,ECE2,SMARCB1,ADA,ZFHX3,HEYL,CCNE2,JAG2,FERMT2,ITGA6,IGFBP5,MASTL,OGG1,NRXN1,SP4,CDH5,Dst,KAT6A,KIDINS220,THRB,PPP5C,ECT2,KIF20A,FLNB,USP18,LTBP2,IL1RL1,PRDX1,GNG7,NOTCH2,IQGAP2,ARRB1,CLDN4,PELO,ABCC9,EXO1,ATN1,TNFSF11,TXNIP,BBIP1,ZNF521,NPPC,LAMC2,IGF2R,BAK1,BUB1,MAD2L1,TMEM107,CSF1,PTH1R,FBXO5,ACTL6A,LIG1,NDRG2,SMAD3,Macf1,ETV1,GATA2,TDG,PLCD3,FCN1,L…	626
Cell Cycle	interphase	interphase	2.95e-16		0.068		-0.183	POLA1,PIK3R1,DDIAS,BOP1,SMARCB1,IQGAP3,TYMS,CCNE2,LAIR1,ITGA6,IGFBP5,IL7,MASTL,SKP2,MET,RUNX1T1,RAD18,TFRC,HAS2,DUSP4,THRB,RXRA,PPP5C,GADD45B,DDIT3,POLD4,MMS22L,SYNM,ELF4,NOTCH2,ARRB1,AR,IFNG,TXNIP,STRADA,BAK1,BUB1,MCM3,MAD2L1,CCNE1,CSF1,FBXO5,SRSF2,FOXO4,LIF,PTTG1,PIM1,RUNX2,MYBL2,HDAC4,CABLES1,CDK14,AURKA,BUB1B,CDCA2,KMT2A,APC,TP53BP2,NOCT,CCNB1,IGF2,GEN1,IGFBP3,SF3B4,INSR,mir-10,KDM5B,FAM175A,…	206
Cancer, Organismal Injury and Abnormalities, Reproductive System Disease	tumorigenesis	tumorigenesis of genital organ	8.51e-16		-1.879		-1.769	TPBG,GZMB,ASS1,TXNDC5,CP,FRMD6,PYGO1,NWD1,APOBEC3B,PRR16,ACACB,PEAK1,DDIT4,SUSD4,IGFBP5,MASTL,MRPL49,CDH5,ARHGEF18,THRB,RALGAPA2,PEX19,CTTNBP2,SYNM,NOTCH2,CLDN4,VPS13B,PALD1,EXO1,MSL1,CSGALNACT1,LAMC2,BUB1,GCSH,HAUS7,FOXO4,ETV1,CEP57,BDH1,LSR,TEK,NBEAL1,ADAMTS1,NCF4,DYNC1H1,KANK1,IGF2,GEN1,TRPS1,INSR,mir-10,DACT1,EIF2S1,F8,RNF213,FAM189A2,GATA6,CACNA2D3,TIMP3,TRIP13,PIWIL4,OLFML1,ERG,CENPI,E2F7,C…	1022
Cancer, Organismal Injury and Abnormalities, Reproductive System Disease	genital tumor	genital tumor	9.53e-16		-1.818		-1.713	TPBG,GZMB,ASS1,TXNDC5,CP,FRMD6,PYGO1,NWD1,APOBEC3B,PRR16,ACACB,PEAK1,DDIT4,SUSD4,IGFBP5,MASTL,MRPL49,CDH5,ARHGEF18,THRB,RALGAPA2,PEX19,CTTNBP2,SYNM,NOTCH2,CLDN4,VPS13B,PALD1,EXO1,MSL1,CSGALNACT1,LAMC2,BUB1,GCSH,HAUS7,FOXO4,ETV1,CEP57,BDH1,LSR,TEK,NBEAL1,ADAMTS1,NCF4,DYNC1H1,KANK1,IGF2,GEN1,TRPS1,INSR,mir-10,DACT1,EIF2S1,F8,RNF213,FAM189A2,GATA6,CACNA2D3,TIMP3,TRIP13,PIWIL4,OLFML1,ERG,CENPI,E2F7,C…	1022
Cancer, Organismal Injury and Abnormalities, Reproductive System Disease	female genital tract cancer	female genital tract cancer	1.42e-15					CP,FRMD6,TXNDC5,PYGO1,NWD1,APOBEC3B,PRR16,ACACB,SUSD4,IGFBP5,MASTL,MRPL49,ARHGEF18,THRB,RALGAPA2,PEX19,CTTNBP2,SYNM,NOTCH2,CLDN4,VPS13B,PALD1,EXO1,MSL1,CSGALNACT1,LAMC2,BUB1,GCSH,HAUS7,FOXO4,ETV1,CEP57,BDH1,LSR,TEK,NBEAL1,ADAMTS1,NCF4,DYNC1H1,IGF2,GEN1,TRPS1,INSR,mir-10,DACT1,EIF2S1,F8,FAM189A2,GATA6,CACNA2D3,TRIP13,PIWIL4,TIMP3,OLFML1,ERG,CENPI,CAMTA1,TSC22D1,CTGF,NCAPG,MPDZ,HOOK3,PRG4,ZBTB20,CC…	865
Cell Death and Survival	cell death	cell death of tumor cell lines	2.66e-15		-1.271		-1.135	GZMB,PIK3R1,FRMD6,EXOC2,MAP3K9,DAPK1,DDIT4,LAIR1,ITGA6,IGFBP5,IL7,OGG1,MRPL49,KIDINS220,PPP5C,FANCA,UBE2C,FLNB,HTATIP2,USP18,GADD45B,DDIT3,PRDX1,IL1RL1,PNKP,TTK,IQGAP2,NOTCH2,ATN1,NDUFAF1,TNFSF11,IGF2R,BAK1,BUB1,MAD2L1,FBXO5,LIG1,FOXO4,NDRG2,SMAD3,FCER1A,CBX5,WDR4,AURKA,CDCA2,TXNRD1,BACH1,DYNC1H1,IGF2,TRPS1,INSR,mir-10,PPAT,PEBP1,IGFBP4,BARD1,EIF2S1,E2F3,CRACR2A,PPARGC1B,GATA6,PIWIL4,TIMP3,TACC3,…	409
Cancer, Organismal Injury and Abnormalities, Reproductive System Disease	endometrial cancer	endometrial cancer	4.75e-15					CBX7,REM1,GAS6,PIK3R1,POLA1,CCNB2,EIF4A2,TXNDC5,CP,FRMD6,PYGO1,ECE2,ZFHX3,NWD1,SON,PRR16,DAPK1,ACACB,FERMT2,ITGA6,SUSD4,IGFBP5,PTPN3,MASTL,NRXN1,GSTCD,RASGRF2,MRPL49,KIDINS220,THRB,PPP5C,ECT2,RALGAPA2,UBE2C,PACRGL,KIF20A,ZBED5,SETD7,PEX19,TTK,MRPL38,CRYBG3,CTTNBP2,SYNM,CLDN4,VPS13B,PALD1,ABCC9,EXO1,KPNA3,TUBB4B,PASK,MSL1,CSGALNACT1,LAMC2,IGF2R,BUB1,MAGI1,CSF1,GCSH,FBXO5,HAUS7,KIF23,SCN7A,ETV1,PER…	639
Cancer, Organismal Injury and Abnormalities, Reproductive System Disease	breast cancer	breast cancer	5.63e-15		-1.823		-1.893	POLA1,PIK3R1,ELMSAN1,EIF4A2,CP,GOLGA4,XRCC2,BCAN,DGKG,ZFHX3,APOBEC3B,HEYL,DAPK1,ACACB,DDIT4,FERMT2,NUP107,IGFBP5,PTPN3,NRXN1,RASGRF2,CDH5,RALGAPA2,EPHX1,UBE2C,FLNB,HTATIP2,SLAMF1,GADD45B,LTBP2,IL1RL1,PRDX1,SETD7,PEX19,TTK,NOTCH2,ARRB1,CLDN4,PNRC1,VPS13B,ABCC9,TNFSF11,TUBB4B,IGF2R,LAMC2,BAK1,PAMR1,PDZD2,MAGI1,SLC6A4,NHSL2,FOXO4,SMAD3,C16orf52,FCER1A,SEMA6B,ETV1,RNF7,TDG,FGFR4,LSR,CHD2,TEK,SCN5A,SH…	505
Cell Death and Survival	survival	cell survival	5.9e-15		-0.997		-1.887	MAGED1,WHSC1,GZMB,GAS6,PIK3R1,WBSCR22,ASS1,TXNDC5,ODC1,XRCC2,ITPKB,SMARCB1,EXOC2,UNG,TYMS,TNFRSF9,JAG2,RRM2,OPN3,IGFBP5,IL7,OGG1,MASTL,MET,SKA3,RUNX1T1,CDH5,PSMA4,RAD18,RXRA,FANCA,PRDX2,NME1,HTATIP2,GADD45B,DDIT3,PNKP,SEMA6A,TTK,NUF2,MMS22L,SYNM,ELF4,OGT,DUSP5,NOTCH2,YES1,AR,ARRB1,CLDN4,CARD10,BCL6B,VDR,DPH1,EXO1,FCGR3A/FCGR3B,CCR1,IFNG,TNFSF11,TXNIP,TNFRSF1A,CNTFR,FLT4,Pot1b,GFRA2,HIP1,IGF2R,BAK…	374
Organismal Injury and Abnormalities, Reproductive System Disease	abnormality of endometrium	abnormality of endometrium	7.02e-15		1.103		1.212	CBX7,REM1,GAS6,PIK3R1,POLA1,CCNB2,EIF4A2,TXNDC5,CP,FRMD6,PYGO1,ECE2,ZFHX3,NWD1,SON,PRR16,DAPK1,ACACB,FERMT2,ITGA6,SUSD4,IGFBP5,PTPN3,MASTL,NRXN1,GSTCD,RASGRF2,MRPL49,KIDINS220,THRB,PPP5C,ECT2,RALGAPA2,UBE2C,PACRGL,KIF20A,ZBED5,SETD7,PEX19,TTK,MRPL38,CRYBG3,CTTNBP2,SYNM,CLDN4,VPS13B,PALD1,ABCC9,EXO1,KPNA3,TUBB4B,PASK,MSL1,CSGALNACT1,LAMC2,IGF2R,BUB1,MAGI1,CSF1,GCSH,FBXO5,HAUS7,KIF23,SCN7A,ETV1,PER…	641
Cancer, Hematological Disease, Organismal Injury and Abnormalities	lymphocytic neoplasm	lymphocytic neoplasm	7.83e-15	Decreased	-2.364		-2.131	DUSP8,GAS6,GZMB,POLA1,PIK3R1,CCL20,CCNB2,GPSM2,XRCC2,ITPKB,ECE2,SMARCB1,ADA,ZFHX3,DAPK1,FERMT2,IL7,OGG1,SP4,NRXN1,TANC1,GADD45B,PRDX1,CPD,SETD7,NOTCH2,PALD1,ABCC9,ATN1,EXO1,FKBP3,KPNA3,TNFSF11,TUBB4B,ZNF521,IGF2R,LAMC2,BAK1,PDZD2,MAGI1,SLC6A4,NDRG2,SMAD3,POU2AF1,CHD2,TEK,SH2D2A,UROS,RAD54L,AURKA,CDCA2,IGF2,TNS1,mir-10,PPAT,IGFBP4,E2F3,CTLA4,PGF,RNF213,PSMC3IP,ERG,E2F7,CAMTA1,TSC22D1,RAN,MKI67,MPD…	388
Cancer, Organismal Injury and Abnormalities, Reproductive System Disease	female genital tract serous carcinoma	female genital tract serous carcinoma	7.9e-15					F2R,HIST1H2BD,TGFBR3,SBSPON,HMMR,PIK3R1,CCNB2,CDKN2C,EIF4A2,CP,HEPH,LIFR,ITGA3,SFRP4,ITM2A,ESPL1,JAG2,FBLN5,USP9X,CTNNAL1,CPA3,IGFBP5,L1CAM,ITPR1,UBE2S,MET,RUNX1T1,H2AFX,ARHGAP35,LRIG1,NOTCH1,HSD11B1,UBE2C,HIST2H2AA3/HIST2H2AA4,POLQ,TTK,SYNM,EP300,YES1,AR,CLDN4,CMTM8,TOP2A,GDF10,KIF2C,FGF7,EXO1,PHF6,RSF1,PPIF,TXNIP,CDC6,SPC25,PLK1,SLIT2,F3,LAMC2,BUB1,PTGES,CCNE1,ZFPM2,CLDN5,GALE,CENPA,MS4A2,FEN1,…	130
Cell Death and Survival	cell viability	cell viability	1.89e-14		-1.146		-2.011	WHSC1,GAS6,PIK3R1,WBSCR22,ASS1,TXNDC5,ITPKB,SMARCB1,EXOC2,UNG,TYMS,TNFRSF9,JAG2,RRM2,IGFBP5,IL7,OGG1,MASTL,MET,SKA3,RUNX1T1,CDH5,PSMA4,RAD18,RXRA,FANCA,PRDX2,NME1,HTATIP2,GADD45B,DDIT3,PNKP,SEMA6A,TTK,NUF2,MMS22L,SYNM,ELF4,OGT,DUSP5,NOTCH2,YES1,AR,ARRB1,CLDN4,CARD10,BCL6B,VDR,DPH1,FCGR3A/FCGR3B,CCR1,IFNG,TNFSF11,TXNIP,TNFRSF1A,Pot1b,FLT4,GFRA2,HIP1,IGF2R,BAK1,MAD2L1,CD80,CSF1,PTH1R,FBXO5,ABCC3,AC…	352
Cancer, Organismal Injury and Abnormalities, Reproductive System Disease	uterine cancer	uterine cancer	2.29e-14					CBX7,REM1,GAS6,PIK3R1,POLA1,CCNB2,EIF4A2,TXNDC5,FRMD6,CP,PYGO1,ECE2,ZFHX3,NWD1,APOBEC3B,SON,PRR16,DAPK1,ACACB,FERMT2,ITGA6,IGFBP5,SUSD4,PTPN3,MASTL,NRXN1,GSTCD,RASGRF2,MRPL49,KIDINS220,THRB,PPP5C,ECT2,RALGAPA2,UBE2C,PACRGL,KIF20A,DMPK,ZBED5,SETD7,PEX19,TTK,MRPL38,CRYBG3,CTTNBP2,SYNM,NOTCH2,CLDN4,PNRC1,VPS13B,PALD1,ABCC9,EXO1,KPNA3,TUBB4B,PASK,MSL1,CSGALNACT1,LAMC2,IGF2R,BUB1,MAGI1,CSF1,GCSH,FBXO5…	674
Cancer, Organismal Injury and Abnormalities, Reproductive System Disease	female genital tract adenocarcinoma	female genital tract adenocarcinoma	3.01e-14					CP,FRMD6,TXNDC5,PYGO1,NWD1,PRR16,ACACB,SUSD4,IGFBP5,MASTL,MRPL49,ARHGEF18,THRB,RALGAPA2,PEX19,CTTNBP2,SYNM,NOTCH2,CLDN4,VPS13B,PALD1,EXO1,MSL1,CSGALNACT1,LAMC2,BUB1,GCSH,HAUS7,FOXO4,ETV1,CEP57,BDH1,LSR,TEK,NBEAL1,ADAMTS1,NCF4,DYNC1H1,GEN1,TRPS1,mir-10,DACT1,EIF2S1,F8,FAM189A2,GATA6,CACNA2D3,TRIP13,PIWIL4,TIMP3,OLFML1,ERG,CENPI,CAMTA1,TSC22D1,CTGF,NCAPG,MPDZ,HOOK3,PRG4,ZBTB20,CCNT2,PRIM2,ZFHX4,PIK…	774
Cancer, Hematological Disease, Organismal Injury and Abnormalities	lymphohematopoietic neoplasia	lymphohematopoietic neoplasia	6.07e-14	Decreased	-2.296		-2.187	CBX7,DUSP8,GZMB,GAS6,PIK3R1,POLA1,AFDN,CCNB2,CCL20,GPSM2,XRCC2,ITPKB,BCAN,ECE2,SMARCB1,ADA,ZFHX3,HEYL,MAP3K9,DAPK1,JAG2,LAIR1,FERMT2,ITGA6,IL7,OGG1,MASTL,NRXN1,SP4,TANC1,KAT6A,VPS54,FANCA,EPHX1,UBE2C,GADD45B,IL1RL1,PRDX1,CPD,SETD7,NOTCH2,PNRC1,VPS13B,PALD1,ABCC9,GPC6,EXO1,ATN1,KPNA3,FKBP3,TNFSF11,TUBB4B,PASK,ZNF521,LAMC2,IGF2R,BAK1,PDZD2,MAGI1,SLC6A4,NDRG2,POU2AF1,SMAD3,GATA2,KLHDC1,PER3,TDG,CEP5…	722
Cancer, Hematological Disease, Organismal Injury and Abnormalities	hematological neoplasia	hematological neoplasia	6.3e-14	Decreased	-2.451		-2.327	CBX7,DUSP8,GZMB,GAS6,PIK3R1,POLA1,AFDN,CCNB2,CCL20,GPSM2,XRCC2,ITPKB,BCAN,ECE2,SMARCB1,ADA,ZFHX3,HEYL,MAP3K9,DAPK1,JAG2,LAIR1,FERMT2,ITGA6,IL7,OGG1,MASTL,NRXN1,SP4,TANC1,KAT6A,VPS54,FANCA,EPHX1,UBE2C,GADD45B,IL1RL1,PRDX1,CPD,SETD7,NOTCH2,PNRC1,VPS13B,PALD1,ABCC9,GPC6,EXO1,ATN1,KPNA3,FKBP3,TNFSF11,TUBB4B,PASK,ZNF521,LAMC2,IGF2R,BAK1,PDZD2,MAGI1,SLC6A4,NDRG2,POU2AF1,SMAD3,GATA2,KLHDC1,PER3,TDG,CEP5…	719
Cell Death and Survival	apoptosis	apoptosis	9.55e-14		-0.387		-0.075	GZMB,GAS6,PIK3R1,ASS1,TXNDC5,XRCC2,SMARCB1,EXOC2,ADA,HEYL,MAP3K9,APOBEC3B,SON,DAPK1,JAG2,ARHGAP10,LAIR1,DDIT4,ITGA6,IGFBP5,IL7,OGG1,MRPL49,CDH5,KIDINS220,THRB,PPP5C,ECT2,FANCA,EPHX1,FLNB,USP18,HTATIP2,GADD45B,SLAMF1,DDIT3,IL1RL1,PRDX1,PNKP,PRDX4,TTK,ANPEP,NOTCH2,IQGAP2,ARRB1,EXO1,ATN1,NDUFAF1,TNFSF11,TXNIP,IGF2R,BAK1,BUB1,MAD2L1,TMEM107,CSF1,PTH1R,FBXO5,LIG1,FOXO4,NDRG2,POU2AF1,SMAD3,FCER1A,RNF7,…	632
Cell Death and Survival	necrosis	necrosis	1.14e-13		-1.178		-0.964	GZMB,GAS6,ASS1,PIK3R1,FRMD6,XRCC2,ITPKB,SMARCB1,EXOC2,ADA,APOBEC3B,MAP3K9,HEYL,DAPK1,SON,LAIR1,DDIT4,ITGA6,NUP107,IGFBP5,IL7,OGG1,MRPL49,CDH5,PSMA4,KIDINS220,THRB,PPP5C,FANCA,EPHX1,UBE2C,FLNB,USP18,HTATIP2,GADD45B,DDIT3,IL1RL1,PRDX1,PNKP,TTK,ANPEP,NOTCH2,IQGAP2,ARRB1,ABCC9,ATN1,SLC39A7,NDUFAF1,TNFSF11,TXNIP,IGF2R,BAK1,BUB1,MAD2L1,MAGI1,TMEM107,CSF1,PTH1R,FBXO5,LIG1,FOXO4,NDRG2,POU2AF1,SMAD3,FCER1…	634
Cancer, Organismal Injury and Abnormalities, Reproductive System Disease	genital tract cancer	genital tract cancer	1.5e-13		-1.556		-1.551	GZMB,ASS1,CP,FRMD6,TXNDC5,PYGO1,NWD1,APOBEC3B,PRR16,PEAK1,ACACB,DDIT4,SUSD4,IGFBP5,MASTL,MRPL49,CDH5,ARHGEF18,THRB,RALGAPA2,PEX19,CTTNBP2,SYNM,NOTCH2,CLDN4,VPS13B,PALD1,EXO1,MSL1,CSGALNACT1,LAMC2,BUB1,GCSH,HAUS7,FOXO4,ETV1,CEP57,BDH1,LSR,TEK,NBEAL1,ADAMTS1,NCF4,DYNC1H1,KANK1,IGF2,GEN1,TRPS1,INSR,mir-10,DACT1,EIF2S1,F8,RNF213,FAM189A2,GATA6,CACNA2D3,TRIP13,PIWIL4,TIMP3,OLFML1,ERG,CENPI,E2F7,CAMTA1…	978
Cancer, Cardiovascular Disease, Organismal Injury and Abnormalities	capillary hemangioma	capillary hemangioma	2.12e-13					KDM6B,DPYD,SGK1,PIK3R1,AFDN,CDKN2C,RICTOR,LIFR,FANCB,PRF1,SMARCB1,MAP3K9,PIK3C2B,TFDP1,BCORL1,CREBBP,MET,SRGAP3,CCND2,RUNX1T1,CDH5,FH,NOTCH1,FANCA,FLNB,DDIT3,CUBN,LRP6,CTNNA1,NOTCH2,TNKS,AR,PNRC1,IGF1R,FCGR3A/FCGR3B,RPN1,TET3,NRP2,FLT4,PLCG1,HIP1,AXL,IGF2R,CDK1,BUB1,CCNE1,RIPK3,MAML2,PER1,HELQ,SMAD3,GATA2,PTK2,IL7R,PLCE1,FGFR4,EZH2,BRIP1,BRCA1,DLC1,TEK,ADAMTSL3,STIL,NOTCH3,PTPRD,PREX2,AURKA,BUB1B…	100
Cancer, Organismal Injury and Abnormalities	lymphoreticular neoplasm	lymphoreticular neoplasm	3.44e-13		-1.675		-1.394	SVEP1,WHSC1,DUSP8,GZMB,GAS6,POLA1,PIK3R1,CCL20,GPSM2,ODC1,XRCC2,PRPS1,EGR2,GYS1,ITPKB,ECE2,SMARCB1,ADA,UNG,ITGA4,TYMS,TNFRSF9,DAPK1,ESPL1,SEMA5A,FERMT2,RRM2,EMCN,THOP1,IL7,GPX7,OGG1,NRXN1,SKP2,SP4,MET,TANC1,MN1,MIB1,CCNF,DUSP4,DHFR,RXRA,GADD45B,PRDX1,SETD7,PLXNA2,TMA16,DUSP5,NOTCH2,CTBP2,ABCC9,EXO1,FCGR3A/FCGR3B,ATN1,PMM2,FKBP3,IFNG,TNFSF11,TJP1,TUBB4B,ZNF521,HIP1,DSEL,LAMC2,BAK1,LAMB2,PDZD2,MGAT…	287
Cancer, Organismal Injury and Abnormalities, Reproductive System Disease	breast or ovarian cancer	breast or ovarian cancer	3.46e-13		-1.989		-2.041	PIK3R1,SBSPON,POLA1,ELMSAN1,CCNB2,EIF4A2,CP,GOLGA4,XRCC2,BCAN,DGKG,ZFHX3,HEYL,APOBEC3B,SON,DAPK1,ACACB,JAG2,DDIT4,FERMT2,NUP107,IGFBP5,PTPN3,NRXN1,RASGRF2,CDH5,ARHGEF18,ECT2,RALGAPA2,FANCA,EPHX1,UBE2C,FLNB,HTATIP2,LTBP2,GADD45B,SLAMF1,IL1RL1,PRDX1,PNKP,SETD7,PEX19,TTK,ANPEP,SYNM,NOTCH2,ARRB1,CLDN4,PNRC1,VPS13B,ABCC9,TNFSF11,TXNIP,TUBB4B,PASK,LAMC2,IGF2R,PAMR1,BAK1,PDZD2,MAGI1,SLC6A4,NHSL2,LIG1,FO…	702
Cancer, Cardiovascular Disease, Organismal Injury and Abnormalities	hemangioblastoma	hemangioblastoma	4.12e-13					KDM6B,DPYD,SGK1,PIK3R1,AFDN,CDKN2C,RICTOR,LIFR,FANCB,PRF1,SMARCB1,MAP3K9,PIK3C2B,TFDP1,BCORL1,CREBBP,MET,SRGAP3,CCND2,RUNX1T1,CDH5,FH,NOTCH1,FANCA,FLNB,DDIT3,CUBN,LRP6,CTNNA1,NOTCH2,TNKS,AR,PNRC1,IGF1R,FCGR3A/FCGR3B,RPN1,TET3,NRP2,FLT4,PLCG1,HIP1,AXL,IGF2R,CDK1,BUB1,CCNE1,RIPK3,MAML2,PER1,HELQ,SMAD3,GATA2,PTK2,IL7R,PLCE1,FGFR4,EZH2,BRIP1,BRCA1,DLC1,ADAMTSL3,STIL,NOTCH3,PTPRD,PREX2,AURKA,ERCC2,BUB…	98
Cancer, Organismal Injury and Abnormalities	pelvic tumor	pelvic tumor	5.36e-13		-1.054		-1.046	GZMB,ASS1,TXNDC5,CP,FRMD6,PYGO1,STK10,NWD1,APOBEC3B,PRR16,ACACB,PEAK1,DDIT4,SUSD4,IGFBP5,MASTL,MRPL49,CDH5,ARHGEF18,THRB,RALGAPA2,PEX19,CTTNBP2,SYNM,NOTCH2,CLDN4,PELO,VPS13B,PALD1,EXO1,MSL1,CSGALNACT1,LAMC2,PAMR1,BUB1,PDZD2,GCSH,HAUS7,FOXO4,TROAP,ETV1,CEP57,BDH1,LSR,TEK,NBEAL1,ADAMTS1,NCF4,DYNC1H1,KANK1,IGF2,GEN1,TRPS1,INSR,mir-10,RAB11FIP5,DACT1,EIF2S1,F8,RNF213,FAM189A2,GATA6,CACNA2D3,TIMP3,TRI…	1033
Cancer, Organismal Injury and Abnormalities	pelvic cancer	pelvic cancer	5.48e-13		-1.201		-1.193	GZMB,ASS1,TXNDC5,CP,FRMD6,PYGO1,STK10,NWD1,APOBEC3B,PRR16,ACACB,PEAK1,DDIT4,SUSD4,IGFBP5,MASTL,MRPL49,CDH5,ARHGEF18,THRB,RALGAPA2,PEX19,CTTNBP2,SYNM,NOTCH2,CLDN4,PELO,VPS13B,PALD1,EXO1,MSL1,CSGALNACT1,LAMC2,PAMR1,BUB1,PDZD2,GCSH,HAUS7,FOXO4,TROAP,ETV1,CEP57,BDH1,LSR,TEK,NBEAL1,ADAMTS1,NCF4,DYNC1H1,KANK1,IGF2,GEN1,TRPS1,INSR,mir-10,RAB11FIP5,DACT1,EIF2S1,F8,RNF213,FAM189A2,GATA6,CACNA2D3,TIMP3,TRI…	1030
Cancer, Hematological Disease, Immunological Disease, Organismal Injury and Abnormalities	lymphocytic cancer	lymphocytic cancer	5.65e-13		-1.593		-1.311	SVEP1,WHSC1,DUSP8,GZMB,GAS6,POLA1,PIK3R1,CCL20,GPSM2,ODC1,XRCC2,PRPS1,EGR2,GYS1,ITPKB,ECE2,SMARCB1,ADA,UNG,TYMS,TNFRSF9,DAPK1,ESPL1,SEMA5A,FERMT2,RRM2,EMCN,THOP1,IL7,GPX7,OGG1,NRXN1,SKP2,SP4,MET,TANC1,MN1,MIB1,CCNF,DUSP4,DHFR,RXRA,GADD45B,PRDX1,SETD7,PLXNA2,TMA16,DUSP5,NOTCH2,CTBP2,ABCC9,EXO1,FCGR3A/FCGR3B,ATN1,PMM2,FKBP3,IFNG,TNFSF11,TJP1,TUBB4B,ZNF521,HIP1,DSEL,LAMC2,BAK1,LAMB2,PDZD2,MGAT4A,ALD…	285
Cell Death and Survival	apoptosis	apoptosis of tumor cell lines	6.87e-13		-0.526		-0.43	ZC3H12A,TRAIP,MAGED1,WHSC1,GZMB,WBSCR22,HMMR,SERPINA3,ODC1,PLK4,PRPS1,EGR2,CENPE,EXOC2,ITGB4,ITGA4,TYMS,MAP3K9,DAPK1,LAIR1,DDIT4,RRM2,IGFBP5,IL7,OGG1,SKP2,NSMCE3,MET,MRPL49,RUNX1T1,MIB1,GPR65,KIDINS220,TFRC,DUSP4,AATK,RXRA,PPP5C,FANCA,FLNB,NME1,USP18,HTATIP2,GADD45B,DDIT3,IL1RL1,PRDX1,PNKP,MTFP1,TMEM214,NUF2,TTK,SPAG5,OGT,NOTCH2,YES1,AR,CTBP2,BCL6B,VDR,DPH1,ATN1,IFNG,NDUFAF1,TNFSF11,TNFRSF1A,IGF2…	328
Cancer, Organismal Injury and Abnormalities	advanced malignant tumor	advanced malignant tumor	9.08e-13	Decreased	-2.339		-2.544	IDS,POLA1,SBSPON,WBSCR22,HMMR,PIK3R1,AFDN,SMARCB1,ITGB4,ITGA4,TYMS,DAPK1,JAG2,RRM2,ITGA6,IGFBP5,PTPN3,IL7,SKP2,SP4,MET,KIDINS220,DUSP4,DHFR,PARD3,THRB,RXRA,RALGAPA2,HSD11B1,PRDX2,KIF20A,ANK3,NME1,HTATIP2,IL1RL1,CTHRC1,PROX1,ANPEP,mir-628,YES1,AR,CLDN4,BEX4,FCGR3A/FCGR3B,IFNG,TNFSF11,NRP2,TXNIP,TNFRSF1A,TUBB4B,FLT4,BAK1,LAMB2,ZFPM2,MAGI1,CD80,CSF1,CST7,ABCC3,SRSF2,DLGAP5,NDRG2,PTTG1,RTN1,SMAD3,PAR…	247
Cancer, Organismal Injury and Abnormalities	neoplasia	Lymphoid Cancer and Tumors	1.03e-12	Decreased	-2.598		-2.444	DUSP8,GZMB,GAS6,PIK3R1,POLA1,AFDN,CCNB2,CCL20,GPSM2,XRCC2,ITPKB,ECE2,SMARCB1,ADA,ZFHX3,HEYL,MAP3K9,DAPK1,LAIR1,FERMT2,ITGA6,IL7,OGG1,MASTL,NRXN1,SP4,TANC1,VPS54,FANCA,EPHX1,UBE2C,GADD45B,IL1RL1,PRDX1,CPD,SETD7,NOTCH2,VPS13B,PALD1,ABCC9,GPC6,EXO1,ATN1,KPNA3,FKBP3,TNFSF11,TUBB4B,PASK,ZNF521,LAMC2,IGF2R,BAK1,PDZD2,MAGI1,SLC6A4,NDRG2,POU2AF1,SMAD3,GATA2,KLHDC1,PER3,TDG,CEP57,CHD2,COQ6,TEK,SCN5A,SH2D2…	679
Cancer, Organismal Injury and Abnormalities	cancer	cancer of secretory structure	1.71e-12		-1.461		-1.5	CBX7,KIF13B,GZMB,PIK3R1,ASS1,POLA1,ELMSAN1,EIF4A2,TXNDC5,FRMD6,XRCC2,BCAN,DGKG,ZFHX3,HEYL,SON,PRR16,DAPK1,ACACB,JAG2,PEAK1,DDIT4,ITGA6,IGFBP5,PTPN3,NRXN1,RASGRF2,CDH5,THRB,PPP5C,RALGAPA2,VPS54,KIF20A,FLNB,ANPEP,CTTNBP2,SYNM,NOTCH2,CLDN4,ABCC9,GPC6,EXO1,TNFSF11,PMM1,TUBB4B,PASK,ZNF521,POLR1E,PTRH1,C10orf12,LAMC2,IGF2R,PDZD2,CSF1,FBXO5,SLC6A4,PLXDC1,TROAP,POU2AF1,SMAD3,EML4,SCN7A,ETV1,TDG,CEP57,DOL…	746
Cancer, Hematological Disease, Organismal Injury and Abnormalities	lymphohematopoietic cancer	lymphohematopoietic cancer	1.94e-12	Decreased	-3.117		-2.968	CBX7,DUSP8,GZMB,GAS6,PIK3R1,POLA1,AFDN,CCL20,GPSM2,XRCC2,ITPKB,BCAN,ECE2,SMARCB1,ADA,ZFHX3,HEYL,MAP3K9,DAPK1,LAIR1,FERMT2,ITGA6,IL7,OGG1,MASTL,NRXN1,SP4,TANC1,KAT6A,VPS54,FANCA,EPHX1,UBE2C,GADD45B,IL1RL1,PRDX1,CPD,SETD7,NOTCH2,PNRC1,VPS13B,PALD1,ABCC9,GPC6,EXO1,ATN1,KPNA3,FKBP3,TNFSF11,TUBB4B,PASK,ZNF521,LAMC2,BAK1,PDZD2,MAGI1,SLC6A4,NDRG2,POU2AF1,SMAD3,GATA2,KLHDC1,PER3,TDG,CEP57,CHD2,COQ6,TEK,S…	699
Cancer, Hematological Disease, Organismal Injury and Abnormalities	hematologic cancer	hematologic cancer	2.42e-12	Decreased	-3.197		-3.032	CBX7,DUSP8,GZMB,GAS6,PIK3R1,POLA1,AFDN,CCL20,GPSM2,XRCC2,ITPKB,BCAN,ECE2,SMARCB1,ADA,ZFHX3,HEYL,MAP3K9,DAPK1,LAIR1,FERMT2,ITGA6,IL7,OGG1,MASTL,NRXN1,SP4,TANC1,KAT6A,VPS54,FANCA,EPHX1,UBE2C,GADD45B,IL1RL1,PRDX1,CPD,SETD7,NOTCH2,PNRC1,VPS13B,PALD1,ABCC9,GPC6,EXO1,ATN1,KPNA3,FKBP3,TNFSF11,TUBB4B,PASK,ZNF521,LAMC2,BAK1,PDZD2,MAGI1,SLC6A4,NDRG2,POU2AF1,SMAD3,GATA2,KLHDC1,PER3,TDG,CEP57,CHD2,COQ6,TEK,S…	695
Cancer, Hematological Disease, Immunological Disease, Organismal Injury and Abnormalities	lymphoproliferative malignancy	lymphoproliferative malignancy	2.62e-12	Decreased	-3.143		-2.973	DUSP8,GZMB,GAS6,PIK3R1,POLA1,AFDN,CCL20,GPSM2,XRCC2,ITPKB,ECE2,SMARCB1,ADA,ZFHX3,HEYL,MAP3K9,DAPK1,LAIR1,FERMT2,ITGA6,IL7,OGG1,MASTL,NRXN1,SP4,TANC1,VPS54,FANCA,EPHX1,UBE2C,GADD45B,IL1RL1,PRDX1,CPD,SETD7,NOTCH2,VPS13B,PALD1,ABCC9,GPC6,EXO1,ATN1,KPNA3,FKBP3,TNFSF11,TUBB4B,PASK,ZNF521,LAMC2,BAK1,PDZD2,MAGI1,SLC6A4,NDRG2,POU2AF1,SMAD3,GATA2,KLHDC1,PER3,TDG,CEP57,CHD2,COQ6,TEK,SH2D2A,UROS,POLR2H,RAD5…	658
Hematological Disease, Immunological Disease	lymphoproliferative disorder	lymphoproliferative disorder	2.91e-12	Decreased	-3.394		-3.22	DUSP8,GZMB,GAS6,PIK3R1,POLA1,AFDN,CCL20,GPSM2,XRCC2,ITPKB,ECE2,SMARCB1,ADA,ZFHX3,HEYL,MAP3K9,DAPK1,LAIR1,FERMT2,ITGA6,IL7,OGG1,MASTL,NRXN1,SP4,TANC1,VPS54,FANCA,EPHX1,UBE2C,GADD45B,IL1RL1,PRDX1,CPD,SETD7,NOTCH2,VPS13B,PALD1,ABCC9,GPC6,EXO1,ATN1,KPNA3,FKBP3,TNFSF11,TUBB4B,PASK,ZNF521,LAMC2,BAK1,PDZD2,MAGI1,SLC6A4,NDRG2,POU2AF1,SMAD3,GATA2,KLHDC1,PER3,TDG,CEP57,CHD2,COQ6,TEK,SH2D2A,UROS,POLR2H,RAD5…	659
Cancer, Hematological Disease, Immunological Disease, Organismal Injury and Abnormalities	non-Hodgkin's disease	non-Hodgkin's disease	3.9e-12		-1.561		-1.409	SVEP1,WHSC1,DUSP8,GZMB,GAS6,POLA1,CCL20,GPSM2,ODC1,XRCC2,GYS1,PRPS1,EGR2,ITPKB,ECE2,SMARCB1,ADA,TYMS,DAPK1,SEMA5A,FERMT2,RRM2,NRXN1,SKP2,SP4,MET,TANC1,MN1,CCNF,DUSP4,DHFR,RXRA,GADD45B,PRDX1,SETD7,PLXNA2,TMA16,DUSP5,NOTCH2,CTBP2,ABCC9,FCGR3A/FCGR3B,ATN1,PMM2,IFNG,TNFSF11,TJP1,TUBB4B,ZNF521,HIP1,DSEL,LAMC2,BAK1,LAMB2,PDZD2,MGAT4A,ALDH1L2,DOPEY2,ATP1A2,CEP112,CSTF3,TRAF3,LIF,NDRG2,POU2AF1,VPS13A,MRV…	232
Cellular Movement	migration	migration of cells	4.91e-12	Decreased	-3.548		-4.227	GZMB,GAS6,PIK3R1,CCNB2,CCL20,AFDN,FRMD6,MRGPRX2,SMARCB1,ADA,AHCY,PEAK1,DDIT4,ITGA6,IGFBP5,IL7,OGG1,CDH5,KIDINS220,THRB,RALGAPA2,ECT2,FLNB,SPNS2,HTATIP2,SLAMF1,LTBP2,IL1RL1,PRDX1,ANPEP,SYNM,NOTCH2,ARRB1,CLDN4,TNFSF11,IGF2R,LAMC2,LYPD3,MCM3,MAGI1,CSF1,PTH1R,FOXO4,NDRG2,POU2AF1,SMAD3,FCER1A,RNF7,GATA2,FGFR4,TEK,RASSF8,SCN5A,MARCO,SH2D2A,ADAMTS1,AURKA,NCF4,PTPRM,OSBPL8,KCNA3,KANK1,IGF2,ARHGAP21,INSR,…	470
Cellular Assembly and Organization, Cellular Function and Maintenance	organization	organization of mitotic spindle	5.08e-12					KIZ,NTMT1,RAN,GPSM2,AURKB,TTK,WDR62,SPAG5,STMN1,MAP4,TNKS,ASPM,RGS14,KNSTRN,CHD3,STIL,PSRC1,TUBG1,SPC25,RANBP1,AURKA,TPX2,CCNB1,CEP72,PKD1,AUNIP,NDC80,BORA,KIF11	29
Cardiovascular Disease	microangiopathy	microangiopathy	5.46e-12					DPYD,KDM6B,SGK1,PIK3R1,AFDN,CDKN2C,NOS3,RICTOR,LIFR,FANCB,PRF1,ITGA3,SMARCB1,MAP3K9,PIK3C2B,TFDP1,BCORL1,CREBBP,THY1,THBD,MET,SRGAP3,RUNX1T1,CCND2,CDH5,FH,NOTCH1,FANCA,FLNB,DDIT3,CUBN,LRP6,CTNNA1,NOTCH2,TNKS,AR,PNRC1,IGF1R,FCGR3A/FCGR3B,RPN1,TET3,NRP2,FLT4,PLCG1,HIP1,AXL,IGF2R,CDK1,BUB1,CCNE1,BCAM,RIPK3,P2RY12,MAML2,PER1,LIF,HELQ,SMAD3,GATA2,PTK2,IL7R,PLCE1,FGFR4,EZH2,BRCA1,BRIP1,DLC1,ADRA1B,TEK,…	113
Cellular Development, Cellular Growth and Proliferation	cell proliferation	cell proliferation of tumor cell lines	1.02e-11	Increased	2.42		2.048	CBX7,GAS6,GZMB,PIK3R1,CCL20,CCNB2,FRMD6,GPR55,HOXB7,SMARCB1,EXOC2,HEYL,CCNE2,SON,PEAK1,LAIR1,ITGA6,IGFBP5,PTPN3,IL7,KIDINS220,PSMA4,THRB,ECT2,PPP5C,FANCA,UBE2C,KIF20A,HTATIP2,USP18,DDIT3,SETD7,POLD4,GNG7,SYNM,IQGAP2,NOTCH2,TNFSF11,TXNIP,IGF2R,BAK1,BUB1,MAGI1,CSF1,LIG1,NDRG2,SMAD3,ETV1,SEMA6B,RNF7,GATA2,TDG,FGFR4,TEK,RASSF8,ADAMTS1,AURKA,CDCA2,DYNC1H1,IGF2,INSR,mir-10,PEBP1,IGFBP4,KIAA0101,BARD1,E…	399
Cancer, Organismal Injury and Abnormalities	urogenital cancer	urogenital cancer	1.13e-11		-0.942		-0.932	GZMB,ASS1,TXNDC5,CP,FRMD6,PYGO1,STK10,SMARCB1,NWD1,APOBEC3B,PRR16,ACACB,PEAK1,DDIT4,SUSD4,IGFBP5,MASTL,MRPL49,CDH5,NDUFB7,ARHGEF18,THRB,RALGAPA2,PEX19,CTTNBP2,SYNM,NOTCH2,CLDN4,PELO,VPS13B,PALD1,EXO1,MSL1,CSGALNACT1,LAMC2,BUB1,PDZD2,GCSH,HAUS7,FOXO4,TROAP,ETV1,CEP57,BDH1,LSR,TEK,NBEAL1,ADAMTS1,NCF4,ZMAT2,GUF1,DYNC1H1,KANK1,IGF2,GEN1,TRPS1,INSR,mir-10,MCCC2,DACT1,EIF2S1,F8,RNF213,FAM189A2,GATA6,CA…	1086
Cancer, Organismal Injury and Abnormalities, Reproductive System Disease	endometrial carcinoma	endometrial carcinoma	1.21e-11					REM1,GAS6,PIK3R1,POLA1,EIF4A2,TXNDC5,CP,FRMD6,PYGO1,ECE2,ZFHX3,NWD1,SON,PRR16,DAPK1,ACACB,FERMT2,ITGA6,SUSD4,PTPN3,MASTL,NRXN1,GSTCD,RASGRF2,MRPL49,KIDINS220,THRB,PPP5C,ECT2,RALGAPA2,PACRGL,KIF20A,ZBED5,SETD7,PEX19,TTK,MRPL38,CRYBG3,CTTNBP2,SYNM,VPS13B,PALD1,ABCC9,EXO1,KPNA3,TUBB4B,PASK,MSL1,CSGALNACT1,IGF2R,BUB1,MAGI1,CSF1,GCSH,FBXO5,HAUS7,KIF23,SCN7A,ETV1,PER3,CEP57,FCN1,UFSP2,LSR,FGFR4,CHD2,TE…	578
Cancer, Endocrine System Disorders, Gastrointestinal Disease, Organismal Injury and Abnormalities	pancreatic cancer	pancreatic cancer	1.69e-11		0.277		0.277	KIF13B,GZMB,ELMSAN1,EIF4A2,TXNDC5,FRMD6,XRCC2,BCAN,DGKG,PRR16,DAPK1,SON,ACACB,JAG2,PTPN3,NRXN1,RASGRF2,PPP5C,RALGAPA2,FLNB,ANPEP,CTTNBP2,SYNM,NOTCH2,CLDN4,ABCC9,GPC6,EXO1,PMM1,TUBB4B,PASK,ZNF521,POLR1E,PTRH1,C10orf12,LAMC2,IGF2R,PDZD2,FBXO5,PLXDC1,TROAP,POU2AF1,SMAD3,EML4,SCN7A,ETV1,DOLPP1,CHD2,COQ6,KLHL29,ESCO2,RASSF8,SCN5A,NBEAL1,ADAMTS1,RAD54L,NCF4,ERCC2,NAALADL2,HIRIP3,MAST3,mir-10,TNS1,MCCC2…	543
Cancer, Hematological Disease, Organismal Injury and Abnormalities	lymphoid cancer	lymphoid cancer	1.87e-11	Decreased	-2.825		-2.667	DUSP8,GZMB,GAS6,PIK3R1,POLA1,AFDN,CCL20,GPSM2,XRCC2,ITPKB,ECE2,SMARCB1,ADA,ZFHX3,HEYL,MAP3K9,DAPK1,LAIR1,FERMT2,ITGA6,IL7,OGG1,MASTL,NRXN1,SP4,TANC1,VPS54,FANCA,EPHX1,UBE2C,GADD45B,IL1RL1,PRDX1,CPD,SETD7,NOTCH2,VPS13B,PALD1,ABCC9,GPC6,EXO1,ATN1,KPNA3,FKBP3,TNFSF11,TUBB4B,PASK,ZNF521,LAMC2,BAK1,PDZD2,MAGI1,SLC6A4,NDRG2,POU2AF1,SMAD3,GATA2,KLHDC1,PER3,TDG,CEP57,CHD2,COQ6,TEK,SCN5A,SH2D2A,UROS,POLR2…	661
Cancer, Organismal Injury and Abnormalities	malignant solid tumor	advanced malignant solid tumor	2.71e-11		-1.439		-1.592	DPYD,CTGF,F2R,IDS,TGFBR3,SBSPON,NCAPG,POLA1,HMMR,CDKN2C,RBL1,RICTOR,IKZF2,mir-15,PDCD1,TYMS,JAG2,CTNNAL1,PLEC,RRM2,mir-223,L1CAM,IGFBP5,PTPN3,THBD,SKP2,MET,CCND2,IRS1,H2AFX,DACH1,KIDINS220,DUSP4,DHFR,LRIG1,THRB,RXRA,RALGAPA2,HSD11B1,PRDX2,MME,AKAP12,KIF20A,ANK3,HIST2H2AA3/HIST2H2AA4,mir-181,IL1RL1,NID2,DUSP6,ANPEP,mir-628,YES1,AR,JUN,CLDN4,BEX4,CMTM8,TOP2A,IGF1R,SSR2,FCGR3A/FCGR3B,TNFSF11,RSF1,TX…	175
Cellular Assembly and Organization, Cellular Function and Maintenance	organization	organization of cytoskeleton	2.99e-11	Decreased	-5.687		-6.31	KIF13B,TPBG,REM1,GZMB,GAS6,PIK3R1,HMMR,C21orf2,GPSM2,GOLGA4,PLK4,Diaph2,CENPE,SRCIN1,ABLIM3,DGKG,ITGB4,KNSTRN,ITGA4,TNFRSF9,SON,DAPK1,ESPL1,ARHGAP10,MTSS1,PAM,SEMA5A,ITGA6,CARMIL1,VLDLR,ATP8A2,SP4,SHROOM4,MET,Dst,GPR65,KIDINS220,HAS2,ITGA1,ARHGEF18,AATK,PARD3,ECT2,VPS54,ANK3,FLNB,NME1,FGD3,SEMA6A,CKAP4,TTK,GAS2L3,ANPEP,SPAG5,SYNM,MAP4,AR,ARRB1,BCL6B,CC2D2A,KIF2C,IFNG,TNFSF11,NRP2,TNFRSF1A,BBIP1,C…	368
Cell Death and Survival	cell viability	cell viability of tumor cell lines	3.29e-11		-0.09		-0.806	WHSC1,GAS6,WBSCR22,PIK3R1,SMARCB1,TYMS,JAG2,RRM2,IGFBP5,IL7,MASTL,OGG1,MET,SKA3,RAD18,PSMA4,RXRA,FANCA,PRDX2,HTATIP2,PNKP,NUF2,TTK,MMS22L,SYNM,YES1,NOTCH2,DUSP5,ARRB1,AR,CLDN4,CARD10,BCL6B,DPH1,IFNG,TNFSF11,TNFRSF1A,FLT4,HIP1,IGF2R,MAD2L1,FBXO5,ABCC3,PPARGC1A,LIG1,DCUN1D5,LIF,SMAD3,PARP2,SRSF6,CBX5,HSPA5,GATA2,SKA1,TDG,PIM1,PACS2,BRIP1,KIFC1,SNRPA1,CBR1,RASSF8,MYCT1,ADAMTS1,MICAL2,RAD54L,VEGFC,AU…	222
Cell Death and Survival	cell death	cell death	3.75e-11		-1.359		-1.032	CBX7,GZMB,GAS6,PIK3R1,ASS1,TXNDC5,CP,FRMD6,XRCC2,ITPKB,SMARCB1,EXOC2,ADA,HEYL,MAP3K9,APOBEC3B,SON,DAPK1,JAG2,ARHGAP10,LAIR1,DDIT4,ITGA6,NUP107,SUSD4,IGFBP5,IL7,OGG1,MRPL49,CDH5,Dst,PSMA4,KIDINS220,RAD18,THRB,PPP5C,ECT2,FANCA,EPHX1,UBE2C,FLNB,USP18,HTATIP2,GADD45B,SLAMF1,DDIT3,IL1RL1,PRDX1,PNKP,PRDX4,TTK,ANPEP,NOTCH2,IQGAP2,ARRB1,CLDN4,ABCC9,EXO1,ATN1,SLC39A7,NDUFAF1,TNFSF11,TXNIP,IGF2R,BAK1,BUB1,…	768
Cancer, Organismal Injury and Abnormalities, Reproductive System Disease	uterine carcinoma	uterine carcinoma	6.71e-11					REM1,GAS6,PIK3R1,POLA1,EIF4A2,TXNDC5,CP,FRMD6,PYGO1,ECE2,ZFHX3,NWD1,SON,PRR16,DAPK1,ACACB,FERMT2,ITGA6,SUSD4,PTPN3,MASTL,NRXN1,GSTCD,RASGRF2,MRPL49,KIDINS220,THRB,PPP5C,ECT2,RALGAPA2,PACRGL,KIF20A,DMPK,ZBED5,SETD7,PEX19,TTK,MRPL38,CRYBG3,CTTNBP2,SYNM,NOTCH2,CLDN4,PNRC1,VPS13B,PALD1,ABCC9,EXO1,KPNA3,TUBB4B,PASK,MSL1,CSGALNACT1,IGF2R,BUB1,MAGI1,CSF1,GCSH,FBXO5,HAUS7,KIF23,SCN7A,ETV1,PER3,CEP57,FCN1…	603
Cellular Movement	cell movement	cell movement	7.99e-11	Decreased	-3.316		-4.03	TPBG,GZMB,GAS6,PIK3R1,CCNB2,CCL20,AFDN,FRMD6,MRGPRX2,BCAN,SMARCB1,ADA,AHCY,PEAK1,JAG2,DDIT4,FERMT2,ITGA6,IGFBP5,IL7,OGG1,CDH5,KIDINS220,THRB,RALGAPA2,ECT2,FLNB,HTATIP2,SPNS2,SLAMF1,LTBP2,IL1RL1,PRDX1,ANPEP,SYNM,NOTCH2,ARRB1,CLDN4,TNFSF11,IGF2R,LAMC2,LYPD3,MCM3,MAGI1,CSF1,PTH1R,FOXO4,NDRG2,POU2AF1,SMAD3,FCER1A,RNF7,GATA2,FGFR4,TEK,SCN5A,RASSF8,MARCO,SH2D2A,ADAMTS1,AURKA,NCF4,PTPRM,OSBPL8,KCNA3,KAN…	510
Cellular Assembly and Organization, Cellular Function and Maintenance	organization	organization of cytoplasm	7.99e-11	Decreased	-5.687		-6.311	TPBG,KIF13B,REM1,GAS6,GZMB,PIK3R1,GPSM2,GOLGA4,XRCC2,DGKG,KNSTRN,DAPK1,SON,ARHGAP10,ITGA6,SP4,Dst,KIDINS220,ARHGEF18,VPS54,ECT2,FLNB,PEX19,TTK,ANPEP,SYNM,ARRB1,TNFSF11,BBIP1,MAD2L1,TMEM107,CSF1,FBXO5,HAUS7,KIF23,LIG1,EML4,FCER1A,Macf1,SCN4B,MARCO,AURKA,PTPRM,TXNRD1,ARHGAP21,INSR,MAST3,KIZ,KIAA0101,DACT1,CLSTN1,CTLA4,HDGF,PPARGC1B,NSG1,TIMP3,PKP1,TACC3,PSRC1,BOC,RACGAP1,GOLGB1,PRC1,ERG,IFT20,BORA,…	397
Cell Cycle	mitosis	arrest in mitosis	9.19e-11					KIF1C,RMI2,CDC20,KNTC1,NUF2,AURKB,TTK,CHEK1,SPAG5,PLK4,CENPE,TCP1,MYBL2,ARSB,BRCA1,HDAC4,RACGAP1,KIF4A,SPC25,PLK1,CKAP2,UBE2S,BUB1B,CDK1,TPX2,KIF22,BUB1,DYNC1H1,KNL1,MAD2L1,CCNE1,CENPI,TRRAP,FBXO5,NDC80,SGO1,KIF11	37
Cancer, Organismal Injury and Abnormalities, Reproductive System Disease	adenocarcinoma	adenocarcinoma in endometrium	9.2e-11					REM1,GAS6,PIK3R1,POLA1,EIF4A2,TXNDC5,CP,FRMD6,PYGO1,ECE2,ZFHX3,NWD1,SON,PRR16,DAPK1,ACACB,FERMT2,ITGA6,SUSD4,PTPN3,MASTL,NRXN1,GSTCD,RASGRF2,MRPL49,KIDINS220,THRB,PPP5C,ECT2,RALGAPA2,PACRGL,KIF20A,ZBED5,SETD7,PEX19,TTK,MRPL38,CRYBG3,CTTNBP2,SYNM,VPS13B,PALD1,ABCC9,EXO1,KPNA3,PASK,MSL1,CSGALNACT1,IGF2R,BUB1,MAGI1,GCSH,FBXO5,HAUS7,KIF23,SCN7A,ETV1,PER3,CEP57,FCN1,UFSP2,LSR,FGFR4,CHD2,TEK,SCN5A,ZFYV…	566
Cancer, Organismal Injury and Abnormalities	serous adenocarcinoma	serous adenocarcinoma	9.44e-11					F2R,HIST1H2BD,TGFBR3,PIK3R1,SBSPON,HMMR,CDKN2C,CCNB2,EIF4A2,CP,HEPH,LIFR,MYCBP2,CYB561D2,ITGA3,SFRP4,SON,JAG2,ITM2A,ESPL1,FBLN5,CTNNAL1,USP9X,CPA3,L1CAM,TMEM267,IGFBP5,ITPR1,UBE2S,ATP8A2,MET,RUNX1T1,H2AFX,PEAR1,ARHGAP35,HAS2,LRIG1,NOTCH1,HSD11B1,ENTPD7,UBE2C,SLC4A4,HIST2H2AA3/HIST2H2AA4,PKD2,POLQ,KAZN,TTC1,TTK,EP300,CHEK1,SYNM,YES1,AR,CLDN4,CMTM8,TOP2A,GDF10,KIF2C,FGF7,EXO1,CELSR1,PHF6,RSF1,PPIF,…	173
Cancer, Organismal Injury and Abnormalities	serous neoplasm	serous neoplasm	9.84e-11					F2R,HIST1H2BD,TGFBR3,PIK3R1,SBSPON,HMMR,CDKN2C,CCNB2,EIF4A2,CP,HEPH,LIFR,MYCBP2,CYB561D2,ITGA3,SFRP4,SON,JAG2,ITM2A,ESPL1,FBLN5,CTNNAL1,USP9X,CPA3,L1CAM,TMEM267,IGFBP5,ITPR1,UBE2S,ATP8A2,MET,RUNX1T1,H2AFX,PEAR1,ARHGAP35,HAS2,LRIG1,NOTCH1,HSD11B1,ENTPD7,UBE2C,SLC4A4,HIST2H2AA3/HIST2H2AA4,PKD2,POLQ,KAZN,TTC1,TTK,EP300,CHEK1,SYNM,YES1,AR,CLDN4,CMTM8,TOP2A,GDF10,KIF2C,ABCC9,FGF7,EXO1,CELSR1,PHF6,RSF1…	175
Cancer, Organismal Injury and Abnormalities, Reproductive System Disease	endometrioid endometrial cancer	endometrioid endometrial cancer	1.41e-10					REM1,GAS6,PIK3R1,POLA1,EIF4A2,TXNDC5,CP,FRMD6,PYGO1,ECE2,ZFHX3,NWD1,SON,PRR16,DAPK1,ACACB,FERMT2,ITGA6,SUSD4,PTPN3,MASTL,NRXN1,GSTCD,RASGRF2,MRPL49,KIDINS220,THRB,PPP5C,ECT2,RALGAPA2,PACRGL,KIF20A,ZBED5,SETD7,PEX19,TTK,MRPL38,CRYBG3,CTTNBP2,SYNM,VPS13B,PALD1,ABCC9,EXO1,KPNA3,PASK,MSL1,CSGALNACT1,IGF2R,BUB1,MAGI1,GCSH,FBXO5,HAUS7,KIF23,SCN7A,ETV1,PER3,CEP57,FCN1,UFSP2,LSR,FGFR4,CHD2,TEK,SCN5A,ZFYV…	563
Cellular Movement	cell movement	cell movement of tumor cell lines	1.59e-10	Decreased	-2.644		-3.183	WHSC1,GZMB,GAS6,HMMR,PIK3R1,CCL20,AFDN,BCAN,SMARCB1,RUVBL2,ITGB4,ITGA4,PEAK1,JAG2,SEMA5A,FERMT2,ITGA6,MET,CDH5,KIDINS220,HAS2,ITGA1,PARD3,THRB,RALGAPA2,ECT2,PRDX2,FLNB,NME1,HTATIP2,LTBP2,FAM89B,ANPEP,SYNM,DUSP5,NOTCH2,AR,ARRB1,CLDN4,CARD10,TP53INP2,CTBP2,CCR6,IFNG,NRP2,LAMC2,MINK1,MAGI1,BCAM,CSF1,LIF,USP5,NDRG2,SMAD3,PTTG1,TLN1,ADGRF5,RHOB,RUNX2,TNFRSF11B,RASSF8,SCN5A,SH2D2A,VEGFC,CDK14,AURKA,PTP…	235
Cancer, Organismal Injury and Abnormalities	metastasis	metastasis	2.07e-10	Decreased	-2.339		-2.541	IDS,POLA1,WBSCR22,HMMR,PIK3R1,AFDN,ITGB4,ITGA4,TYMS,DAPK1,RRM2,ITGA6,IGFBP5,PTPN3,IL7,SKP2,SP4,MET,KIDINS220,DUSP4,DHFR,THRB,PARD3,RALGAPA2,PRDX2,KIF20A,ANK3,NME1,HTATIP2,IL1RL1,CTHRC1,PROX1,ANPEP,mir-628,YES1,AR,CLDN4,BEX4,FCGR3A/FCGR3B,IFNG,TNFSF11,NRP2,TXNIP,TUBB4B,TNFRSF1A,FLT4,LAMB2,MAGI1,CD80,CSF1,CST7,ABCC3,SRSF2,DLGAP5,NDRG2,RTN1,SMAD3,PTTG1,PARP2,TLN1,SRSF6,GATA2,STAB2,ADGRF5,RHOB,RUNX2,…	217
Cancer, Endocrine System Disorders, Gastrointestinal Disease, Organismal Injury and Abnormalities	pancreatic tumor	pancreatic tumor	3.03e-10		-0.087		-0.072	KIF13B,GZMB,ELMSAN1,EIF4A2,TXNDC5,FRMD6,XRCC2,BCAN,DGKG,SON,PRR16,DAPK1,ACACB,JAG2,PTPN3,NRXN1,RASGRF2,PPP5C,RALGAPA2,FLNB,PRDX1,ANPEP,CTTNBP2,SYNM,NOTCH2,CLDN4,ABCC9,GPC6,EXO1,PMM1,TUBB4B,PASK,ZNF521,POLR1E,PTRH1,C10orf12,LAMC2,IGF2R,PDZD2,FBXO5,PLXDC1,NDRG2,TROAP,POU2AF1,SMAD3,EML4,SCN7A,ETV1,DOLPP1,CHD2,COQ6,KLHL29,ESCO2,RASSF8,SCN5A,NBEAL1,ADAMTS1,RAD54L,NCF4,ERCC2,NAALADL2,HIRIP3,MAST3,mir-1…	566
Cell Cycle	S phase	S phase	3.33e-10		0.489		0.306	FZR1,POLA1,TAL1,PBX1,CDC7,CXCL12,CDKN2C,RBL1,LMNB1,CHAF1A,MTCH2,MXD3,CAMK2N1,mir-15,SMARCB1,MYBL2,BRCA1,CDC25A,TYMS,TFDP1,TOPBP1,COPS5,CREBBP,RALB,CDK6,ITGA6,IL7,APC,SKP2,MET,PCNA,CCND2,GAB1,ADCYAP1R1,GEN1,IRS1,E2F1,RAD18,mir-10,NOTCH1,CDK2,mir-181,KIAA0101,PAM16,ABL1,MEIS2,BCR,E2F3,CTLA4,EP300,CHEK1,BCL2,CCNA2,AR,POLR2A,JUN,FANCD2,HGF,BID,GATA6,MCM10,DBF4,E2F8,CHEK2,IFNG,CDC25C,UHRF1,PPIF,CDC6,P…	86
Cancer, Organismal Injury and Abnormalities	thoracic neoplasm	thoracic neoplasm	3.41e-10	Decreased	-2.766		-2.703	CBX7,PIK3R1,ELMSAN1,CCNB2,EIF4A2,XRCC2,APOBEC3B,SON,OGG1,NRXN1,GALNT14,KIDINS220,THRB,RALGAPA2,ECT2,EPHX1,UBE2C,KIF20A,HTATIP2,USP18,GADD45B,DDIT3,IL1RL1,PRDX1,PRDX4,PNKP,CPD,POLD4,MRPL38,ANPEP,NOTCH2,CLDN4,GPC6,ATN1,TNFSF11,TUBB4B,IGF2R,LYPD3,BUB1,MAD2L1,MAGI1,CSF1,LIG1,KIF23,FOXO4,NDRG2,SMAD3,SCN7A,TDG,FGFR4,PHF2,TEK,SCN5A,ADAMTS1,AURKA,ERCC2,CDCA2,INSR,mir-10,RAB11FIP5,BARD1,CLSTN1,EIF2S1,CTLA…	436
Cancer, Gastrointestinal Disease, Hepatic System Disease, Organismal Injury and Abnormalities	hepatocellular carcinoma	hepatocellular carcinoma	3.88e-10		1.765		1.845	MRC1,CENPF,DNAH17,CBX7,PLD2,WHSC1,HIST1H2BD,PIK3R1,NCAPG,WBSCR22,POLA1,VSIG10,AFDN,CCL20,MKI67,GPR55,LIFR,CXCL10,PLPP5,PDCD1,mir-15,RARA,PRIM2,ITGB4,TIMD4,TYMS,ASF1B,ARHGAP10,MPC1,RRM2,mir-223,UBE2S,OGG1,MET,IRS1,ACY1,E2F1,MED13L,ALOX5,THRB,ECT2,RALGAPA2,NOTCH1,UBE2C,MME,AKAP12,SPTBN1,SQLE,NME1,HTATIP2,CHCHD10,mir-181,PRDX1,TRIO,KAZN,PROX1,C3orf70,RCHY1,INPP5A,ATAD5,IQGAP2,NEIL3,AR,JUN,PBXIP1,ACS…	187
Cancer, Organismal Injury and Abnormalities, Reproductive System Disease	endometrioid endometrial adenocarcinoma	endometrioid endometrial adenocarcinoma	4.7e-10					REM1,GAS6,POLA1,PIK3R1,TXNDC5,CP,FRMD6,PYGO1,ECE2,ZFHX3,NWD1,SON,PRR16,DAPK1,ACACB,FERMT2,ITGA6,SUSD4,PTPN3,MASTL,NRXN1,GSTCD,RASGRF2,MRPL49,KIDINS220,THRB,PPP5C,ECT2,RALGAPA2,PACRGL,KIF20A,ZBED5,SETD7,PEX19,TTK,MRPL38,CRYBG3,CTTNBP2,SYNM,VPS13B,PALD1,ABCC9,EXO1,KPNA3,PASK,MSL1,CSGALNACT1,IGF2R,BUB1,MAGI1,GCSH,FBXO5,HAUS7,KIF23,SCN7A,ETV1,PER3,CEP57,FCN1,UFSP2,LSR,FGFR4,CHD2,TEK,SCN5A,ZFYVE9,NBEA…	546
Cell Cycle	M phase	M phase	5.23e-10		1.767		1.476	KIF23,MCM8,CCP110,PLK3,PTTG1,DIAPH3,HMMR,LATS2,AURKB,MRGPRX2,RHOB,CENPE,KLHL9,KIF13A,PIM1,RGS14,KIFC1,KIF4A,RALB,CKAP2,AURKA,UBE2S,BUB1B,MASTL,APC,CCNB1,NDC80,CUEDC2,CDC14A,mir-10,ECT2,CDK2,CEP55,INF2,UBE2C,INCENP,AKAP12,KIF20A,NME1,CDC20,CDT1,TRIO,NUF2,MCM4,MLH1,BCL2,RAD51,TNKS,SPDL1,FLNA,CIT,TOP2A,IGF1R,GATA6,LDLRAP1,RAB11FIP3,TRIP13,NUSAP1,DCTN3,RACGAP1,SVIL,CDC6,PRC1,PLK1,NCAPD2,CDK1,FGF1,DNM…	75
Cancer, Hematological Disease, Immunological Disease, Organismal Injury and Abnormalities	neoplasia	neoplasia of leukocytes	5.8e-10	Decreased	-2.37		-2.265	DUSP8,GZMB,GAS6,POLA1,CCL20,CDKN2C,MKI67,ODC1,LIFR,CXCL10,XRCC2,PRF1,ITPKB,IKZF2,mir-15,PDCD1,RARA,ADA,IRS2,ITGB4,TYMS,CREBBP,USP9X,FERMT2,mir-223,RRM2,THY1,L1CAM,THBD,SKP2,SP4,HMCN1,H2AFX,SPEN,E2F1,DUSP4,DHFR,IFIT2,RXRA,NOTCH1,MME,GADD45B,mir-181,PRDX1,EP300,DUSP5,JUN,TOP2A,BID,IFNG,PHF6,TNFSF11,CXCL11,HECA,TJP1,TUBB4B,HDC,POLE,PLCG1,POLD1,LAMC2,BAK1,LAMB2,mir-30,IGSF3,MGAT4A,MS4A2,PRMT5,TNFRSF8…	133
Cancer, Organismal Injury and Abnormalities, Respiratory Disease	lung tumor	lung tumor	1.06e-09	Decreased	-2.953		-2.888	CBX7,PIK3R1,ELMSAN1,CCNB2,EIF4A2,APOBEC3B,SON,OGG1,NRXN1,GALNT14,KIDINS220,THRB,RALGAPA2,ECT2,EPHX1,UBE2C,KIF20A,HTATIP2,USP18,GADD45B,DDIT3,IL1RL1,PRDX1,PRDX4,PNKP,CPD,POLD4,MRPL38,ANPEP,NOTCH2,CLDN4,GPC6,ATN1,TNFSF11,TUBB4B,IGF2R,LYPD3,BUB1,MAD2L1,MAGI1,CSF1,LIG1,KIF23,FOXO4,NDRG2,SMAD3,SCN7A,TDG,FGFR4,PHF2,TEK,SCN5A,ADAMTS1,AURKA,ERCC2,CDCA2,INSR,mir-10,RAB11FIP5,BARD1,CLSTN1,EIF2S1,CTLA4,PGF,…	428
Cell Cycle	mitosis	mitosis of cervical cancer cell lines	1.2e-09		-0.342		-0.405	KIF1C,DLGAP5,RMI2,CDC20,PTTG1,PKD2,NUF2,TTK,SPAG5,PLK4,CENPE,TOP2A,TCP1,ARSB,CDC25A,CDC25C,STIL,HDAC4,RACGAP1,KIF4A,SPC25,PLK1,AURKA,UBE2S,CDK1,MASTL,TPX2,CCNB1,DYNC1H1,KIF22,BUB1,MAD2L1,KNL1,CENPI,PKD1,FBXO5,NDC80,PKMYT1,KIF11	39
DNA Replication, Recombination, and Repair	synthesis	synthesis of DNA	1.24e-09		-0.102		-0.369	F2R,SGK1,POLA1,PIK3R1,TGFBR3,CDC7,CDKN2C,RBL1,ODC1,CXCL10,ADA,IRS2,TYMS,CCNE2,FBLN5,IGFBP5,SKP2,MET,AKAP13,PCNA,CCND2,GAB1,RFC4,IRS1,E2F1,DACH1,RAD18,ALOX5,SLAMF1,CDT1,PAM16,TRIO,MMS22L,CHEK1,EP300,AR,JUN,ARRB1,NCOA2,IGF1R,RFC2,GTF2H5,FGF7,EXO1,IL21,IFNG,TNFSF11,TNFRSF1A,NPPC,POLE,PLCG1,PLK1,POLD1,KITLG,CCNE1,mir-30,CSF1,FEN1,ADORA2A,POLH,LIG1,LIF,TP73,PDE3A,CXCL12,PTK2,PLCE1,RUNX2,PIM1,FGFR4,MYB…	121
Cancer, Organismal Injury and Abnormalities	endometrioid carcinoma	endometrioid carcinoma	1.31e-09					REM1,GAS6,PIK3R1,POLA1,EIF4A2,TXNDC5,FRMD6,CP,PYGO1,ECE2,ZFHX3,NWD1,SON,PRR16,DAPK1,ACACB,FERMT2,ITGA6,SUSD4,PTPN3,MASTL,NRXN1,GSTCD,RASGRF2,MRPL49,KIDINS220,ARHGEF18,THRB,PPP5C,ECT2,RALGAPA2,FANCA,EPHX1,PACRGL,KIF20A,PNKP,ZBED5,SETD7,PEX19,TTK,MRPL38,ANPEP,CRYBG3,CTTNBP2,SYNM,NOTCH2,VPS13B,PALD1,ABCC9,EXO1,KPNA3,PASK,MSL1,CSGALNACT1,IGF2R,BUB1,MAGI1,GCSH,FBXO5,HAUS7,KIF23,SCN7A,RNF7,ETV1,PER3,CE…	677
Cancer, Organismal Injury and Abnormalities	genitourinary carcinoma	genitourinary carcinoma	1.34e-09		-1.32		-1.293	GZMB,TXNDC5,CP,FRMD6,PYGO1,STK10,SMARCB1,NWD1,PRR16,ACACB,DDIT4,SUSD4,MASTL,MRPL49,CDH5,NDUFB7,ARHGEF18,THRB,RALGAPA2,PEX19,CTTNBP2,SYNM,NOTCH2,CLDN4,PELO,VPS13B,PALD1,EXO1,MSL1,CSGALNACT1,BUB1,PDZD2,GCSH,HAUS7,FOXO4,TROAP,ETV1,CEP57,BDH1,LSR,TEK,NBEAL1,ADAMTS1,NCF4,ZMAT2,GUF1,DYNC1H1,KANK1,GEN1,TRPS1,INSR,mir-10,MCCC2,DACT1,EIF2S1,F8,RNF213,FAM189A2,GATA6,CACNA2D3,PIWIL4,TIMP3,OLFML1,ERG,CENPI,E…	981
Connective Tissue Development and Function, Tissue Development	growth	growth of connective tissue	1.45e-09		-0.077		-0.457	CBX7,CTGF,ITSN1,F2R,GAS6,PIK3R1,HMMR,CDKN2C,FRMD6,MKI67,RBL1,NOS3,XRCC2,TPH1,PDCD1,RARA,SMARCB1,TNFRSF9,ESPL1,IGFBP5,IL7,SKP2,MET,MN1,RUNX1T1,CCND2,CCNF,IRS1,E2F1,DACH1,HAS2,MAP2K3,DUSP4,ITGA1,LRIG1,ALOX5,THRB,RXRA,PPP5C,NOTCH1,PHLPP1,UBE2C,AKAP12,LEPR,PRDX4,CTHRC1,ATRAID,ANPEP,EP300,OGT,KLF9,NOTCH2,AR,JUN,FGF23,IGF1R,VCL,VDR,DPH1,FGF7,IL21,IFNG,TNFSF11,TXNIP,TNFRSF1A,CDC6,NPPC,CASK,IL4I1,KITLG,B…	183
Cell Cycle	interphase	arrest in interphase	1.51e-09					EME1,MTBP,PLK3,SGK1,PIK3R1,CDC7,DDIAS,RBL1,CHAF1A,BOP1,mir-15,SMARCB1,TYMS,TFDP1,LAIR1,TOPBP1,COPS5,IGFBP5,IL7,MASTL,SKP2,MET,RUNX1T1,CCND2,E2F1,CHKA,RAD18,TFRC,HAS2,MAP2K3,DUSP4,THRB,RXRA,NOTCH1,AKAP12,GADD45B,mir-181,DDIT3,MED29,PAM16,MMS22L,CHEK1,SYNM,EP300,NOTCH2,AR,JUN,BID,MCM10,IFNG,ALOX15,TXNIP,RASSF6,STRADA,CDC6,PLK1,AXL,CDK1,BAK1,SULT2B1,MAD2L1,CCNE1,mir-30,CSF1,FBXO5,FEN1,TNFRSF8,POLH,F…	125
Cancer, Organismal Injury and Abnormalities, Respiratory Disease	respiratory system tumor	respiratory system tumor	1.52e-09	Decreased	-2.793		-2.735	CBX7,PIK3R1,ELMSAN1,CCNB2,EIF4A2,APOBEC3B,SON,OGG1,NRXN1,GALNT14,KIDINS220,THRB,RALGAPA2,ECT2,EPHX1,UBE2C,KIF20A,HTATIP2,USP18,GADD45B,DDIT3,IL1RL1,PRDX1,PRDX4,PNKP,CPD,POLD4,MRPL38,ANPEP,NOTCH2,CLDN4,GPC6,ATN1,TNFSF11,TUBB4B,IGF2R,LYPD3,BUB1,MAD2L1,MAGI1,CSF1,LIG1,KIF23,FOXO4,NDRG2,SMAD3,SCN7A,TDG,FGFR4,PHF2,TEK,SCN5A,ADAMTS1,AURKA,ERCC2,CDCA2,INSR,mir-10,RAB11FIP5,BARD1,CLSTN1,EIF2S1,CTLA4,PGF,…	433
Cell Cycle	mitosis	arrest in mitosis of tumor cell lines	1.53e-09					KIF1C,RMI2,NUF2,TTK,CHEK1,SPAG5,PLK4,CENPE,TCP1,ARSB,HDAC4,RACGAP1,SPC25,KIF4A,PLK1,UBE2S,BUB1B,CDK1,TPX2,BUB1,KIF22,DYNC1H1,KNL1,MAD2L1,CCNE1,CENPI,FBXO5,NDC80,KIF11	29
Cellular Assembly and Organization, DNA Replication, Recombination, and Repair	orientation	orientation of chromosomes	1.54e-09		1.741		1.632	DLGAP5,DCTN3,NCAPD3,NCAPG,PLK1,AURKA,NCAPD2,TTK,NCAPG2,KIF22,CCNA2,CENPE,NDE1,CDC14A,KIF2C,SGO1,KIF18A,KIFC1	18
Cell Cycle, DNA Replication, Recombination, and Repair	checkpoint control	checkpoint control	1.77e-09	Increased	2.535		2.325	CDC20,MTBP,PLK3,PTTG1,PARP2,CDC7,CCNB2,KNTC1,CHEK1,FANCD2,PIM1,BID,GTF2H5,MCPH1,BRCA1,RAD51C,ZWILCH,EXO1,DBF4,CHEK2,CDC25A,CDC25C,CCNE2,CDC6,PLK1,BUB1B,ERCC2,TP53BP2,CCNB1,BUB1,MAD2L1,TRRAP,E2F1,CKS1B,FAAP24,RAD18,NDC80,CDK2,POLH,MCM7	40
Cancer, Organismal Injury and Abnormalities	adenoma	adenoma	1.9e-09		-0.526		-0.285	CBX7,F2R,HIST1H2BD,SBSPON,ASS1,PIK3R1,CA12,CDKN2C,CCNB2,EIF4A2,CP,ODC1,LIFR,mir-15,UNG,TNFRSF9,DAPK1,JAG2,CTNNAL1,USP9X,RRM2,ITGA6,THY1,UBE2S,OGG1,NEBL,PLAG1,MET,SKA3,H2AFX,PKIB,E2F1,PPM1H,CHKA,ARHGAP35,NR3C2,LRIG1,THRB,ENC1,NOTCH1,HSD11B1,NUDT1,PRDX2,SLC4A4,SPTBN1,HIST2H2AA3/HIST2H2AA4,HTATIP2,LEPR,PRDX1,PAM16,POLQ,RUVBL1,EP300,YES1,AR,CMTM8,TP53INP2,DAP3,BID,VDR,FGF7,EXO1,IFNG,PHF6,RSF1,DUT,TXN…	154
Cellular Growth and Proliferation, Connective Tissue Development and Function, Tissue Development	proliferation	proliferation of connective tissue cells	2.12e-09		0.593		0.228	CBX7,CTGF,ITSN1,F2R,GAS6,HMMR,CDKN2C,FRMD6,MKI67,RBL1,NOS3,XRCC2,RARA,SMARCB1,ESPL1,IGFBP5,SKP2,MET,MN1,CCND2,CCNF,IRS1,E2F1,DACH1,HAS2,MAP2K3,DUSP4,ITGA1,LRIG1,ALOX5,THRB,RXRA,PPP5C,NOTCH1,PHLPP1,UBE2C,AKAP12,LEPR,PRDX4,CTHRC1,ATRAID,EP300,OGT,KLF9,NOTCH2,AR,JUN,FGF23,IGF1R,VCL,VDR,DPH1,FGF7,IL21,IFNG,TNFSF11,TXNIP,TNFRSF1A,CDC6,NPPC,CASK,KITLG,BUB1,PTGES,MAD2L1,CCNE1,TF,CSF1,SPRY2,PTH1R,SLC6A4,…	170
Cell Morphology, Cellular Assembly and Organization, DNA Replication, Recombination, and Repair	morphology	morphology of mitotic spindle	2.25e-09					TACC3,NUSAP1,ESPL1,RACGAP1,PTTG1,TUBG1,RAN,ORC6,PLK1,AURKA,FOXM1,CDK1,TPX2,KIF22,BUB1,FBXO5,MCPH1,CDC14A,BRCA1,KIF11	20
DNA Replication, Recombination, and Repair	metabolism	metabolism of DNA	2.68e-09	Increased	3.902		3.742	GZMB,POLA1,PIK3R1,RAN,CDC7,F7,POLM,CACYBP,PRF1,SMARCB1,ZBTB20,APEX1,APOBEC3B,DAPK1,CCNE2,TFDP1,TOPBP1,IGFBP5,RNASEH2A,MET,PCNA,SSBP1,SUPT16H,E2F1,ALOX5,DDIT3,CDT1,PAM16,Hmgb2 (includes others),POLD4,CHEK1,EP300,JUN,TOP2A,IGF1R,EXO1,ORC1,IFNG,DUT,CDC6,NPPC,POLE,PLK1,POLD1,CDK1,BAK1,MCM3,KITLG,CCNE1,MCM2,CSF1,TRRAP,RIPK3,POLA2,FEN1,POLH,PPARGC1A,LIG1,FOXO4,MCM8,HELQ,VPS13A,CXCL12,PTK2,TOP1,KPNA2,BR…	115
Cell Cycle	cell cycle progression	arrest in cell cycle progression	3.38e-09					FZR1,GAS7,FOXO4,MAGED1,LIF,TP73,GAS6,SMAD3,PPP2R5B,PARP2,CDKN2C,MELK,RBL1,AURKB,BOP1,mir-15,RUNX2,RARA,EZH2,SMARCB1,C1QBP,BRCA1,ZFHX3,CDC25A,TYMS,MIF,CCNE2,NOTCH3,TFDP1,DDIT4,CREBBP,CDK6,LAG3,CDK14,CKAP2,AURKA,IL7,KMT2A,APC,SKP2,MET,NASP,RUNX1T1,CCND2,PKD1,ACKR3,SMARCA2,XRCC6,E2F1,CLSPN,LEF1,NOTCH1,mir-10,FANCA,CDK2,DDIT3,PA2G4,PKD2,ABL1,SETD7,BCR,E2F3,CTLA4,MLH1,EP300,CHEK1,BCL2,CCNA2,NOTCH2,MAP…	97
Cancer, Organismal Injury and Abnormalities	abdominal neoplasm	abdominal neoplasm	3.5e-09		0.715		0.848	TPBG,GARS,TXNDC5,HOXB7,STK10,SMARCB1,EXOC2,ADA,NWD1,PRR16,ACACB,SUSD4,CDH5,NDUFB7,PSMA4,ARHGEF18,LTBP2,DDIT3,CTTNBP2,NOTCH2,ARRB1,CLDN4,BEX4,GPC6,EXO1,KCNG3,MTSS1L,MSL1,CSGALNACT1,LAMC2,PAMR1,IL4I1,PDZD2,MAD2L1,PLXDC1,IDI1,GMPPA,SMAD3,EML4,SCN4B,CEP57,DOLPP1,BDH1,LSR,TEK,FICD,DYNC1H1,IGF2,GEN1,TRPS1,ALDH18A1,INSR,mir-10,POLD2,RAB11FIP5,MCCC2,CARS,KCNK3,HDGF,BPNT1,GATA6,COQ5,CACNA2D3,TIMP3,TRIP13,…	1979
Cell Cycle	interphase	interphase of tumor cell lines	4.15e-09		1.303		1.188	EME1,MTBP,SGK1,POLA1,CDC7,RBL1,CAMK2A,MXD3,mir-15,SMARCB1,TYMS,TFDP1,TOPBP1,COPS5,RALB,ITGA6,IGFBP5,MASTL,SKP2,MET,CCND2,E2F1,CHKA,RAD18,TFRC,HAS2,MAP2K3,THRB,RXRA,NOTCH1,SNX33,mir-181,DDIT3,MED29,PKD2,POLD4,RCHY1,CHEK1,SYNM,EP300,NOTCH2,AR,JUN,ARRB1,IGF1R,MCM10,IFNG,PPIF,RASSF6,PLK1,AXL,CDK1,SULT2B1,MCM3,KITLG,MAD2L1,CCNE1,mir-30,TF,SPRY2,NR5A2,POLH,FZR1,LIF,TP73,PBX1,MELK,LATS2,LMNB1,MTCH2,CAMK…	113
Cancer, Hematological Disease, Immunological Disease, Organismal Injury and Abnormalities	T-cell non-Hodgkin's disease	T-cell non-Hodgkin's disease	4.46e-09	Decreased	-2.193		-2.033	DUSP8,GZMB,GAS6,POLA1,CCL20,CDKN2C,MKI67,ODC1,LIFR,CXCL10,XRCC2,PRF1,ITPKB,mir-15,PDCD1,RARA,ADA,IRS2,TYMS,FERMT2,RRM2,THY1,L1CAM,THBD,SKP2,SP4,H2AFX,E2F1,SPEN,DUSP4,DHFR,RXRA,IFIT2,MME,GADD45B,mir-181,PRDX1,DUSP5,JUN,TOP2A,IFNG,TNFSF11,CXCL11,HECA,TJP1,TUBB4B,POLE,PLCG1,POLD1,LAMC2,BAK1,LAMB2,mir-30,IGSF3,MGAT4A,PRMT5,TNFRSF8,PER1,LIF,JMJD1C,TP73,NDRG2,CXCL12,STMN1,PIM1,EZH2,CHD2,LAMB1,BRCA1,HDA…	107
Cellular Assembly and Organization, Cellular Function and Maintenance	organization	microtubule dynamics	4.47e-09	Decreased	-5.203		-5.81	TPBG,KIF13B,GZMB,GAS6,HMMR,PIK3R1,C21orf2,GOLGA4,PLK4,Diaph2,CENPE,SRCIN1,ABLIM3,DGKG,ITGB4,ITGA4,TNFRSF9,DAPK1,SON,MTSS1,SEMA5A,CARMIL1,ITGA6,VLDLR,ATP8A2,SP4,MET,Dst,KIDINS220,HAS2,ITGA1,AATK,PARD3,ECT2,ANK3,NME1,FGD3,SEMA6A,CKAP4,GAS2L3,ANPEP,MAP4,AR,ARRB1,BCL6B,CC2D2A,KIF2C,IFNG,TNFSF11,NRP2,TNFRSF1A,BBIP1,FLT4,CAMSAP2,ADCY6,GFRA2,CPEB4,LAMB2,MAD2L1,MINK1,ARHGEF5,TMEM107,CSF1,FBXO5,KIF23,DLGA…	310
Cancer, Endocrine System Disorders, Gastrointestinal Disease, Organismal Injury and Abnormalities	carcinoma	carcinoma in pancreas	4.7e-09		0.277		0.267	KIF13B,GZMB,ELMSAN1,EIF4A2,TXNDC5,FRMD6,BCAN,DGKG,PRR16,DAPK1,SON,ACACB,JAG2,PTPN3,NRXN1,PPP5C,RALGAPA2,FLNB,ANPEP,CTTNBP2,SYNM,NOTCH2,ABCC9,GPC6,EXO1,PMM1,PASK,ZNF521,POLR1E,PTRH1,C10orf12,LAMC2,IGF2R,PDZD2,FBXO5,PLXDC1,TROAP,POU2AF1,SMAD3,EML4,SCN7A,ETV1,DOLPP1,CHD2,COQ6,KLHL29,ESCO2,RASSF8,SCN5A,NBEAL1,NCF4,ERCC2,NAALADL2,HIRIP3,MAST3,mir-10,TNS1,MCCC2,TEF,MANEA,DDX59,E2F3,CTLA4,SEMA4C,F8,RNF2…	503
Cellular Development, Cellular Growth and Proliferation, Connective Tissue Development and Function, Tissue Development	cell proliferation	cell proliferation of fibroblasts	5.09e-09		1.438		1.096	CBX7,CTGF,GAS6,HMMR,CDKN2C,FRMD6,RBL1,XRCC2,RARA,SMARCB1,ESPL1,SKP2,MET,CCND2,CCNF,E2F1,DACH1,ITGA1,DUSP4,MAP2K3,ALOX5,PPP5C,PRDX4,EP300,OGT,JUN,IGF1R,VCL,DPH1,IL21,IFNG,TNFSF11,TNFRSF1A,TXNIP,CDC6,BUB1,PTGES,CCNE1,CSF1,SPRY2,SLC6A4,FEN1,Ldha/RGD1562690,ADORA2A,LIG1,FOXO4,MCM8,SLC7A11,LIF,TP73,NDRG2,SMAD3,PTTG1,LMNB1,PLCE1,EZH2,POSTN,MYBL2,ARHGEF11,BRCA1,TNFRSF11B,PGK1,MIF,PF4,FGFR1,CDK6,AQP1,PAW…	108
Cancer, Organismal Injury and Abnormalities	thoracic cancer	thoracic cancer	5.22e-09	Decreased	-2.379		-2.331	CBX7,PIK3R1,ELMSAN1,CCNB2,EIF4A2,APOBEC3B,SON,OGG1,NRXN1,GALNT14,KIDINS220,THRB,RALGAPA2,ECT2,UBE2C,KIF20A,HTATIP2,USP18,GADD45B,DDIT3,IL1RL1,PRDX1,PRDX4,PNKP,CPD,MRPL38,POLD4,ANPEP,NOTCH2,CLDN4,GPC6,ATN1,TNFSF11,TUBB4B,IGF2R,LYPD3,MAD2L1,MAGI1,CSF1,KIF23,LIG1,NDRG2,SCN7A,TDG,FGFR4,PHF2,TEK,SCN5A,ADAMTS1,AURKA,ERCC2,CDCA2,INSR,mir-10,RAB11FIP5,BARD1,CLSTN1,CTLA4,PGF,RNF213,ERRFI1,TIMP3,GOLGB1,TRI…	414
Cancer, Gastrointestinal Disease, Hepatic System Disease, Organismal Injury and Abnormalities	hepatobiliary system cancer	hepatobiliary system cancer	5.37e-09		0.797		0.86	TPBG,DUSP8,GZMB,ASS1,GARS,CCL20,CP,FRMD6,HOXB7,SMARCB1,ADA,EXOC2,ACACB,DDIT4,TANC1,CDH5,THRB,RALGAPA2,LTBP2,DDIT3,CTTNBP2,NOTCH2,ARRB1,CLDN4,VPS13B,PALD1,ATN1,MTSS1L,C10orf12,LAMC2,PAMR1,BUB1,PDZD2,TROAP,EML4,ETV1,BDH1,TEK,ADAMTS1,GUF1,DYNC1H1,KANK1,IGF2,POLL,TRPS1,TBKBP1,INSR,CBX3,mir-10,MCCC2,CARS,KCNK3,DACT1,NHP2,F8,RNF213,C16orf59,BPNT1,PPARGC1B,CACNA2D3,mir-505,TIMP3,OLFML1,PPM1G,ERG,CENPI,C…	951
Cancer, Organismal Injury and Abnormalities	growth	growth of tumor	5.95e-09		1.131		0.867	RPS27,GAS6,HMMR,AFDN,FRMD6,ODC1,CACYBP,BCAN,AHCY,TNFRSF9,DAPK1,PEAK1,LAIR1,RRM2,IGFBP5,PTPN3,IL7,SKP2,MET,CDH5,KIDINS220,ITGA1,THRB,RXRA,UBE2C,NME1,HTATIP2,DDIT3,IL1RL1,PHC3,PROX1,ANPEP,OGT,YES1,IQGAP2,NOTCH2,AR,CLDN4,CARD10,VDR,FCGR3A/FCGR3B,CCR1,PHF6,IFNG,TXNIP,FLT4,PTGES,CCNE1,CD80,CSF1,EIF2B1,PPARGC1A,LIF,NDRG2,SMAD3,HSPA5,RHOB,UFSP2,PIM1,RUNX2,FGFR4,MYBL2,TNFRSF11B,RASSF8,ADAMTS1,VEGFC,AURKA…	213
Cancer, Organismal Injury and Abnormalities, Reproductive System Disease	uterine serous papillary cancer	uterine serous papillary cancer	6.28e-09					PTTG1,TGFBR3,FGL2,HMMR,CXCL12,CCNB2,HEPH,ITGA3,SLC7A5,KPNA2,MYBL2,TEK,KIFC1,SFRP4,ITM2A,ESPL1,FBLN5,LRRC17,AQP1,CPA3,L1CAM,IGFBP5,ITPR1,AURKA,UBE2S,BUB1B,TPSAB1/TPSB2,TPX2,CCNB1,SPARCL1,RUNX1T1,MATN2,KIF11,UBE2C,PDLIM3,CDC20,MYLK,TTK,SYNM,BCL2,CCNA2,CLDN4,DDR2,CIT,TOP2A,C7,GDF10,KIF2C,FGF7,EXO1,TRIP13,PPIF,CDC6,SPC25,F13A1,PLK1,FOXM1,LAMC2,GPRASP1,LDB2,ERG,BUB1,CCNE1,TNS2,CLDN5,LAMA4,GALE,CENPA,M…	71
Cancer, Organismal Injury and Abnormalities	metastatic solid tumor	metastatic solid tumor	6.82e-09		-1.439		-1.59	DPYD,CTGF,F2R,IDS,TGFBR3,NCAPG,POLA1,HMMR,CDKN2C,RICTOR,IKZF2,mir-15,PDCD1,TYMS,mir-223,PLEC,RRM2,L1CAM,IGFBP5,PTPN3,THBD,SKP2,MET,CCND2,IRS1,KIDINS220,DUSP4,DHFR,THRB,RALGAPA2,PRDX2,MME,AKAP12,KIF20A,ANK3,mir-181,IL1RL1,NID2,DUSP6,ANPEP,mir-628,AR,JUN,CLDN4,BEX4,TOP2A,IGF1R,SSR2,FCGR3A/FCGR3B,TNFSF11,TNFRSF1A,TUBB4B,POLE,FLT4,AXL,POLD1,LAMB2,mir-30,MAGI1,CSF1,CST7,P2RY12,MAFB,ABCC3,ZFP36L2,DLGAP…	144
Cellular Assembly and Organization, DNA Replication, Recombination, and Repair	alignment	alignment of chromosomes	6.96e-09		1.741		1.632	DLGAP5,DCTN3,NCAPD3,NCAPG,PLK1,AURKA,NCAPD2,TTK,NCAPG2,KIF22,CCNA2,CENPE,CDC14A,KIF2C,SGO1,KIF18A,KIFC1	17
Cancer, Organismal Injury and Abnormalities, Respiratory Disease	lung cancer	lung cancer	7.52e-09	Decreased	-2.467		-2.436	CBX7,PIK3R1,ELMSAN1,CCNB2,EIF4A2,APOBEC3B,SON,OGG1,NRXN1,GALNT14,KIDINS220,THRB,RALGAPA2,ECT2,UBE2C,KIF20A,HTATIP2,USP18,GADD45B,DDIT3,PRDX1,IL1RL1,PRDX4,PNKP,CPD,MRPL38,POLD4,ANPEP,NOTCH2,CLDN4,GPC6,ATN1,TNFSF11,TUBB4B,IGF2R,LYPD3,MAD2L1,MAGI1,CSF1,KIF23,LIG1,NDRG2,SCN7A,TDG,FGFR4,PHF2,TEK,SCN5A,ADAMTS1,AURKA,ERCC2,CDCA2,INSR,mir-10,RAB11FIP5,BARD1,CLSTN1,CTLA4,PGF,RNF213,ERRFI1,TIMP3,GOLGB1,TRI…	409
Cancer, Organismal Injury and Abnormalities, Respiratory Disease	non-small cell lung cancer	non-small cell lung cancer	7.85e-09	Decreased	-2.872		-2.637	SVEP1,MAGED1,PIK3R1,ARAP2,WBSCR22,ELMSAN1,STK32B,CCNB2,EIF4A2,BCL9,ITGB4,TYMS,APOBEC3B,ALDH1B1,CYP7B1,SON,NLGN2,RRM2,PCDH11X,GPX7,OGG1,NRXN1,SHROOM4,MET,SKA3,GALNT14,KIDINS220,DHFR,RXRA,ECT2,UBE2C,KIF20A,NME1,USP18,HTATIP2,GADD45B,PRDX1,PNKP,CUBN,PRDX4,MCC,CPD,POLD4,GAS2L3,MRPL38,MAP4,NOTCH2,AR,CLDN4,IRF2BPL,GPC6,CCR6,ATN1,ICE1,IFNG,CLDN10,PHF6,TNFSF11,TUBB4B,FLT4,PDPR,IGF2R,LYPD3,LAMB2,PTGES,MAD…	368
Cancer, Organismal Injury and Abnormalities	breast or ovarian carcinoma	breast or ovarian carcinoma	1.09e-08		-1.394		-1.371	SBSPON,PIK3R1,ELMSAN1,EIF4A2,CP,BCAN,DGKG,ZFHX3,DAPK1,SON,ACACB,JAG2,FERMT2,PTPN3,NRXN1,RASGRF2,ARHGEF18,RALGAPA2,FANCA,EPHX1,UBE2C,FLNB,LTBP2,SLAMF1,IL1RL1,PRDX1,PNKP,SETD7,TTK,ANPEP,SYNM,NOTCH2,ARRB1,VPS13B,ABCC9,TXNIP,TUBB4B,PASK,IGF2R,PAMR1,PDZD2,MAGI1,NHSL2,LIG1,FOXO4,C16orf52,SCN7A,FCER1A,ETV1,RNF7,TDG,BDH1,LSR,FGFR4,CHD2,KLHL29,SCN5A,NBEAL1,ADAMTS1,RAD54L,NCF4,ERCC2,TXNRD1,OSBPL8,OLA1,GINS…	547
Cell Cycle, DNA Replication, Recombination, and Repair	recombination	DNA recombination	1.1e-08	Increased	2.179		1.932	EME1,MCM8,PARP2,IL7R,XRCC2,PARPBP,SMARCB1,KPNA2,RUVBL2,RAD51C,BRCA1,ALYREF,LSM4,UNG,SNRPA1,SOX4,KANK2,TOPBP1,SNRNP27,RAD54L,ERCC2,NDC1,MIB1,XRCC6,RECQL4,H2AFX,RAD18,FAAP24,SF3B4,CDK2,RFC3,XRCC3,SF3B5,ZMYND8,RUVBL1,MMS22L,MLH1,AICDA,RAD51,SF3A3,FANCD2,RFC2,MCPH1,HJURP,CHEK2,EXO1,UHRF1,PSMC3IP,RAD51B,RELN,RPA2,RAD54B,SUPV3L1,NDE1,TONSL,RAD51AP1	56
Cancer, Organismal Injury and Abnormalities	abdominal cancer	abdominal cancer	1.11e-08		0.727		0.804	TPBG,GARS,TXNDC5,HOXB7,STK10,SMARCB1,EXOC2,ADA,NWD1,PRR16,ACACB,SUSD4,CDH5,NDUFB7,PSMA4,ARHGEF18,LTBP2,DDIT3,CTTNBP2,NOTCH2,ARRB1,CLDN4,BEX4,GPC6,EXO1,KCNG3,MTSS1L,MSL1,CSGALNACT1,LAMC2,PAMR1,IL4I1,PDZD2,MAD2L1,PLXDC1,IDI1,GMPPA,SMAD3,EML4,SCN4B,CEP57,DOLPP1,BDH1,LSR,TEK,FICD,DYNC1H1,IGF2,GEN1,TRPS1,ALDH18A1,INSR,mir-10,POLD2,RAB11FIP5,MCCC2,CARS,KCNK3,HDGF,BPNT1,GATA6,COQ5,CACNA2D3,TRIP13,TIMP3,…	1964
Cancer, Organismal Injury and Abnormalities, Respiratory Disease	carcinoma	carcinoma in lung	1.16e-08	Decreased	-2.035		-1.844	CBX7,SVEP1,MAGED1,PIK3R1,WBSCR22,ARAP2,ELMSAN1,STK32B,CCNB2,EIF4A2,BCL9,ODC1,ITGB4,TYMS,APOBEC3B,ALDH1B1,CYP7B1,SON,NLGN2,RRM2,PCDH11X,GPX7,OGG1,NRXN1,SHROOM4,SKP2,MET,SKA3,GALNT14,KIDINS220,DHFR,RXRA,ECT2,UBE2C,KIF20A,NME1,USP18,HTATIP2,GADD45B,DDIT3,PRDX1,PNKP,CUBN,PRDX4,MCC,CPD,GAS2L3,MRPL38,POLD4,MAP4,NOTCH2,AR,CLDN4,IRF2BPL,GPC6,CCR6,ATN1,ICE1,IFNG,CLDN10,PHF6,TNFSF11,TUBB4B,FLT4,PDPR,IGF2R,…	377
Cell Cycle	S phase	S phase of tumor cell lines	1.17e-08		1.795		1.743	FZR1,mir-181,KIAA0101,POLA1,PBX1,CDC7,MEIS2,LMNB1,BCL2,MTCH2,CHEK1,CCNA2,MXD3,AR,CAMK2N1,mir-15,HGF,SMARCB1,MYBL2,MCM10,CHEK2,E2F8,CDC25A,TYMS,IFNG,CDC25C,PPIF,TFDP1,RALB,ITGA6,PLK1,FOXM1,APC,CDK1,SKP2,SULT2B1,MCM3,CCNE1,CCND2,GEN1,TF,E2F1,RAD18,mir-10,CDK2,MCM7,POLH	47
Cancer, Hematological Disease, Organismal Injury and Abnormalities	hematologic cancer	hematologic cancer of cells	1.18e-08	Decreased	-2.787		-2.661	DUSP8,GZMB,GAS6,POLA1,CCL20,CDKN2C,MKI67,ODC1,LIFR,CXCL10,XRCC2,PRF1,ITPKB,IKZF2,mir-15,PDCD1,RARA,ADA,IRS2,ITGB4,TYMS,CREBBP,USP9X,FERMT2,mir-223,RRM2,THY1,L1CAM,THBD,SKP2,SP4,HMCN1,H2AFX,E2F1,SPEN,DUSP4,DHFR,IFIT2,RXRA,NOTCH1,MME,GADD45B,mir-181,PRDX1,EP300,DUSP5,JUN,TOP2A,IFNG,PHF6,TNFSF11,CXCL11,HECA,TJP1,TUBB4B,POLE,PLCG1,POLD1,LAMC2,BAK1,LAMB2,mir-30,IGSF3,MGAT4A,PRMT5,TNFRSF8,PER1,LIF,JMJD…	124
Cell Cycle	G1 phase	G1 phase	1.23e-08		-0.941		-1.115	MTBP,PLK3,PIK3R1,CDKN2C,DDIAS,RBL1,BCAT1,CAMK2A,BOP1,mir-15,SMARCB1,IQGAP3,TYMS,CCNE2,TFDP1,TOPBP1,COPS5,IL7,SKP2,MET,RUNX1T1,CCND2,E2F1,TFRC,MAP2K3,THRB,NOTCH1,AKAP12,SNX33,GADD45B,DDIT3,PAM16,RCHY1,SYNM,EP300,ELF4,NOTCH2,JUN,ARRB1,IGF1R,ALOX15,IFNG,RASSF6,STRADA,CDC6,POLE,AXL,BAK1,CDK1,KITLG,CCNE1,mir-30,CUL2,CSF1,SPRY2,ZEB2,FBXO5,FZR1,LIF,TP73,TAL1,MELK,LATS2,PTK2,PIM1,RUNX2,EZH2,MYBL2,BRCA1,E…	112
Cancer, Endocrine System Disorders, Gastrointestinal Disease, Organismal Injury and Abnormalities	ductal pancreatic carcinoma	ductal pancreatic carcinoma	1.24e-08		1		0.944	KIF13B,GZMB,ELMSAN1,EIF4A2,TXNDC5,FRMD6,BCAN,DGKG,PRR16,DAPK1,SON,ACACB,JAG2,PTPN3,NRXN1,PPP5C,RALGAPA2,FLNB,ANPEP,CTTNBP2,SYNM,NOTCH2,ABCC9,GPC6,EXO1,PMM1,PASK,ZNF521,POLR1E,PTRH1,C10orf12,LAMC2,IGF2R,PDZD2,FBXO5,PLXDC1,TROAP,POU2AF1,SMAD3,EML4,SCN7A,ETV1,DOLPP1,CHD2,COQ6,KLHL29,ESCO2,RASSF8,SCN5A,NBEAL1,NCF4,ERCC2,NAALADL2,HIRIP3,MAST3,mir-10,TNS1,MCCC2,TEF,MANEA,DDX59,E2F3,CTLA4,SEMA4C,F8,RNF2…	488
Gastrointestinal Disease, Hepatic System Disease, Organismal Injury and Abnormalities	liver lesion	liver lesion	1.24e-08	Increased	2.011		2.216	TPBG,DUSP8,GZMB,ASS1,GARS,CCL20,CP,FRMD6,HOXB7,ADA,EXOC2,ACACB,DDIT4,TANC1,CDH5,THRB,RALGAPA2,LTBP2,DDIT3,CTTNBP2,ARRB1,CLDN4,VPS13B,PALD1,ATN1,MTSS1L,C10orf12,LAMC2,PAMR1,BUB1,PDZD2,TROAP,EML4,SMAD3,ETV1,BDH1,TEK,ADAMTS1,DYNC1H1,KANK1,IGF2,POLL,TRPS1,TBKBP1,INSR,CBX3,mir-10,MCCC2,CARS,KCNK3,DACT1,NHP2,HDGF,F8,RNF213,C16orf59,BPNT1,PPARGC1B,CACNA2D3,mir-505,TIMP3,OLFML1,PPM1G,ERG,CENPI,CAMTA1,RGS…	970
Hematological Disease, Immunological Disease	T-cell lymphoproliferative disorder	T-cell lymphoproliferative disorder	1.34e-08	Decreased	-2.787		-2.651	DUSP8,GZMB,GAS6,POLA1,PIK3R1,CCL20,CDKN2C,MKI67,ODC1,LIFR,CXCL10,XRCC2,PRF1,ITPKB,IKZF2,mir-15,PDCD1,RARA,ADA,IRS2,ITGB4,TYMS,USP9X,FERMT2,CREBBP,mir-223,RRM2,THY1,L1CAM,THBD,SKP2,SP4,HMCN1,H2AFX,E2F1,SPEN,DUSP4,DHFR,IFIT2,RXRA,NOTCH1,MME,GADD45B,mir-181,PRDX1,EP300,DUSP5,JUN,TOP2A,IFNG,PHF6,TNFSF11,CXCL11,HECA,TJP1,TUBB4B,POLE,PLCG1,POLD1,LAMC2,BAK1,LAMB2,mir-30,IGSF3,MGAT4A,PRMT5,TNFRSF8,PER1,L…	124
DNA Replication, Recombination, and Repair	DNA damage response	DNA damage response of cells	1.4e-08		-1.807		-1.715	FZR1,ZC3H12A,MCM8,PLK3,SGK1,TP73,SUV39H1,DDIAS,ZBTB40,XRCC2,TOP1,CHD2,NIPBL,BRCA1,ALYREF,RTEL1,SLF1,MIF,CASP3,TOPBP1,RAD54L,APC,OGG1,HERC2,PCNA,NUGGC,TIMELESS,PLK5,XRCC6,H2AFX,RAD18,PHF1,PIDD1,NUDT1,XRCC3,DDIT3,KIAA0101,ZMYND8,CHCHD6,PNKP,POLQ,SHPRH,ABL1,APLF,SETD7,SETX,CTLA4,MMS22L,MLH1,CHEK1,BCL2,RAD51,FANCD2,USP16,ZBTB4,TOP2A,SMO,HPF1,MCM10,CHEK2,DTL,Ptprv,DCK,PHLDA3,POLD1,UBE2T,CDK1,RPA2,RAD5…	72
Cell Cycle	mitosis	mitosis of tumor cell lines	1.52e-08		0.267		0.241	KIF1C,DLGAP5,RMI2,CDC20,PTTG1,PKD2,CDC7,TTK,NUF2,SPAG5,CHEK1,PLK4,CENPE,TOP2A,TCP1,ARSB,BRCA1,CUL9,CDC25A,CDC25C,STIL,HDAC4,RACGAP1,KIF4A,SPC25,PLK1,AURKA,UBE2S,BUB1B,FOXM1,CDK1,MASTL,TPX2,CCNB1,DYNC1H1,KIF22,BUB1,MAD2L1,KNL1,CCNE1,PKD1,CENPI,FBXO5,PKMYT1,NDC80,CDC14A,KIF11	47
Organismal Development, Organismal Injury and Abnormalities	abnormal morphology	abnormal morphology of thoracic cavity	1.6e-08					CTGF,KDM6B,DUSP8,F2R,TGFBR3,TNNT2,ITGA8,CDKN2C,AFDN,CCNB2,NOS3,XRCC2,ITGA3,PRF1,HOXB7,ECE2,PDCD1,RARA,ADA,UNG,ITGA4,CALCRL,ACACB,JAG2,RASIP1,CREBBP,ITGA6,PLEC,THBD,FMOD,IL7,GPX7,ARHGAP5,AKAP13,DOCK1,TIMP4,CCND2,CLEC4E,CDH5,MIB1,KAT6A,UBR1,E2F1,KIDINS220,HAS2,PARD3,RXRA,NOTCH1,HSD11B1,AKAP12,SPTBN1,THEMIS,EP300,ARRB1,JUN,BID,VCL,TNFSF11,DCK,TXNIP,TNFRSF1A,XBP1,POLD1,IGF2R,F3,LTBP1,ZFPM2,PTH1R,RIPK…	164
DNA Replication, Recombination, and Repair	recombination	recombination	1.82e-08	Increased	2.179		1.943	EME1,MCM8,PARP2,POLM,IL7R,XRCC2,PARPBP,SMARCB1,KPNA2,RUVBL2,BRCA1,RAD51C,ALYREF,LSM4,UNG,SNRPA1,SOX4,TOPBP1,KANK2,SNRNP27,RAD54L,ERCC2,NDC1,SKP2,MIB1,XRCC6,RECQL4,H2AFX,POLL,FAAP24,RAD18,SF3B4,LEF1,CDK2,RFC3,XRCC3,SF3B5,ZMYND8,RUVBL1,MMS22L,MLH1,AICDA,RAD51,SF3A3,FANCD2,RFC2,MCPH1,HJURP,CHEK2,EXO1,TRIP13,UHRF1,PSMC3IP,RAD51B,RELN,RPA2,RAD54B,SUPV3L1,NDE1,TONSL,RAD51AP1	61
Cancer, Gastrointestinal Disease, Hepatic System Disease, Organismal Injury and Abnormalities	liver carcinoma	liver carcinoma	2.01e-08		1.597		1.69	TPBG,DUSP8,GZMB,ASS1,GARS,CCL20,CP,FRMD6,HOXB7,ADA,EXOC2,ACACB,DDIT4,TANC1,CDH5,THRB,RALGAPA2,LTBP2,DDIT3,CTTNBP2,ARRB1,VPS13B,PALD1,ATN1,MTSS1L,C10orf12,LAMC2,PAMR1,BUB1,PDZD2,TROAP,EML4,ETV1,BDH1,TEK,ADAMTS1,DYNC1H1,KANK1,IGF2,POLL,TRPS1,TBKBP1,INSR,CBX3,mir-10,MCCC2,CARS,KCNK3,DACT1,NHP2,F8,RNF213,C16orf59,BPNT1,PPARGC1B,CACNA2D3,TIMP3,OLFML1,PPM1G,ERG,CENPI,CAMTA1,RGS9,MCM6,L3MBTL3,NCAPG,ITGA…	905
Cancer, Gastrointestinal Disease, Organismal Injury and Abnormalities	gastrointestinal tract cancer	metastatic gastrointestinal tract cancer	2.19e-08					DLGAP5,DPYD,CTGF,SLC7A11,F2R,CD36,PTTG1,TGFBR3,SMAD3,NCAPG,RTN1,CXCL12,CDKN2C,RICTOR,AURKB,PBK,NR2F1,TOP1,mir-15,PDCD1,TEK,TNFRSF11B,TYMS,FSTL3,POLE2,LRRC17,FGFR1,mir-223,RRM2,VEGFC,CAPG,IGFBP5,ERCC2,MET,CCND2,TUBE1,ACKR3,IRS1,LAMA3,DUSP4,DHFR,JAG1,HTRA1,mir-10,TUBG2,PDLIM3,POLE3,MME,KIF20A,ANK3,mir-181,DUSP6,ABL1,ANPEP,mir-628,FAS,PGF,BCL2,CLDN4,DDR2,BEX4,TOP2A,TGFB2,KIT,GATA6,FCGR3A/FCGR3B,FRY,…	81
DNA Replication, Recombination, and Repair	replication	DNA replication	2.3e-08	Increased	2.627		2.45	LIG1,MCM8,POLA1,CDC7,POLM,CACYBP,TOP1,SMARCB1,ZBTB20,BRCA1,BRIP1,ESCO2,CDC25A,CCNE2,TFDP1,TOPBP1,POLE2,ORC6,DNM3,THRA,RNASEH2A,APC,MET,RPA3,PCNA,NASP,SSBP1,GINS1,TIMELESS,RECQL4,SUPT16H,E2F1,TGFB3,SLC25A33,INSR,TMPO,CDK2,POLD2,POLE3,RFC3,CDT1,KIAA0101,POLD4,PDGFC,EP300,CHEK1,BCL2,CCNA2,JUN,GMNN,IGF1R,UBA5,DBF4,ORC1,DUT,CDC6,POLE,PLK1,FOXM1,POLD1,TMEM9,CDK1,RPA2,KITLG,MCM3,CCNE1,FAM111A,MCM2,TRRAP…	76
Cancer, Organismal Injury and Abnormalities	ductal carcinoma	ductal carcinoma	2.3e-08		1		0.925	KIF13B,GZMB,ELMSAN1,EIF4A2,TXNDC5,FRMD6,BCAN,DGKG,PRR16,DAPK1,SON,ACACB,JAG2,FERMT2,PTPN3,NRXN1,RASGRF2,PPP5C,RALGAPA2,FLNB,ANPEP,CTTNBP2,SYNM,NOTCH2,ARRB1,ABCC9,GPC6,EXO1,PMM1,PASK,ZNF521,POLR1E,PTRH1,C10orf12,LAMC2,IGF2R,PDZD2,FBXO5,PLXDC1,TROAP,POU2AF1,SMAD3,EML4,SCN7A,ETV1,DOLPP1,CHD2,COQ6,KLHL29,RASSF8,ESCO2,SCN5A,NBEAL1,RAD54L,NCF4,ERCC2,NAALADL2,HIRIP3,MAST3,mir-10,TNS1,MCCC2,TEF,MANEA,DAC…	521
Cancer, Organismal Injury and Abnormalities, Renal and Urological Disease	cancer	bladder cancer	2.32e-08					MIB2,HIST1H2BD,PIK3R1,EIF4A2,MKI67,ODC1,LIFR,MYCBP2,LPIN1,PRG4,PDCD1,STK10,IRS2,TYMS,APOBEC3B,ACACB,SEMA5A,CREBBP,USP9X,RRM2,CARMIL1,SHROOM4,AKAP13,MN1,CCND2,RERE,SPEN,E2F1,ARHGAP35,DHFR,GPR68,RXRA,ARHGEF10,NOTCH1,UBE2C,ANK3,FGD3,ADAMTS14,PNKP,PCDHB3,POLQ,C3orf70,ANKRD12,MRPL22,EP300,NOTCH2,AR,JUN,PELO,TICRR,GARNL3,ZBTB4,TOP2A,VCL,PLXNA1,PSMB9,PHF6,PDE4DIP,TUBB4B,POLE,FLT4,PLK1,PDZD2,SNRPC,TF,KIF…	141
Cell Cycle	interphase	entry into interphase	2.89e-08		0.861		0.643	FZR1,CDC20,PAM16,TAL1,CXCL12,PBX1,MEIS2,ABL1,CDKN2C,BCR,E2F3,CTLA4,EP300,POLR2A,JUN,FANCD2,RUNX2,SMARCB1,IGF1R,MCM10,MYBL2,E2F8,CHEK2,CDC25A,TFDP1,PPIF,UHRF1,TOPBP1,CREBBP,CDC6,ITGA6,PLCG1,BUB1B,FOXM1,IL7,APC,CDK1,SKP2,FGF1,MET,BUB1,KITLG,MAD2L1,CCNE1,ADCYAP1R1,IRS1,E2F1,FBXO5,mir-10,CDK2,MCM7	51
Cancer, Gastrointestinal Disease, Organismal Injury and Abnormalities	malignant neoplasm of digestive system	metastatic malignant neoplasm of digestive system	3.13e-08					DLGAP5,DPYD,CTGF,SLC7A11,F2R,CD36,PTTG1,TGFBR3,SMAD3,NCAPG,RTN1,PARP2,CXCL12,CDKN2C,RICTOR,AURKB,PBK,NR2F1,TOP1,mir-15,PDCD1,TEK,TNFRSF11B,TYMS,FSTL3,POLE2,LRRC17,FGFR1,PLEC,RRM2,mir-223,VEGFC,CAPG,IGFBP5,ERCC2,MET,CCND2,TUBE1,ACKR3,IRS1,LAMA3,DUSP4,DHFR,JAG1,HTRA1,mir-10,PDLIM3,POLE3,TUBG2,MME,KIF20A,ANK3,mir-181,DUSP6,ABL1,ANPEP,mir-628,FAS,PGF,BCL2,CLDN4,DDR2,BEX4,TOP2A,TGFB2,KIT,GATA6,FCGR3A/…	84
Cancer, Organismal Injury and Abnormalities	malignant neoplasm of aerodigestive tract	malignant neoplasm of aerodigestive tract	3.17e-08					DNAH17,KDM6B,GAS6,PIK3R1,ELMSAN1,ERI2,ZFHX3,TYMS,CYP7B1,BCORL1,MTSS1,NLGN2,RRM2,ITGA6,IGFBP5,MET,MIB1,KAT6A,PEAR1,HAS2,DHFR,VPS54,INF2,LINGO3,CUBN,CTHRC1,SETD7,TTK,ANPEP,GPRC5B,NT5C1A,ABCC9,GPC6,ATN1,MEGF10,TUBB4B,LAMC2,TRRAP,DAD1,DCUN1D5,PTTG1,SCN7A,KIF16B,TMEM132C,OSCP1,PXDN,SCN5A,MYCT1,SYNE2,AURKA,ANO1,APC,GUF1,TLR2,DYNC1H1,KCNA3,MATN2,IGFBP3,HTRA1,mir-10,POLE3,TUBG2,CDC20,BARD1,PROKR2,PDGFC,C…	209
Embryonic Development, Organismal Development, Tissue Morphology	size	size of embryo	3.17e-08					TRAIP,DDX11,F2R,TNNT2,AFDN,RBL1,RICTOR,XRCC2,PLK4,RARA,MTHFD2,CCNE2,ESPL1,TFDP1,RASIP1,COPS5,CREBBP,CCNF,UBR1,ARHGAP35,NOTCH1,SPTBN1,EP300,TNKS,PELO,IGF1R,VCL,FGF7,CENPU,XBP1,FKTN,F3,IGF2R,Kat6b,MAD2L1,SUPV3L1,CCNE1,TRPM7,UBR4,SLC25A19,PTH1R,ZEB2,NR5A2,CYCS,CXADR,LIG1,DAD1,SLC31A1,DIAPH3,PTTG1,TAL1,TLN1,PINX1,LATS2,LMNB1,CDK5R1,MTCH2,PTK2,RSPO3,ETS2,ARHGEF11,DAG1,C1QBP,BRCA1,KLF2,DSP,SOX4,DISP1,R…	104
Connective Tissue Disorders, Developmental Disorder, Neurological Disease, Organismal Injury and Abnormalities, Skeletal and Muscular Disorders	microcephaly	microcephaly	3.18e-08		-1.698		-1.506	COX7B,TRAIP,SLC1A4,CDT1,CYP26A1,LMNB1,SASS6,WDR62,EMG1,PLK4,CENPE,ASPM,GMNN,CKAP2L,CIT,THOC6,MCPH1,TRMT10A,KLF2,ORC1,MFSD2A,CDC45,STIL,CDC6,ORC6,CDK6,CASK,STAMBP,KNL1,NDE1,SLC25A19,LMNB2,TUBGCP4,KIF11	34
DNA Replication, Recombination, and Repair	repair	repair of DNA	3.2e-08	Increased	3.684		3.296	LIG1,TP73,SUV39H1,SMAD3,POLA1,PARP2,TDP1,POLM,TDG,XRCC2,TOP1,RARA,EZH2,SMARCB1,FIGNL1,KPNA2,BRCA1,RAD51C,BRIP1,APEX1,UNG,ESCO2,TYMS,PIK3C2B,POLE2,COPS5,RAD54L,RNASEH2A,ERCC2,OGG1,BACH1,RPA3,PCNA,RECQL4,XRCC6,H2AFX,E2F1,POLL,RAD18,KMT5B,CDK2,FANCA,DEK,XRCC3,FAM175A,PNKP,POLQ,ABL1,BCR,APLF,SETX,MLH1,CHEK1,BCL2,RAD51,NEIL3,JUN,FANCD2,HGF,TOP2A,KIT,GTF2H5,PSMD14,VDR,EXO1,CHEK2,GTF2H3,IFNG,TRIP13,HAT1…	90
Cancer, Endocrine System Disorders, Organismal Injury and Abnormalities, Reproductive System Disease	neoplasia	Ovarian Cancer and Tumors	3.23e-08		-1.265		-1.099	DNAH17,IDS,PIK3R1,HMMR,SBSPON,CCNB2,EIF4A2,HAUS4,CP,ZBTB40,ODC1,DOCK11,EGR2,CENPE,MTHFD2,KANK3,ITGB4,ZFHX3,TYMS,TNFRSF9,SON,JAG2,SEMA5A,RRM2,ATP8A2,OGG1,NRXN1,MET,DOCK9,RASGRF2,RUNX1T1,SUPT16H,GPR65,HAS2,PEAR1,ITGA1,ARHGEF18,DUSP4,DHFR,ECT2,FANCA,HSD11B1,ENTPD7,NOP9,EPHX1,UBE2C,FGD3,PNKP,CUBN,ANPEP,SYNM,DUSP5,NOTCH2,YES1,AR,CLDN4,CCR6,IFNG,PHF6,NRP2,TXNIP,TUBB4B,PASK,NINL,FUCA2,FLT4,INO80D,IGF2R,…	368
Cancer, Gastrointestinal Disease, Hepatic System Disease, Organismal Injury and Abnormalities	cancer	liver cancer	3.43e-08		1.063		1.124	TPBG,DUSP8,GZMB,ASS1,GARS,CCL20,CP,FRMD6,HOXB7,ADA,EXOC2,ACACB,DDIT4,TANC1,CDH5,THRB,RALGAPA2,LTBP2,DDIT3,CTTNBP2,ARRB1,CLDN4,VPS13B,PALD1,ATN1,MTSS1L,C10orf12,LAMC2,PAMR1,BUB1,PDZD2,TROAP,EML4,ETV1,BDH1,TEK,ADAMTS1,DYNC1H1,KANK1,IGF2,POLL,TRPS1,TBKBP1,INSR,CBX3,mir-10,MCCC2,CARS,KCNK3,DACT1,NHP2,F8,RNF213,C16orf59,BPNT1,PPARGC1B,CACNA2D3,mir-505,TIMP3,OLFML1,PPM1G,ERG,CENPI,CAMTA1,RGS9,MCM6,L3MB…	925
Cancer, Hematological Disease, Organismal Injury and Abnormalities	B-cell neoplasm	B-cell neoplasm	3.5e-08		-0.612		-0.492	SVEP1,DPYD,WHSC1,SGK1,POLA1,CDKN2C,CCNB2,MKI67,GPSM2,LIFR,FANCB,MPDZ,PRF1,GYS1,LPIN1,EGR2,ECE2,mir-15,PDCD1,ADA,ZNF462,UNG,TNFRSF9,ESPL1,SEMA5A,CREBBP,ITPR1,NRXN1,EMB,ZNF423,TANC1,MN1,CCND2,CCNF,H2AFX,SPEN,TFRC,SMURF2,MED13L,DHFR,RXRA,ALOX5,EXTL2,NOTCH1,MME,DEK,PRDX1,SETD7,PLXNA2,TMA16,AICDA,EP300,NOTCH2,NCOA2,CTBP2,TOP2A,ABCC9,ZWILCH,FCGR3A/FCGR3B,ATN1,PMM2,IFNG,ZNF292,PLEKHG3,TNFSF11,HECA,TUBB4…	170
Cancer, Gastrointestinal Disease, Hepatic System Disease, Organismal Injury and Abnormalities	liver tumor	liver tumor	4.02e-08		1.585		1.661	TPBG,DUSP8,GZMB,ASS1,GARS,CCL20,CP,FRMD6,HOXB7,ADA,EXOC2,ACACB,DDIT4,TANC1,CDH5,THRB,RALGAPA2,LTBP2,DDIT3,CTTNBP2,ARRB1,CLDN4,VPS13B,PALD1,ATN1,MTSS1L,C10orf12,LAMC2,PAMR1,BUB1,PDZD2,TROAP,EML4,ETV1,BDH1,TEK,ADAMTS1,DYNC1H1,KANK1,IGF2,POLL,TRPS1,TBKBP1,INSR,CBX3,mir-10,MCCC2,CARS,KCNK3,DACT1,NHP2,F8,RNF213,C16orf59,BPNT1,PPARGC1B,CACNA2D3,mir-505,TIMP3,OLFML1,PPM1G,ERG,CENPI,CAMTA1,RGS9,MCM6,L3MB…	929
Cancer, Organismal Injury and Abnormalities, Renal and Urological Disease	urinary tract tumor	urinary tract tumor	4.08e-08		0.718		0.769	CBX7,DNAH17,REM1,WHSC1,GAS6,PIK3R1,ARAP2,AFDN,EIF4A2,FAM208B,ODC1,CENPE,STK10,SMARCB1,ALDH7A1,ITGA4,TYMS,MAP3K9,APOBEC3B,DAPK1,ACACB,SEMA5A,CARMIL1,RRM2,ENPP5,IGFBP5,PTPN3,OGG1,SP4,SHROOM4,MET,MN1,CDH5,GPR65,NDUFB7,DHFR,RXRA,THRB,RALGAPA2,PRDX2,EPHX1,UBE2C,ANK3,SSSCA1,NME1,FGD3,PNKP,CUBN,PROX1,PLXNA2,ANPEP,MRPL22,NOTCH2,AR,CLDN4,PELO,GARNL3,CCR6,CCR1,PHF6,TXNIP,TUBB4B,TJP1,PASK,FLT4,PDPR,FAH,PDZD…	355
Cellular Movement	migration	migration of tumor cell lines	4.16e-08	Decreased	-3.203		-3.696	WHSC1,GAS6,GZMB,HMMR,PIK3R1,CCL20,AFDN,SMARCB1,RUVBL2,ITGB4,ITGA4,PEAK1,SEMA5A,ITGA6,MET,CDH5,KIDINS220,HAS2,THRB,RALGAPA2,ECT2,PRDX2,FLNB,HTATIP2,NME1,LTBP2,ANPEP,SYNM,NOTCH2,DUSP5,ARRB1,AR,CLDN4,CARD10,TP53INP2,CTBP2,IFNG,NRP2,LAMC2,MAGI1,BCAM,CSF1,USP5,NDRG2,SMAD3,PTTG1,ADGRF5,RHOB,RUNX2,TNFRSF11B,RASSF8,SCN5A,SH2D2A,VEGFC,AURKA,PTPRM,APC,TLR2,KANK1,IGF2,SPARCL1,ARHGAP21,IGFBP3,MDK,mir-10,IGFB…	193
Cancer, Gastrointestinal Disease, Organismal Injury and Abnormalities	colorectal neoplasia	colorectal neoplasia	4.41e-08		1.116		1.196	TPBG,GZMB,ASS1,CP,FRMD6,MRGPRX2,PYGO1,XRCC2,HOXB7,STK10,SMARCB1,EXOC2,NWD1,PRR16,ACACB,PEAK1,NUP107,SUSD4,IGFBP5,MASTL,TANC1,CDH5,ARHGEF18,RALGAPA2,LTBP2,DDIT3,PEX19,CTTNBP2,CARNMT1,SYNM,NOTCH2,ARRB1,CLDN4,BEX4,VPS13B,GPC6,EXO1,KCNG3,MTSS1L,CSGALNACT1,PAMR1,IL4I1,BUB1,PDZD2,MAD2L1,HAUS7,NHSL2,FOXO4,IDI1,TROAP,SMAD3,EML4,ETV1,CBX5,SCN4B,CEP57,LSR,TEK,FICD,ESCO2,NBEAL1,ADAMTS1,RAD54L,NCF4,GUF1,DYNC…	1144
Cancer, Organismal Injury and Abnormalities	breast or colorectal cancer	breast or colorectal cancer	4.56e-08		-0.888		-0.907	TPBG,GZMB,ASS1,CP,FRMD6,MRGPRX2,PYGO1,XRCC2,HOXB7,STK10,SMARCB1,EXOC2,NWD1,APOBEC3B,PRR16,ACACB,PEAK1,DDIT4,NUP107,SUSD4,IGFBP5,MASTL,TANC1,CDH5,ARHGEF18,RALGAPA2,LTBP2,DDIT3,PEX19,CTTNBP2,CARNMT1,SYNM,NOTCH2,ARRB1,CLDN4,BEX4,VPS13B,GPC6,EXO1,KCNG3,MTSS1L,CSGALNACT1,LAMC2,PAMR1,IL4I1,BUB1,PDZD2,MAD2L1,HAUS7,NHSL2,FOXO4,IDI1,TROAP,SMAD3,EML4,C16orf52,ETV1,CBX5,SCN4B,CEP57,LSR,TEK,FICD,ESCO2,NBEAL1…	1258
Cellular Assembly and Organization, DNA Replication, Recombination, and Repair	chromosomal congression	chromosomal congression of chromosomes	5.14e-08	Increased	2.138		1.953	KIF22,MAD2L1,CENPE,SGO2,NDC80,PLK1,KIF2C,AURKB,KIF18A,KIFC1	10
Cancer, Organismal Injury and Abnormalities	malignant solid tumor	progressive malignant solid tumor	5.33e-08					POLA1,ABL1,BCL2,BLK,TOP1,AR,PDCD1,DDR2,FGFR4,IGF1R,KIT,TEK,TYMS,POLE2,TUBB4B,FGFR1,TUBG1,FLT4,POLE,RRM2,AXL,CSF1R,POLD1,MET,NTRK2,TUBE1,DHFR,INSR,TUBG2,POLE3	30
Cancer, Organismal Injury and Abnormalities, Renal and Urological Disease	neoplasia	Bladder Cancer and Tumors	5.57e-08					MIB2,HIST1H2BD,PIK3R1,EIF4A2,MKI67,ODC1,LIFR,MYCBP2,LPIN1,PRG4,PDCD1,STK10,IRS2,TYMS,APOBEC3B,ACACB,SEMA5A,CREBBP,USP9X,RRM2,CARMIL1,SHROOM4,AKAP13,MN1,CCND2,RERE,SPEN,E2F1,ARHGAP35,DHFR,GPR68,RXRA,ARHGEF10,NOTCH1,RALGAPA2,UBE2C,ANK3,FGD3,ADAMTS14,PNKP,POLQ,PCDHB3,C3orf70,ANKRD12,EP300,MRPL22,NOTCH2,AR,JUN,PELO,TICRR,GARNL3,ZBTB4,TOP2A,VCL,PLXNA1,PHF6,PSMB9,PDE4DIP,TUBB4B,POLE,FLT4,PLK1,PDZD2,SNR…	143
Cancer, Organismal Injury and Abnormalities	growth	growth of malignant tumor	6.01e-08		-0.327		-0.562	CTGF,F2R,GAS6,NCAPG,HMMR,MKI67,ODC1,CACYBP,BAG1,PDCD1,mir-15,BCAN,AHCY,TNFRSF9,LAIR1,RALB,RRM2,IGFBP5,PTPN3,IL7,SKP2,MET,TIMP4,CDH5,IRS1,KIDINS220,ITGA1,THRB,RXRA,DUS2,NOTCH1,UBE2C,MME,mir-181,DDIT3,IL1RL1,LEPR,PHC3,PROX1,RUVBL1,CHEK1,EP300,YES1,NOTCH2,JUN,IGF1R,VDR,IL21,IFNG,CXCL11,TXNIP,XBP1,PLK1,KITLG,SEMA4D,CD80,CSF1,CENPA,ADORA2A,TNFRSF4,LIF,TP73,NDRG2,SMAD3,NR2F2,CXCL12,STMN1,PLCE1,RHOB,PIM…	118
Cancer, Organismal Injury and Abnormalities, Renal and Urological Disease	urinary tract cancer	urinary tract cancer	6.19e-08		0.194		0.231	CBX7,DNAH17,REM1,WHSC1,GAS6,PIK3R1,ARAP2,AFDN,EIF4A2,FAM208B,ODC1,CENPE,STK10,SMARCB1,ALDH7A1,ITGA4,TYMS,MAP3K9,APOBEC3B,DAPK1,ACACB,SEMA5A,CARMIL1,RRM2,ENPP5,IGFBP5,PTPN3,OGG1,SP4,SHROOM4,MET,MN1,CDH5,NDUFB7,DHFR,RXRA,THRB,PRDX2,EPHX1,UBE2C,ANK3,SSSCA1,NME1,FGD3,PNKP,CUBN,PROX1,PLXNA2,ANPEP,MRPL22,NOTCH2,AR,CLDN4,PELO,GARNL3,CCR6,CCR1,PHF6,TXNIP,TUBB4B,TJP1,PASK,FLT4,PDPR,FAH,PDZD2,ARHGEF5,GABRR…	349
Cellular Growth and Proliferation	colony formation	colony formation	6.43e-08		-0.851		-0.993	WHSC1,ITSN1,MTBP,GZMB,PLK3,PIK3R1,FRMD6,RICTOR,LIFR,CXCL10,PLK4,HOXB7,BAG1,SMARCB1,RUVBL2,ITGB4,PTPRG,CREBBP,RRM2,IL7,NSMCE3,MET,RUNX1T1,IRS1,E2F1,RAD18,HAS2,ITGA1,DHFR,IFIT2,THRB,NOTCH1,FANCA,UBE2C,AKAP12,NME1,GADD45B,DDIT3,DUSP6,PHC3,RUVBL1,CHEK1,CLEC11A,DUSP5,NOTCH2,AR,JUN,CLDN4,PBXIP1,IGF1R,BCL6B,MCPH1,DPH1,IFNG,DCK,XBP1,PLK1,AXL,F3,KITLG,PTGES,MAD2L1,CCNE1,SEMA4D,CSF1,SPRY2,MAML2,FEN1,LRP1,T…	149
Cancer, Organismal Injury and Abnormalities	connective or soft tissue tumor	connective or soft tissue tumor	6.59e-08	Decreased	-2.139		-2.093	DNAH17,TPBG,KDM6B,HMMR,WBSCR22,ASS1,GPR55,XRCC2,PLK4,SMARCB1,MTHFD2,ADA,ZFHX3,TYMS,ALDH1B1,CCNE2,ACACB,BCORL1,PCGF6,LAIR1,NLGN2,SEMA5A,FERMT2,CARMIL1,RRM2,EMCN,IGFBP5,PTPN3,FMOD,IL7,GPX7,OGG1,SHROOM4,SKP2,MET,SKA3,RUNX1T1,GALK1,CYP4B1,DHFR,RXRA,RALGAPA2,FANCA,NOP9,UBE2C,ANK3,FGD3,DDIT3,IL1RL1,PRDX1,PHLDA2,PNKP,WWC2,TTK,NCKAP5,ANPEP,MAP4,NOTCH2,YES1,AR,CLDN4,PNRC1,CTBP2,VPS13B,CC2D2A,VDR,PALD1,EXO…	364
Tissue Morphology	quantity	quantity of cells	6.68e-08	Decreased	-3.181		-3.745	PIK3R1,CCL20,CCNB2,CP,GPR55,COX6A2,HOXB7,ITPKB,SMARCB1,ADA,HEYL,JAG2,LAIR1,ITGA6,IGFBP5,IL7,OGG1,SP4,KAT6A,RAD18,KIDINS220,THRB,FANCA,SPNS2,HTATIP2,GADD45B,DDIT3,PRDX1,IL1RL1,ANPEP,GNG7,IQGAP2,NOTCH2,ATN1,EXO1,TNFSF11,TXNIP,ZNF521,SERPINB6,IGF2R,BAK1,BUB1,MAD2L1,CSF1,PTH1R,LIG1,SMAD3,POU2AF1,FCER1A,GATA2,TEK,ADAMTS1,TXNRD1,IGF2,POLL,INSR,mir-10,KIAA0101,PCDHGB4,CLSTN1,EIF2S1,CTLA4,HDGF,NFAT5,GATA…	421
Cancer, Endocrine System Disorders, Organismal Injury and Abnormalities, Reproductive System Disease	gonadal tumor	gonadal tumor	7.28e-08		-1.383		-1.203	DNAH17,IDS,PIK3R1,HMMR,SBSPON,CCNB2,EIF4A2,HAUS4,CP,ZBTB40,ODC1,DOCK11,EGR2,CENPE,BCAN,MTHFD2,KANK3,ITGB4,ZFHX3,TYMS,TNFRSF9,SON,JAG2,SEMA5A,RRM2,ATP8A2,OGG1,NRXN1,MET,DOCK9,RASGRF2,RUNX1T1,SUPT16H,GPR65,HAS2,PEAR1,ITGA1,ARHGEF18,DUSP4,DHFR,ECT2,FANCA,HSD11B1,ENTPD7,NOP9,EPHX1,UBE2C,FGD3,PNKP,CUBN,ANPEP,SYNM,DUSP5,NOTCH2,YES1,AR,CLDN4,CCR6,IFNG,PHF6,NRP2,TXNIP,TUBB4B,PASK,FUCA2,NINL,FLT4,INO80D,I…	378
Cell Cycle	ploidy	ploidy	8e-08		-0.743		-0.662	MCM8,DDX11,PLK3,PTTG1,TAL1,PARP2,CXCL12,AURKB,LATS2,STMN1,XRCC2,CENPE,PIM1,SMARCB1,BRCA1,NBEAL2,NOTCH3,ESPL1,CKAP2,AURKA,BUB1B,TPX2,APC,SKP2,E2F1,CUEDC2,FANCA,KIF11,NME1,CDC20,LRP6,E2F3,BCL2,EP300,CCNA2,PELO,TOP2A,GATA6,CUL9,E2F8,TACC3,NINL,PLK1,PDK3,PRMT1,BUB1,MAD2L1,SPRY2,E2F7,CKS1B,FBXO5,CENPH	52
Cell Cycle	mitosis	arrest in mitosis of cervical cancer cell lines	8.05e-08					KIF1C,RMI2,HDAC4,RACGAP1,KIF4A,SPC25,PLK1,UBE2S,TTK,NUF2,TPX2,SPAG5,DYNC1H1,KIF22,BUB1,KNL1,PLK4,CENPI,CENPE,TCP1,FBXO5,NDC80,ARSB,KIF11	24
Cancer, Gastrointestinal Disease, Organismal Injury and Abnormalities	upper gastrointestinal tract tumor	upper gastrointestinal tract tumor	8.52e-08		0.553		0.624	GAS6,PIK3R1,ELMSAN1,ECE2,SMARCB1,ADA,KNSTRN,ZFHX3,DAPK1,ITGA6,SUSD4,IGFBP5,PTPN3,MASTL,NRXN1,PLAG1,RASGRF2,CDH5,KAT6A,ARHGEF18,VPS54,UBE2C,FLNB,SETD7,TTK,ANPEP,GNG7,NOTCH2,PNRC1,PALD1,ABCC9,GPC6,ATN1,EXO1,TUBB4B,ZNF521,IGF2R,LAMC2,BAK1,SLC6A4,SCN7A,LIPT1,PER3,OSCP1,LSR,CHD2,PHF2,SCN5A,NBEAL1,AURKA,GUF1,DYNC1H1,KCNA3,ADCY9,RAI1,POLL,TRPS1,mir-10,TNS1,PARD3B,MANEA,BARD1,PROKR2,CLSTN1,DDX59,E2F3,CTL…	460
Cancer, Hematological Disease, Immunological Disease, Organismal Injury and Abnormalities	myeloid leukemia	myeloid leukemia	1.12e-07	Decreased	-2.051		-2.127	GZMB,POLA1,PIK3R1,AFDN,ITPKB,ECE2,SMARCB1,ADA,ZFHX3,MAP3K9,HEYL,LAIR1,ITGA6,MASTL,VPS54,FANCA,EPHX1,UBE2C,IL1RL1,NOTCH2,VPS13B,PALD1,GPC6,ATN1,TNFSF11,PASK,PDZD2,GATA2,KLHDC1,PER3,TDG,CEP57,CHD2,COQ6,TEK,POLR2H,AURKA,ERCC2,PTPRM,TXNRD1,DYNC1H1,ADCY9,GEN1,INSR,TNS1,mir-10,PPAT,DACT1,BARD1,CLSTN1,DDX59,E2F3,SEMA4C,GATA6,PMEL,PSRC1,ERG,CENPI,LARGE2,MCM6,DDX11,MKI67,ITGA3,PRG4,IL1RL2,RARA,PRIM2,ZFHX4…	414
Cardiovascular System Development and Function	morphology	morphology of cardiovascular system	1.13e-07					DUSP8,F2R,GAS6,TGFBR3,TNNT2,CDKN2C,AFDN,F7,DDIAS,NOS3,CXCL10,ITGA3,TPH1,ECE2,mir-15,PDCD1,RARA,DDAH1,ITGA4,HEYL,CALCRL,CCNE2,ACACB,FBLN5,PAM,RASIP1,SEMA5A,CREBBP,PLEC,L1CAM,THBD,FMOD,GPX7,AKAP13,DOCK1,TIMP4,CCND2,GAB1,CLEC4E,CDH5,MIB1,CCNF,IRS1,KAT6A,UBR1,KIDINS220,HAS2,MAP2K3,RXRA,PARD3,NOTCH1,PER2,AKAP12,SPTBN1,Mcpt1,DUSP6,EP300,AR,JUN,VDR,VCL,ABCC9,IFNG,LIMS2,TXNIP,TNFRSF1A,ZNF521,FLT4,XBP1,AX…	179
Cancer, Organismal Injury and Abnormalities	solid tumor	progressive solid tumor	1.14e-07					POLA1,ABL1,BCL2,BLK,TOP1,YES1,AR,PDCD1,DDR2,FGFR4,IGF1R,KIT,TEK,TYMS,POLE2,TUBB4B,FGFR1,TUBG1,POLE,FLT4,RRM2,AXL,CSF1R,POLD1,MET,NTRK2,TUBE1,DHFR,INSR,TUBG2,POLE3	31
Hematological Disease	blood protein disorder	blood protein disorder	1.19e-07		-0.388		-0.248	CBX7,MAGED1,POLA1,PIK3R1,CDKN2C,MKI67,CHAF1A,MPDZ,BCAT1,PRF1,SRP54,ITGA3,mir-15,PDCD1,BCAN,RARA,SMARCB1,ADA,PRIM2,PSMA2,UNG,TFDP1,CREBBP,RRM2,L1CAM,IL7,ZNF423,PCNA,KAT6A,UBR1,DUSP4,MAP2K3,DHFR,IFIT2,NME1,KAZN,TRIO,EP300,AICDA,PNRC1,TOP2A,KIF2C,FCGR3A/FCGR3B,PSMB9,SIGLEC1,IFNG,TNFSF11,DCK,CNTFR,POLE,XBP1,PLCG1,CDK1,BAK1,PDIA6,TF,SLC6A4,FEN1,NUTF2,TRAF3,LIF,CXCL12,RUNX2,KPNA2,TNFRSF11B,RPS6KB1,HDAC…	115
Cancer, Hematological Disease, Immunological Disease, Organismal Injury and Abnormalities	leukemia	leukemia	1.21e-07	Decreased	-3.218		-3.246	GZMB,POLA1,PIK3R1,AFDN,ITPKB,ECE2,SMARCB1,ADA,ZFHX3,MAP3K9,HEYL,LAIR1,ITGA6,IL7,MASTL,VPS54,FANCA,EPHX1,UBE2C,IL1RL1,CPD,NOTCH2,VPS13B,PALD1,GPC6,ATN1,EXO1,KPNA3,TNFSF11,TUBB4B,PASK,BAK1,PDZD2,MAGI1,SLC6A4,SMAD3,GATA2,KLHDC1,PER3,TDG,CEP57,CHD2,COQ6,TEK,SH2D2A,POLR2H,AURKA,ERCC2,PTPRM,TXNRD1,DYNC1H1,ADCY9,GEN1,INSR,mir-10,TNS1,PPAT,BARD1,DACT1,CLSTN1,DDX59,E2F3,SEMA4C,GATA6,PMEL,PSRC1,PSMC3IP,ERG…	497
Cancer, Hematological Disease, Organismal Injury and Abnormalities	myeloid neoplasm	myeloid neoplasm	1.3e-07		-1.1		-1.136	GZMB,POLA1,PIK3R1,AFDN,ITPKB,ECE2,SMARCB1,ADA,ZFHX3,MAP3K9,HEYL,JAG2,LAIR1,ITGA6,MASTL,VPS54,FANCA,EPHX1,UBE2C,IL1RL1,NOTCH2,VPS13B,PALD1,GPC6,ATN1,TNFSF11,TUBB4B,PASK,PDZD2,SLC6A4,GATA2,KLHDC1,PER3,TDG,CEP57,CHD2,COQ6,TEK,POLR2H,AURKA,ERCC2,PTPRM,TXNRD1,DYNC1H1,ADCY9,GEN1,INSR,TNS1,mir-10,PPAT,BARD1,DACT1,CLSTN1,DDX59,E2F3,SEMA4C,GATA6,PMEL,PSRC1,ERG,CENPI,LARGE2,MCM6,DDX11,MKI67,ITGA3,PRG4,IL1R…	443
Developmental Disorder, Neurological Disease, Organismal Injury and Abnormalities	congenital encephalopathy	congenital encephalopathy	1.48e-07		0.609		1.098	NDST3,RGMA,TRAIP,MIB2,SMAD3,CYP26A1,MAP1B,CCDC88C,LMNB1,WDR62,PYGO1,XRCC2,MPDZ,EMG1,PLK4,EGR2,CENPE,LAMB1,DAG1,BRCA1,TRMT10A,KLF2,MFSD2A,DISP1,STIL,HDAC4,CASP3,TFDP1,FGFR1,CREBBP,RALB,ORC6,CDK6,L1CAM,ITPR1,EXOSC8,VLDLR,FOXC1,STAMBP,NRXN1,ZNF423,KNL1,CCND2,RERE,CCNF,LMNB2,ARHGAP35,SMURF2,MEGF8,NOTCH1,KIF11,COX7B,SLC1A4,NFIX,CDT1,LRP6,PROKR2,ASNS,SASS6,PTPRF,EP300,TEAD1,AR,ASPM,CARD10,FLNA,GMNN,CIT…	92
Cancer, Organismal Injury and Abnormalities	head and neck cancer	metastatic head and neck cancer	1.49e-07					PTTG1,BCL2,TOP1,PDCD1,RUNX2,FGFR4,TOP2A,KIT,TEK,TYMS,TNFSF11,POLE2,TUBB4B,FGFR1,TUBG1,FLT4,POLE,RRM2,AXL,CSF1R,MET,NTRK2,TUBE1,CST7,LSM7,DHFR,ABCC3,POLE3,TUBG2	29
Hematological Disease, Immunological Disease	B-cell lymphoproliferative disorder	B-cell lymphoproliferative disorder	1.56e-07		1.732		1.732	SVEP1,DPYD,WHSC1,SGK1,POLA1,CDKN2C,MKI67,GPSM2,FANCB,MPDZ,PRF1,LPIN1,EGR2,GYS1,ECE2,mir-15,PDCD1,ADA,ZNF462,PRIM2,ITGA4,SEMA5A,CREBBP,RRM2,ITPR1,NRXN1,ZNF423,TANC1,MN1,CCND2,CCNF,SPEN,MED13L,DHFR,ALOX5,RXRA,NOTCH1,MME,TRIO,SETD7,PLXNA2,TMA16,EP300,NOTCH2,NCOA2,CKAP2L,CTBP2,TOP2A,ABCC9,ZWILCH,FCGR3A/FCGR3B,ATN1,PMM2,IFNG,ZNF292,PLEKHG3,TNFSF11,DCK,HECA,TUBB4B,ZNF521,HIP1,DSEL,RELN,POLD1,PDZD2,ALDH…	151
Cancer, Hematological Disease, Organismal Injury and Abnormalities	bone marrow neoplasm	bone marrow neoplasm	1.61e-07		-1.515		-1.563	GZMB,POLA1,PIK3R1,AFDN,ITPKB,ECE2,SMARCB1,ADA,ZFHX3,MAP3K9,HEYL,JAG2,LAIR1,ITGA6,MASTL,VPS54,FANCA,EPHX1,UBE2C,IL1RL1,NOTCH2,VPS13B,PALD1,GPC6,ATN1,TNFSF11,TUBB4B,PASK,PDZD2,SLC6A4,GATA2,KLHDC1,PER3,TDG,CEP57,CHD2,COQ6,TEK,POLR2H,AURKA,ERCC2,PTPRM,TXNRD1,DYNC1H1,ADCY9,GEN1,INSR,TNS1,mir-10,PPAT,BARD1,DACT1,CLSTN1,DDX59,E2F3,SEMA4C,GATA6,PMEL,PSRC1,ERG,CENPI,LARGE2,MCM6,DDX11,MKI67,ITGA3,PRG4,IL1R…	442
Cancer, Organismal Injury and Abnormalities	solid tumor of head and neck	solid tumor of head and neck	1.63e-07		-0.921		-0.876	CBX7,TPBG,GZMB,GAS6,POLA1,PIK3R1,ELMSAN1,XRCC2,SMARCB1,ZFHX3,NWD1,APOBEC3B,SON,JAG2,ITGA6,IGFBP5,THRB,FANCA,PNKP,SYNM,NOTCH2,VPS13B,GPC6,EXO1,ATN1,MTSS1L,TNFSF11,TUBB4B,PASK,POLR1E,LAMC2,BUB1,PDZD2,MAD2L1,MAGI1,PTH1R,TROAP,NDRG2,SCN7A,PER3,TDG,LSR,FGFR4,PHF2,TEK,SCN5A,SH2D2A,ADAMTS1,AURKA,NCF4,ERCC2,PTPRM,DYNC1H1,ADCY9,KANK1,ZNF296,RAI1,TRPS1,INSR,mir-10,PARD3B,RAB11FIP5,MCCC2,MANEA,PROKR2,E2F3,C…	526
Cancer, Organismal Injury and Abnormalities	liquid tumor	liquid tumor	1.77e-07	Decreased	-2.961		-2.981	GZMB,POLA1,PIK3R1,AFDN,ITPKB,ECE2,SMARCB1,ADA,ZFHX3,MAP3K9,HEYL,JAG2,LAIR1,ITGA6,IL7,MASTL,VPS54,FANCA,EPHX1,UBE2C,IL1RL1,CPD,NOTCH2,VPS13B,PALD1,GPC6,ATN1,EXO1,KPNA3,TNFSF11,TUBB4B,PASK,BAK1,PDZD2,MAGI1,SLC6A4,SMAD3,GATA2,KLHDC1,PER3,TDG,CEP57,CHD2,COQ6,TEK,SH2D2A,POLR2H,AURKA,ERCC2,PTPRM,TXNRD1,DYNC1H1,ADCY9,GEN1,INSR,mir-10,TNS1,PPAT,BARD1,DACT1,CLSTN1,DDX59,E2F3,SEMA4C,GATA6,PMEL,PSRC1,PSMC3I…	513
Cancer, Organismal Injury and Abnormalities, Reproductive System Disease	carcinoma	carcinoma in breast	1.79e-07		-1.199		-1.193	NKD1,TRAIP,WHSC1,CAB39L,PIK3R1,ELMSAN1,EIF4A2,HEPH,BCL9,BCAN,DGKG,ERI2,ZFHX3,TYMS,TNFRSF9,DAPK1,ACACB,SOGA1,BCORL1,FERMT2,PTPN3,VLDLR,FMOD,MAMDC2,GPX7,NRXN1,SHROOM4,SKP2,MET,AGPAT4,B4GALNT4,SKA3,RASGRF2,PSMA5,GPR65,DUSP4,DHFR,ANKLE1,RALGAPA2,EPHX1,UBE2C,FLNB,LTBP2,SLAMF1,IL1RL1,PRDX1,SETD7,PLXNA2,TTK,KLHDC9,NOTCH2,AR,ARRB1,CARD10,RANGAP1,BCL6B,VPS13B,CC2D2A,ABCC9,CCR6,PHF6,NRP2,TUBB4B,MRPL12,NCAP…	332
Cancer, Gastrointestinal Disease, Organismal Injury and Abnormalities	large intestine neoplasm	large intestine neoplasm	1.81e-07		1.148		1.227	TPBG,TXNDC5,HOXB7,STK10,SMARCB1,EXOC2,NWD1,PRR16,ACACB,SUSD4,CDH5,NDUFB7,PSMA4,ARHGEF18,LTBP2,DDIT3,CTTNBP2,NOTCH2,ARRB1,CLDN4,BEX4,GPC6,KCNG3,EXO1,MTSS1L,MSL1,CSGALNACT1,LAMC2,PAMR1,IL4I1,MAD2L1,PDZD2,PLXDC1,GMPPA,IDI1,EML4,SMAD3,SCN4B,CEP57,BDH1,LSR,TEK,FICD,DYNC1H1,IGF2,GEN1,TRPS1,ALDH18A1,INSR,mir-10,POLD2,MCCC2,RAB11FIP5,CARS,HDGF,BPNT1,GATA6,CACNA2D3,TRIP13,TIMP3,TACC3,ERG,CAMTA1,CTGF,NCAPG…	1578
Cancer, Hematological Disease, Organismal Injury and Abnormalities	myeloproliferative disorder	myeloproliferative disorder	1.89e-07		-1.337		-1.378	GZMB,POLA1,PIK3R1,AFDN,ITPKB,ECE2,SMARCB1,ADA,ZFHX3,MAP3K9,HEYL,JAG2,LAIR1,ITGA6,MASTL,VPS54,FANCA,EPHX1,UBE2C,IL1RL1,NOTCH2,VPS13B,PALD1,GPC6,ATN1,TNFSF11,TUBB4B,PASK,PDZD2,SLC6A4,GATA2,KLHDC1,PER3,TDG,CEP57,CHD2,COQ6,TEK,POLR2H,AURKA,ERCC2,PTPRM,TXNRD1,DYNC1H1,ADCY9,GEN1,INSR,TNS1,mir-10,PPAT,BARD1,DACT1,CLSTN1,DDX59,E2F3,SEMA4C,GATA6,PMEL,PSRC1,ERG,CENPI,LARGE2,MCM6,DDX11,MKI67,ITGA3,PRG4,IL1R…	441
Cancer, Gastrointestinal Disease, Organismal Injury and Abnormalities	neoplasia	Gastrointestinal Tract Cancer and Tumors	2.18e-07		0.506		0.665	TPBG,TXNDC5,HOXB7,STK10,SMARCB1,ADA,EXOC2,NWD1,PRR16,ACACB,SUSD4,CDH5,NDUFB7,PSMA4,ARHGEF18,LTBP2,DDIT3,CTTNBP2,NOTCH2,ARRB1,CLDN4,BEX4,GPC6,KCNG3,EXO1,MTSS1L,MSL1,CSGALNACT1,LAMC2,PAMR1,IL4I1,MAD2L1,PDZD2,PLXDC1,GMPPA,IDI1,EML4,SMAD3,SCN4B,CEP57,BDH1,LSR,TEK,FICD,DYNC1H1,IGF2,GEN1,TRPS1,ALDH18A1,INSR,mir-10,POLD2,MCCC2,RAB11FIP5,CARS,HDGF,BPNT1,GATA6,CACNA2D3,TRIP13,TIMP3,TACC3,ERG,CAMTA1,CTGF,N…	1641
Cancer, Organismal Injury and Abnormalities	malignant tumor	locally advanced malignant tumor	2.19e-07					ABL1,BCL2,BLK,AR,PDCD1,DDR2,FGFR4,SMO,IGF1R,KIT,TEK,TYMS,POLE2,TUBB4B,FGFR1,TUBG1,FLT4,POLE,RRM2,CDK6,AXL,CSF1R,MET,NTRK2,TUBE1,P2RY12,DHFR,INSR,POLE3,TUBG2	30
Cancer, Gastrointestinal Disease, Organismal Injury and Abnormalities	intestinal tumor	intestinal tumor	2.34e-07		0.625		0.788	TPBG,TXNDC5,HOXB7,STK10,SMARCB1,EXOC2,NWD1,PRR16,ACACB,SUSD4,CDH5,NDUFB7,PSMA4,ARHGEF18,LTBP2,DDIT3,CTTNBP2,NOTCH2,ARRB1,CLDN4,BEX4,GPC6,KCNG3,EXO1,MTSS1L,MSL1,CSGALNACT1,LAMC2,PAMR1,IL4I1,MAD2L1,PDZD2,PLXDC1,GMPPA,IDI1,EML4,SMAD3,SCN4B,CEP57,BDH1,LSR,TEK,FICD,DYNC1H1,IGF2,GEN1,TRPS1,ALDH18A1,INSR,mir-10,POLD2,MCCC2,RAB11FIP5,CARS,HDGF,BPNT1,GATA6,CACNA2D3,TRIP13,TIMP3,TACC3,ERG,CAMTA1,CTGF,NCAPG…	1580
Cancer, Organismal Injury and Abnormalities, Respiratory Disease	squamous cell lung cancer	squamous cell lung cancer	2.51e-07					EME1,DDX11,HIST1H2BD,WBSCR22,PIK3R1,CDKN2C,EIF4A2,LIFR,PDCD1,mir-15,PRIM2,APOBEC3B,SON,CYP7B1,MPC1,USP9X,CREBBP,RRM2,ITPR1,PCDH11X,ARHGAP5,MET,PCNA,ARHGAP35,DHFR,NOTCH1,ECT2,KIF20A,HTATIP2,MCC,PNKP,POLQ,INPP5A,EP300,AICDA,NOTCH2,AR,IGF1R,ATN1,CCR6,PHF6,TUBB4B,POLE,ATP1A2,ZFP36L2,ACVR2A,DCUN1D5,FAT1,CYP26A1,STAB2,IL7R,PLCE1,PABPC4,DPP3,DHTKD1,EZH2,PHF2,BRIP1,BRCA1,B4GALT3,SOX4,AXIN2,POLE2,FGFR1,CD…	98
Cancer, Gastrointestinal Disease, Organismal Injury and Abnormalities	malignant neoplasm of large intestine	malignant neoplasm of large intestine	2.75e-07		1.268		1.336	TPBG,TXNDC5,HOXB7,STK10,SMARCB1,EXOC2,NWD1,PRR16,ACACB,SUSD4,CDH5,NDUFB7,PSMA4,ARHGEF18,LTBP2,DDIT3,CTTNBP2,NOTCH2,ARRB1,CLDN4,BEX4,GPC6,KCNG3,EXO1,MTSS1L,MSL1,CSGALNACT1,LAMC2,PAMR1,IL4I1,MAD2L1,PDZD2,PLXDC1,GMPPA,IDI1,EML4,SMAD3,SCN4B,CEP57,BDH1,LSR,TEK,FICD,DYNC1H1,IGF2,GEN1,TRPS1,ALDH18A1,INSR,mir-10,POLD2,MCCC2,RAB11FIP5,CARS,HDGF,BPNT1,GATA6,CACNA2D3,TRIP13,TIMP3,TACC3,ERG,CAMTA1,CTGF,NCAPG…	1570
Cancer, Gastrointestinal Disease, Organismal Injury and Abnormalities	upper gastrointestinal tract cancer	upper gastrointestinal tract cancer	2.75e-07					GAS6,PIK3R1,ELMSAN1,ECE2,SMARCB1,ADA,KNSTRN,ZFHX3,DAPK1,ITGA6,SUSD4,IGFBP5,PTPN3,MASTL,NRXN1,PLAG1,RASGRF2,CDH5,KAT6A,ARHGEF18,VPS54,UBE2C,FLNB,SETD7,TTK,ANPEP,GNG7,PNRC1,PALD1,ABCC9,GPC6,ATN1,EXO1,TUBB4B,ZNF521,IGF2R,LAMC2,BAK1,SLC6A4,SCN7A,LIPT1,PER3,OSCP1,CHD2,PHF2,SCN5A,NBEAL1,AURKA,GUF1,DYNC1H1,KCNA3,ADCY9,RAI1,POLL,TRPS1,mir-10,TNS1,PARD3B,MANEA,BARD1,PROKR2,CLSTN1,DDX59,E2F3,CTLA4,PGF,HDGF…	445
Cell Cycle	G1/S phase transition	G1/S phase transition	2.86e-07		0.182		0.013	FZR1,LIF,PLK3,TAL1,CDKN2C,MELK,LATS2,PTK2,BCAT1,CAMK2A,mir-15,EZH2,MYBL2,CDC25A,IQGAP3,RPS6KB1,CCNE2,TFDP1,TOPBP1,COPS5,CABLES1,CDK6,KMT2A,SKP2,MET,TOB2,NASP,CCND2,E2F1,LEF1,MAP2K3,INSR,mir-10,CDK2,SNX33,GADD45B,DDIT3,RCHY1,E2F3,BCL2,EP300,ELF4,CCNA2,JUN,HGF,GMNN,IGF1R,KIT,PPARGC1B,CHEK2,IFNG,CDC25C,RASSF6,CDC6,POLE,FOXM1,CDK1,CCNE1,mir-30,CUL2,SPRY2,ZEB2,ZC3H12D	63
Cell Cycle	M phase	M phase of tumor cell lines	2.88e-07		1.752		1.603	AKAP12,KIF20A,KIF23,CDT1,PTTG1,DIAPH3,TRIO,NUF2,AURKB,BCL2,TNKS,SPDL1,KIF13A,TOP2A,GATA6,RGS14,KIFC1,TRIP13,DCTN3,RACGAP1,SVIL,KIF4A,PLK1,NCAPD2,MASTL,MAD2L1,CCNE1,KIF20B,FBXO5,NDC80,CUEDC2,ECT2,CEP55,MCM7	34
Developmental Disorder, Neurological Disease	congenital anomaly of central nervous system	congenital anomaly of central nervous system	2.93e-07		0.609		1.098	NDST3,RGMA,TRAIP,MIB2,SMAD3,CYP26A1,MAP1B,CCDC88C,LMNB1,WDR62,PYGO1,XRCC2,MPDZ,EMG1,PLK4,EGR2,CENPE,LAMB1,DAG1,BRCA1,TRMT10A,KLF2,MFSD2A,DISP1,STIL,HDAC4,CASP3,TFDP1,FGFR1,CREBBP,RALB,ORC6,CDK6,L1CAM,ITPR1,EXOSC8,VLDLR,ERCC2,FOXC1,STAMBP,NRXN1,ZNF423,KNL1,CCND2,RERE,CCNF,LMNB2,ARHGAP35,SMURF2,MEGF8,NOTCH1,KIF11,COX7B,SLC1A4,NFIX,CDT1,LRP6,PROKR2,SASS6,PTPRF,EP300,TEAD1,ASPM,CARD10,FLNA,GMNN,CIT,C…	91
Cancer, Gastrointestinal Disease, Organismal Injury and Abnormalities	intestinal cancer	intestinal cancer	2.98e-07		1.138		1.257	TPBG,TXNDC5,HOXB7,STK10,SMARCB1,EXOC2,NWD1,PRR16,ACACB,SUSD4,CDH5,NDUFB7,PSMA4,ARHGEF18,LTBP2,DDIT3,CTTNBP2,NOTCH2,ARRB1,CLDN4,BEX4,GPC6,KCNG3,EXO1,MTSS1L,MSL1,CSGALNACT1,LAMC2,PAMR1,IL4I1,MAD2L1,PDZD2,PLXDC1,GMPPA,IDI1,EML4,SMAD3,SCN4B,CEP57,BDH1,LSR,TEK,FICD,DYNC1H1,IGF2,GEN1,TRPS1,ALDH18A1,INSR,mir-10,POLD2,MCCC2,RAB11FIP5,CARS,HDGF,BPNT1,GATA6,CACNA2D3,TRIP13,TIMP3,TACC3,ERG,CAMTA1,CTGF,NCAPG…	1572
Developmental Disorder, Embryonic Development, Organismal Development, Tissue Morphology	abnormal morphology	abnormal morphology of embryonic tissue	3e-07					DDX11,TRAIP,CTGF,F2R,TNNT2,AFDN,RBL1,XRCC2,PLK4,ITGA3,RARA,APEX1,CCNE2,JAG2,TFDP1,PAM,RASIP1,COPS5,FERMT2,ITGA6,L1CAM,VLDLR,THBD,ZBTB18,AKAP13,MN1,CCND2,CDH5,MIB1,CCNF,KAT6A,UBR1,ARHGAP35,TFRC,HAS2,SMURF2,RXRA,ECT2,NOTCH1,SPTBN1,PKD2,H2AFZ,EP300,AR,ARRB1,BRD1,MCM10,MCPH1,VCL,DPH1,TNFRSF1A,CENPU,XBP1,FKTN,SLIT2,F3,LTBP1,MAD2L1,CCNE1,TMEM107,UBR4,NDE1,TRRAP,SLC25A19,ZEB2,HOXB6,RIPK3,FBXO5,NR5A2,APB…	153
Cancer, Endocrine System Disorders, Organismal Injury and Abnormalities	endocrine gland tumor	metastatic endocrine gland tumor	3.07e-07					ABL1,BCL2,BLK,PDCD1,RUNX2,FGFR4,TOP2A,IGF1R,KIT,TEK,TYMS,TNFSF11,POLE2,TUBB4B,FGFR1,TUBG1,FLT4,POLE,RRM2,AXL,CSF1R,MET,NTRK2,TUBE1,CST7,LSM7,DHFR,INSR,ABCC3,POLE3,TUBG2	31
Cancer, Organismal Injury and Abnormalities	sarcoma	sarcoma	3.22e-07	Decreased	-2.356		-2.293	DNAH17,KDM6B,ASS1,HMMR,GPR55,XRCC2,PLK4,SMARCB1,ADA,ZFHX3,TYMS,ACACB,PCGF6,BCORL1,LAIR1,SEMA5A,NLGN2,RRM2,CARMIL1,IGFBP5,PTPN3,IL7,GPX7,OGG1,SKP2,SHROOM4,MET,SKA3,RUNX1T1,GALK1,CYP4B1,DHFR,RXRA,RALGAPA2,FANCA,NOP9,UBE2C,ANK3,FGD3,DDIT3,IL1RL1,PRDX1,PNKP,WWC2,NCKAP5,TTK,ANPEP,MAP4,NOTCH2,AR,CLDN4,PNRC1,CTBP2,VPS13B,CC2D2A,PALD1,EXO1,FCGR3A/FCGR3B,RPN1,ICE1,IFNG,TNFRSF1A,TJP1,TUBB4B,NINL,FLT4,NCAPD…	297
Cardiovascular System Development and Function	development	development of vasculature	3.23e-07	Decreased	-4.953		-5.417	ZC3H12A,REM1,PRKAB2,GAS6,PIK3R1,SERPINA3,ODC1,ADA,ITGB4,ITGA4,HEYL,CCNE2,PAM,SEMA5A,FERMT2,FMOD,VLDLR,SKP2,MET,CDH5,MIB1,KAT6A,KIDINS220,HAS2,ITGA1,RXRA,ECT2,FLNB,HTATIP2,DDIT3,Mcpt1,SEMA6A,PROX1,POLD4,ANPEP,OGT,NOTCH2,CTBP2,BCL6B,VDR,CCR6,IFNG,TNFSF11,NRP2,TNFRSF1A,TJP1,FLT4,NPPC,IGF2R,PTGES,CCNE1,ZFPM2,BCAM,UBR4,CSF1,PTH1R,SLC6A4,PLXDC1,PATJ,MAP3K3,CXADR,PPARGC1A,FOXO4,LIF,SMAD3,SEMA6B,HSPA5,GA…	264
Cancer, Hematological Disease, Immunological Disease, Organismal Injury and Abnormalities	acute leukemia	acute leukemia	3.3e-07	Decreased	-2.236		-2.328	GZMB,POLA1,PIK3R1,AFDN,ITPKB,ECE2,ADA,ZFHX3,MAP3K9,HEYL,LAIR1,ITGA6,MASTL,VPS54,FANCA,EPHX1,UBE2C,IL1RL1,NOTCH2,VPS13B,PALD1,GPC6,ATN1,EXO1,TNFSF11,TUBB4B,PASK,PDZD2,MAGI1,GATA2,PER3,TDG,CEP57,CHD2,COQ6,TEK,POLR2H,AURKA,ERCC2,PTPRM,TXNRD1,DYNC1H1,ADCY9,GEN1,INSR,TNS1,mir-10,PPAT,BARD1,DACT1,CLSTN1,DDX59,E2F3,SEMA4C,GATA6,PMEL,PSRC1,ERG,CENPI,LARGE2,MCM6,DDX11,MKI67,ITGA3,PRG4,IL1RL2,RARA,PRIM2,ZF…	426
Cancer, Organismal Injury and Abnormalities	metastatic solid tumor	progressive metastatic solid tumor	3.37e-07					ABL1,BCL2,BLK,AR,DDR2,PDCD1,FGFR4,IGF1R,KIT,TEK,TYMS,POLE2,TUBB4B,FGFR1,TUBG1,FLT4,POLE,RRM2,CSF1R,MET,TUBE1,DHFR,INSR,POLE3,TUBG2	25
Cell Cycle	G2 phase	G2 phase	3.39e-07		0.053		0.004	EME1,FZR1,SRSF2,FOXO4,LIF,PLK3,SGK1,PTTG1,MELK,LATS2,CAMK2A,RUNX2,MYBL2,BRCA1,CDC25A,HDAC4,FGFR1,CDK14,IGFBP5,AURKA,TP53BP2,MASTL,SKP2,CCNB1,MET,IGF2,PKD1,PLK5,IRS1,E2F1,SF3B4,CLSPN,DUSP4,MTDH,PPP5C,CDK2,KIF11,KDM5B,GADD45B,FBXL7,FAM175A,PKD2,ABL1,POLD4,MMS22L,MLH1,BCL2,CHEK1,EP300,RAD51,CCNA2,AR,JUN,FANCD2,FLNA,GMNN,CIT,TCP1,MCM10,MCPH1,ELAC2,CHEK2,DTL,CDC25C,PLK1,FOXM1,CDK1,SULT2B1,MAD2L1,CCNE1…	80
Cancer, Gastrointestinal Disease, Organismal Injury and Abnormalities	colorectal cancer	colorectal cancer	3.58e-07		1.035		1.097	TPBG,GZMB,ASS1,CP,FRMD6,MRGPRX2,PYGO1,XRCC2,HOXB7,STK10,SMARCB1,EXOC2,NWD1,PRR16,ACACB,PEAK1,NUP107,SUSD4,IGFBP5,MASTL,TANC1,CDH5,ARHGEF18,RALGAPA2,LTBP2,DDIT3,PEX19,CTTNBP2,CARNMT1,SYNM,NOTCH2,ARRB1,CLDN4,BEX4,VPS13B,GPC6,EXO1,KCNG3,MTSS1L,CSGALNACT1,PAMR1,IL4I1,BUB1,PDZD2,MAD2L1,HAUS7,NHSL2,FOXO4,IDI1,TROAP,SMAD3,EML4,ETV1,CBX5,SCN4B,CEP57,LSR,TEK,FICD,ESCO2,NBEAL1,ADAMTS1,RAD54L,NCF4,GUF1,DYNC…	1124
Cancer, Gastrointestinal Disease, Organismal Injury and Abnormalities	colon tumor	colon tumor	3.74e-07		1.031		1.073	TPBG,ASS1,CP,FRMD6,MRGPRX2,PYGO1,XRCC2,HOXB7,STK10,SMARCB1,EXOC2,NWD1,PRR16,ACACB,PEAK1,NUP107,SUSD4,MASTL,TANC1,CDH5,ARHGEF18,RALGAPA2,LTBP2,DDIT3,PEX19,CTTNBP2,CARNMT1,SYNM,NOTCH2,ARRB1,CLDN4,BEX4,VPS13B,GPC6,EXO1,KCNG3,MTSS1L,CSGALNACT1,PAMR1,IL4I1,PDZD2,MAD2L1,HAUS7,NHSL2,FOXO4,IDI1,SMAD3,EML4,ETV1,CBX5,SCN4B,CEP57,LSR,TEK,FICD,ESCO2,NBEAL1,ADAMTS1,RAD54L,NCF4,GUF1,DYNC1H1,KANK1,IGF2,GEN1,TRP…	1055
Cancer, Gastrointestinal Disease, Organismal Injury and Abnormalities	gastrointestinal tract cancer	gastrointestinal tract cancer	3.8e-07		1.371		1.461	TPBG,TXNDC5,HOXB7,STK10,SMARCB1,ADA,EXOC2,NWD1,PRR16,ACACB,SUSD4,CDH5,NDUFB7,PSMA4,ARHGEF18,LTBP2,DDIT3,CTTNBP2,NOTCH2,ARRB1,CLDN4,BEX4,GPC6,KCNG3,EXO1,MTSS1L,MSL1,CSGALNACT1,LAMC2,PAMR1,IL4I1,MAD2L1,PDZD2,PLXDC1,GMPPA,IDI1,EML4,SMAD3,SCN4B,CEP57,BDH1,LSR,TEK,FICD,DYNC1H1,IGF2,GEN1,TRPS1,ALDH18A1,INSR,mir-10,POLD2,MCCC2,RAB11FIP5,CARS,HDGF,BPNT1,GATA6,CACNA2D3,TRIP13,TIMP3,TACC3,ERG,CAMTA1,CTGF,N…	1629
Developmental Disorder, Neurological Disease, Organismal Injury and Abnormalities	congenital malformation	congenital malformation of brain	3.88e-07		0.609		1.098	NDST3,RGMA,TRAIP,MIB2,SMAD3,CYP26A1,MAP1B,CCDC88C,LMNB1,WDR62,PYGO1,XRCC2,MPDZ,EMG1,PLK4,EGR2,CENPE,LAMB1,DAG1,BRCA1,TRMT10A,KLF2,MFSD2A,DISP1,STIL,HDAC4,CASP3,TFDP1,FGFR1,CREBBP,RALB,ORC6,CDK6,L1CAM,ITPR1,EXOSC8,VLDLR,FOXC1,STAMBP,NRXN1,ZNF423,KNL1,CCND2,RERE,CCNF,LMNB2,ARHGAP35,SMURF2,MEGF8,NOTCH1,KIF11,COX7B,SLC1A4,NFIX,CDT1,LRP6,PROKR2,SASS6,PTPRF,EP300,TEAD1,ASPM,CARD10,FLNA,GMNN,CIT,CKAP2L,…	90
Cell Cycle	cell cycle progression	cell cycle progression of tumor cell lines	3.99e-07		1.383		1.3	LIG1,FZR1,SRSF2,LIF,TP73,SMAD3,PPP2R5B,CXCL12,PIKFYVE,CDKN2C,MELK,FRMD6,AURKB,mir-15,CAMK2N1,RARA,EZH2,SMARCB1,ZBTB20,BRCA1,ADRA1B,ZFHX3,MIF,DDIT4,mir-223,CDK6,CDK14,CKAP2,AURKA,IL7,KMT2A,HERC2,PCNA,NASP,RUNX1T1,ACKR3,SMARCA2,E2F1,IGFBP3,CLSPN,INSR,LRIG1,mir-10,NOTCH1,CDK2,FANCA,ABL1,BCR,SETD7,POLD4,E2F3,MMS22L,BCL2,CCNA2,AR,CARD10,HGF,TCP1,ERRFI1,PHF6,CDC25C,XBP1,PLK1,USP1,FOXM1,POLD1,CDK1,MAD2L…	74
Cancer, Hematological Disease, Immunological Disease, Organismal Injury and Abnormalities	lymphocytic leukemia	lymphocytic leukemia	4.01e-07	Decreased	-2.396		-2.443	PLD2,SVEP1,WHSC1,POLA1,TIGIT,F7,BCL9,MKI67,RNF125,CXCL10,ILDR1,IL1RL2,IKZF2,mir-15,PDCD1,ADA,PRIM2,CCNT2,STOX2,ITGB4,TIMD4,ZFHX3,ITGA4,BCORL1,CREBBP,USP9X,RRM2,mir-223,IL7,ZNF423,PCNA,HMCN1,RUNX1T1,ZBTB39,H2AFX,SPEN,DHFR,LRIG1,PARD3,ENC1,NOTCH1,DDX51,MME,POLQ,CPD,TMEM45B,TRIO,KAZN,SELENBP1,AICDA,EP300,AKAP11,NOTCH2,YES1,PDE3B,CKAP2L,TOP2A,PALD1,EXO1,KPNA3,CELSR1,IFNG,PHF6,TNFSF11,CXCL11,MEGF10,DC…	158
Cancer, Organismal Injury and Abnormalities	malignant solid tumor	locally advanced malignant solid tumor	4.2e-07					ABL1,BCL2,BLK,AR,PDCD1,DDR2,FGFR4,SMO,IGF1R,KIT,TEK,TYMS,POLE2,TUBB4B,FGFR1,TUBG1,FLT4,POLE,RRM2,CDK6,AXL,CSF1R,MET,NTRK2,TUBE1,DHFR,INSR,POLE3,TUBG2	29
Cancer, Hematological Disease, Immunological Disease, Organismal Injury and Abnormalities	acute myeloid leukemia	acute myeloid leukemia	4.23e-07	Decreased	-2.408		-2.543	GZMB,POLA1,PIK3R1,AFDN,ITPKB,ECE2,ADA,ZFHX3,MAP3K9,HEYL,LAIR1,ITGA6,MASTL,VPS54,FANCA,EPHX1,UBE2C,IL1RL1,NOTCH2,VPS13B,PALD1,GPC6,ATN1,TNFSF11,PASK,PDZD2,GATA2,PER3,TDG,CEP57,CHD2,COQ6,TEK,POLR2H,AURKA,ERCC2,PTPRM,TXNRD1,DYNC1H1,ADCY9,GEN1,INSR,TNS1,mir-10,PPAT,DACT1,BARD1,CLSTN1,DDX59,E2F3,SEMA4C,GATA6,PMEL,PSRC1,ERG,CENPI,LARGE2,MCM6,DDX11,MKI67,ITGA3,PRG4,IL1RL2,RARA,PRIM2,ZFHX4,PIK3C2B,USP9X,…	402
Cancer, Organismal Injury and Abnormalities	upper aerodigestive tract carcinoma	upper aerodigestive tract carcinoma	4.46e-07					MRC1,CENPF,DNAH17,DDX11,CTGF,KDM6B,PLK3,GAS6,PIK3R1,FAM19A5,ITGA8,ELMSAN1,PCDH7,PVRIG,RICTOR,GSS,CXCL10,MYCBP2,MYRIP,BAG1,PDCD1,mir-15,NPTX2,PRIM2,ITGB5,ERI2,ZFHX3,TYMS,CYP7B1,PDE2A,PTPRG,MTSS1,MPC1,BCORL1,NLGN2,COPS5,CREBBP,ITGA6,THY1,IGFBP5,ITPR1,THBD,MET,HMCN1,KAT6A,SPEN,FGD5,HAS2,PEAR1,MAP2K3,DHFR,PARVG,GPR68,VPS54,NOTCH1,INF2,SUMF2,CUBN,LINGO3,TRIO,SETD7,KAZN,CTHRC1,TTK,ANPEP,AVPR1A,EP300,GP…	189
Cancer, Organismal Injury and Abnormalities	carcinoma	locally advanced carcinoma	4.48e-07					TYMS,TUBB4B,POLE2,FGFR1,TUBG1,POLE,FLT4,RRM2,AXL,BCL2,BLK,MET,NTRK2,TUBE1,PDCD1,FGFR4,SMO,IGF1R,KIT,INSR,DHFR,TEK,TUBG2,POLE3	24
Cancer, Gastrointestinal Disease, Organismal Injury and Abnormalities	oral cavity carcinoma	oral cavity carcinoma	4.64e-07					MRC1,DCUN1D5,CTGF,GAS6,FAM19A5,PIK3R1,ITGA8,CXCL12,PCDH7,CXCL10,BAG1,PDCD1,NPTX2,TYMS,NOTCH3,MTSS1,MPC1,NLGN2,CREBBP,ITGA6,IGFBP5,THBD,MET,HMCN1,TUBE1,MATN2,IL1RN,SPEN,IGFBP3,KIAA1524,PEAR1,HAS2,DHFR,mir-10,TUBG2,RAB27B,ATRNL1,PKM,CTHRC1,FGF13,PGF,BCL2,ADSL,TIMP1,GDF10,ASPN,GATA6,FGF7,GPC6,TIMP3,MEGF10,TUBB4B,TUBG1,DPAGT1,FGF1,STRA6,SEMA4D,LAMA4,PRR5,CILP,DSG2,LGALS1	62
Organismal Survival	survival	survival of organism	4.73e-07		-1.556		-1.897	ZC3H12A,CTGF,ITSN1,F2R,TNNT2,CDC7,CDKN2C,F7,MKI67,RBL1,NOS3,ODC1,CXCL10,ITGA3,TPH1,PRF1,A4GALT,mir-15,PDCD1,RARA,ZBTB20,CCNT2,APEX1,ITGA4,TYMS,TNFRSF9,LAG3,THBD,IL7,SKP2,CCND2,E2F1,DUSP4,ITGA1,THRB,NOTCH1,MME,NME1,HTATIP2,SMN1/SMN2,mir-181,IL1RL1,LEPR,PNKP,PKD2,AICDA,CHEK1,ELF4,CLEC11A,TNKS,NOTCH2,IQGAP2,AR,NCOA2,TOP2A,IGF1R,BID,EXO1,FCGR3A/FCGR3B,ATN1,Klrk1,CCR1,EPG5,IFNG,CXCL11,BLMH,CNTN1,PPIF,…	185
Cell Cycle	prometaphase	prometaphase	4.89e-07					AKAP12,CDT1,RACGAP1,BUB1B,NUF2,MASTL,MAD2L1,CCNE1,SPDL1,NDC80,CDC34,ECT2,KIFC1	13
Cellular Growth and Proliferation	colony formation	colony formation of cells	4.89e-07		-1.062		-1.21	ITSN1,MTBP,GZMB,PLK3,PIK3R1,FRMD6,RICTOR,LIFR,PLK4,HOXB7,BAG1,SMARCB1,RUVBL2,ITGB4,PTPRG,CREBBP,RRM2,IL7,NSMCE3,MET,RUNX1T1,IRS1,E2F1,RAD18,HAS2,ITGA1,DHFR,THRB,NOTCH1,FANCA,UBE2C,AKAP12,GADD45B,DDIT3,DUSP6,PHC3,RUVBL1,CHEK1,CLEC11A,DUSP5,NOTCH2,AR,JUN,CLDN4,PBXIP1,IGF1R,BCL6B,MCPH1,DPH1,IFNG,DCK,XBP1,PLK1,KITLG,PTGES,MAD2L1,CCNE1,SEMA4D,CSF1,SPRY2,MAML2,FEN1,TRAF3,LIF,TFG,TP73,PTTG1,TAL1,CXCL12,…	135
Cancer	transformation	cell transformation	5.29e-07		-1.69		-2.111	ITSN1,MTBP,F2R,PIK3R1,AFDN,SERPINA3,RBL1,ODC1,MXD3,ITGB4,HEYL,DAPK1,CCNE2,TFDP1,DDIT4,RASIP1,CREBBP,L1CAM,SKP2,MET,AKAP13,RASGRF2,MN1,RUNX1T1,CCND2,GAB1,IRS1,GPR65,E2F1,CHKA,HAS2,MAP2K3,DHFR,LRIG1,NOTCH1,ECT2,HTATIP2,PRDX1,TRIO,RUVBL1,EP300,YES1,JUN,IGF1R,VDR,FCGR3A/FCGR3B,HIP1,AXL,BAK1,CCNE1,CSF1,TRRAP,PRMT5,EIF2B1,TNFRSF8,DNPH1,Ldha/RGD1562690,FOXO4,TRAF3,PTPN23,TFG,TP73,PTTG1,PBX1,RNF7,AURKB,P…	122
Cancer, Organismal Injury and Abnormalities	malignant connective or soft tissue neoplasm	malignant connective or soft tissue neoplasm	5.59e-07	Decreased	-2.365		-2.307	DNAH17,KDM6B,ASS1,HMMR,GPR55,XRCC2,PLK4,SMARCB1,ADA,ZFHX3,TYMS,ACACB,PCGF6,BCORL1,LAIR1,SEMA5A,NLGN2,RRM2,CARMIL1,IGFBP5,PTPN3,IL7,GPX7,OGG1,SKP2,SHROOM4,MET,SKA3,RUNX1T1,GALK1,CYP4B1,DHFR,RXRA,RALGAPA2,FANCA,NOP9,UBE2C,ANK3,FGD3,DDIT3,IL1RL1,PRDX1,PNKP,WWC2,NCKAP5,TTK,ANPEP,MAP4,NOTCH2,AR,CLDN4,PNRC1,CTBP2,VPS13B,CC2D2A,PALD1,EXO1,FCGR3A/FCGR3B,RPN1,ICE1,IFNG,TNFSF11,TNFRSF1A,TJP1,TUBB4B,NINL,FL…	299
Cancer, Organismal Injury and Abnormalities	connective tissue tumor	connective tissue tumor	5.68e-07	Decreased	-2.038		-1.988	DNAH17,KDM6B,WBSCR22,ASS1,HMMR,GPR55,XRCC2,PLK4,SMARCB1,ADA,ZFHX3,TYMS,CCNE2,ACACB,PCGF6,BCORL1,LAIR1,SEMA5A,NLGN2,RRM2,CARMIL1,IGFBP5,PTPN3,IL7,GPX7,OGG1,SKP2,SHROOM4,MET,SKA3,RUNX1T1,GALK1,CYP4B1,DHFR,RXRA,RALGAPA2,FANCA,NOP9,UBE2C,ANK3,FGD3,DDIT3,IL1RL1,PRDX1,PNKP,WWC2,NCKAP5,TTK,ANPEP,MAP4,NOTCH2,AR,CLDN4,PNRC1,CTBP2,VPS13B,CC2D2A,PALD1,EXO1,FCGR3A/FCGR3B,RPN1,ICE1,IFNG,TNFSF11,TNFRSF1A,TJP1,…	308
Cancer, Organismal Injury and Abnormalities	malignant tumor	progressive malignant tumor	5.72e-07					POLA1,ABL1,BCL2,BLK,TOP1,AR,PDCD1,DDR2,FGFR4,IGF1R,KIT,TEK,TYMS,POLE2,TUBB4B,FGFR1,TUBG1,POLE,FLT4,RRM2,AXL,CSF1R,POLD1,MET,NTRK2,TUBE1,DHFR,INSR,NOTCH1,TUBG2,POLE3	31
Cell Cycle	S phase	arrest in S phase	5.77e-07					mir-181,CDC7,RBL1,CHAF1A,CHEK1,MTCH2,BCL2,EP300,CAMK2N1,mir-15,HGF,BID,BRCA1,CHEK2,CDC25A,TYMS,IFNG,CDC25C,TFDP1,PLK1,CDK1,SULT2B1,MET,E2F1,RAD18,CDK2,LGALS1,POLH	28
Cancer, Organismal Injury and Abnormalities	solid tumor of head and neck	metastatic solid tumor of head and neck	5.81e-07					PTTG1,PGF,BCL2,TOP1,PDCD1,RUNX2,FGFR4,TOP2A,KIT,TEK,TYMS,TNFSF11,POLE2,TUBB4B,FGFR1,TUBG1,FLT4,POLE,RRM2,AXL,CSF1R,MET,NTRK2,TUBE1,CST7,LSM7,DHFR,ABCC3,POLE3,TUBG2	30
Cancer, Organismal Injury and Abnormalities	head and neck cancer	head and neck cancer	6.11e-07		-0.8		-0.768	CBX7,GZMB,GAS6,POLA1,PIK3R1,ELMSAN1,XRCC2,SMARCB1,ZFHX3,NWD1,APOBEC3B,SON,JAG2,ITGA6,IGFBP5,THRB,FANCA,PNKP,SYNM,NOTCH2,VPS13B,GPC6,ATN1,EXO1,MTSS1L,TNFSF11,TUBB4B,PASK,POLR1E,LAMC2,MAD2L1,PDZD2,MAGI1,PTH1R,PER3,TDG,FGFR4,LSR,PHF2,TEK,SCN5A,SH2D2A,ADAMTS1,AURKA,NCF4,ERCC2,PTPRM,DYNC1H1,KANK1,ZNF296,RAI1,TRPS1,INSR,mir-10,PARD3B,MANEA,E2F3,CTLA4,PGF,DHCR7,RNF213,GATA6,ZCCHC14,TIMP3,TRIM2,STARD8,UM…	461
Cellular Movement	cell movement	cell movement of neurons	6.22e-07		-1.564		-1.822	GAS6,NR2F2,MAP1B,CXCL12,RNF7,CDKN2C,LMNB1,GATA2,CDK5R1,STMN1,NR2F1,PTK2,ITGA3,Diaph2,EGR2,NAV1,DDIT4,FGFR1,USP9X,ITGA6,RBFOX2,L1CAM,AURKA,MAPK8IP3,VLDLR,TP53BP2,APC,ZBTB18,ASTN1,MET,NR1D1,ADCYAP1R1,MATN2,RERE,LMNB2,MDK,NOTCH1,ANGPT2,GFRA3,SEMA6A,TRIO,PLXNA2,E2F3,ASPM,TIMP1,FLNA,HGF,EFNB1,IGF1R,KIT,ERRFI1,SEMA3F,NCKAP1,CELSR1,PHF6,NRP2,CXCR4,SLC12A2,SLIT2,RELN,AXL,KITLG,PRKG1,SEMA4D,NTRK2,CCR4,NDE…	74
Organismal Development	abnormal morphology	abnormal morphology of body cavity	6.66e-07					NKD1,ZC3H12A,TRAIP,KDM6B,DUSP8,GAS6,CCNB2,AFDN,CP,XRCC2,ITPKB,HOXB7,ECE2,MTHFD2,ADA,PKDCC,UNG,ITGA4,TNFRSF9,DAPK1,ACACB,JAG2,MTSS1,ITGA6,IGFBP5,FMOD,IL7,GPX7,SKP2,MET,CDH5,MIB1,KAT6A,KIDINS220,HAS2,ITGA1,PARD3,RXRA,PPP5C,HSD11B1,PRDX2,PRDX1,CTHRC1,THEMIS,NOTCH2,YES1,IQGAP2,AR,ARRB1,VDR,DPH1,CCR6,EXO1,CCR1,IFNG,TNFSF11,TXNIP,TNFRSF1A,Pot1b,FKTN,LAMC2,IGF2R,BAK1,FAH,LAMB2,ZFPM2,BCAM,CD80,CSF1,PTH1R…	297
Cancer, Hematological Disease, Immunological Disease, Organismal Injury and Abnormalities	diffuse lymphoma	diffuse lymphoma	6.86e-07		-0.816		-0.794	SVEP1,DPYD,WHSC1,POLA1,CDKN2C,MKI67,GPSM2,FANCB,MPDZ,PRPS1,LPIN1,EGR2,GYS1,ECE2,mir-15,SMARCB1,ZNF462,SARS2,SEMA5A,CREBBP,ITPR1,NRXN1,ZNF423,TANC1,MN1,CCND2,CCNF,SPEN,E2F1,MED13L,DHFR,ALOX5,NOTCH1,MME,LRP6,SETD7,PLXNA2,TMA16,EP300,NOTCH2,NCOA2,CTBP2,TOP2A,ABCC9,ZWILCH,ATN1,PMM2,IFNG,ZNF292,PLEKHG3,TNFSF11,HECA,TUBB4B,ZNF521,POLE,HIP1,DSEL,RELN,POLD1,PDZD2,ALDH1L2,ATP1A2,DOPEY2,PRMT5,CORO2A,CEP112…	138
Cancer, Organismal Injury and Abnormalities, Respiratory Disease	non small cell lung adenocarcinoma	non small cell lung adenocarcinoma	7.03e-07	Decreased	-2.691		-2.416	MAGED1,SVEP1,ARAP2,WBSCR22,PIK3R1,ELMSAN1,STK32B,CCNB2,EIF4A2,BCL9,TYMS,ALDH1B1,APOBEC3B,NLGN2,RRM2,PCDH11X,GPX7,OGG1,NRXN1,SHROOM4,MET,SKA3,GALNT14,KIDINS220,DHFR,ECT2,UBE2C,NME1,HTATIP2,GADD45B,PRDX1,PRDX4,CUBN,CPD,GAS2L3,MRPL38,MAP4,NOTCH2,AR,CLDN4,IRF2BPL,GPC6,ICE1,IFNG,PHF6,CLDN10,TUBB4B,FLT4,PDPR,IGF2R,LYPD3,LAMB2,PTGES,MAD2L1,MAGI1,TRRAP,LIG1,WRAP53,KIF23,NDST3,SCN7A,THSD7A,KNTC1,STAB2,TDG…	276
Organismal Development	morphology	morphology of body cavity	8.18e-07					NKD1,ZC3H12A,TRAIP,KDM6B,DUSP8,GAS6,AFDN,CCNB2,DDIAS,CP,ODC1,XRCC2,TPH1,ITPKB,HOXB7,ECE2,MTHFD2,ADA,PKDCC,UNG,ITGA4,HEYL,TNFRSF9,CYP7B1,DAPK1,ACACB,JAG2,MTSS1,ITGA6,IGFBP5,FMOD,IL7,GPX7,SKP2,MET,CDH5,HELZ2,MIB1,KAT6A,KIDINS220,HAS2,ITGA1,RXRA,PARD3,THRB,PPP5C,HSD11B1,PRDX2,IL1RL1,PRDX1,CTHRC1,THEMIS,NOTCH2,IQGAP2,YES1,AR,ARRB1,VDR,ABCC9,DPH1,CCR6,EXO1,CCR1,IFNG,TNFSF11,LIMS2,TXNIP,TNFRSF1A,ZNF521…	345
Cancer, Endocrine System Disorders, Organismal Injury and Abnormalities, Reproductive System Disease	ovarian cancer	ovarian cancer	8.54e-07					DNAH17,IDS,PIK3R1,HMMR,SBSPON,CCNB2,EIF4A2,HAUS4,CP,ZBTB40,ODC1,DOCK11,EGR2,CENPE,MTHFD2,KANK3,ITGB4,ZFHX3,TYMS,TNFRSF9,SON,JAG2,SEMA5A,RRM2,ATP8A2,NRXN1,MET,DOCK9,RASGRF2,RUNX1T1,SUPT16H,GPR65,HAS2,PEAR1,ITGA1,ARHGEF18,DUSP4,DHFR,ECT2,FANCA,HSD11B1,ENTPD7,NOP9,EPHX1,UBE2C,FGD3,PNKP,CUBN,ANPEP,SYNM,DUSP5,NOTCH2,YES1,AR,CLDN4,CCR6,IFNG,PHF6,NRP2,TXNIP,TUBB4B,PASK,NINL,FUCA2,FLT4,INO80D,IGF2R,CPEB4…	349
Cancer, Organismal Injury and Abnormalities	head and neck cancer	recurrent head and neck cancer	8.86e-07					TYMS,TUBB4B,POLE2,FGFR1,TUBG1,POLE,FLT4,RRM2,AXL,CSF1R,BCL2,MET,TOP1,NTRK2,TUBE1,PDCD1,FGFR4,TOP2A,KIT,DHFR,TEK,TUBG2,POLE3	23
Cancer, Hematological Disease, Organismal Injury and Abnormalities	bone marrow cancer	bone marrow cancer	8.91e-07	Decreased	-2.185		-2.266	GZMB,POLA1,PIK3R1,AFDN,ITPKB,ECE2,SMARCB1,ADA,ZFHX3,MAP3K9,HEYL,LAIR1,ITGA6,MASTL,VPS54,FANCA,EPHX1,UBE2C,IL1RL1,NOTCH2,VPS13B,PALD1,GPC6,ATN1,TNFSF11,PASK,PDZD2,SLC6A4,GATA2,KLHDC1,PER3,TDG,CEP57,CHD2,COQ6,TEK,POLR2H,AURKA,ERCC2,PTPRM,TXNRD1,DYNC1H1,ADCY9,GEN1,INSR,TNS1,mir-10,PPAT,BARD1,DACT1,CLSTN1,DDX59,E2F3,SEMA4C,GATA6,PMEL,PSRC1,ERG,CENPI,LARGE2,MCM6,DDX11,MKI67,ITGA3,PRG4,IL1RL2,RARA,PRIM…	426
Cancer, Organismal Injury and Abnormalities, Reproductive System Disease	benign neoplasm of female genital organ	benign neoplasm of female genital organ	9.31e-07					TPBG,MYL6,F2R,HIST1H2BD,SBSPON,PIK3R1,TGFBR3,CDC7,CDKN2C,EIF4A2,CP,LIFR,MTHFD2,SMG1,ALDH1B1,CALCRL,JAG2,USP9X,CTNNAL1,EMCN,IGFBP5,FMOD,CLCN5,MET,PCNA,LDLRAD4,H2AFX,ARHGAP35,NR3C2,RXRA,LRIG1,NOTCH1,HSD11B1,HIST2H2AA3/HIST2H2AA4,PHLDA2,POLQ,EP300,YES1,AR,JUN,CMTM8,VDR,KPNA3,PHF6,RSF1,TXNIP,RAD51B,SLIT2,LTBP1,PTGES,mir-30,ZFPM2,NR5A2,PTTG1,SCN7A,NR2F2,PARP2,AURKB,MRVI1,NR2F1,BDH1,DHTKD1,SDPR,FGFR1OP…	116
Cellular Movement	invasion	invasion of cells	9.48e-07		-1.875		-2.357	TPBG,KDM6B,WHSC1,GZMB,PIK3R1,AFDN,ODC1,BCAN,ITGB4,AHCY,ITGA4,SEMA5A,FERMT2,RRM2,ITGA6,FMOD,SKP2,MET,CDH5,HAS2,ARHGEF18,ITGA1,THRB,ECT2,ANK3,NME1,HTATIP2,PROX1,ANPEP,GPR182,YES1,NOTCH2,AR,CLDN4,CARD10,TP53INP2,CTBP2,VDR,CCR1,IFNG,TNFSF11,NRP2,TJP1,FLT4,MINK1,MAGI1,CSF1,TRAF3,NDRG2,SMAD3,PTTG1,PIKFYVE,ETV1,CBX5,HSPA5,RHOB,RUNX2,FGFR4,SCN5A,MYCT1,ADAMTS1,VEGFC,RBFOX2,CDK14,AURKA,APC,TLR2,CDC42BPB,IG…	218
Cancer, Organismal Injury and Abnormalities	recurrent cancer	recurrent cancer	9.51e-07					POLA1,PARP2,TOP1,PDCD1,RARA,FGFR4,ADA,PRIM2,BRCA1,TEK,TYMS,HDAC4,POLE2,FGFR1,RRM2,CDK6,AURKA,ERCC2,TXNRD1,MET,TUBE1,DHFR,INSR,NOTCH1,mir-10,POLE3,TUBG2,ABL1,CTLA4,BCL2,YES1,JUN,AR,DDR2,TOP2A,SMO,IGF1R,KIT,PSMB9,TNFSF11,BLMH,DCK,CXCR4,TUBB4B,TUBG1,FLT4,POLE,AXL,CSF1R,POLD1,NTRK2,TNFRSF8,ADORA2A	53
Cancer, Gastrointestinal Disease, Organismal Injury and Abnormalities	digestive organ tumor	digestive organ tumor	9.56e-07		1.496		1.656	TPBG,GARS,TXNDC5,HOXB7,STK10,SMARCB1,ADA,EXOC2,NWD1,PRR16,ACACB,SUSD4,CDH5,NDUFB7,PSMA4,ARHGEF18,LTBP2,DDIT3,CTTNBP2,NOTCH2,ARRB1,CLDN4,BEX4,GPC6,KCNG3,EXO1,MTSS1L,MSL1,CSGALNACT1,LAMC2,PAMR1,IL4I1,MAD2L1,PDZD2,PLXDC1,GMPPA,IDI1,EML4,SMAD3,SCN4B,DOLPP1,CEP57,BDH1,LSR,TEK,FICD,DYNC1H1,IGF2,GEN1,TRPS1,ALDH18A1,INSR,mir-10,POLD2,MCCC2,RAB11FIP5,CARS,KCNK3,HDGF,BPNT1,GATA6,COQ5,CACNA2D3,TRIP13,TIMP3,…	1857
Cardiovascular System Development and Function, Organismal Development	angiogenesis	angiogenesis	9.65e-07	Decreased	-4.904		-5.364	ZC3H12A,REM1,PRKAB2,GAS6,PIK3R1,SERPINA3,ODC1,ADA,ITGB4,ITGA4,HEYL,CCNE2,SEMA5A,FERMT2,VLDLR,SKP2,MET,CDH5,MIB1,KAT6A,HAS2,ITGA1,RXRA,ECT2,FLNB,HTATIP2,DDIT3,SEMA6A,PROX1,POLD4,ANPEP,OGT,CTBP2,BCL6B,CCR6,IFNG,TNFSF11,NRP2,TNFRSF1A,TJP1,FLT4,NPPC,IGF2R,PTGES,CCNE1,ZFPM2,CSF1,PTH1R,PLXDC1,PATJ,MAP3K3,PPARGC1A,FOXO4,LIF,SMAD3,SEMA6B,HSPA5,GATA2,STAB2,PLCD3,TDG,RHOB,PIM1,RUNX2,STAB1,TEK,PGK1,ADAMTS1,…	231
Cancer, Organismal Injury and Abnormalities	metastasis	metastasis of cells	9.69e-07		-1.599		-1.786	F2R,NDRG2,PTTG1,TGFBR3,WBSCR22,SRSF6,TLN1,RICTOR,NOS3,STAB2,PTK2,ITGA3,PRF1,ADGRF5,RHOB,RUNX2,FGFR4,CCR8,JUP,ITGB4,CBR1,TEK,CDC25A,ITGA4,NBEAL2,DAPK1,CASP3,ADAMTS1,RALB,THY1,VEGFC,STX2,IL7,BACH1,TLR2,MET,PCNA,SMURF2,MAP2K3,PARD3,THRB,HTRA1,PDCD5,mir-10,NOTCH1,PRDX2,HTATIP2,ANGPT2,NME1,NTN4,NID2,CTHRC1,PGF,FUT8,YES1,TIMP1,DDR2,HGF,IGF1R,IFNG,LAMA5,TNFSF11,TXNIP,CXCR4,FLT4,FOXM1,RELN,F3,SEMA4D,NTRK…	72
Cancer, Organismal Injury and Abnormalities	tumor	progressive tumor	9.92e-07					POLA1,ABL1,BCL2,BLK,TOP1,YES1,AR,PDCD1,DDR2,FGFR4,IGF1R,KIT,TEK,TYMS,POLE2,TUBB4B,FGFR1,TUBG1,POLE,FLT4,RRM2,AXL,CSF1R,POLD1,MET,NTRK2,TUBE1,INSR,DHFR,NOTCH1,TUBG2,POLE3	32
Cancer, Organismal Injury and Abnormalities	adenocarcinoma	advanced adenocarcinoma	9.93e-07					HIST2H2AA3/HIST2H2AA4,IGFBP4,F2R,SBSPON,PARP2,BCR,CTLA4,FAS,BCL2,C4A/C4B,EPHB6,BLK,TOP1,YES1,PDCD1,FGFR4,DHTKD1,CMTM8,FGFR1OP,KIT,GATA6,TEK,TYMS,RSF1,JAG2,TXNIP,POLE2,FGFR1,POLE,CTNNAL1,FLT4,RRM2,SLIT2,AXL,CSF1R,MET,GINS1,ZFPM2,NTRK2,H2AFX,FAM171A1,RASSF9,LRIG1,HSD11B1,POLE3	45
Cardiovascular Disease, Cardiovascular System Development and Function, Organ Morphology, Organismal Development, Organismal Injury and Abnormalities	abnormal morphology	abnormal morphology of heart	1.01e-06					DUSP8,F2R,TGFBR3,TNNT2,AFDN,CDKN2C,NOS3,ECE2,PDCD1,RARA,ITGA4,CALCRL,ACACB,RASIP1,PLEC,THBD,FMOD,GPX7,DOCK1,AKAP13,TIMP4,CCND2,CDH5,CLEC4E,MIB1,KAT6A,UBR1,KIDINS220,HAS2,PARD3,RXRA,NOTCH1,SPTBN1,AKAP12,EP300,JUN,VCL,TXNIP,XBP1,F3,IGF2R,LTBP1,ZFPM2,SLC6A4,NCOR2,CXADR,PPARGC1A,CD36,CYP26A1,TAL1,NR2F2,LATS2,GATA2,PTK2,RSPO3,TDG,PLCE1,SEMA3D,POSTN,ARHGEF11,JUP,ADRA1B,TEK,SOX4,DISP1,RPS6KB1,CASP3,FGFR…	106
Cancer, Organismal Injury and Abnormalities	advanced cancer	unresectable advanced cancer	1.04e-06					ABL1,CTLA4,BCL2,TOP1,DDR2,PDCD1,KIT,TEK,TYMS,TNFSF11,POLE2,TUBB4B,FGFR1,TUBG1,FLT4,POLE,RRM2,AXL,CSF1R,MET,NTRK2,TUBE1,DHFR,POLE3,TUBG2	25
Cancer, Gastrointestinal Disease, Organismal Injury and Abnormalities	digestive system cancer	digestive system cancer	1.05e-06		1.392		1.486	TPBG,GARS,TXNDC5,HOXB7,STK10,SMARCB1,ADA,EXOC2,NWD1,PRR16,ACACB,SUSD4,CDH5,NDUFB7,PSMA4,ARHGEF18,LTBP2,DDIT3,CTTNBP2,NOTCH2,ARRB1,CLDN4,BEX4,GPC6,KCNG3,EXO1,MTSS1L,MSL1,CSGALNACT1,LAMC2,PAMR1,IL4I1,MAD2L1,PDZD2,PLXDC1,GMPPA,IDI1,EML4,SMAD3,SCN4B,DOLPP1,CEP57,BDH1,LSR,TEK,FICD,DYNC1H1,IGF2,GEN1,TRPS1,ALDH18A1,INSR,mir-10,POLD2,MCCC2,RAB11FIP5,CARS,KCNK3,HDGF,BPNT1,GATA6,COQ5,CACNA2D3,TRIP13,TIMP3,…	1846
Cancer, Gastrointestinal Disease, Organismal Injury and Abnormalities	colon cancer	colon cancer	1.06e-06		1.067		1.08	TPBG,ASS1,CP,FRMD6,MRGPRX2,PYGO1,XRCC2,HOXB7,STK10,SMARCB1,EXOC2,NWD1,PRR16,ACACB,PEAK1,NUP107,SUSD4,MASTL,TANC1,CDH5,ARHGEF18,RALGAPA2,LTBP2,DDIT3,PEX19,CTTNBP2,CARNMT1,SYNM,NOTCH2,ARRB1,CLDN4,BEX4,VPS13B,GPC6,EXO1,KCNG3,MTSS1L,CSGALNACT1,PAMR1,IL4I1,PDZD2,MAD2L1,HAUS7,NHSL2,FOXO4,IDI1,SMAD3,EML4,ETV1,CBX5,SCN4B,CEP57,LSR,TEK,FICD,ESCO2,NBEAL1,ADAMTS1,RAD54L,NCF4,GUF1,DYNC1H1,KANK1,IGF2,GEN1,TRP…	1046
Cancer, Organismal Injury and Abnormalities	neoplasia	neoplasia of epithelial tissue	1.07e-06		-1.593		-1.519	TPBG,GARS,TXNDC5,HOXB7,STK10,SMARCB1,EXOC2,ADA,NWD1,PRR16,ACACB,SUSD4,CDH5,NDUFB7,PSMA4,ARHGEF18,LTBP2,DDIT3,CTTNBP2,NOTCH2,ARRB1,CLDN4,BEX4,GPC6,EXO1,KCNG3,MTSS1L,MSL1,CSGALNACT1,LAMC2,PAMR1,IL4I1,PDZD2,MAD2L1,PLXDC1,IDI1,GMPPA,SMAD3,EML4,SCN4B,CEP57,DOLPP1,BDH1,LSR,TEK,FICD,DYNC1H1,IGF2,GEN1,TRPS1,ALDH18A1,INSR,mir-10,POLD2,RAB11FIP5,MCCC2,CARS,KCNK3,HDGF,BPNT1,GATA6,COQ5,CACNA2D3,TIMP3,TRIP13,…	1996
Cancer, Organismal Injury and Abnormalities	solid tumor	relapsed solid tumor	1.1e-06					POLA1,PARP2,ABL1,BCL2,TOP1,JUN,PDCD1,DDR2,IGF1R,KIT,TYMS,TNFSF11,HDAC4,POLE2,TUBB4B,FGFR1,TUBG1,FLT4,POLE,RRM2,AURKA,CSF1R,POLD1,TUBE1,TNFRSF8,DHFR,INSR,POLE3,TUBG2	29
Cancer, Hematological Disease, Immunological Disease, Organismal Injury and Abnormalities	B-cell lymphoma	B-cell lymphoma	1.18e-06		-0.455		-0.308	SVEP1,DPYD,WHSC1,SGK1,POLA1,CDKN2C,MKI67,GPSM2,FANCB,MPDZ,PRF1,LPIN1,EGR2,GYS1,ECE2,mir-15,PDCD1,ADA,ZNF462,UNG,TNFRSF9,ESPL1,SEMA5A,CREBBP,ITPR1,NRXN1,ZNF423,TANC1,MN1,CCND2,CCNF,H2AFX,SPEN,SMURF2,MED13L,DHFR,ALOX5,RXRA,NOTCH1,MME,PRDX1,SETD7,PLXNA2,TMA16,AICDA,EP300,NOTCH2,NCOA2,CTBP2,TOP2A,ABCC9,ZWILCH,FCGR3A/FCGR3B,ATN1,PMM2,IFNG,ZNF292,PLEKHG3,TNFSF11,HECA,TUBB4B,ZNF521,HIP1,DSEL,RELN,POLD1,…	149
Cancer, Organismal Injury and Abnormalities	malignant solid tumor	recurrent malignant solid tumor	1.24e-06					POLA1,PARP2,ABL1,CTLA4,BCL2,TOP1,AR,PDCD1,DDR2,FGFR4,TOP2A,SMO,IGF1R,KIT,BRCA1,TEK,TYMS,TNFSF11,HDAC4,POLE2,TUBB4B,FGFR1,POLE,FLT4,TUBG1,RRM2,CDK6,AURKA,AXL,CSF1R,POLD1,MET,NTRK2,TUBE1,INSR,TNFRSF8,DHFR,TUBG2,POLE3	39
Cancer, Cell Death and Survival, Organismal Injury and Abnormalities, Tumor Morphology	apoptosis	apoptosis of tumor cells	1.24e-06		-0.703		-0.654	FOXO4,SLC7A11,GZMB,SGK1,TP73,PIK3R1,CXCL12,RHOB,BAG1,mir-15,RARA,EZH2,NOLC1,BRCA1,TNFSF13B,MIF,DAPK1,LAIR1,CASP3,CDK6,VEGFC,PAWR,L1CAM,ITPR1,FMOD,IL7,APC,MET,TIMP4,E2F1,LAMA3,IGFBP3,ITGA1,INSR,JAG1,THRB,mir-10,NOTCH1,CDK2,IL6ST,DDIT3,mir-181,LEPR,ABL1,ANPEP,CTLA4,FAS,CHEK1,BCL2,EP300,YES1,AR,JUN,TIMP1,HGF,IGF1R,KIT,BID,IL21,IFNG,CDC45,IRF4,CD160,CDC6,PLK1,CDK1,ENO1,MCM2,TF,SPRY2,CYCS,TSC22D1,NCOR…	76
Cancer, Gastrointestinal Disease, Organismal Injury and Abnormalities	oral squamous cell carcinoma	oral squamous cell carcinoma	1.32e-06					MRC1,DCUN1D5,CTGF,GAS6,FAM19A5,ITGA8,CXCL12,PCDH7,CXCL10,BAG1,PDCD1,NPTX2,TYMS,NOTCH3,MTSS1,MPC1,NLGN2,ITGA6,IGFBP5,THBD,MET,HMCN1,TUBE1,MATN2,IL1RN,SPEN,IGFBP3,KIAA1524,PEAR1,HAS2,DHFR,mir-10,TUBG2,RAB27B,ATRNL1,PKM,CTHRC1,FGF13,PGF,BCL2,GDF10,ASPN,GATA6,FGF7,GPC6,TIMP3,MEGF10,TUBB4B,TUBG1,DPAGT1,FGF1,STRA6,SEMA4D,PRR5,CILP,DSG2,LGALS1	57
Cancer, Hematological Disease, Immunological Disease, Organismal Injury and Abnormalities	plasma cell dyscrasia	plasma cell dyscrasia	1.35e-06					CBX7,MAGED1,POLA1,CDKN2C,MKI67,CHAF1A,MPDZ,BCAT1,PRF1,SRP54,ITGA3,PDCD1,mir-15,BCAN,RARA,SMARCB1,PRIM2,PSMA2,TFDP1,CREBBP,RRM2,L1CAM,IL7,ZNF423,PCNA,KAT6A,DUSP4,MAP2K3,DHFR,IFIT2,NME1,KAZN,TRIO,EP300,PNRC1,TOP2A,KIF2C,PSMB9,SIGLEC1,IFNG,TNFSF11,DCK,CNTFR,POLE,XBP1,PLCG1,CDK1,PDIA6,SLC6A4,FEN1,NUTF2,TRAF3,CXCL12,RUNX2,KPNA2,TNFRSF11B,RPS6KB1,HDAC4,CASP3,POLE2,PF4,AURKA,GSN,DCHS1,GPR146,APBA3,GRHPR…	101
Cell Cycle	S phase	entry into S phase	1.38e-06		0.318		0.146	FZR1,PAM16,TAL1,ABL1,PBX1,MEIS2,CXCL12,CDKN2C,BCR,E2F3,CTLA4,EP300,JUN,POLR2A,FANCD2,SMARCB1,MCM10,MYBL2,CHEK2,E2F8,CDC25A,UHRF1,TFDP1,PPIF,TOPBP1,CDC6,CREBBP,ITGA6,PLCG1,FOXM1,IL7,APC,SKP2,FGF1,KITLG,MET,CCNE1,ADCYAP1R1,IRS1,E2F1,FBXO5,mir-10,CDK2,MCM7	44
Cancer, Organismal Injury and Abnormalities	carcinoma	progressive carcinoma	1.41e-06					TYMS,TUBB4B,POLE2,FGFR1,TUBG1,POLE,FLT4,RRM2,AXL,CSF1R,BLK,MET,AR,NTRK2,TUBE1,PDCD1,FGFR4,IGF1R,KIT,INSR,DHFR,TEK,TUBG2,POLE3	24
Cancer, Organismal Injury and Abnormalities, Renal and Urological Disease	bladder carcinoma	bladder carcinoma	1.44e-06					MIB2,HIST1H2BD,PIK3R1,EIF4A2,LIFR,MYCBP2,LPIN1,PRG4,PDCD1,STK10,IRS2,ACACB,SEMA5A,CREBBP,USP9X,CARMIL1,SHROOM4,AKAP13,MN1,RERE,SPEN,ARHGAP35,GPR68,RXRA,NOTCH1,ARHGEF10,UBE2C,ANK3,FGD3,ADAMTS14,PNKP,PCDHB3,POLQ,C3orf70,ANKRD12,MRPL22,EP300,NOTCH2,AR,PELO,TICRR,GARNL3,ZBTB4,TOP2A,PSMB9,PHF6,PLXNA1,PDE4DIP,PLK1,PDZD2,SNRPC,KIF20B,RALGPS1,DOPEY2,ATAD3A,CPXM1,ACVR2A,KIF23,TROAP,PDE3A,TLN1,RHOB,EZH2,HI…	113
Cancer, Organismal Injury and Abnormalities	head and neck neoplasia	head and neck neoplasia	1.46e-06		0.041		0.125	CBX7,TPBG,GZMB,GAS6,PIK3R1,POLA1,ASS1,ELMSAN1,CCNB2,XRCC2,ITPKB,SMARCB1,ZFHX3,NWD1,APOBEC3B,SON,DAPK1,CCNE2,JAG2,ITGA6,IGFBP5,PLAG1,THRB,FANCA,PNKP,SYNM,NOTCH2,VPS13B,GPC6,EXO1,ATN1,MTSS1L,TNFSF11,TUBB4B,PASK,POLR1E,LAMC2,BUB1,PDZD2,MAD2L1,MAGI1,PTH1R,FOXO4,NDRG2,TROAP,SCN7A,PER3,TDG,LSR,FGFR4,PHF2,TEK,SCN5A,SH2D2A,ADAMTS1,AURKA,NCF4,ERCC2,PTPRM,DYNC1H1,ADCY9,KANK1,IGF2,ZNF296,RAI1,TRPS1,TBKBP1,I…	646
Cancer, Gastrointestinal Disease, Organismal Injury and Abnormalities	oral tumor	oral tumor	1.52e-06					MRC1,DCUN1D5,CTGF,GAS6,PIK3R1,FAM19A5,ITGA8,CXCL12,PCDH7,CXCL10,BAG1,PDCD1,LSR,NPTX2,CDC42EP1,PCDHGB6,TYMS,NOTCH3,MTSS1,MPC1,NLGN2,CREBBP,ITGA6,IGFBP5,THBD,GPX7,APC,PLAG1,MET,HMCN1,PKD1,TUBE1,MATN2,IL1RN,SPEN,IGFBP3,KIAA1524,PEAR1,HAS2,DHFR,IFIT2,mir-10,NOTCH1,PER2,TUBG2,LEPR,RAB27B,ATRNL1,PKM,CTHRC1,BCL2,PGF,FGF13,SCARB2,ADSL,NOTCH2,RNPC3,LYST,TIMP1,SMO,GDF10,ASPN,GATA6,FGF7,GPC6,CCL19,CHEK2,ATN…	86
Hematological Disease, Immunological Disease, Organismal Injury and Abnormalities	histiocytosis	histiocytosis	1.55e-06					TNFRSF9,JAG2,DCK,POLE2,TUBB4B,POLA1,TUBG1,POLE,RRM2,PDGFC,CSF1R,POLD1,KITLG,C4A/C4B,IL7R,TUBE1,INSR,FCGR3A/FCGR3B,MMP9,TUBG2,POLE3	21
Cancer, Organismal Injury and Abnormalities, Respiratory Disease	lung carcinoma	stage 4 lung carcinoma	1.75e-06					TYMS,TNFSF11,POLE2,TUBB4B,TUBG1,POLE,FLT4,CDK6,RRM2,CTLA4,BCL2,BLK,MET,TOP1,TUBE1,PDCD1,TOP2A,IGF1R,INSR,DHFR,TUBG2,POLE3	22
Cancer, Hematological Disease, Organismal Injury and Abnormalities	malignant lymphoid neoplasm	relapsed malignant lymphoid neoplasm	1.83e-06					POLA1,ABL1,BCL2,YES1,PDCD1,DDR2,RARA,ADA,KIT,TEK,TYMS,TNFSF11,HDAC4,DCK,POLE2,TUBB4B,TUBG1,POLE,RRM2,AURKA,AXL,CSF1R,POLD1,TXNRD1,TUBE1,DHFR,TNFRSF8,ADORA2A,NOTCH1,POLE3,TUBG2	31
Cell Cycle	G1 phase	arrest in G1 phase	1.95e-06					FZR1,MTBP,TP73,MELK,DDIAS,RBL1,BOP1,mir-15,PIM1,EZH2,SMARCB1,MYBL2,BRCA1,EPB41L1,CDC25A,TYMS,RPS6KB1,TFDP1,TOPBP1,COPS5,IL7,CDCA2,KMT2A,NOCT,SKP2,MET,TOB2,CBL,RUNX1T1,CCND2,SMARCA2,E2F1,IGFBP3,TFRC,MAP2K3,SPTAN1,TMPO,NOTCH1,CDK2,AKAP12,DDIT3,PAM16,BARD1,PKM,ABL1,BCR,E2F3,MLH1,EP300,SYNM,BCL2,CCNA2,NOTCH2,JUN,HGF,GMNN,PPARGC1B,CHEK2,IFNG,ALOX15,RASSF6,STRADA,CDC6,AXL,FOXM1,CSF1R,BAK1,CCNE1,mir-30,…	73
Cellular Movement, Nervous System Development and Function	migration	migration of neurons	1.99e-06		-1.026		-1.282	GAS6,NR2F2,MAP1B,CXCL12,RNF7,CDKN2C,LMNB1,GATA2,CDK5R1,STMN1,NR2F1,PTK2,ITGA3,Diaph2,EGR2,NAV1,DDIT4,FGFR1,USP9X,ITGA6,RBFOX2,L1CAM,AURKA,MAPK8IP3,VLDLR,TP53BP2,APC,ZBTB18,ASTN1,MET,NR1D1,ADCYAP1R1,MATN2,RERE,LMNB2,MDK,ANGPT2,GFRA3,SEMA6A,TRIO,PLXNA2,E2F3,ASPM,FLNA,HGF,EFNB1,IGF1R,KIT,ERRFI1,NCKAP1,CELSR1,PHF6,NRP2,CXCR4,SLC12A2,SLIT2,AXL,RELN,KITLG,PRKG1,SEMA4D,NTRK2,CCR4,NDE1,KIF20B,NFIA,NDNF,A…	71
Cancer, Gastrointestinal Disease, Organismal Injury and Abnormalities	metastatic colorectal cancer	metastatic colorectal cancer	2.02e-06					DLGAP5,DPYD,CTGF,SLC7A11,F2R,CD36,TGFBR3,SMAD3,NCAPG,RTN1,CXCL12,CDKN2C,RICTOR,AURKB,PBK,NR2F1,TOP1,mir-15,TEK,TNFRSF11B,TYMS,FSTL3,LRRC17,FGFR1,mir-223,RRM2,VEGFC,CAPG,IGFBP5,ERCC2,MET,CCND2,ACKR3,IRS1,LAMA3,DUSP4,JAG1,HTRA1,mir-10,PDLIM3,MME,KIF20A,ANK3,mir-181,DUSP6,ABL1,ANPEP,mir-628,FAS,PGF,CLDN4,DDR2,BEX4,TGFB2,KIT,GATA6,FCGR3A/FCGR3B,FRY,FLT4,PLSCR4,UMPS,SLC5A3,FGF1,mir-30,MAFB,ZFP36L2,CEM…	69
Cancer, Hematological Disease, Immunological Disease, Organismal Injury and Abnormalities	Langerhans cell histiocytosis	Langerhans cell histiocytosis	2.03e-06					TNFRSF9,JAG2,DCK,POLE2,TUBB4B,POLA1,TUBG1,POLE,RRM2,PDGFC,POLD1,KITLG,IL7R,C4A/C4B,TUBE1,INSR,FCGR3A/FCGR3B,MMP9,TUBG2,POLE3	20
Cardiovascular Disease, Cardiovascular System Development and Function	abnormal morphology	abnormal morphology of cardiovascular system	2.06e-06					DUSP8,F2R,TGFBR3,TNNT2,AFDN,CDKN2C,F7,NOS3,CXCL10,ITGA3,ECE2,PDCD1,RARA,DDAH1,ITGA4,CALCRL,CCNE2,ACACB,PAM,RASIP1,SEMA5A,CREBBP,PLEC,THBD,FMOD,GPX7,AKAP13,DOCK1,TIMP4,CCND2,GAB1,CLEC4E,CDH5,MIB1,CCNF,KAT6A,UBR1,KIDINS220,HAS2,PARD3,RXRA,NOTCH1,PER2,SPTBN1,AKAP12,EP300,JUN,VCL,TXNIP,TNFRSF1A,XBP1,AXL,IGF2R,F3,LTBP1,CCNE1,ZFPM2,BCAM,SLC6A4,NCOR2,ADORA2A,CXADR,PPARGC1A,LIF,CD36,CYP26A1,NR2F2,TAL1,CX…	138
Cardiovascular System Development and Function, Organ Morphology, Organismal Development	morphology	morphology of heart	2.23e-06					DUSP8,F2R,TGFBR3,TNNT2,AFDN,CDKN2C,DDIAS,NOS3,TPH1,ECE2,mir-15,PDCD1,RARA,ITGA4,HEYL,CALCRL,ACACB,RASIP1,PLEC,THBD,FMOD,GPX7,AKAP13,DOCK1,TIMP4,CCND2,CLEC4E,CDH5,MIB1,IRS1,KAT6A,UBR1,KIDINS220,HAS2,MAP2K3,PARD3,RXRA,NOTCH1,SPTBN1,AKAP12,DUSP6,EP300,AR,JUN,VCL,VDR,ABCC9,LIMS2,TXNIP,ZNF521,XBP1,IGF2R,F3,LTBP1,KITLG,ZFPM2,mir-30,PTH1R,SLC6A4,NCOR2,CXADR,PPARGC1A,LIF,CD36,CYP26A1,NR2F2,TAL1,LATS2,GAT…	131
Cell Cycle	mitosis	delay in mitosis of tumor cell lines	2.33e-06					MAD2L1,DLGAP5,CDC25C,CDC20,CENPE,PTTG1,TOP2A,PKMYT1,PLK1,AURKA,BRCA1,CDK1,CCNB1	13
Cardiovascular System Development and Function, Cellular Movement	cell movement	cell movement of endothelial cells	2.35e-06	Decreased	-3.798		-4.179	PLD2,ZC3H12A,CTGF,F2R,GAS6,CD36,HMMR,CXCL12,HSPA5,NOS3,STAB2,NEU1,PTK2,SEMA6D,ITGA3,RHOB,SEMA3D,PIM1,CCR8,STAB1,CDC42EP1,CCBE1,ITGB4,DLC1,KLF2,TEK,ITGA4,SH2D2A,PIK3C2B,SFRP4,MIF,PDE2A,MTSS1,ADAMTS1,PF4,FGFR1,SEMA5A,THY1,VEGFC,THRA,TARS,ADGRA2,THBD,FOXC1,KMT2A,APC,SASH1,MET,IGF2,GAB1,CDH5,ACKR3,TGFB3,IGFBP3,MAP2K3,MDK,mir-10,FLNB,ANGPT2,PKM,CCL24,PROX1,ANPEP,FGF13,PGF,TIMP1,FLNA,HGF,TGFB2,GATA6,SE…	95
Cancer, Organismal Injury and Abnormalities	carcinoma	advanced stage carcinoma	2.36e-06					F2R,PTTG1,SBSPON,PARP2,TOP1,PDCD1,DHTKD1,FGFR4,EZH2,FGFR1OP,BRCA1,TEK,TYMS,JAG2,POLE2,FGFR1,CTNNAL1,RRM2,CDK6,SLC12A7,ERCC2,MET,GINS1,TUBE1,H2AFX,FAM171A1,KIAA1524,RASSF9,INSR,DHFR,LRIG1,HSD11B1,TUBG2,POLE3,HIST2H2AA3/HIST2H2AA4,IGFBP4,BCR,CTLA4,FAS,BCL2,C4A/C4B,BLK,EPHB6,YES1,AR,CMTM8,SMO,IGF1R,TOP2A,KIT,SSR2,GATA6,RSF1,TXNIP,TUBB4B,TUBG1,POLE,FLT4,SLIT2,AXL,CSF1R,ZFPM2,NTRK2,MAFB	64
Cancer, Organismal Injury and Abnormalities	tumorigenesis	tumorigenesis of tissue	2.37e-06		-1.93		-1.885	TPBG,GARS,TXNDC5,HOXB7,STK10,SMARCB1,EXOC2,ADA,NWD1,PRR16,ACACB,SUSD4,CDH5,NDUFB7,PSMA4,ARHGEF18,LTBP2,DDIT3,CTTNBP2,NOTCH2,ARRB1,CLDN4,BEX4,GPC6,EXO1,KCNG3,MTSS1L,MSL1,CSGALNACT1,LAMC2,PAMR1,IL4I1,PDZD2,MAD2L1,PLXDC1,IDI1,GMPPA,SMAD3,EML4,KLHDC1,SCN4B,CEP57,DOLPP1,BDH1,LSR,TEK,FICD,DYNC1H1,IGF2,GEN1,TRPS1,ALDH18A1,INSR,mir-10,POLD2,RAB11FIP5,MCCC2,CARS,KCNK3,HDGF,BPNT1,GATA6,COQ5,CACNA2D3,TIMP3,…	2015
Cancer, Endocrine System Disorders, Organismal Injury and Abnormalities	endocrine gland tumor	endocrine gland tumor	2.48e-06		0.523		0.609	CBX7,DNAH17,SVEP1,KDM6B,GAS6,HMMR,ASS1,WBSCR22,TXNDC11,CCNB2,BCL9,ODC1,ITPKB,KANK3,PKDCC,CEP170B,CTU2,ERI2,IQGAP3,ZFHX3,KCNQ5,NWD1,TYMS,TNFRSF9,DAPK1,JAG2,ESPL1,FAM118A,BCORL1,NLGN2,RRM2,VSTM1,ATP8A2,SHROOM4,UNKL,SKP2,MET,MN1,SRSF4,DHFR,THRB,ANKLE1,PRDX2,INF2,HTATIP2,CHCHD10,PRDX1,MCC,CKAP4,PLXNA2,POLD4,NOTCH2,AR,CARD10,IRF2BPL,CTBP2,TMEM238,VDR,EXO1,ATN1,FCGR3A/FCGR3B,IFNG,TNFSF11,TNFRSF1A,TUBB4…	346
Cancer, Endocrine System Disorders, Organismal Injury and Abnormalities	malignant neoplasm of endocrine gland	malignant neoplasm of endocrine gland	2.54e-06		0.342		0.325	CBX7,NMB,WBSCR22,CDKN2C,MKI67,ODC1,LIFR,ITGA3,PDCD1,TYMS,MPC1,CREBBP,mir-223,RRM2,SKP2,MET,CCND2,DHFR,THRB,ALOX5,NOTCH1,SPTBN1,MME,HTATIP2,mir-181,KAZN,TRIO,POLD4,INPP5A,CHEK1,EP300,SRGAP1,TOP2A,IGF1R,DAP3,ALOX15,TNFSF11,TBC1D9,TUBB4B,FLT4,POLE,SLIT2,AXL,LAMC2,mir-30,S1PR1,CST7,ABCC3,PPARGC1A,RTN1,PTTG1,UNC5B,TDG,TOP1,RUNX2,FGFR4,PDIA4,C1QBP,DLC1,TEK,SCN5A,RPS6KB1,ADAMTS1,POLE2,FGFR1,THRA,APC,GRH…	107
Cancer, Organismal Injury and Abnormalities, Tumor Morphology	progression	progression of tumor	2.68e-06		-1.223		-1.348	FOXO4,GZMB,NR2F2,CXCL12,PRF1,PLCE1,FGFR4,EZH2,STAB1,MIF,CABLES1,FERMT2,ITGA6,CDK6,VEGFC,THBD,FOXC1,SKP2,TLR2,MET,SPARCL1,ACKR3,ABCC4,CDK2,PHLPP1,IGFBP4,ANPEP,CTLA4,FAS,BCL2,EP300,AR,JUN,TIMP1,EAF2,HGF,IGF1R,FCGR3A/FCGR3B,NRP2,CXCR4,AXL,F3,TLR4,CCNE1,CD80,CSF1,CLDN1,PRMT5,CKS1B,MMP9,WNT5A,LGALS1	52
Cancer, Hematological Disease, Organismal Injury and Abnormalities	hematologic cancer	advanced hematologic cancer	2.75e-06					DCK,POLE2,TUBB4B,POLA1,TUBG1,POLE,ABL1,RRM2,AXL,POLD1,GATA2,CSF1R,YES1,TUBE1,DDR2,SMARCB1,KIT,IDH2,PRIM2,DHFR,TEK,TUBG2,POLE3	23
Cancer, Hematological Disease, Immunological Disease, Organismal Injury and Abnormalities	chronic leukemia	chronic leukemia	2.85e-06		-1.128		-1.066	PLD2,SVEP1,POLA1,TIGIT,F7,RNF125,ILDR1,IL1RL2,mir-15,PDCD1,SMARCB1,ADA,CCNT2,PRIM2,TIMD4,ITGA4,ZFHX3,RRM2,IL7,ZBTB39,H2AFX,SPEN,DHFR,LRIG1,ENC1,NOTCH1,MME,POLQ,CPD,TMEM45B,TRIO,SELENBP1,CHEK1,AKAP11,AICDA,YES1,NOTCH2,JUN,PDE3B,CKAP2L,PALD1,KPNA3,CELSR1,IFNG,ALOX15,TNFSF11,CXCL11,MEGF10,DCK,FLT4,POLE,PLK1,AXL,POLD1,CDK1,BAK1,MAGI1,CD80,CD244,S1PR1,ABCC3,SRSF2,DAD1,TP73,SMAD3,GATA2,STAB2,KLHDC1,ZNF…	124
Cancer, Organismal Injury and Abnormalities	adenocarcinoma	adenocarcinoma	2.96e-06	Decreased	-3.4		-3.243	TPBG,TXNDC5,HOXB7,STK10,SMARCB1,ADA,EXOC2,NWD1,PRR16,ACACB,SUSD4,CDH5,NDUFB7,PSMA4,ARHGEF18,LTBP2,DDIT3,CTTNBP2,NOTCH2,ARRB1,CLDN4,BEX4,GPC6,KCNG3,EXO1,MTSS1L,MSL1,CSGALNACT1,LAMC2,PAMR1,IL4I1,MAD2L1,PDZD2,PLXDC1,GMPPA,EML4,SMAD3,SCN4B,DOLPP1,CEP57,BDH1,LSR,TEK,FICD,DYNC1H1,IGF2,GEN1,TRPS1,ALDH18A1,INSR,mir-10,POLD2,MCCC2,RAB11FIP5,CARS,HDGF,BPNT1,GATA6,COQ5,CACNA2D3,TRIP13,TIMP3,TACC3,OLFML1,ERG…	1809
Cancer, Hematological Disease, Immunological Disease, Organismal Injury and Abnormalities	B-cell leukemia	B-cell leukemia	3e-06					MME,SRSF2,DAD1,WHSC1,TP73,POLA1,ABL1,PBX1,TRIO,BCR,FAS,BCL2,IL7R,CXCL10,IKZF2,mir-15,PDCD1,CHD2,CKAP2L,SMO,ADA,KIT,PXDN,PRIM2,ITGA4,SH2D2A,IFNG,TNFSF11,CD160,DCK,CREBBP,RRM2,ZNF423,RUNX1T1,NTRK2,CD80,CD244,S1PR1,PRR5,IDH2,NOTCH1	41
Cell Cycle	ploidy	ploidy of cells	3e-06		-0.945		-0.837	NME1,DDX11,CDC20,PTTG1,PARP2,LRP6,CXCL12,AURKB,E2F3,EP300,BCL2,CCNA2,XRCC2,PELO,CENPE,PIM1,SMARCB1,GATA6,BRCA1,E2F8,NBEAL2,TACC3,NOTCH3,ESPL1,NINL,PLK1,CKAP2,AURKA,PDK3,APC,PRMT1,SKP2,BUB1,MAD2L1,SPRY2,E2F1,E2F7,CKS1B,FBXO5,CENPH,FANCA	41
Cellular Development, Cellular Growth and Proliferation, Lymphoid Tissue Structure and Development, Tissue Development	proliferation	proliferation of bone marrow cells	3.04e-06		-0.793		-0.999	FOXO4,LIF,F2R,TAL1,ABL1,PBX1,CXCL12,CCL20,BCR,AURKB,CXCL10,IKZF2,PIM1,TGFB2,MRAS,KIT,CDC25A,IL21,IFNG,PF4,VWF,FOXM1,IL7,CSF1R,KMT2A,ERG,CCNB1,SKP2,KITLG,RUNX1T1,CCND2,CSF1,IGFBP3,CYSLTR1,MAFB,FANCA,ACTL6A	37
Cancer, Hematological Disease, Organismal Injury and Abnormalities	hematologic cancer	relapsed hematologic cancer	3.21e-06					POLA1,ABL1,BCL2,YES1,PDCD1,DDR2,RARA,ADA,KIT,PRIM2,TEK,TYMS,PSMB9,TNFSF11,HDAC4,DCK,POLE2,CXCR4,TUBB4B,TUBG1,POLE,RRM2,AURKA,AXL,CSF1R,POLD1,TXNRD1,TUBE1,TNFRSF8,DHFR,ADORA2A,NOTCH1,TUBG2,POLE3	34
Cancer, Organismal Injury and Abnormalities	tumor	tumor in nervous system	3.34e-06		-1.403		-1.437	DNAH17,ZC3H12A,TPBG,KDM6B,IDS,POLA1,HMMR,PIK3R1,XRCC2,DOCK11,BCAN,SMARCB1,ITGB4,SLCO2B1,ZFHX3,NWD1,TYMS,SEMA5A,NLGN2,RRM2,EMCN,IGFBP5,PCDH11X,IL7,MET,MN1,MIB1,DHFR,ECT2,UBE2C,NME1,PLXNA2,THEMIS,MAP4,NOTCH2,ARRB1,CTBP2,VPS13B,CCR6,ICE1,IFNG,PHF6,TNFRSF1A,TJP1,TUBB4B,FLT4,BUB1,MAD2L1,CSF1,TRRAP,PTH1R,ABCC3,LRRC32,LRIG2,LIF,TROAP,NDRG2,KIF1B,PTTG1,SMAD3,SCN7A,TLN1,KNTC1,HSPA5,RUNX2,PIM1,FGFR4,TEK,PT…	254
Cell Death and Survival	cell death	cell death of colorectal cancer cell lines	3.54e-06		-0.699		-0.663	TRAF3,GZMB,PLK3,SGK1,TP73,TRAP1,CDC7,MELK,RICTOR,G0S2,PRPS1,BAG1,EXOC2,MIF,CASP3,TOPBP1,CKAP2,PDE4B,GSN,KMT2A,TP53BP2,TXNRD1,APC,CCNB1,MET,IGF2,ACKR3,E2F1,IGFBP3,VDAC1,PHF1,mir-10,ENC1,NOTCH1,PHLPP1,UBE2C,CDC20,DDIT3,PKM,ABL1,DTYMK,TTK,MLH1,FAS,CHEK1,BCL2,EP300,TNKS,PARK7,TIMP1,HGF,CTBP2,IGF1R,BID,GATA6,VDR,HCST,CHEK2,Klrk1,IFNG,ALOX15,TNFRSF1A,RASSF6,CXCR4,XBP1,HSPD1,IGF2R,CDK1,BAK1,PRKG1,FBXO5,…	77
Cancer, Hematological Disease, Immunological Disease, Organismal Injury and Abnormalities	small-cell lymphoma	small-cell lymphoma	3.54e-06					SVEP1,DPYD,WHSC1,MGA,POLA1,CDKN2C,SYNE1,MKI67,MRVI1,GPSM2,FANCB,MPDZ,SHROOM3,PRPS1,GYS1,EGR2,LPIN1,PIM1,ECE2,mir-15,SMARCB1,CHD2,ZNF462,CCDC86,SARS2,DSP,MCM5,ESPL1,PTPRD,UROS,CREBBP,SP140,CDK6,CD101,ATP10A,ITPR1,CDCA2,NRXN1,MEF2B,TLR2,TANC1,DLG5,CCND2,TUBE1,CD70,SPEN,PENK,E2F1,LAMA3,ALOX5,NOTCH1,TUBG2,PDLIM3,MME,LRP6,ABL1,SETD7,PLXNA2,TMA16,KMT2C,EP300,BCL2,ADSL,NOTCH2,NCOA2,AHNAK,HGF,CTBP2,TOP2A…	96
Cancer, Hematological Disease, Immunological Disease, Organismal Injury and Abnormalities	lymphocytic cancer	high grade lymphocytic cancer	3.54e-06		-1		-0.961	TRAF3,DPYD,CD36,VPS13A,POLA1,MKI67,TNRC6C,PRPS1,mir-15,PIM1,EZH2,SMARCB1,NIPBL,SARS2,KLF2,DSP,MCM5,CHD3,ADAMTSL3,PTPRD,SEMA5A,UROS,CREBBP,CDK6,HIST1H2BK,DCHS1,MEF2B,ZNF423,MN1,CCND2,TUBE1,CCNF,E2F1,KIF21B,LAMA3,LEF1,MED13L,DHFR,NOTCH1,CDK2,TUBG2,MME,LRP6,LRIG3,KMT2C,EP300,BCL2,ADSL,NOTCH2,KMT2D,KCNAB3,HGF,CTBP2,TOP2A,KIT,ZWILCH,TNFSF11,IRF4,TUBB4B,ZNF521,IL9R,TUBG1,POLE,HIP1,TCF7L1,RELN,POLD1,CRE…	82
Organismal Development	growth	growth of organism	3.75e-06		0.616		0.192	GZMB,ERAS,PIK3R1,CCL20,AFDN,XRCC2,PLK4,PKDCC,ESPL1,ITGA6,IGFBP5,PLAG1,MET,CDH5,TFRC,ITGA1,THRB,USP18,GFRA3,PNKP,NOTCH2,AR,PELO,VDR,IFNG,TNFSF11,TNFRSF1A,NPPC,GFRA2,FKTN,HIP1,IGF2R,LAMB2,UBR4,CSF1,TRRAP,PLEKHA1,LIG1,LIF,SMAD3,PTTG1,PARP2,Macf1,TLN1,HSPA5,PLCD3,TDG,DOLPP1,SLC30A5,FGFR4,DAG1,CBR1,ADAMTS1,POLR2H,AQP1,VEGFC,THRA,POLR2K,ERCC2,TXNRD1,APC,TP53BP2,TLR2,IGF2,GINS1,IGFBP3,LMNB2,INSR,IL6ST,I…	207
Cell Morphology, Cellular Assembly and Organization	morphology	morphology of cytoskeleton	3.79e-06					PTTG1,PDE3A,PIK3R1,MNS1,RAN,ABL1,PIKFYVE,PTK2,RHOB,HGF,MCPH1,BRCA1,KIF2C,EXO1,TACC3,NUSAP1,ESPL1,KIF18B,PAM,MTSS1,RACGAP1,TUBG1,KIF4A,ORC6,VWF,PLK1,AURKA,FOXM1,CDK1,TPX2,KIF22,BUB1,LIMA1,FBXO5,INSR,CDC14A,ECT2,KIF11,NECTIN2	39
Cellular Development, Cellular Growth and Proliferation	cell proliferation	cell proliferation of bone cancer cell lines	4.09e-06		-1.03		-1.064	FZR1,CTGF,TP73,ABL1,CDKN2C,RBL1,PDGFC,TOP1,JUN,FLNA,HGF,FGFR4,EZH2,IGF1R,CDK14,CINP,FOXM1,PRMT1,FGF1,KITLG,NSMCE3,HERC2,MET,IGF2,SSBP1,E2F1,TGFB3,PRMT5,INSR,MDK,PHF1,HSD11B1,POLH,PPARGC1A	34
DNA Replication, Recombination, and Repair	chromosomal aberration	chromosomal aberration	4.25e-06	Decreased	-2.866		-2.603	LIG1,EME1,WRAP53,RMI2,DAD1,POLA1,PARP2,CXCL12,NHP2,TRIO,KAZN,SETX,PINX1,POLD4,LATS2,AICDA,XRCC2,NOTCH2,FANCD2,ETS2,KCNAB3,BRCA1,EXO1,RTEL1,SHANK3,TYMS,AXIN2,THRA,L1CAM,BUB1B,APC,BUB1,MAD2L1,NOC4L,NTRK2,H2AFX,SLC6A4,BABAM1,UCK2,THRB,mir-10,ECT2,NOTCH1,CDK2,KIF11,FANCA	46
Cell Cycle	M phase	delay in initiation of M phase	4.29e-06					MAD2L1,TRIP13,TNKS,CDC20,PIM1,RACGAP1,TOP2A,PLK1,CKAP2,CUEDC2,BUB1B,ECT2,MASTL,CCNB1	14
Cell Cycle	mitosis	delay in mitosis of cervical cancer cell lines	4.64e-06					MAD2L1,DLGAP5,CDC25C,CDC20,CENPE,PTTG1,TOP2A,PKMYT1,PLK1,AURKA,CDK1,CCNB1	12
Hematological System Development and Function, Tissue Morphology	quantity	quantity of blood cells	4.65e-06		-0.911		-1.27	ZC3H12A,PIK3R1,CCNB2,CCL20,TPH1,EGR2,ITPKB,HOXB7,SRCIN1,ADA,TIMD4,TNFRSF9,JAG2,LAIR1,ITGA6,IL7,KAT6A,KIDINS220,TFRC,HSD11B1,FANCA,PRDX2,ENTPD7,SPNS2,GADD45B,DDIT3,IL1RL1,PRDX1,THEMIS,ANPEP,ELF4,NOTCH2,BCL6B,VDR,DPH1,CCR6,CCR1,IFNG,TNFSF11,TXNIP,TNFRSF1A,FLT4,Pot1b,SERPINB6,IGF2R,BAK1,BUB1,ARHGEF5,MAD2L1,CD80,CSF1,PTH1R,LRRC32,LIG1,NDST3,TRAF3,LIF,IL12RB1,POU2AF1,SMAD3,PTTG1,FCER1A,GATA2,RUNX2,PIM…	246
Cellular Development	differentiation	differentiation of cells	4.78e-06	Decreased	-4.851		-5.391	TPBG,REM1,GZMB,GAS6,PIK3R1,GPSM2,GPR55,C17orf96,PYGO1,ITPKB,HOXB7,SMARCB1,ADA,APOBEC3B,HEYL,JAG2,LAIR1,DDIT4,FERMT2,ITGA6,IGFBP5,IL7,SP4,CDH5,KAT6A,KIDINS220,THRB,ECT2,FLNB,USP18,SLAMF1,GADD45B,DDIT3,IL1RL1,ANPEP,NOTCH2,ARRB1,ATN1,TNFSF11,Ptprv,TXNIP,ZNF521,NPPC,IGF2R,CSF1,PTH1R,SLC6A4,FOXO4,NDRG2,POU2AF1,SMAD3,CBX5,GATA2,SCN4B,PER3,FGFR4,TEK,ESCO2,ERCC2,PTPRM,TXNRD1,UCHL3,OSBPL8,KCNA3,IGF2,POLL,…	507
Cancer, Organismal Injury and Abnormalities, Respiratory Disease	non-small cell lung carcinoma	stage 4 non-small cell lung carcinoma	5.05e-06					TYMS,TNFSF11,POLE2,TUBB4B,TUBG1,POLE,FLT4,CDK6,RRM2,CTLA4,BCL2,BLK,MET,TUBE1,PDCD1,TOP2A,IGF1R,INSR,DHFR,TUBG2,POLE3	21
Cancer, Organismal Injury and Abnormalities	malignant solid tumor	relapsed malignant solid tumor	5.21e-06					POLA1,PARP2,BCL2,TOP1,JUN,PDCD1,IGF1R,KIT,TYMS,TNFSF11,HDAC4,POLE2,TUBB4B,FGFR1,TUBG1,FLT4,POLE,RRM2,AURKA,CSF1R,POLD1,TUBE1,DHFR,INSR,TNFRSF8,POLE3,TUBG2	27
Cancer, Cellular Development, Cellular Growth and Proliferation, Organismal Injury and Abnormalities, Tumor Morphology	proliferation	proliferation of cancer cells	5.3e-06		-0.424		-0.631	TNFRSF4,F2R,NDRG2,TP73,GAS6,SMAD3,HMMR,NR2F2,CXCL12,MKI67,ODC1,STMN1,CACYBP,PLCE1,RHOB,BAG1,RUNX2,BCAN,mir-15,PDCD1,PIM1,EZH2,BRCA1,AHCY,MIF,NOTCH3,CASP3,LAIR1,FGFR1,VEGFC,PTPN3,TUSC3,IL7,KMT2A,APC,SKP2,MET,IGF2,ADCYAP1R1,CDH5,IL1RN,CD70,IRS1,TGFB3,LAMA3,IGFBP3,ITGA1,INSR,JAG1,RXRA,THRB,NOTCH1,DUS2,ABCC4,CDK2,UBE2C,DDIT3,mir-181,ABL1,PHC3,BCR,PROX1,RUVBL1,CHEK1,HDGF,BCL2,YES1,JUN,HGF,TGFB2,SMO,IG…	94
Cancer, Organismal Injury and Abnormalities	epithelial cancer	epithelial cancer	5.32e-06		-1.459		-1.403	TPBG,GARS,TXNDC5,HOXB7,STK10,SMARCB1,EXOC2,ADA,NWD1,PRR16,ACACB,SUSD4,CDH5,NDUFB7,PSMA4,ARHGEF18,LTBP2,DDIT3,CTTNBP2,NOTCH2,ARRB1,CLDN4,BEX4,GPC6,EXO1,KCNG3,MTSS1L,MSL1,CSGALNACT1,LAMC2,PAMR1,IL4I1,PDZD2,MAD2L1,PLXDC1,IDI1,GMPPA,SMAD3,EML4,SCN4B,CEP57,DOLPP1,BDH1,LSR,TEK,FICD,DYNC1H1,IGF2,GEN1,TRPS1,ALDH18A1,INSR,mir-10,POLD2,RAB11FIP5,MCCC2,CARS,KCNK3,HDGF,BPNT1,GATA6,COQ5,CACNA2D3,TIMP3,TRIP13,…	1982
Cellular Growth and Proliferation, Lymphoid Tissue Structure and Development	proliferation	proliferation of lymphatic system cells	5.48e-06		-0.472		-0.747	CTGF,F2R,PIK3R1,TIGIT,CDKN2C,CCL20,RICTOR,POLM,CXCL10,PRF1,EGR2,LPIN1,IKZF2,PDCD1,Sectm1b,ADA,RUVBL2,IRS2,TIMD4,TNFRSF9,LAIR1,LAG3,THY1,PLCL2,IL7,CTPS1,SKP2,AKAP13,RASGRF2,CCND2,RUNX1T1,E2F1,TFRC,SMURF2,NOTCH1,FANCA,PRDX2,GADD45B,SLAMF1,mir-181,IL1RL1,LEPR,BTNL2,THEMIS,ATAD5,FOXN1,EP300,ELF4,KLF9,CLEC11A,DHPS,JUN,BCL6B,VDR,CCR6,FCGR3A/FCGR3B,Klrk1,IL21,IFNG,SIGLEC1,TNFSF11,DCK,TXNIP,TNFRSF1A,FLT4…	188
Cell-To-Cell Signaling and Interaction	binding	binding of cells	5.51e-06	Decreased	-2.021		-2.384	MRC1,F2R,GZMB,GAS6,PIK3R1,CCL20,CXCL10,ITGA3,ITGB4,ITGB5,ITGA4,CALCRL,DAPK1,FERMT2,ITGA6,THY1,IGFBP5,THBD,IL7,HS3ST3B1,CDH5,RNASE10,TFRC,HAS2,ITGA1,LEPR,LRP6,CKAP4,MAP4,NOTCH2,AR,JUN,IGF1R,VCL,FCGR3A/FCGR3B,CCR1,IFNG,ALOX15,TNFSF11,CXCL11,CNTFR,Cd24a,NPPC,AXL,RELN,F3,IGF2R,LYPD3,KITLG,MINK1,CLEC7A,GP9,CD80,CSF1,PRMT5,S1PR1,SLC6A4,P2RY12,TNFRSF8,CXADR,LRP1,IL12RB1,CD36,CXCL12,TLN1,HSPA5,ABCA1,STMN…	120
Cancer, Hematological Disease, Immunological Disease, Organismal Injury and Abnormalities	diffuse small-cell lymphoma	diffuse small-cell lymphoma	5.68e-06					SVEP1,DPYD,WHSC1,MGA,POLA1,CDKN2C,SYNE1,MKI67,MRVI1,GPSM2,FANCB,MPDZ,SHROOM3,PRPS1,GYS1,EGR2,LPIN1,PIM1,ECE2,mir-15,SMARCB1,CHD2,ZNF462,CCDC86,SARS2,DSP,MCM5,PTPRD,UROS,CREBBP,SP140,CDK6,CD101,ATP10A,ITPR1,CDCA2,NRXN1,MEF2B,TLR2,TANC1,DLG5,CCND2,TUBE1,CD70,SPEN,PENK,E2F1,LAMA3,ALOX5,NOTCH1,TUBG2,PDLIM3,MME,LRP6,ABL1,SETD7,PLXNA2,TMA16,KMT2C,EP300,BCL2,ADSL,NOTCH2,NCOA2,AHNAK,HGF,CTBP2,TOP2A,IDH3A…	95
Cancer, Organismal Injury and Abnormalities	metastatic adenocarcinoma	progressive metastatic adenocarcinoma	6.14e-06					TYMS,POLE2,TUBB4B,FGFR1,TUBG1,POLE,FLT4,RRM2,MET,BLK,TUBE1,PDCD1,FGFR4,IGF1R,KIT,INSR,DHFR,TUBG2,POLE3	19
Cardiovascular System Development and Function, Tissue Morphology	permeability	permeability of blood vessel	6.27e-06	Decreased	-2.003		-2.086	ANGPT2,F2R,GAS6,TP73,PIK3R1,CXCL12,BCR,MYLK,NOS3,PGF,C4A/C4B,PTK2,TACR1,YES1,TIMP1,TEK,SH2D2A,MIF,AQP1,VWF,VEGFC,AXL,MYOF,GSN,F3,PRKG1,CDH5,NPR1,S1PR1,CYSLTR1,ADORA2A,MMP9	32
Cancer, Hematological Disease, Immunological Disease, Organismal Injury and Abnormalities	acute lymphocytic leukemia	acute lymphocytic leukemia	6.39e-06		-1.4		-1.437	SRSF2,WHSC1,POLA1,TAL1,MKI67,BCL9,HSPA5,CXCL10,IL7R,RHOB,IKZF2,EZH2,ADA,STOX2,DLC1,TEK,PTPRD,BCORL1,FGFR1,CREBBP,mir-223,KMT2A,ZNF423,PCNA,RUNX1T1,HMCN1,TUBE1,H2AFX,LEF1,IDH2,DHFR,PARD3,NOTCH1,PPAT,DDX51,TUBG2,MME,ABL1,TRIO,BCR,MLH1,FAS,BCL2,EP300,RAD51,YES1,NOTCH2,DDR2,TOP2A,KIT,EXO1,PHF6,TUBB4B,TUBG1,POLE,KCNE4,AXL,F3,CSF1R,POLD1,ERG,MAGI1,NF1,PRR5,MAML2,ADORA2A	66
Tissue Development	accumulation	accumulation of cells	6.63e-06		-0.057		-0.181	L3MBTL3,TNFRSF4,F2R,TAL1,PBX1,CXCL12,TLN1,GATA2,CXCL10,RHOB,ETS2,PIM1,RARA,EZH2,SMARCB1,POSTN,AGRP,MYBL2,BRCA1,KLF2,ITGA4,SH2D2A,MIF,FGFR1,ITGA6,VEGFC,BUB1B,VLDLR,THBD,IL7,APC,TPX2,TLR2,DOCK1,ACKR3,MIB1,IL1RN,CD70,E2F1,ITGA1,ALOX5,NOTCH1,IL6ST,ANGPT2,NTF3,DDIT3,LRP6,ABL1,CCL24,BCR,CTLA4,FAS,AICDA,CHEK1,BCL2,C4A/C4B,RAD51,NOTCH2,TIMP1,KIT,BID,FCGR3A/FCGR3B,CCR1,IL21,IFNG,LAMA5,LRP5,TNFRSF1A,CXCR4,…	88
Cancer, Organismal Injury and Abnormalities	metastatic carcinoma	progressive metastatic carcinoma	6.81e-06					TYMS,POLE2,TUBB4B,FGFR1,TUBG1,POLE,FLT4,RRM2,MET,BLK,AR,TUBE1,PDCD1,FGFR4,IGF1R,KIT,INSR,DHFR,TUBG2,POLE3	20
Cell Cycle	M phase	M phase of cervical cancer cell lines	7.51e-06		1.236		1.083	KIF23,KIF20A,AKAP12,DCTN3,CDT1,RACGAP1,SVIL,DIAPH3,KIF4A,TRIO,PLK1,NCAPD2,NUF2,MASTL,MAD2L1,SPDL1,KIF13A,TOP2A,NDC80,RGS14,CUEDC2,ECT2,CEP55,KIFC1,MCM7	25
Cardiovascular System Development and Function, Cellular Movement	migration	migration of endothelial cells	7.68e-06	Decreased	-3.885		-4.261	PLD2,ZC3H12A,CTGF,F2R,GAS6,CD36,HMMR,CXCL12,HSPA5,NOS3,STAB2,NEU1,PTK2,SEMA6D,ITGA3,RHOB,SEMA3D,PIM1,STAB1,CDC42EP1,CCBE1,ITGB4,DLC1,KLF2,TEK,ITGA4,SH2D2A,PIK3C2B,SFRP4,MIF,PDE2A,ADAMTS1,PF4,FGFR1,SEMA5A,THY1,VEGFC,THRA,TARS,ADGRA2,THBD,FOXC1,KMT2A,APC,SASH1,MET,IGF2,GAB1,CDH5,ACKR3,TGFB3,IGFBP3,MAP2K3,MDK,mir-10,FLNB,ANGPT2,PKM,PROX1,FGF13,PGF,TIMP1,FLNA,HGF,TGFB2,GATA6,PLXNA1,TIMP3,PIK3C2A,NRP2…	87
Cancer, Organismal Injury and Abnormalities	head and neck carcinoma	head and neck carcinoma	7.86e-06		0.152		0.159	CBX7,GZMB,GAS6,POLA1,PIK3R1,ELMSAN1,ZFHX3,NWD1,APOBEC3B,SON,JAG2,ITGA6,IGFBP5,THRB,FANCA,PNKP,SYNM,NOTCH2,VPS13B,GPC6,ATN1,EXO1,MTSS1L,TNFSF11,TUBB4B,PASK,POLR1E,LAMC2,PDZD2,MAGI1,PTH1R,PER3,TDG,FGFR4,LSR,PHF2,TEK,SCN5A,SH2D2A,ADAMTS1,AURKA,NCF4,ERCC2,PTPRM,DYNC1H1,KANK1,ZNF296,RAI1,TRPS1,INSR,mir-10,PARD3B,MANEA,E2F3,PGF,DHCR7,RNF213,GATA6,ZCCHC14,TIMP3,TRIM2,STARD8,UMPS,WIPF3,APLP2,LARGE2,MRC1,…	410
Cancer, Gastrointestinal Disease, Organismal Injury and Abnormalities, Respiratory Disease	nasopharyngeal cancer	nasopharyngeal cancer	8.62e-06					ABL1,BCL2,TOP1,JUN,mir-15,EZH2,TOP2A,KIT,JUP,TYMS,POLE2,CXCR4,TUBB4B,COPS5,TUBG1,POLE,RRM2,CDK6,THY1,AURKA,APC,MET,TUBE1,DHFR,MTDH,MMP9,POLE3,TUBG2	28
Cell Cycle	S phase	arrest in S phase of tumor cell lines	8.67e-06					TYMS,IFNG,mir-181,CDC7,PLK1,CDK1,BCL2,MTCH2,SULT2B1,CHEK1,CAMK2N1,mir-15,HGF,RAD18,CHEK2,POLH	16
Cell Cycle	polyploidization	polyploidization	8.67e-06		0.721		0.651	ESPL1,TAL1,PLK1,BUB1B,AURKB,TPX2,STMN1,BUB1,CCNA2,PIM1,E2F1,SMARCB1,E2F7,TOP2A,E2F8,KIF11	16
Cancer, Neurological Disease, Organismal Injury and Abnormalities	primitive neuroectodermal tumor	primitive neuroectodermal tumor	8.93e-06		-1.327		-1.293	KDM6B,TP73,NDRG2,KIF1B,PIK3R1,CLTB,CDKN2C,XRCC2,EZH2,SMARCB1,AMMECR1,CEP170B,IRS2,MYBL2,BRCA1,PIK3C2B,STIL,PGM3,FGFR1,CREBBP,CDK6,APC,MET,IGF2,TUBE1,CDCA7L,LENG8,E2F1,NOTCH1,ABCC4,mir-10,CDK2,TUBG2,NME1,mir-181,ABL1,KMT2C,MLH1,PGF,BCL2,EP300,KMT2D,HGF,TOP2A,SMO,IGF1R,UTRN,CELSR1,ZCCHC14,CXCR4,TUBB4B,TUBG1,mir-30,NF1,TRRAP,DDX1,ABCC3,MMP9,KCTD11,WNT5A	60
Cancer, Organismal Injury and Abnormalities	embryonal tumor	embryonal tumor	9.22e-06		-1.807		-1.769	KDM6B,KIF1B,NDRG2,TP73,MGA,NOVA2,PIK3R1,CLTB,CDKN2C,ETV1,PINX1,LATS2,XRCC2,TOP1,EZH2,SMARCB1,CEP170B,AMMECR1,ARHGEF11,IRS2,MYBL2,BRCA1,ZFHX4,DLC1,PIK3C2B,CHD3,STIL,PCGF6,PGM3,FGFR1,CABLES1,CREBBP,CDK6,STOML2,AURKA,APC,TIE1,SHROOM4,MET,IGF2,RUNX1T1,TUBE1,LENG8,CDCA7L,E2F1,IGFBP3,LMNB2,LRIG1,mir-10,ABCC4,NOTCH1,CDK2,TUBG2,NME1,mir-181,ABL1,NCKAP5,KMT2C,MLH1,EP300,BCL2,PGF,GPR182,KMT2D,ASPM,DDR2,HGF…	96
Cancer, Organismal Injury and Abnormalities	malignant tumor	refractory malignant tumor	9.25e-06					POLA1,ABL1,BCL2,TOP1,YES1,AR,JUN,DDR2,RARA,FGFR4,TOP2A,ADA,KIT,TEK,TYMS,PSMB9,TNFSF11,HDAC4,POLE2,CXCR4,FGFR1,POLE,FLT4,RRM2,AURKA,AXL,POLD1,CSF1R,TXNRD1,TNFRSF8,DHFR,RXRA,NOTCH1,ADORA2A,POLE3	35
DNA Replication, Recombination, and Repair	replication	initiation of replication of DNA	9.36e-06		0.378		0.423	RPA3,CCNE1,CCNE2,TIMELESS,MCM2,CDT1,POLA1,CDC6,CDC7,ORC1,EP300,CHEK1	12
Cancer, Organismal Injury and Abnormalities	primary neoplasm	primary neoplasm	9.62e-06		-0.093		-0.18	F2R,IDS,POLA1,CP,ODC1,HOOK3,SMARCB1,MTHFD2,TYMS,TNFRSF9,PLEC,RRM2,EMCN,MET,DOCK1,PCNA,ABCC5,E2F1,KIDINS220,DHFR,RXRA,LRIG1,NOTCH1,ECT2,MME,PLXNA2,EP300,NOTCH2,CLDN4,CTBP2,IGF1R,TOP2A,ABCC9,IFNG,TUBB4B,TNFRSF1A,POLE,PLCG1,AXL,POLD1,BAK1,LAMB2,mir-30,SEMA4D,DHCR24,CSF1,TRRAP,TNFRSF8,ADORA2A,TP73,SMAD3,PARP2,DNAJB2,CDK5R1,TOP1,PIM1,POSTN,STAB1,KPNA2,MYBL2,BRIP1,BRCA1,NOTCH3,POLE2,KANK2,CDK6,ADGRA2,C…	102
Cellular Development, Cellular Growth and Proliferation	cell proliferation	cell proliferation of breast cancer cell lines	9.66e-06		1.262		0.943	TRAIP,MAGED1,CTGF,PIK3R1,FRMD6,RICTOR,ODC1,CXCL10,HOXB7,BAG1,mir-15,RARA,SMARCB1,IRS2,ITGB4,ITGB5,TYMS,PTPRG,CCNE2,PEAK1,FBLN5,COPS5,IGFBP5,PTPN3,SKP2,MET,CCND2,IRS1,E2F1,CHKA,HAS2,MAP2K3,RXRA,LRIG1,PPP5C,NUDT1,PRDX2,NME1,mir-181,CHCHD6,DUSP6,H2AFZ,EP300,DUSP5,AR,JUN,CARD10,IGF1R,VDR,FGF7,IFNG,TNFRSF1A,Cd24a,XBP1,PLK1,F3,CDK1,BUB1,KITLG,PTGES,CCNE1,SEMA4D,CSF1,NCOR2,DLGAP5,TP73,CXCL12,MELK,HSPA5,…	116
Cell Cycle	M phase	arrest in M phase	9.91e-06					AKAP12,CDC20,CDT1,PTTG1,PLK1,NUF2,MASTL,BCL2,CCNB1,RAD51,MAD2L1,CCNE1,SPDL1,KIF13A,FBXO5,NDC80,CDC34,ECT2,KIFC1,UBE2C	20
Cancer, Endocrine System Disorders, Organismal Injury and Abnormalities	thyroid cancer	metastatic thyroid cancer	9.91e-06					TNFSF11,TUBB4B,FGFR1,TUBG1,FLT4,AXL,CSF1R,BCL2,MET,NTRK2,TUBE1,RUNX2,FGFR4,TOP2A,KIT,CST7,LSM7,ABCC3,TEK,TUBG2	20
Cardiovascular System Development and Function	morphology	morphology of vessel	9.91e-06					LIF,F2R,TGFBR3,PIK3R1,NR2F2,CXCL12,F7,NOS3,PTK2,CXCL10,TDG,ITGA3,SEMA3D,RARA,DDAH1,SIAH2,KLF2,TEK,TNFRSF11B,ITGA4,SOX4,CALCRL,NOTCH3,FBLN5,PAM,CASP3,RASIP1,PF4,SEMA5A,CREBBP,VEGFC,L1CAM,ADGRA2,FMOD,FOXC1,BACH1,TIE1,MET,CDH5,PKD1,ACKR3,MIB1,IL1RN,KAT6A,UBR1,TGFB3,HAS2,LEF1,JAG1,RXRA,NOTCH1,PER2,IL6ST,IGFBP4,ANGPT2,NTF3,Mcpt1,PGF,BCL2,NOTCH2,JUN,FLNA,HGF,TGFB2,GATA6,VDR,E2F8,IFNG,TIMP3,TNFRSF1A,CXC…	89
Cancer, Endocrine System Disorders, Organismal Injury and Abnormalities, Reproductive System Disease	benign ovarian tumor	benign ovarian tumor	1.04e-05					F2R,HIST1H2BD,SBSPON,PIK3R1,TGFBR3,PARP2,CDKN2C,EIF4A2,CP,LIFR,DHTKD1,FGFR1OP,POSTN,BRCA1,AXIN2,NOTCH3,JAG2,USP9X,CTNNAL1,ERCC2,APC,MET,GINS1,H2AFX,ARHGAP35,FAM171A1,RASSF9,LRIG1,NOTCH1,HSD11B1,HIST2H2AA3/HIST2H2AA4,IGFBP4,PKM,POLQ,BCR,E2F3,KMT2C,EP300,EPHB6,C4A/C4B,YES1,AR,KMT2D,HGF,CMTM8,KIT,GATA6,CHEK2,PHF6,TIMP3,RSF1,TXNIP,RACGAP1,SLIT2,PTGES,TLR4,ZFPM2,NTRK2,NF1	59
Cancer, Immunological Disease, Organismal Injury and Abnormalities	thymic epithelial tumor	thymic epithelial tumor	1.04e-05					TYMS,TUBB4B,POLE2,TUBG1,POLE,FLT4,RRM2,MKI67,CSF1R,FOXC1,BCL2,XRCC2,TUBE1,TOP2A,IGF1R,KIT,NCOR2,DHFR,NOTCH1,TUBG2,POLE3	21
Cancer, Endocrine System Disorders, Organismal Injury and Abnormalities, Reproductive System Disease	serous ovarian carcinoma	serous ovarian carcinoma	1.04e-05					F2R,HIST1H2BD,SBSPON,PIK3R1,PARP2,CDKN2C,EIF4A2,CP,LIFR,DHTKD1,FGFR1OP,POSTN,BRCA1,AXIN2,NOTCH3,JAG2,USP9X,CTNNAL1,ERCC2,APC,MET,GINS1,H2AFX,ARHGAP35,FAM171A1,RASSF9,LRIG1,NOTCH1,HSD11B1,HIST2H2AA3/HIST2H2AA4,IGFBP4,PKM,POLQ,BCR,E2F3,KMT2C,EP300,EPHB6,C4A/C4B,YES1,AR,KMT2D,CMTM8,HGF,KIT,GATA6,CHEK2,PHF6,TIMP3,RSF1,TXNIP,RACGAP1,SLIT2,PTGES,TLR4,ZFPM2,NTRK2,NF1	58
Cancer, Endocrine System Disorders, Organismal Injury and Abnormalities, Reproductive System Disease	epithelial ovarian cancer	epithelial ovarian cancer	1.04e-05					DNAH17,IDS,PIK3R1,SBSPON,EIF4A2,HAUS4,CP,ZBTB40,ODC1,DOCK11,EGR2,KANK3,ITGB4,ZFHX3,TYMS,SON,JAG2,SEMA5A,RRM2,ATP8A2,NRXN1,MET,DOCK9,RASGRF2,RUNX1T1,SUPT16H,GPR65,PEAR1,HAS2,ARHGEF18,ITGA1,DHFR,FANCA,HSD11B1,ENTPD7,NOP9,EPHX1,UBE2C,FGD3,PNKP,CUBN,ANPEP,SYNM,DUSP5,NOTCH2,YES1,AR,CCR6,IFNG,PHF6,NRP2,TXNIP,TUBB4B,PASK,NINL,FUCA2,INO80D,IGF2R,CPEB4,PTGES,TNS3,ZFPM2,EBF3,ABCC3,CXADR,LIG1,WRAP53,FOXO4,V…	306
Cell Cycle	G1/S phase transition	arrest in G1/S phase transition	1.06e-05					FZR1,IFNG,DDIT3,TOPBP1,RASSF6,CDC6,MELK,FOXM1,KMT2A,EP300,MET,CCNA2,TOB2,mir-30,EZH2,GMNN,E2F1,PPARGC1B,MAP2K3,MYBL2,CDK2,CHEK2,CDC25A	23
Cancer, Organismal Injury and Abnormalities	head and neck carcinoma	metastatic head and neck carcinoma	1.06e-05					TYMS,TNFSF11,TUBB4B,PTTG1,FGFR1,TUBG1,FLT4,AXL,CSF1R,BCL2,MET,NTRK2,TUBE1,PDCD1,FGFR4,TOP2A,KIT,CST7,LSM7,DHFR,ABCC3,TEK,TUBG2	23
Cancer, Hematological Disease, Immunological Disease, Organismal Injury and Abnormalities	leukemia	recurrent leukemia	1.06e-05					DCK,POLE2,TUBB4B,POLA1,TUBG1,POLE,ABL1,RRM2,AXL,POLD1,CSF1R,TXNRD1,YES1,TUBE1,DDR2,RARA,ADA,KIT,NOTCH1,ADORA2A,TEK,TUBG2,POLE3	23
Cancer, Neurological Disease, Organismal Injury and Abnormalities	neuroectodermal tumor	neuroectodermal tumor	1.07e-05		-1.327		-1.293	KDM6B,KIF1B,TP73,NDRG2,NOVA2,PIK3R1,CLTB,CDKN2C,LATS2,XRCC2,EZH2,SMARCB1,CEP170B,AMMECR1,IRS2,MYBL2,BRCA1,ZFHX4,PIK3C2B,CHD3,STIL,PCGF6,PGM3,CABLES1,FGFR1,CREBBP,CDK6,APC,SHROOM4,MET,IGF2,RUNX1T1,TUBE1,LENG8,CDCA7L,E2F1,mir-10,NOTCH1,ABCC4,CDK2,TUBG2,NME1,mir-181,ABL1,NCKAP5,KMT2C,MLH1,PGF,BCL2,EP300,KMT2D,HGF,TOP2A,SMO,IGF1R,UTRN,CELSR1,ZCCHC14,LRP5,CXCR4,TUBB4B,TUBG1,IGSF3,mir-30,NF1,TRRAP,FAM4…	73
Cancer, Gastrointestinal Disease, Organismal Injury and Abnormalities	oral cancer	oral cancer	1.1e-05					MRC1,DCUN1D5,CTGF,GAS6,FAM19A5,PIK3R1,ITGA8,CXCL12,PCDH7,CXCL10,BAG1,PDCD1,NPTX2,TYMS,NOTCH3,MTSS1,MPC1,NLGN2,CREBBP,ITGA6,IGFBP5,THBD,MET,HMCN1,TUBE1,MATN2,IL1RN,SPEN,IGFBP3,KIAA1524,PEAR1,HAS2,DHFR,IFIT2,mir-10,TUBG2,RAB27B,ATRNL1,PKM,CTHRC1,FGF13,PGF,BCL2,SCARB2,ADSL,TIMP1,GDF10,ASPN,GATA6,FGF7,GPC6,CCL19,TIMP3,MEGF10,TUBB4B,TUBG1,DPAGT1,LAMC2,FGF1,STRA6,SEMA4D,LAMA4,PRR5,CILP,DSG2,LGALS1	66
Nutritional Disease	nondiabetic obesity	nondiabetic obesity	1.14e-05					CCNA2,CENPA,PLK1,FOXM1,AURKB,CDK1,CCNB1	7
Cell Cycle, Cellular Movement	cytokinesis	cytokinesis	1.16e-05		1.974		1.653	KIF23,CCP110,PLK3,DIAPH3,HMMR,LATS2,AURKB,MRGPRX2,RHOB,KLHL9,KIF13A,PIM1,RGS14,KIFC1,RALB,KIF4A,CKAP2,UBE2S,AURKA,MASTL,APC,CCNB1,CDC14A,ECT2,mir-10,CEP55,UBE2C,INCENP,INF2,KIF20A,NME1,CDC20,TRIO,CIT,IGF1R,TOP2A,GATA6,LDLRAP1,RAB11FIP3,NUSAP1,DCTN3,SVIL,RACGAP1,PRC1,CDC6,PLK1,FGF1,DNM1,TRRAP,KIF20B	50
Organismal Injury and Abnormalities, Renal and Urological Disease	renal lesion	renal lesion	1.18e-05		1.062		1.228	DNAH17,CBX7,REM1,WHSC1,GAS6,ARAP2,PIK3R1,AFDN,EIF4A2,FAM208B,CENPE,SMARCB1,ALDH7A1,ITGA4,MAP3K9,DAPK1,MTSS1,ENPP5,IGFBP5,PTPN3,OGG1,SKP2,SHROOM4,SP4,MET,CDH5,NDUFB7,GPR65,THRB,PRDX2,EPHX1,SSSCA1,NME1,CUBN,PNKP,PROX1,PLXNA2,ANPEP,AR,CLDN4,CCR6,CCR1,PHF6,TNFRSF1A,TJP1,TUBB4B,PASK,FLT4,PDPR,FAH,ARHGEF5,GABRR2,MAGI1,ATP1A2,DOPEY2,EBF3,HAUS7,SLC43A1,SRSF2,DLGAP5,DAD1,HSPA14,HELQ,KIF1B,SMAD3,VPS13A,SRS…	279
Cellular Movement	cell movement	cell movement of carcinoma cell lines	1.19e-05		-0.307		-0.539	CTGF,NDRG2,HMMR,PTTG1,CXCL12,MTCH2,STMN1,PTK2,mir-15,RUNX2,POSTN,RUVBL2,JUP,C1QBP,DLC1,DSP,ITGA4,RASSF8,MIF,VEGFC,CDK14,L1CAM,AURKA,TLR2,MET,IRS1,HAS2,ITGA1,IFIT2,MTDH,TMPO,NOTCH1,mir-10,NME1,HTATIP2,ASNS,ANPEP,PGF,SDR9C7,AR,JUN,HGF,TGFB2,SMO,KIT,CCL19,IFNG,NRP2,CXCR4,DPAGT1,AXL,FOXM1,PRMT1,NTRK2,BCAM,ZEB2,NR5A2,LRP1,WNT5A,LGALS1	60
Cancer, Organismal Injury and Abnormalities	malignant solid tumor	unresectable malignant solid tumor	1.28e-05					ABL1,CTLA4,BCL2,TOP1,PDCD1,DDR2,FGFR4,KIT,TEK,TYMS,TNFSF11,POLE2,TUBB4B,FGFR1,TUBG1,FLT4,POLE,RRM2,AXL,CSF1R,MET,NTRK2,TUBE1,DHFR,POLE3,TUBG2	26
Post-Translational Modification, Protein Synthesis	heterotetramerization	heterotetramerization of protein	1.33e-05					RRM2,FARSB,NRXN1,HIST1H4F,HIST4H4,XRCC6,HIST1H4D,HIST1H3D,INSR,HIST1H4B,HIST1H4H,HIST1H3A,AGRN,HIST1H3G	14
Cardiovascular System Development and Function	morphology	morphology of vasculature	1.35e-05					F2R,TGFBR3,F7,NOS3,RICTOR,CXCL10,ITGA3,RARA,DDAH1,ITGA4,CALCRL,PAM,FBLN5,RASIP1,SEMA5A,CREBBP,L1CAM,FMOD,CDH5,MIB1,KAT6A,UBR1,KIDINS220,HAS2,RXRA,PER2,NOTCH1,NTN4,Mcpt1,PKD2,JUN,VDR,IFNG,TNFRSF1A,FLT4,XBP1,AXL,F3,LTBP1,BCAM,UBR4,SLC6A4,ADORA2A,CXADR,LIF,TAL1,NR2F2,CXCL12,PTK2,TDG,SEMA3D,SIAH2,ARHGEF11,DLC1,KLF2,TEK,TNFRSF11B,SOX4,NOTCH3,CASP3,PF4,ADGRA2,MAPK8IP3,FOXC1,UCHL3,TIE1,BACH1,PKD1,IL1RN,…	101
Cancer, Organismal Injury and Abnormalities	abdominal adenocarcinoma	abdominal adenocarcinoma	1.38e-05		-0.647		-0.591	TPBG,ASS1,TXNDC5,FRMD6,CP,XRCC2,PYGO1,HOXB7,STK10,SMARCB1,EXOC2,ADA,NWD1,PRR16,ACACB,NUP107,IGFBP5,SUSD4,MASTL,PLAG1,TANC1,MRPL49,CDH5,NDUFB7,ARHGEF18,THRB,RALGAPA2,LTBP2,DDIT3,PEX19,CTTNBP2,CARNMT1,SYNM,NOTCH2,ARRB1,CLDN4,BEX4,VPS13B,PALD1,GPC6,EXO1,KCNG3,MTSS1L,MSL1,CSGALNACT1,LAMC2,PAMR1,IL4I1,BUB1,PDZD2,GCSH,HAUS7,NHSL2,FOXO4,TROAP,SMAD3,EML4,ETV1,CBX5,SCN4B,CEP57,BDH1,LSR,TEK,FICD,ESCO2,NBEA…	1403
Cancer, Hematological Disease, Organismal Injury and Abnormalities	small cell lymphocytic lymphoma/chronic lymphocytic leukemia	small cell lymphocytic lymphoma/chronic lymphocytic leukemia	1.41e-05					PLD2,SVEP1,POLA1,TIGIT,F7,RNF125,GPSM2,ILDR1,FANCB,MPDZ,LPIN1,EGR2,GYS1,IL1RL2,ECE2,mir-15,PDCD1,ADA,ZNF462,PRIM2,CCNT2,TIMD4,ZFHX3,ITGA4,CREBBP,RRM2,ITPR1,IL7,NRXN1,TANC1,ZBTB39,H2AFX,SPEN,DHFR,LRIG1,ENC1,NOTCH1,MME,POLQ,CPD,TMEM45B,TRIO,SETD7,PLXNA2,TMA16,SELENBP1,AICDA,EP300,AKAP11,NOTCH2,NCOA2,PDE3B,CKAP2L,CTBP2,PALD1,ABCC9,PMM2,KPNA3,CELSR1,IFNG,ZNF292,TNFSF11,CXCL11,MEGF10,DCK,HECA,POLE,FLT…	147
Cancer, Hematological Disease, Immunological Disease, Organismal Injury and Abnormalities	B-cell non-Hodgkin's disease	B-cell non-Hodgkin's disease	1.43e-05		1.477		1.487	SVEP1,DPYD,WHSC1,SGK1,POLA1,CDKN2C,MKI67,GPSM2,MPDZ,FANCB,PRF1,LPIN1,EGR2,GYS1,ECE2,mir-15,ZNF462,SEMA5A,CREBBP,ITPR1,NRXN1,ZNF423,TANC1,MN1,CCND2,CCNF,SPEN,MED13L,DHFR,ALOX5,RXRA,NOTCH1,MME,SETD7,PLXNA2,TMA16,EP300,NOTCH2,NCOA2,CTBP2,TOP2A,ABCC9,ZWILCH,FCGR3A/FCGR3B,ATN1,PMM2,IFNG,ZNF292,PLEKHG3,TNFSF11,HECA,TUBB4B,ZNF521,HIP1,DSEL,RELN,POLD1,PDZD2,ALDH1L2,ATP1A2,DOPEY2,PRMT5,CORO2A,TNFRSF8,CEP1…	132
Cancer, Organismal Injury and Abnormalities	metastasis	metastasis of tumor cells	1.46e-05		-0.401		-0.343	HTATIP2,NID2,NDRG2,CTHRC1,SRSF6,PTK2,YES1,ITGA3,RHOB,TIMP1,RUNX2,FGFR4,ITGB4,TEK,CBR1,CDC25A,TNFSF11,CXCR4,FLT4,VEGFC,STX2,PCNA,SMURF2,THRB,PARD3,PDCD5,MMP9,WNT5A	28
Cardiovascular System Development and Function, Cellular Movement	homing	homing of endothelial cells	1.46e-05		-1.526		-1.759	TNFSF11,MIF,ANGPT2,GAS6,CXCR4,CD36,FGFR1,CXCL12,CCL24,VEGFC,PROX1,THBD,IGF2R,MET,IGF2,SEMA4D,SEMA3D,HGF,CCR8,IGFBP3,TEK	21
Cancer, Hematological Disease, Immunological Disease, Organismal Injury and Abnormalities	lymphocytic leukemia	relapsed lymphocytic leukemia	1.46e-05					DCK,POLE2,TUBB4B,POLA1,TUBG1,POLE,ABL1,RRM2,AXL,CSF1R,POLD1,YES1,TUBE1,DDR2,ADA,KIT,NOTCH1,ADORA2A,TEK,TUBG2,POLE3	21
DNA Replication, Recombination, and Repair	progression	progression of replication fork	1.46e-05		0.333		0.314	RAD51,HERC2,XRCC3,TIMELESS,CDC6,CLSPN,MELK,BCL2,CDC25A	9
Cell Cycle	prometaphase	prometaphase of tumor cell lines	1.46e-05					AKAP12,CCNE1,SPDL1,CDT1,RACGAP1,NDC80,NUF2,ECT2,MASTL	9
Cancer, Cell Death and Survival, Organismal Injury and Abnormalities, Tumor Morphology	cell death	cell death of tumor cells	1.47e-05	Decreased	-3.443		-3.299	GZMB,SGK1,PIK3R1,RAN,SERPINA3,BAG1,mir-15,RARA,EXOC2,DAPK1,SON,LAIR1,TOPBP1,RALB,RRM2,NUP107,L1CAM,ITPR1,FMOD,IL7,MET,TIMP4,SUPT16H,E2F1,PSMA5,PSMA4,ITGA1,THRB,NOTCH1,PHLPP1,mir-181,DDIT3,LEPR,TTK,ANPEP,CHEK1,EP300,YES1,JUN,AR,IGF1R,BID,SLC39A7,Klrk1,IL21,CDC45,IFNG,CXCL11,CDC6,SPC25,PLK1,CDK1,KITLG,MAD2L1,TF,MCM2,CSF1,SPRY2,CYCS,NCOR2,FOXO4,SLC7A11,TP73,CXCL12,RPL13,RHOB,TTBK2,EZH2,NOLC1,BRCA1,S…	113
Cardiovascular System Development and Function, Tissue Morphology	morphology	morphology of blood vessel	1.55e-05					LIF,F2R,TGFBR3,NR2F2,CXCL12,F7,NOS3,PTK2,CXCL10,TDG,ITGA3,SEMA3D,RARA,DDAH1,SIAH2,KLF2,TEK,TNFRSF11B,ITGA4,SOX4,CALCRL,NOTCH3,FBLN5,PAM,CASP3,RASIP1,PF4,SEMA5A,CREBBP,L1CAM,ADGRA2,FMOD,FOXC1,BACH1,CDH5,PKD1,ACKR3,MIB1,IL1RN,KAT6A,UBR1,TGFB3,HAS2,LEF1,RXRA,NOTCH1,PER2,IL6ST,IGFBP4,ANGPT2,NTF3,Mcpt1,PGF,BCL2,JUN,FLNA,HGF,TGFB2,GATA6,VDR,E2F8,IFNG,TIMP3,TNFRSF1A,CXCR4,FLT4,HSD17B7,XBP1,TCF7L1,AXL,FO…	83
Cancer, Gastrointestinal Disease, Organismal Injury and Abnormalities, Respiratory Disease	nasopharyngeal cancer	metastatic nasopharyngeal cancer	1.57e-05					TYMS,POLE2,TUBB4B,TUBG1,POLE,RRM2,BCL2,TOP1,TUBE1,TOP2A,DHFR,POLE3,TUBG2	13
Cancer, Gastrointestinal Disease, Organismal Injury and Abnormalities, Respiratory Disease	nasopharyngeal cancer	recurrent nasopharyngeal cancer	1.57e-05					TYMS,POLE2,TUBB4B,TUBG1,POLE,RRM2,BCL2,TOP1,TUBE1,TOP2A,DHFR,POLE3,TUBG2	13
Cancer, Organismal Injury and Abnormalities	nerve sheath tumor	nerve sheath tumor	1.62e-05					ANGPT2,TP73,HMMR,ABL1,FOXM1,CSF1R,MLH1,TIE1,MET,NF1,DDR2,HGF,NOP2,KIT,ITGB4,KIF11,TEK	17
Cancer, Organismal Injury and Abnormalities	abdominal carcinoma	abdominal carcinoma	1.63e-05		-0.308		-0.238	TPBG,ASS1,TXNDC5,FRMD6,CP,XRCC2,PYGO1,HOXB7,STK10,SMARCB1,EXOC2,ADA,NWD1,PRR16,ACACB,NUP107,IGFBP5,SUSD4,MASTL,PLAG1,TANC1,MRPL49,CDH5,NDUFB7,ARHGEF18,THRB,RALGAPA2,LTBP2,DDIT3,PEX19,CTTNBP2,CARNMT1,SYNM,NOTCH2,ARRB1,CLDN4,BEX4,VPS13B,PALD1,GPC6,EXO1,KCNG3,MTSS1L,MSL1,CSGALNACT1,LAMC2,PAMR1,IL4I1,BUB1,PDZD2,GCSH,HAUS7,NHSL2,FOXO4,TROAP,SMAD3,EML4,ETV1,CBX5,SCN4B,CEP57,BDH1,LSR,TEK,FICD,ESCO2,NBEA…	1415
Cancer, Cell Death and Survival, Organismal Injury and Abnormalities, Tumor Morphology	necrosis	necrosis of tumor	1.74e-05	Decreased	-3.443		-3.297	GZMB,SGK1,PIK3R1,RAN,SERPINA3,BAG1,mir-15,RARA,EXOC2,DAPK1,SON,LAIR1,TOPBP1,RALB,RRM2,NUP107,L1CAM,ITPR1,FMOD,IL7,MET,TIMP4,SUPT16H,E2F1,PSMA5,PSMA4,ITGA1,THRB,NOTCH1,PHLPP1,mir-181,DDIT3,LEPR,TTK,ANPEP,CHEK1,EP300,YES1,JUN,AR,IGF1R,BID,SLC39A7,Klrk1,IL21,CDC45,IFNG,CXCL11,CDC6,SPC25,PLK1,CDK1,KITLG,MAD2L1,TF,MCM2,CSF1,SPRY2,CYCS,NCOR2,FOXO4,SLC7A11,TP73,CXCL12,RPL13,RHOB,TTBK2,EZH2,NOLC1,BRCA1,S…	115
Embryonic Development, Organismal Development	growth	growth of embryo	1.74e-05		-1.692		-2.051	DDX11,F2R,GZMB,SGK1,ERAS,PIK3R1,CDC7,CCL20,AFDN,CDKN2C,NOS3,RBL1,CHAF1A,PLK4,MXD3,IRS2,ESPL1,TFDP1,TOPBP1,COPS5,ITGA6,L1CAM,IGFBP5,THBD,ARHGAP5,MET,ZBTB18,CDH5,IRS1,E2F1,UBR1,ITGA1,NOTCH1,GFRA3,LRP6,CTNNA1,CHEK1,EP300,NEIL3,TNKS,PELO,MCPH1,MCM10,VCL,FGF7,IFNG,TNFSF11,NFIC,Cd24a,PLCG1,RAD51B,FKTN,KITLG,TRPM7,UBR4,SLC25A19,TRRAP,ZEB2,PRMT5,RIPK3,S1PR1,FEN1,NCOR2,ACVR2A,LIF,PTTG1,PARP2,TAL1,CXCL12,M…	125
Cancer, Organismal Injury and Abnormalities	malignant neoplasm of aerodigestive tract	metastatic malignant neoplasm of aerodigestive tract	1.76e-05					TYMS,POLE2,TUBB4B,PTTG1,TUBG1,POLE,RRM2,BCL2,TOP1,TUBE1,PDCD1,TOP2A,DHFR,POLE3,TUBG2	15
Cancer, Endocrine System Disorders, Organismal Injury and Abnormalities, Respiratory Disease	large cell lung carcinoma	progressive large cell lung carcinoma	1.76e-05					TYMS,POLE2,TUBB4B,TUBG1,POLE,RRM2,MET,BLK,TUBE1,PDCD1,IGF1R,DHFR,INSR,TUBG2,POLE3	15
Cardiovascular System Development and Function, Cell-To-Cell Signaling and Interaction	binding	binding of endothelial cells	1.79e-05		0.258		0.116	F2R,LEPR,CXCL12,HSPA5,CTLA4,PGF,ITGA3,JUN,HGF,F5,KIT,SLC7A5,STAB1,C1QBP,ITGA4,CCR1,IFNG,ALOX15,TIMP3,CXCL11,PF4,ITGA6,VWF,AXL,F3,FGF1,ERG,KITLG,S1PR1,HAS2,ITGA1	31
Cancer, Immunological Disease, Organismal Injury and Abnormalities	thymus gland tumor	thymus gland tumor	1.79e-05					PIK3R1,TAL1,MKI67,BCL2,XRCC2,IGF1R,TOP2A,KIT,TNFRSF11B,TYMS,POLE2,TUBB4B,TUBG1,FLT4,POLE,RRM2,FOXC1,CSF1R,TUBE1,XRCC6,NCOR2,DHFR,NOTCH1,POLE3,TUBG2	25
Cancer, Organismal Injury and Abnormalities, Respiratory Disease	upper airway cancer	upper airway cancer	1.8e-05					ABL1,MKI67,BCL2,TOP1,JUN,mir-15,PDCD1,EZH2,TOP2A,IGF1R,UTRN,KIT,JUP,TYMS,MYCT1,TUBB4B,POLE2,CXCR4,COPS5,TUBG1,POLE,CDK6,RRM2,THY1,AURKA,APC,TLR2,MET,TLR4,mir-30,NTRK2,TUBE1,DHFR,MTDH,mir-10,MMP9,TUBG2,POLE3	38
Cancer, Cellular Development, Cellular Growth and Proliferation, Organismal Injury and Abnormalities, Tumor Morphology	proliferation	proliferation of tumor cells	1.8e-05		-0.072		-0.264	F2R,GAS6,HMMR,CA12,MKI67,ODC1,CACYBP,BAG1,PDCD1,mir-15,BCAN,AHCY,LAIR1,IGFBP5,PTPN3,IL7,SKP2,MET,CDH5,IRS1,ITGA1,THRB,ALOX5,RXRA,DUS2,NOTCH1,UBE2C,mir-181,DDIT3,PHC3,PROX1,RUVBL1,CHEK1,YES1,JUN,CLDN4,IGF1R,VDR,IL21,IFNG,CXCL11,TXNIP,XBP1,PLK1,F3,KITLG,CCNE1,SEMA4D,CSF1,EIF2B1,TNFRSF4,TFG,TP73,NDRG2,SMAD3,NR2F2,CXCL12,HSPA5,STMN1,PLCE1,RHOB,PIM1,RUNX2,FGFR4,EZH2,MYBL2,BRCA1,TNFSF13B,MIF,NOTCH3,CAS…	116
Cancer, Organismal Injury and Abnormalities, Reproductive System Disease	castration refractory prostate cancer	castration refractory prostate cancer	1.81e-05					TNFSF11,TUBB4B,TUBG1,FLT4,AXL,SKP2,BCL2,MET,AR,NTRK2,TUBE1,KIT,FEN1,LEF1,IRS2,INSR,TEK,TUBG2	18
Cell Cycle	anaphase	anaphase	1.82e-05					MAD2L1,TRIP13,TNKS,CDC20,TOP2A,CKAP2,NCAPD2,MLH1,MCM4,MASTL	10
Cell Cycle	prometaphase	arrest in prometaphase	1.82e-05					AKAP12,MAD2L1,CCNE1,SPDL1,CDT1,NDC80,CDC34,NUF2,KIFC1,MASTL	10
Cellular Assembly and Organization, DNA Replication, Recombination, and Repair	quantity	quantity of mitotic spindle	1.82e-05		-1.601		-1.543	HMMR,KIF4A,SPC25,PLK1,CDC14A,AURKA,KIF2C,AURKB,KIF11,TPX2	10
DNA Replication, Recombination, and Repair	damage	DNA damage	1.84e-05		-1.519		-1.342	LIG1,TP73,PARP2,TDP1,PBK,CHAF1A,TOP1,CENPE,mir-15,RARA,PRND,SMG1,BRIP1,BRCA1,APEX1,CASP3,RRM2,ERCC2,OGG1,PCNA,RUNX1T1,H2AFX,POLL,E2F1,THRB,CDK2,NUDT1,NME1,PRDX1,LEPR,PNKP,SHPRH,SETX,CHEK1,BCL2,EP300,AICDA,RAD51,mir-128,NFAT5,PARK7,FANCD2,GMNN,TOP2A,MCM10,CUL9,CHEK2,IFNG,TNFSF11,RASSF6,HAT1,CDC6,PLK1,PRMT1,CCNE1,MEF2D,CDC14B,LRP1	58
Cellular Assembly and Organization, Tissue Development	fibrogenesis	fibrogenesis	1.89e-05		-0.502		-0.851	CENPF,CTGF,F2R,GZMB,SGK1,PIK3R1,SERPINA3,F7,RICTOR,XRCC2,ITGA3,Diaph2,BOP1,KANK3,CHCHD2,ITGB5,CARMIL1,THY1,ARHGEF17,MDM1,AKAP13,GPR65,ARHGEF10,HSD11B1,PROX1,MSRB1,INPP5A,AVPR1A,GNG7,AKAP11,ARRB1,AR,KIF2C,FGF7,ALOX15,IFNG,TNFRSF1A,SLIT2,RELN,ARHGEF5,MINK1,TNS3,SEMA4D,MAGI1,SPRY2,S1PR1,FBXO5,ADORA2A,GAS7,FZR1,DLGAP5,GDA,DIAPH3,SMAD3,MAP1B,CXCL12,FCER1A,HSPA5,STMN1,PTK2,ADGRF5,RHOB,POSTN,ARHGEF11,DY…	106
Cancer, Organismal Injury and Abnormalities, Reproductive System Disease	neoplasia	Prostate Cancer and Tumors	1.9e-05		-1.456		-1.493	SVEP1,GZMB,IDS,POLA1,ASS1,ODC1,CENPE,CEP170B,ITGB4,ALDH7A1,ZFHX3,PRR16,PEAK1,SOGA1,FAM118A,DDIT4,CENPL,ITGA6,CARMIL1,ANO6,PCDH11X,PTPN3,MDM1,SKP2,B4GALNT4,MET,MN1,CDH5,MIB1,CCNF,SUPT16H,DHFR,RXRA,VPS54,NOP9,KIF20A,FLNB,NME1,FAM89B,PROX1,PLXNA2,TMA16,OGT,AR,GARNL3,IRF2BPL,FCGR3A/FCGR3B,ICE1,IFNG,TNFSF11,TUBB4B,PASK,ZNF521,FLT4,PDPR,HIP1,LAMB2,GABRR2,TNS3,UBR4,CSF1,TRRAP,ATP1A2,SLC6A4,SNED1,VPS13A,…	295
Cancer, Hematological Disease, Immunological Disease, Organismal Injury and Abnormalities	chronic myeloid leukemia	chronic myeloid leukemia	1.9e-05		-1.128		-1.048	SRSF2,TP73,POLA1,ABL1,BCR,GATA2,FAS,CHEK1,KLHDC1,RAD51,NOTCH2,YES1,JUN,DDR2,EZH2,SMARCB1,CKAP2L,SMO,ADA,KIT,TEK,IFNG,ALOX15,RRM2,PLK1,ETNK1,AXL,CSF1R,POLD1,CDK1,CBL,NF1,H2AFX,IDH2,DHFR,ABCC3	36
Cancer, Organismal Injury and Abnormalities	cancer	cancer of cells	1.93e-05	Decreased	-3.109		-3.206	DUSP8,GZMB,GAS6,PIK3R1,POLA1,ELMSAN1,AFDN,CCL20,EIF4A2,COX6A2,MRGPRX2,XRCC2,ITPKB,ECE2,ADA,ZFHX3,NWD1,APOBEC3B,SON,DAPK1,JAG2,FERMT2,ITGA6,IGFBP5,IL7,OGG1,MASTL,NRXN1,SP4,ARHGEF18,THRB,ECT2,FANCA,EPHX1,KIF20A,FLNB,DMPK,HTATIP2,LTBP2,GADD45B,IL1RL1,PRDX1,PNKP,ANPEP,SYNM,NOTCH2,PNRC1,VPS13B,ABCC9,GPC6,EXO1,ATN1,KPNA3,MTSS1L,TNFSF11,TXNIP,TUBB4B,PASK,POLR1E,LAMC2,IGF2R,BAK1,PDZD2,MAGI1,PTH1R,PLXDC1,…	750
Cancer, Endocrine System Disorders, Gastrointestinal Disease, Organismal Injury and Abnormalities	metastatic pancreatic cancer	metastatic pancreatic cancer	1.94e-05					TYMS,ADAMTS1,POLE2,TUBB4B,FGFR1,TUBG1,PARP2,POLE,FLT4,ABL1,RRM2,PLEC,CSF1R,BCL2,TUBE1,KIT,P2RY12,TUBG2,POLE3	19
Cell Cycle, DNA Replication, Recombination, and Repair	recombination	recombination of cells	2.01e-05	Increased	3.156		2.783	MCM8,SF3B5,ZMYND8,RUVBL1,MMS22L,MLH1,AICDA,RAD51,SF3A3,FANCD2,PARPBP,RFC2,MCPH1,RUVBL2,BRCA1,LSM4,EXO1,SNRPA1,SOX4,KANK2,SNRNP27,RAD51B,RELN,NDC1,RPA2,RAD54B,NDE1,RECQL4,H2AFX,SF3B4,TONSL,RFC3	32
Cancer, Hematological Disease, Organismal Injury and Abnormalities	hematologic cancer	recurrent hematologic cancer	2.01e-05					POLA1,ABL1,BCL2,TOP1,YES1,DDR2,RARA,ADA,KIT,TEK,TYMS,PSMB9,TNFSF11,HDAC4,DCK,POLE2,TUBB4B,TUBG1,POLE,RRM2,AURKA,AXL,CSF1R,POLD1,TXNRD1,TUBE1,TNFRSF8,DHFR,ADORA2A,NOTCH1,TUBG2,POLE3	32
Cellular Development	differentiation	differentiation of leukemia cell lines	2.06e-05		-0.136		-0.226	IL6ST,LIF,NID2,TP73,LEPR,MCC,PIK3R1,TAL1,ABL1,BCR,GATA2,CDK5R1,BCL2,LIFR,HIST4H4,RUNX2,TIMP1,ETS2,PBXIP1,RARA,EZH2,KIT,C1QBP,NCKAP1,IFNG,BDH2,MIF,RACGAP1,CREBBP,CDK6,THBD,RELN,KMT2A,PRMT1,KITLG,ENO1,RUNX1T1,CSF1,IL1RN,ALG5,KAT6A,E2F1,NCOR2,mir-10,NOTCH1,CDK2	46
Cancer, Organismal Injury and Abnormalities	primary tumor	primary tumor	2.06e-05					IDS,TP73,SMAD3,POLA1,PARP2,CP,DNAJB2,CDK5R1,TOP1,HOOK3,PIM1,MTHFD2,POSTN,KPNA2,MYBL2,BRCA1,BRIP1,TYMS,TNFRSF9,NOTCH3,KANK2,POLE2,CDK6,PLEC,RRM2,EMCN,ADGRA2,CYB561,MET,DOCK1,PCNA,TUBE1,IGFBP3,KIDINS220,DHFR,LRIG1,RXRA,mir-10,ECT2,NOTCH1,TUBG2,POLE3,MME,KIAA0101,BARD1,PKM,ABL1,PLXNA2,E2F3,PDGFC,PGF,BCL2,BLK,NOTCH2,CLDN4,DDR2,HGF,CTBP2,TOP2A,IGF1R,KIT,PLXNB1,CCL19,CHEK2,PSAT1,IRF4,TNFRSF1A,TUBB4B,RA…	84
Cancer, Organismal Injury and Abnormalities	neck neoplasm	neck neoplasm	2.09e-05		-0.914		-0.837	CBX7,DNAH17,SVEP1,KDM6B,GAS6,TXNDC11,BCL9,ITPKB,KANK3,PKDCC,CEP170B,CTU2,ERI2,IQGAP3,ZFHX3,KCNQ5,NWD1,TYMS,TNFRSF9,DAPK1,JAG2,ESPL1,FAM118A,BCORL1,NLGN2,RRM2,VSTM1,ATP8A2,SHROOM4,UNKL,MET,MN1,SRSF4,DHFR,THRB,ANKLE1,PRDX2,INF2,CHCHD10,MCC,CKAP4,PLXNA2,NOTCH2,CARD10,IRF2BPL,CTBP2,TMEM238,VDR,EXO1,FCGR3A/FCGR3B,ATN1,TNFSF11,TNFRSF1A,TUBB4B,FLT4,PDPR,LAMC2,TXNRD3,PLEKHG1,ARHGEF5,TNS3,TSPAN32,CST7,TSC…	296
Cellular Development, Cellular Growth and Proliferation, Hematological System Development and Function	cell proliferation	cell proliferation of leukocyte cell lines	2.18e-05	Decreased	-2.695		-3.052	DUSP8,LIF,F2R,IL12RB1,EML4,TAL1,CXCL12,FCER1A,GATA2,LIFR,PTK2,IL7R,PLCE1,BAG1,PIM1,EZH2,MRAS,MYBL2,LAIR1,FGFR1,IL7,TPSAB1/TPSB2,SKP2,MET,IGF2,CBL,CD70,IL1RN,E2F1,ITGA1,NOTCH1,IL6ST,GADD45B,LEPR,ABL1,BCR,BCL2,BLK,JUN,IGF1R,KIT,FGF7,IL21,IFNG,DCK,DBI,IL9R,CNTFR,HIP1,CSF1R,FGF1,KITLG,CLEC7A,CSF1,WNT5A	55
Cancer, Organismal Injury and Abnormalities, Respiratory Disease	advanced lung cancer	advanced lung cancer	2.19e-05		-1.242		-1.358	PTK2,TOP1,PDCD1,FGFR4,BRCA1,TYMS,ADAMTS1,POLE2,FGFR1,RRM2,VEGFC,L1CAM,THBD,ERCC2,LMCD1,SKP2,MET,TUBE1,DHFR,INSR,THRB,HTRA1,RALGAPA2,POLE3,TUBG2,PRDX2,AKAP12,NID2,IL1RL1,ANPEP,FAS,BCL2,BLK,SDR9C7,CLDN4,TOP2A,IGF1R,KIT,SSR2,TNFSF11,EPAS1,CXCR4,TUBB4B,TUBG1,FLT4,POLE,mir-30,MAGI1,CSF1,MAFB,WNT5A,LGALS1	52
Cellular Assembly and Organization	development	development of cytoplasm	2.38e-05		-1.103		-1.452	CENPF,CTGF,F2R,GZMB,SGK1,PIK3R1,F7,NOS3,RICTOR,ITGA3,Diaph2,BOP1,MRPL10,KANK3,CHCHD2,ITGB5,PAM,CARMIL1,STOML2,THY1,ARHGEF17,AKAP13,SSBP1,NR1D1,EMC6,GPR65,ARHGEF10,MSRB1,PEX19,INPP5A,AVPR1A,GNG7,AKAP11,AR,ARRB1,TP53INP2,KIF2C,FGF7,ALOX15,TNFSF11,SLIRP,HIP1,SLIT2,RELN,ARHGEF5,MINK1,TNS3,SUPV3L1,SEMA4D,MAGI1,SPRY2,PTH1R,EIF2B1,S1PR1,FBXO5,ADORA2A,PPARGC1A,GAS7,FZR1,DLGAP5,GDA,DIAPH3,SMAD3,MAP1B,CXCL…	119
Cancer, Organismal Injury and Abnormalities, Skeletal and Muscular Disorders	smooth muscle tumor	smooth muscle tumor	2.39e-05					TPBG,MYL6,PLK3,PTTG1,DIAPH3,NR2F2,SCN7A,CDC7,MRVI1,AURKB,LIFR,NR2F1,BDH1,SDPR,FGFR4,MTHFD2,SMG1,TEK,ADRA1B,SOX4,ALDH1B1,CALCRL,FGFR1,FERMT2,GRIA2,EMCN,IGFBP5,FMOD,STAMBP,TIE1,CLCN5,MET,PCNA,IGF2,CBL,LDLRAD4,TGFB3,NR3C2,INSR,AK2,FH,RXRA,UBE2C,ANGPT2,PHLDA2,CRY2,ATRNL1,HAUS3,SLC7A1,POPDC2,FAS,SPSB1,AR,GNG11,JUN,TOP2A,IGF1R,UTRN,KIT,MICALL1,VDR,FCGR3A/FCGR3B,ADRB2,KPNA3,PSMB9,NEGR1,PRC1,GABBR1,PSMC3…	83
Cardiovascular System Development and Function, Organismal Development	sprouting angiogenesis	sprouting angiogenesis	2.43e-05	Decreased	-2.157		-2.364	PDE2A,PIK3C2A,TJP1,FLT4,ADGRA2,AXL,STAB2,PGF,RSPO3,RNF213,E2F7,STAB1,LEF1,ECT2,NOTCH1,TEK,E2F8	17
Cancer, Endocrine System Disorders, Organismal Injury and Abnormalities, Reproductive System Disease	ovarian tumor	advanced stage ovarian tumor	2.44e-05					HIST2H2AA3/HIST2H2AA4,IGFBP4,F2R,SBSPON,PARP2,BCR,BCL2,C4A/C4B,EPHB6,TOP1,YES1,DHTKD1,CMTM8,FGFR1OP,GATA6,RSF1,JAG2,TXNIP,TUBB4B,TUBG1,CTNNAL1,SLC12A7,SLIT2,AXL,MET,ZFPM2,GINS1,TUBE1,H2AFX,FAM171A1,RASSF9,LRIG1,HSD11B1,TUBG2	34
Cancer, Organismal Injury and Abnormalities	malignant solid tumor	refractory malignant solid tumor	2.51e-05					TYMS,TNFSF11,HDAC4,POLE2,FGFR1,POLE,FLT4,ABL1,RRM2,AURKA,CSF1R,BCL2,TOP1,AR,JUN,DDR2,FGFR4,TOP2A,KIT,TNFRSF8,DHFR,RXRA,TEK,POLE3	24
Cellular Development, Cellular Growth and Proliferation	cell proliferation	cell proliferation of carcinoma cell lines	2.51e-05		0.909		0.762	CTGF,GAS6,HMMR,PIK3R1,TGFBR3,mir-15,RARA,PIK3C2B,COPS5,RALB,ITPR1,SKP2,MET,RFC4,E2F1,HAS2,THRB,RXRA,NOTCH1,ECT2,FANCA,UBE2C,mir-181,PROX1,ASNS,POLD4,GNG7,CHEK1,EP300,NOTCH2,JUN,AR,IGF1R,BID,FGF7,IFNG,NRP2,TNFRSF1A,TXNIP,PLCG1,PLK1,SLIT2,AXL,F3,IGF2R,BAK1,KITLG,TRPM7,PPARGC1A,SLC7A11,LIF,TP73,NDRG2,CXCL12,CDK5R1,STMN1,RHOB,RUNX2,PPP1R13B,EZH2,POSTN,JUP,C1QBP,KLF2,DLC1,RASSF8,NOTCH3,HDAC4,CASP3,FGF…	102
Cancer, Neurological Disease, Organismal Injury and Abnormalities	central nervous system tumor	central nervous system tumor	2.59e-05		-1.587		-1.618	DNAH17,ZC3H12A,TPBG,KDM6B,IDS,POLA1,PIK3R1,XRCC2,DOCK11,BCAN,SMARCB1,SLCO2B1,ZFHX3,TYMS,NWD1,SEMA5A,NLGN2,RRM2,EMCN,IGFBP5,PCDH11X,IL7,MET,MN1,MIB1,DHFR,ECT2,UBE2C,NME1,PLXNA2,THEMIS,MAP4,NOTCH2,ARRB1,CTBP2,VPS13B,CCR6,ICE1,IFNG,PHF6,TNFRSF1A,TJP1,FLT4,BUB1,MAD2L1,CSF1,TRRAP,PTH1R,ABCC3,LRRC32,LRIG2,LIF,TROAP,NDRG2,PTTG1,SMAD3,SCN7A,TLN1,KNTC1,HSPA5,RUNX2,PIM1,FGFR4,TEK,PTPRD,KANK2,PF4,VEGFC,ADGR…	241
Cell Cycle	cycling	cycling of centrosome	2.63e-05		1.98		1.881	XRCC3,CCP110,LATS2,TTK,SASS6,WDR62,PLK4,TOP1,CEP57,BRCA1,KIFC1,STIL,PLK1,RANBP1,AURKA,MDM1,USP33,CDK1,CEP72,GEN1,NDE1,TUBE1,CCNF,CEP76,ARHGEF10,KIF11,CDK2	27
Tissue Morphology	quantity	quantity of stem cells	2.63e-05		-1.802		-2.014	IL6ST,ANGPT2,LIF,KIAA0101,ABL1,CXCL12,CDKN2C,RBL1,FOXN1,AR,FLNA,SMO,KIT,MYBL2,CASP3,SLC12A2,SLIT2,OGG1,KITLG,TLR4,IGF2,CBL,CSF1,PRMT5,ITGA1,NOTCH1,WNT5A	27
Cell Cycle, DNA Replication, Recombination, and Repair	homologous recombination	homologous recombination	2.63e-05	Increased	3.955		3.642	XRCC3,MCM8,SF3B5,ZMYND8,RUVBL1,MMS22L,MLH1,RAD51,XRCC2,SF3A3,FANCD2,PARPBP,RFC2,HJURP,MCPH1,RUVBL2,BRCA1,RAD51C,LSM4,SNRPA1,TRIP13,TOPBP1,KANK2,SNRNP27,RAD54L,PSMC3IP,RAD51B,RELN,NDC1,RPA2,RAD54B,NDE1,RECQL4,H2AFX,SF3B4,TONSL,CDK2,RFC3	38
Cancer, Dermatological Diseases and Conditions, Hematological Disease, Immunological Disease, Inflammatory Disease, Inflammatory Response, Organismal Injury and Abnormalities	large cell transformed mycosis fungoides	large cell transformed mycosis fungoides	2.63e-05					TYMS,POLE2,POLE,TOP2A,RRM2,DHFR,TNFRSF8,POLE3	8
Cancer, Hematological Disease, Immunological Disease, Organismal Injury and Abnormalities	non-Sezary/visceral disease	non-Sezary/visceral disease	2.63e-05					TYMS,POLE2,POLE,TOP2A,RRM2,DHFR,TNFRSF8,POLE3	8
Cell Cycle	prometaphase	prometaphase of cervical cancer cell lines	2.63e-05					AKAP12,SPDL1,CDT1,RACGAP1,NDC80,NUF2,ECT2,MASTL	8
Cancer, Cardiovascular Disease, Organismal Injury and Abnormalities	angiosarcoma	angiosarcoma	2.64e-05		-0.97		-0.831	POLE2,TP73,PRDX1,TUBB4B,FGFR1,TUBG1,POLE,FLT4,ABL1,RRM2,CDKN2C,PLCG1,PINX1,BUB1B,CSF1R,TP53BP2,BCL2,TUBE1,SMARCA2,TOP2A,KIT,TUBG2,POLE3	23
Cancer, Gastrointestinal Disease, Organismal Injury and Abnormalities	malignant gastrointestinal neoplasm	unresectable malignant gastrointestinal neoplasm	2.71e-05					TYMS,POLE2,TUBB4B,TUBG1,POLE,RRM2,BCL2,TOP1,PDCD1,TUBE1,DHFR,POLE3,TUBG2	13
Cellular Assembly and Organization	formation	formation of cytoskeleton	2.76e-05		-0.817		-1.144	CENPF,GAS7,FZR1,DLGAP5,CTGF,F2R,GDA,SGK1,GZMB,SMAD3,DIAPH3,PIK3R1,MAP1B,CXCL12,FCER1A,F7,RICTOR,STMN1,PTK2,ITGA3,Diaph2,BOP1,ADGRF5,RHOB,KANK3,ARHGEF11,CHCHD2,DLC1,KLF2,ITGB5,SH2D2A,MIF,PAM,KANK2,CDK6,CARMIL1,THY1,ARHGEF17,GSN,APC,LMCD1,KANK1,AKAP13,CDC42BPB,ARHGAP32,NPR1,GNAO1,GPR65,TGFB3,JAG1,ARHGEF10,DOCK5,ARL2,ABL1,CCL24,MSRB1,MYLK,INPP5A,NPHS1,AVPR1A,GNG7,AKAP11,FGF13,TACR1,AR,ARRB1,FLNA,HGF…	98
Cancer, Endocrine System Disorders, Organismal Injury and Abnormalities	metastatic thyroid carcinoma	metastatic thyroid carcinoma	2.76e-05					TNFSF11,TUBB4B,FGFR1,TUBG1,FLT4,AXL,CSF1R,BCL2,MET,NTRK2,TUBE1,FGFR4,TOP2A,KIT,CST7,LSM7,ABCC3,TEK,TUBG2	19
Cell Cycle	polyploidization	polyploidization of cells	2.78e-05		0.506		0.447	ESPL1,TAL1,PLK1,BUB1B,AURKB,TPX2,STMN1,BUB1,CCNA2,PIM1,E2F1,SMARCB1,E2F7,TOP2A,E2F8	15
Cancer, Organismal Injury and Abnormalities, Respiratory Disease	metastatic lung adenocarcinoma	progressive metastatic lung adenocarcinoma	2.78e-05					TYMS,POLE2,TUBB4B,TUBG1,POLE,RRM2,MET,BLK,TUBE1,PDCD1,IGF1R,DHFR,INSR,TUBG2,POLE3	15
Cardiovascular System Development and Function, Cellular Movement	chemotaxis	chemotaxis of endothelial cells	2.81e-05		-1.368		-1.593	TNFSF11,MIF,ANGPT2,GAS6,CXCR4,CD36,FGFR1,CXCL12,CCL24,VEGFC,PROX1,THBD,IGF2R,MET,IGF2,SEMA4D,SEMA3D,HGF,CCR8,TEK	20
Cancer, Organismal Injury and Abnormalities, Renal and Urological Disease	neoplasia	Renal Cancer and Tumors	3.13e-05		0.194		0.217	DNAH17,CBX7,REM1,WHSC1,GAS6,ARAP2,PIK3R1,AFDN,EIF4A2,FAM208B,CENPE,SMARCB1,ALDH7A1,ITGA4,MAP3K9,DAPK1,ENPP5,IGFBP5,PTPN3,OGG1,SHROOM4,SP4,MET,CDH5,NDUFB7,GPR65,THRB,PRDX2,EPHX1,SSSCA1,NME1,CUBN,PNKP,PROX1,PLXNA2,ANPEP,AR,CLDN4,CCR6,CCR1,PHF6,TJP1,TUBB4B,PASK,FLT4,PDPR,FAH,ARHGEF5,GABRR2,MAGI1,ATP1A2,DOPEY2,EBF3,HAUS7,SLC43A1,SRSF2,DLGAP5,DAD1,HSPA14,HELQ,KIF1B,VPS13A,SRSF6,THSD7A,PER3,RHOB,UFSP2,…	265
Cancer, Organismal Injury and Abnormalities	metastatic adenocarcinoma	metastatic adenocarcinoma	3.14e-05					PARP2,CTLA4,FAS,BCL2,BLK,PDCD1,FGFR4,IGF1R,KIT,TYMS,TNFSF11,POLE2,TUBB4B,FGFR1,TUBG1,FLT4,POLE,PLEC,RRM2,CDK6,CSF1R,MET,TUBE1,CST7,LSM7,DHFR,INSR,ABCC3,POLE3,TUBG2	30
Cancer, Organismal Injury and Abnormalities	neoplasia	neoplasia of cells	3.17e-05	Decreased	-2.038		-2.22	DUSP8,GZMB,GAS6,PIK3R1,POLA1,ELMSAN1,AFDN,CCL20,EIF4A2,COX6A2,MRGPRX2,XRCC2,ITPKB,ECE2,ADA,ZFHX3,NWD1,APOBEC3B,SON,DAPK1,JAG2,FERMT2,ITGA6,IGFBP5,IL7,OGG1,MASTL,NRXN1,SP4,ARHGEF18,THRB,ECT2,FANCA,EPHX1,KIF20A,FLNB,DMPK,HTATIP2,LTBP2,GADD45B,IL1RL1,PRDX1,PNKP,ANPEP,SYNM,NOTCH2,PNRC1,VPS13B,ABCC9,GPC6,EXO1,ATN1,KPNA3,MTSS1L,TNFSF11,TXNIP,TUBB4B,PASK,POLR1E,LAMC2,IGF2R,BAK1,PDZD2,MAGI1,PTH1R,PLXDC1,…	768
Cardiovascular System Development and Function, Organismal Development	vasculogenesis	vasculogenesis	3.19e-05	Decreased	-4.512		-4.926	REM1,CTGF,F2R,PRKAB2,GAS6,TGFBR3,SERPINA3,RICTOR,NOS3,ODC1,NEU1,CXCL10,RARA,DDAH1,ADA,ITGA4,PIK3C2B,HEYL,PDE2A,CCNE2,FBLN5,RASIP1,SEMA5A,CREBBP,FERMT2,THY1,L1CAM,VLDLR,THBD,SKP2,DCTN5,MET,ADAMTS6,GAB1,CDH5,MIB1,YARS,PTPRB,IRS1,KAT6A,H2AFX,E2F1,HAS2,MAP2K3,ITGA1,RXRA,ECT2,NOTCH1,DDIT3,mir-181,LEPR,SEMA6A,PROX1,POLD4,ANPEP,FOXN1,OGT,JUN,CTBP2,IGF1R,BCL6B,MCPH1,CCR6,IFNG,TNFSF11,NRP2,NPPC,FLT4,XBP1,…	185
Embryonic Development, Organismal Development	development	development of body trunk	3.22e-05	Decreased	-3.908		-4.354	KDM6B,DUSP8,CCNB2,ODC1,PYGO1,XRCC2,EGR2,GYS1,ECE2,ADA,PKDCC,ITGA4,HEYL,CCNE2,ITGA6,IGFBP5,IL7,SKP2,MET,CDH5,MIB1,KAT6A,HAS2,ITGA1,PARD3,RXRA,FANCA,HSD11B1,PRDX2,NME1,PROX1,THEMIS,ANPEP,OGT,NOTCH2,AR,ARRB1,CTBP2,VDR,CC2D2A,DPH1,CCR6,IFNG,TNFSF11,Ptprv,LIMS2,NRP2,TNFRSF1A,ZNF521,FLT4,NPPC,HIP1,IGF2R,PTGES,CCNE1,TNS3,ZFPM2,CD80,CSF1,PTH1R,NLE1,PLEKHA1,CXADR,PPARGC1A,LIG1,TRAF3,LIF,PTTG1,SMAD3,CYP26A…	287
Cardiovascular System Development and Function, Tissue Morphology	permeability	permeability of vasculature	3.23e-05		-1.808		-1.897	ANGPT2,F2R,GAS6,TP73,PIK3R1,CXCL12,BCR,MYLK,NOS3,PGF,C4A/C4B,TACR1,PTK2,YES1,TIMP1,TEK,SH2D2A,IFNG,MIF,AQP1,VWF,VEGFC,MYOF,GSN,AXL,F3,PRKG1,NTRK2,CDH5,NPR1,S1PR1,CYSLTR1,ADORA2A,LRP1,MMP9	35
Cancer, Organismal Injury and Abnormalities, Reproductive System Disease	male genital neoplasm	male genital neoplasm	3.25e-05		-1.222		-1.21	SVEP1,GZMB,IDS,POLA1,ASS1,ODC1,CENPE,BCAN,CEP170B,ITGB4,ALDH7A1,ZFHX3,TYMS,PRR16,PEAK1,SOGA1,FAM118A,DDIT4,CENPL,ITGA6,CARMIL1,ANO6,PCDH11X,PTPN3,MDM1,SKP2,B4GALNT4,MET,MN1,CDH5,MIB1,CCNF,SUPT16H,DHFR,RXRA,VPS54,NOP9,KIF20A,FLNB,NME1,FAM89B,PROX1,PLXNA2,TMA16,OGT,AR,GARNL3,IRF2BPL,FCGR3A/FCGR3B,ICE1,IFNG,TNFSF11,TUBB4B,PASK,ZNF521,FLT4,PDPR,HIP1,LAMB2,GABRR2,TNS3,UBR4,CSF1,TRRAP,ATP1A2,SLC6A4,NDR…	306
Cancer, Organismal Injury and Abnormalities, Respiratory Disease	incidence	incidence of lung tumor	3.31e-05	Decreased	-2.212		-1.842	FZR1,SPTBN1,IFNG,CBX7,PSMB9,FOXO4,PLK3,NDRG2,PRDX1,TP73,CDKN2C,PINX1,GPX7,OGG1,MLH1,TLR2,BUB1,MAD2L1,PRF1,NF1,EAF2,E2F1,CUL9,NUDT1	24
Cancer, Hematological Disease, Immunological Disease, Organismal Injury and Abnormalities	diffuse B-cell lymphoma	diffuse B-cell lymphoma	3.32e-05					SVEP1,DPYD,WHSC1,POLA1,CDKN2C,MKI67,GPSM2,MPDZ,FANCB,LPIN1,EGR2,GYS1,ECE2,mir-15,ZNF462,SEMA5A,CREBBP,ITPR1,NRXN1,TANC1,ZNF423,MN1,CCND2,CCNF,SPEN,DHFR,MED13L,ALOX5,NOTCH1,MME,SETD7,PLXNA2,TMA16,EP300,NOTCH2,NCOA2,CTBP2,TOP2A,ABCC9,ZWILCH,ATN1,PMM2,IFNG,ZNF292,PLEKHG3,TNFSF11,HECA,TUBB4B,ZNF521,HIP1,DSEL,RELN,POLD1,PDZD2,ALDH1L2,ATP1A2,DOPEY2,PRMT5,CORO2A,TNFRSF8,CEP112,TRAF3,MGA,CD36,VPS13A,SYNE…	119
Cancer, Hematological Disease, Immunological Disease, Organismal Injury and Abnormalities	chronic B-cell leukemia	chronic B-cell leukemia	3.37e-05					DAD1,TP73,POLA1,TRIO,FAS,BCL2,mir-15,PDCD1,CHD2,CKAP2L,SMO,ADA,PXDN,PRIM2,ITGA4,SH2D2A,IFNG,TNFSF11,CD160,DCK,RRM2,NTRK2,CD80,CD244,S1PR1,PRR5,NOTCH1	27
Cancer, Gastrointestinal Disease, Organismal Injury and Abnormalities	colorectal adenoma	colorectal adenoma	3.41e-05					SLC4A4,KCND3,LEPR,PIK3R1,NTMT1,CA12,RUVBL1,ODC1,POLR1C,TIMP1,TP53INP2,BID,SLC7A5,MYBL2,UNG,PSAT1,AXIN2,SLC12A2,ITGA6,NUP37,PLCG1,SLIT2,UBE2S,POLD1,NEURL1B,TMEM9,APC,PPA1,CDK1,NEBL,CCNB1,SEPP1,TLR2,C9orf16,SKA3,SPARCL1,IGF2,PKIB,PPM1H,PRMT5,NR5A2,NR3C2,NLE1,LEF1,INSR,CEMIP,ENC1,CDK2	48
Cancer, Gastrointestinal Disease, Organismal Injury and Abnormalities	intestinal adenoma	intestinal adenoma	3.42e-05		0.073		0.173	KCND3,PIK3R1,NTMT1,CA12,ODC1,SLC7A5,MYBL2,UNG,AXIN2,ITGA6,UBE2S,BUB1B,NEURL1B,PPA1,APC,CCNB1,NEBL,TLR2,SKA3,C9orf16,IGF2,SPARCL1,PKIB,PPM1H,NR3C2,LEF1,INSR,LRIG1,ENC1,CDK2,SLC4A4,LEPR,RUVBL1,MLH1,POLR1C,TIMP1,TP53INP2,BID,PSAT1,SLC12A2,NUP37,PLCG1,SLIT2,POLD1,TMEM9,CDK1,SEPP1,PRMT5,NR5A2,NLE1,CEMIP	51
Cellular Movement	cell movement	cell movement of sarcoma cell lines	3.5e-05	Decreased	-2.89		-3.141	FLNB,NTF3,LIF,mir-181,MTBP,LEPR,CXCL12,TLN1,AKAP11,STMN1,LIFR,PTK2,RUNX2,FLNA,HGF,MRAS,LRP5,PEAK1,FBLN5,PHB2,VEGFC,FOXM1,APC,KITLG,MINK1,IGF2,BCAM,SPRY2,LAMA3,MDK,MMP9	31
Cancer, Organismal Injury and Abnormalities, Reproductive System Disease	metastatic breast or ovarian malignant neoplasm	metastatic breast or ovarian malignant neoplasm	3.5e-05					SMAD3,PARP2,BCL2,TOP1,AR,CLDN4,PDCD1,FLNA,EZH2,TOP2A,TGFB2,CCL19,TYMS,TNFSF11,ADAMTS1,POLE2,TUBB4B,TUBG1,FLT4,POLE,RRM2,CDK6,SLC12A7,PTPN3,PSIP1,MET,TUBE1,mir-10,MMP9,POLE3,TUBG2	31
Cancer, Gastrointestinal Disease, Organismal Injury and Abnormalities	esophagus tumor	esophagus tumor	3.5e-05					CENPF,DNAH17,DDX11,DPYD,KDM6B,PLK3,RAN,ELMSAN1,PVRIG,MKI67,RICTOR,GSS,MYCBP2,MYRIP,PDCD1,PRIM2,ITGB5,ERI2,ZFHX3,TYMS,CYP7B1,PDE2A,PTPRG,BCORL1,CREBBP,mir-223,THY1,ITPR1,MET,HMCN1,MIB1,KAT6A,FGD5,MAP2K3,GPR68,PARVG,VPS54,NOTCH1,INF2,SUMF2,LINGO3,CUBN,TRIO,KAZN,CTHRC1,SETD7,TTK,ANPEP,AVPR1A,EP300,GPRC5B,SRGAP1,NT5C1A,TOP2A,IGF1R,ABCC9,FGF7,ATN1,TUBB4B,RELN,AXL,mir-30,TRRAP,TEP1,NR5A2,AOX1,ACVR2A,KI…	148
Cancer, Gastrointestinal Disease, Organismal Injury and Abnormalities	gastroesophageal cancer	gastroesophageal cancer	3.53e-05					ELMSAN1,ECE2,SMARCB1,ADA,KNSTRN,ZFHX3,DAPK1,SUSD4,PTPN3,MASTL,PLAG1,NRXN1,RASGRF2,CDH5,KAT6A,ARHGEF18,VPS54,UBE2C,FLNB,SETD7,TTK,ANPEP,GNG7,PNRC1,PALD1,ABCC9,ATN1,EXO1,TUBB4B,ZNF521,IGF2R,BAK1,SLC6A4,SCN7A,LIPT1,PER3,OSCP1,CHD2,PHF2,SCN5A,NBEAL1,AURKA,GUF1,DYNC1H1,ADCY9,KCNA3,RAI1,POLL,TRPS1,TNS1,mir-10,PARD3B,MANEA,BARD1,PROKR2,CLSTN1,DDX59,E2F3,CTLA4,PGF,HDGF,CAMTA2,F8,RNF213,MED10,GATA6,ERRFI1…	396
Cell Morphology, Cellular Assembly and Organization, DNA Replication, Recombination, and Repair	abnormal morphology	abnormal morphology of mitotic spindle	3.55e-05					BUB1,NUSAP1,ESPL1,PTTG1,TUBG1,FBXO5,MCPH1,AURKA,BRCA1	9
Cell Cycle	mitosis	delay in mitosis	3.58e-05					MAD2L1,DLGAP5,CDC25C,CDC20,CENPE,PTTG1,TOP2A,PKMYT1,PLK1,AURKA,BRCA1,FOXM1,CDK1,CCNB1	14
Cancer, Organismal Injury and Abnormalities	metastatic squamous cell carcinoma	metastatic squamous cell carcinoma	3.58e-05					TYMS,POLE2,TUBB4B,PTTG1,TUBG1,POLE,RRM2,BCL2,MET,BLK,TUBE1,PDCD1,IGF1R,DHFR,INSR,TUBG2,POLE3	17
Cellular Movement	movement	movement of bone marrow cell lines	3.64e-05		0.715		0.609	CXCL10,CXCL11,SEMA4D,CCR4,RUNX2,HGF,ABL1,CXCL12,BCR,DLC1,FAS	11
Cancer, Organismal Injury and Abnormalities, Skeletal and Muscular Disorders	muscle tumor	muscle tumor	3.7e-05		-0.728		-0.631	DNAH17,TPBG,KDM6B,ASS1,HMMR,GPR55,XRCC2,PLK4,SMARCB1,MTHFD2,ADA,ZFHX3,TYMS,ALDH1B1,ACACB,BCORL1,SEMA5A,NLGN2,FERMT2,CARMIL1,EMCN,IGFBP5,PTPN3,FMOD,SKP2,MET,SKA3,RUNX1T1,GALK1,CYP4B1,RXRA,RALGAPA2,FANCA,NOP9,UBE2C,ANK3,FGD3,IL1RL1,PHLDA2,PNKP,WWC2,TTK,ANPEP,MAP4,AR,PNRC1,CTBP2,VPS13B,PALD1,VDR,CC2D2A,FCGR3A/FCGR3B,EXO1,ICE1,RPN1,KPNA3,TJP1,TUBB4B,NINL,FLT4,IGF2R,INO80D,LAMC2,CSF1,TRRAP,DOPEY2,PLEK…	259
Cell Death and Survival	cell death	cell death of breast cancer cell lines	3.8e-05	Increased	2.247		2.228	FOXO4,TRAIP,CTGF,SGK1,TP73,PTTG1,TGFBR3,MELK,FRMD6,HSPA5,NOS3,ODC1,STMN1,PTK2,SIVA1,BAG1,ETS2,mir-15,EXOC2,KPNA2,ITGB4,BRCA1,ITGB3BP,TYMS,RPS6KB1,MIF,HDAC4,NOTCH3,CASP3,DDIT4,KANK2,FGFR1,IGFBP5,GPX7,BACH1,TIMP4,CCND2,E2F1,IGFBP3,TFRC,MAP2K3,DUSP4,MTDH,NOTCH1,ABCC4,CDK2,PEBP1,NME1,ANGPT2,SNX33,PA2G4,PNKP,BARD1,PKM,ABL1,FAS,MLH1,SPAG5,EP300,CHEK1,BCL2,mir-128,JUN,HGF,TGFB2,RPS6KB2,BID,VDR,HCST,DPH1…	89
Connective Tissue Disorders, Developmental Disorder, Hereditary Disorder, Neurological Disease, Organismal Injury and Abnormalities, Skeletal and Muscular Disorders	autosomal recessive primary microcephaly	autosomal recessive primary microcephaly	3.82e-05					MFSD2A,KNL1,STIL,CENPE,ASPM,CIT,CDK6,MCPH1,SASS6,WDR62	10
Cell Death and Survival	cell death	neuronal cell death	3.93e-05		1.296		1.344	MAGED1,CTGF,ITSN1,F2R,GZMB,SGK1,GAS6,PIK3R1,SERPINA3,NOS3,XRCC2,MXD3,BAG1,PDCD1,RARA,ADA,UNG,MAP3K9,DAPK1,TFDP1,CREBBP,L1CAM,ITPR1,OGG1,ZBTB18,MET,NR1D1,MIB1,E2F1,KIDINS220,MAP2K3,ITGA1,AATK,NUDT1,PRDX2,SMN1/SMN2,DDIT3,GFRA3,DUSP6,INPP5A,EP300,CHEK1,AR,JUN,IGF1R,BID,MCPH1,ATN1,IFNG,ALOX15,REG3A,PPIF,TNFRSF1A,CNTFR,FAIM2,XBP1,GFRA2,HIP1,AXL,CDK1,CPEB4,BAK1,KITLG,MAGI1,TF,CSF1,MEF2D,ATP1A2,CYCS,ADO…	166
Cancer, Neurological Disease, Organismal Injury and Abnormalities	central nervous system cancer	central nervous system cancer	4.11e-05		-0.323		-0.284	KDM6B,IDS,NMB,POLA1,PIK3R1,CDKN2C,MKI67,MYCBP2,XRCC2,HOOK3,PDCD1,BCAN,SMARCB1,IRS2,KLRC1,TYMS,PIK3C2B,NLGN2,CREBBP,USP9X,RRM2,EMCN,IGFBP5,IL7,MET,DOCK1,CCND2,MIB1,ACY1,E2F1,ARHGAP35,DHFR,ENC1,ECT2,NOTCH1,UBE2C,AKAP12,HIST2H2AA3/HIST2H2AA4,NME1,mir-181,POLQ,TRIO,KAZN,PLXNA2,INPP5A,EP300,CLEC11A,NOTCH2,ARRB1,CTBP2,TOP2A,IGF1R,CELSR1,IFNG,PHF6,TNFRSF1A,TJP1,SH3GL3,FLT4,NBEA,SLIT2,RELN,POLD1,MAD2L1,m…	137
Digestive System Development and Function	development	development of digestive system	4.16e-05		-1.502		-1.663	TGFBR3,RBL1,PKDCC,ADA,IRS2,ITGB4,JAG2,CREBBP,ITGA6,IL7,CLCN5,MET,CCND2,ANKRD11,SPEN,NOTCH1,SPTBN1,SLC4A4,SMN1/SMN2,PKD2,LRP6,FZD1,EP300,OGT,NOTCH2,JUN,PDE3B,BRD1,IGF1R,FGF23,DPH1,CCR6,IFNG,Ptprv,TNFSF11,NFIC,TNFRSF1A,XBP1,IGF2R,mir-30,CLDN5,CSF1,SPRY2,NR5A2,FEN1,PLEKHA1,ACVR2A,LIG1,TRAF3,TP73,PAK1IP1,CYP26A1,SMAD3,PBX1,ETV1,RUNX2,LSR,LAMB1,POSTN,PHF2,NIPBL,DSP,TNFRSF11B,SOX4,HRH2,AXIN2,FGFR1,VEGF…	101
Cell Cycle	G2/M phase transition	G2/M phase transition	4.17e-05		-1.414		-1.414	LIF,FAM175A,FBXL7,GADD45B,PLK3,PTTG1,MELK,LATS2,CHEK1,BCL2,CCNA2,AR,FANCD2,CIT,ELAC2,BRCA1,CHEK2,CDC25C,CDK14,PLK1,FOXM1,TP53BP2,CDK1,MASTL,CCNB1,SKP2,MAD2L1,CCNE1,IGF2,IRS1,DUSP4,CDK2,LGALS1	33
Cancer, Endocrine System Disorders, Organismal Injury and Abnormalities, Reproductive System Disease	epithelial ovarian cancer	advanced epithelial ovarian cancer	4.17e-05					HIST2H2AA3/HIST2H2AA4,IGFBP4,F2R,SBSPON,PARP2,BCR,BCL2,C4A/C4B,EPHB6,TOP1,YES1,DHTKD1,CMTM8,FGFR1OP,GATA6,RSF1,JAG2,TXNIP,TUBB4B,TUBG1,CTNNAL1,SLC12A7,SLIT2,MET,ZFPM2,GINS1,TUBE1,H2AFX,FAM171A1,RASSF9,LRIG1,HSD11B1,TUBG2	33
Cancer, Organismal Injury and Abnormalities	solid tumor	primary solid tumor	4.21e-05					IDS,TP73,SMAD3,POLA1,PARP2,CP,DNAJB2,CDK5R1,TOP1,HOOK3,PIM1,MTHFD2,POSTN,KPNA2,MYBL2,BRCA1,BRIP1,TYMS,TNFRSF9,NOTCH3,KANK2,POLE2,CDK6,PLEC,RRM2,EMCN,ADGRA2,CYB561,MET,DOCK1,PCNA,TUBE1,E2F1,IGFBP3,KIDINS220,DHFR,LRIG1,mir-10,ECT2,NOTCH1,TUBG2,POLE3,MME,KIAA0101,BARD1,PKM,ABL1,PLXNA2,E2F3,PDGFC,PGF,BCL2,BLK,NOTCH2,CLDN4,DDR2,HGF,CTBP2,TOP2A,IGF1R,KIT,PLXNB1,CCL19,CHEK2,PSAT1,IRF4,TNFRSF1A,TUBB4B,RA…	82
Cell Cycle	cell cycle progression	arrest in cell cycle progression of tumor cell lines	4.23e-05					FZR1,LIF,TP73,PPP2R5B,CDKN2C,SETD7,MELK,AURKB,E2F3,BCL2,CCNA2,AR,RARA,HGF,EZH2,SMARCB1,TCP1,ERRFI1,BRCA1,ZFHX3,PHF6,MIF,DDIT4,XBP1,CDK14,CKAP2,USP1,AURKA,FOXM1,POLD1,KMT2A,NASP,RUNX1T1,ACKR3,SMARCA2,E2F1,PRMT5,CLSPN,mir-10,NOTCH1,CDK2	41
Cancer, Organismal Injury and Abnormalities, Respiratory Disease	metastatic non small cell lung carcinoma	progressive metastatic non small cell lung carcinoma	4.3e-05					TYMS,POLE2,TUBB4B,TUBG1,POLE,RRM2,MET,BLK,TUBE1,PDCD1,IGF1R,DHFR,INSR,TUBG2,POLE3	15
Cell Death and Survival, Neurological Disease, Organismal Injury and Abnormalities	necrosis	necrosis of brain	4.35e-05		1.117		1.145	GDA,ITSN1,GZMB,SGK1,GAS6,TP73,MAP1B,CXCL12,SERPINA3,HSPA5,CDK5R1,XRCC2,PRF1,BAG1,ETS2,SLC25A23,UNG,CDC25A,MIF,DAPK1,HDAC4,TFDP1,CASP3,CREBBP,GRIA2,CDK6,PAWR,CCNB1,TLR2,IL1RN,E2F1,GNAO1,MAP2K3,SLC25A10,AATK,CDK2,NTF3,KCNK3,DDIT3,ABL1,INPP5A,E2F3,FAS,BCL2,EP300,AR,JUN,PARK7,PPP1R9B,C7,IGF1R,TCP1,BID,ALOX15,SRR,TNFRSF1A,FAIM2,HSPD1,IL1R1,HIP1,CDK1,BAK1,SH3PXD2A,PTGES,TLR4,NTRK2,TF,MEF2D,SLC1A2,CYCS,…	73
Cancer, Organismal Injury and Abnormalities, Reproductive System Disease	breast adenocarcinoma	breast adenocarcinoma	4.4e-05	Decreased	-2.008		-1.953	CCP110,TRAIP,CAB39L,PIK3R1,CDKN2C,EIF4A2,PARD6G,MKI67,CXCL10,LIFR,mir-15,SMG1,ERI2,TYMS,SCRN3,ACACB,ZNF236,FERMT2,USP9X,PTPN3,RNASEH2A,GPX7,DOCK1,RASGRF2,PCNA,SPEN,ARHGAP35,ALOX5,NOTCH1,PRDX1,POLQ,TRIO,KLHDC9,EP300,ARRB1,AR,IFRD2,RANGAP1,TOP2A,ABCC9,FGF7,CCR6,PHF6,TUBB4B,CD80,ACVR2A,FZR1,TP73,PARP2,LATS2,MTCH2,ZNF703,EZH2,FGFR4,POSTN,STAB1,ADAM23,PXDN,DYSF,BRCA1,B4GALT3,DSP,AXIN2,NOTCH3,MICAL2,FG…	98
Cancer, Hematological Disease, Immunological Disease, Organismal Injury and Abnormalities	lymphocytic leukemia	advanced chronic lymphocytic leukemia	4.47e-05					DCK,POLE2,POLA1,POLE,RRM2,PRIM2,POLE3	7
Cell Cycle	S phase	arrest in S phase of carcinoma cell lines	4.47e-05					IFNG,mir-181,mir-15,HGF,CHEK2,CHEK1,MTCH2	7
Cancer, Immunological Disease, Organismal Injury and Abnormalities	neoplasia	neoplasia of lymphoid organ	4.54e-05		-0.095		-0.083	MME,WHSC1,POU2AF1,PIK3R1,HMMR,TAL1,CXCL12,MKI67,KMT2C,EP300,BCL2,XRCC2,NOTCH2,EZH2,TOP2A,IGF1R,CCR8,KIT,CCL19,SCN5A,ITGA4,TNFRSF11B,TYMS,TUBB4B,POLE2,TUBG1,CREBBP,POLE,FLT4,RRM2,VEGFC,PAWR,SLIT2,HIP1,CSF1R,FOXC1,MEF2B,TUBE1,XRCC6,SPEN,NCOR2,DHFR,NOTCH1,TUBG2,POLE3	45
Infectious Diseases	systemic inflammatory response syndrome and/or sepsis	systemic inflammatory response syndrome and/or sepsis	4.54e-05		-1.353		-1.2	IL1RL1,GAS6,CD36,PDE3A,BCR,AVPR1A,FAS,BCL2,C4A/C4B,IL1R2,CLEC11A,CD55,F8,PDE3B,ACOD1,F5,BID,ZBTB20,ADRA1B,FCGR3A/FCGR3B,ADRB2,ITGA4,TYMS,IFNG,TNFRSF9,CASP3,TNFRSF1A,VWF,PDE4B,IL1R1,THBD,AXL,F3,BAK1,Bst2,TLR4,IL1RN,NPR1,RIPK3,P2RY12,TFRC,RXRA,LRP1,BCL2L11,MMP9	45
Cancer, Hematological Disease, Immunological Disease, Organismal Injury and Abnormalities	thymic carcinoma	thymic carcinoma	4.83e-05					TYMS,POLE2,TUBB4B,TUBG1,FLT4,POLE,RRM2,CSF1R,BCL2,TUBE1,TOP2A,KIT,NCOR2,DHFR,POLE3,TUBG2	16
Cell Cycle	formation	formation of mitotic spindle	4.91e-05		-0.055		-0.002	NINL,KIF4A,RAN,HAUS3,HAUS4,CKAP2,PLK1,AURKA,NUF2,SASS6,TPX2,STMN1,HAUS1,TNKS,NDE1,HAUS5,FBXO5,KIF2C,HAUS7,KIF11,CHEK2,KIFC1	22
Cancer, Gastrointestinal Disease, Organismal Injury and Abnormalities	gastrointestinal carcinoma	gastrointestinal carcinoma	4.94e-05		0.813		0.894	TPBG,ASS1,CP,FRMD6,PYGO1,XRCC2,HOXB7,STK10,SMARCB1,EXOC2,ADA,NWD1,PRR16,ACACB,NUP107,SUSD4,IGFBP5,MASTL,PLAG1,TANC1,CDH5,ARHGEF18,RALGAPA2,LTBP2,DDIT3,PEX19,CTTNBP2,CARNMT1,SYNM,NOTCH2,ARRB1,CLDN4,BEX4,VPS13B,PALD1,GPC6,EXO1,KCNG3,ATN1,MTSS1L,CSGALNACT1,PAMR1,IL4I1,PDZD2,HAUS7,NHSL2,FOXO4,IDI1,TROAP,SMAD3,EML4,ETV1,CBX5,SCN4B,CEP57,LSR,TEK,FICD,ESCO2,NBEAL1,ADAMTS1,RAD54L,NCF4,GUF1,DYNC1H1,KANK1,…	1142
Cancer, Organismal Injury and Abnormalities	neoplasia	neoplasia of tumor cells	5.09e-05		-1.562		-1.562	HTATIP2,NID2,NDRG2,ABL1,CTHRC1,SRSF6,PTK2,CACYBP,YES1,ITGA3,RHOB,RUNX2,TIMP1,FGFR4,ITGB4,TEK,CBR1,CDC25A,TNFSF11,CXCR4,FLT4,VEGFC,STX2,MET,PCNA,LAMA3,SMURF2,ITGA1,PARD3,THRB,PDCD5,MMP9,WNT5A	33
Cancer, Endocrine System Disorders, Organismal Injury and Abnormalities, Respiratory Disease	large cell lung cancer	large cell lung cancer	5.18e-05					TYMS,POLE2,TUBB4B,TUBG1,POLE,RRM2,FUT8,MET,BLK,TUBE1,PDCD1,IGF1R,RABGGTB,INSR,DHFR,TUBG2,POLE3	17
Cancer, Organismal Injury and Abnormalities	upper aero-digestive squamous cell carcinoma	upper aero-digestive squamous cell carcinoma	5.23e-05					MRC1,DACH2,DNAH17,DCUN1D5,DDX11,KDM6B,CTGF,GAS6,PTTG1,FAM19A5,ITGA8,CXCL12,PCDH7,RICTOR,CXCL10,BAG1,mir-15,PDCD1,OSCP1,NPTX2,POSTN,ERI2,ITGB5,ZFHX3,TYMS,CYP7B1,NOTCH3,MTSS1,MPC1,LRRC17,NLGN2,CREBBP,ITGA6,THY1,IGFBP5,AURKA,ITPR1,THBD,DYNC1H1,HERC2,MET,KCNA3,HMCN1,TUBE1,MATN2,IL1RN,SPEN,IGFBP3,HAS2,PEAR1,KIAA1524,MAP2K3,DHFR,HTRA1,NOTCH1,mir-10,INF2,TUBG2,CUBN,RAB27B,ATRNL1,PKM,BARD1,CTHRC1,KMT2C,M…	100
Cell Cycle	interphase	arrest in interphase of tumor cell lines	5.23e-05					EME1,MTBP,SGK1,TP73,CDC7,MELK,LATS2,RBL1,MTCH2,CAMK2N1,mir-15,EZH2,SMARCB1,MYBL2,BRCA1,EPB41L1,CDC25A,TYMS,TOPBP1,FGFR1,IGFBP5,CDCA2,MASTL,CCNB1,MET,IGF2,E2F1,CHKA,RAD18,TFRC,HAS2,MAP2K3,SPTAN1,RXRA,MTDH,THRB,NOTCH1,CDK2,KIF11,DDIT3,mir-181,MED29,PKM,ABL1,MLH1,SYNM,BCL2,EP300,CHEK1,CCNA2,NOTCH2,AR,JUN,HGF,TCP1,CHEK2,IFNG,CDC25C,RASSF6,PLK1,AXL,FOXM1,CDK1,SULT2B1,MAD2L1,CCNE1,mir-30,BORA,MMP9,LGAL…	71
Cellular Growth and Proliferation	cell proliferation	cell proliferation of hematopoietic cell lines	5.27e-05	Decreased	-2.408		-2.744	LIF,DUSP8,F2R,IL12RB1,EML4,TAL1,CXCL12,FCER1A,GATA2,LIFR,PTK2,IL7R,PLCE1,BAG1,PIM1,ETS2,EZH2,MRAS,MYBL2,LAIR1,FGFR1,IL7,TPSAB1/TPSB2,SKP2,MET,IGF2,CBL,RUNX1T1,CD70,IL1RN,E2F1,ITGA1,NOTCH1,IL6ST,GADD45B,LEPR,ABL1,BCR,BCL2,BLK,CCNA2,CLEC11A,JUN,IGF1R,KIT,FGF7,IL21,IFNG,DCK,DBI,IL9R,CNTFR,HIP1,CSF1R,FGF1,KITLG,CLEC7A,CSF1,WNT5A	59
Organismal Injury and Abnormalities	cytosis	Cytosis	5.32e-05		-0.121		0.112	LIG1,SRSF2,ZC3H12A,LIF,SMAD3,VPS13A,POLA1,PDE3A,CXCL12,LMNB1,CDK5R1,STMN1,IL7R,MAOB,TPH1,EZH2,CHD2,ADA,ITGA4,CDC25A,TNFRSF9,HRH2,JAG2,LAIR1,ITPR2,POLE2,PF4,RRM2,mir-223,PDE4B,Mcpt4,OGG1,TLR2,SPARCL1,CBL,TUBE1,MIB1,IL1RN,IDH2,INSR,mir-10,NUDT1,PRDX2,TUBG2,POLE3,IL6ST,MME,IL1RL1,PRDX1,CLIC1,ABL1,BCR,PDGFC,EP300,CTSF,C4A/C4B,SCARB2,YES1,AR,DDR2,KIT,BID,FCGR3A/FCGR3B,IFNG,LRP5,EPAS1,DCK,CXCR4,TUBB4B,…	88
Cardiovascular Disease, Hereditary Disorder, Organismal Injury and Abnormalities	familial vascular disease	familial vascular disease	5.35e-05	Increased	2.918		3.224	NTF3,KCNK3,TGFBR3,SMAD3,LRP6,PBX1,MYLK,JUN,FLNA,ECE2,PIM1,RARA,TGFB2,GATA6,TEK,SOX4,NOTCH3,EPAS1,POLE,LTBP1,PRKG1,NF1,RERE,KAT6A,TGFB3,SLC6A4,P2RY12,MED13L,RXRA,HTRA1,ACVR2A	31
Cell Death and Survival, Hematological System Development and Function	cell viability	cell viability of hematopoietic progenitor cells	5.44e-05	Decreased	-2.525		-2.73	TAL1,CXCL12,GATA2,BCL2,CLEC11A,KIT,BID,MYBL2,CHEK2,TNFSF13B,IFNG,JAG2,PF4,FGFR1,Pot1b,IL7,BAK1,ERG,KITLG,CBL,CSF1,ACKR3,LEF1,NOTCH1,BCL2L11,FANCA,ACTL6A	27
Cancer, Organismal Injury and Abnormalities	metastatic solid tumor	unresectable metastatic solid tumor	5.63e-05					TYMS,TNFSF11,TUBB4B,TUBG1,ABL1,CSF1R,BCL2,TOP1,TUBE1,DDR2,PDCD1,KIT,DHFR,TUBG2	14
Gene Expression	transactivation	transactivation	5.7e-05	Decreased	-3.114		-3.555	CTGF,ITSN1,GAS6,PIK3R1,WWP1,MYCBP2,EGR2,HOXB7,BAG1,RARA,SMARCB1,CRIM1,ACACB,TFDP1,COPS5,CREBBP,GTF2F1,IGFBP5,MED11,GLRX3,PLAG1,AKAP13,RASGRF2,MN1,CCND2,GAB1,E2F1,NR3C2,MAP2K3,THRB,PARD3,RXRA,NOTCH1,HSD11B1,NME1,HTATIP2,DDIT3,PRDX1,LEPR,ZBED5,SETD7,RCHY1,EP300,NOTCH2,AR,JUN,ARRB1,NCOA2,ZNF467,DAP3,VDR,IFNG,NFIC,PLCG1,CCNE1,ZBTB32,SNRPC,GLIS2,CD80,NFIA,NOP2,TRRAP,NR5A2,CILP,MAFB,NCOR2,MAP3K3,CXADR,…	143
Cellular Development, Cellular Growth and Proliferation	proliferation	proliferation of blood cells	5.81e-05		-0.636		-0.929	CTGF,PIK3R1,TIGIT,CDKN2C,CCL20,RICTOR,POLM,CXCL10,TPH1,PRF1,EGR2,LPIN1,HOXB7,IKZF2,mir-15,PDCD1,RARA,Sectm1b,ADA,RUVBL2,IRS2,TIMD4,TNFRSF9,JAG2,LAIR1,mir-223,LAG3,THY1,PLCL2,IL7,CTPS1,MET,AKAP13,RASGRF2,CCND2,RUNX1T1,E2F1,TFRC,SMURF2,NOTCH1,FANCA,PRDX2,GADD45B,SLAMF1,mir-181,IL1RL1,LEPR,BTNL2,THEMIS,ANPEP,FOXN1,ATAD5,EP300,ELF4,KLF9,CLEC11A,DHPS,JUN,BCL6B,VDR,CCR6,FCGR3A/FCGR3B,Klrk1,IL21,IFNG,SI…	193
Cancer, Organismal Injury and Abnormalities	soft tissue neoplasm	soft tissue neoplasm	5.84e-05		-1.832		-1.719	DNAH17,KDM6B,WBSCR22,ASS1,HMMR,GPR55,XRCC2,PLK4,SMARCB1,ADA,ZFHX3,TYMS,ACACB,BCORL1,SEMA5A,NLGN2,RRM2,CARMIL1,PTPN3,OGG1,SKP2,MET,SKA3,RUNX1T1,GALK1,CYP4B1,DHFR,RALGAPA2,FANCA,NOP9,UBE2C,ANK3,FGD3,DDIT3,IL1RL1,PRDX1,PNKP,WWC2,TTK,ANPEP,MAP4,YES1,AR,CLDN4,PNRC1,CTBP2,VPS13B,PALD1,CC2D2A,FCGR3A/FCGR3B,EXO1,ICE1,RPN1,IFNG,TJP1,TUBB4B,NINL,FLT4,IGF2R,INO80D,LAMC2,ZFPM2,CSF1,TRRAP,DOPEY2,PLEKHA1,KYNU,…	237
Cellular Development, Cellular Growth and Proliferation	cell proliferation	cell proliferation of colorectal cancer cell lines	5.85e-05		-0.587		-0.734	TP73,SMAD3,PIK3R1,CXCL12,CCL20,F7,RBL1,CACYBP,TDG,PLCE1,EGR2,CAMK2N1,EXOC2,ITGB4,BRCA1,DLC1,SOX4,TYMS,MIF,HDAC4,COPS5,RALB,RRM2,L1CAM,SNRK,KMT2A,APC,MET,SPARCL1,IGF2,E2F1,LEF1,PHF1,ENC1,NOTCH1,CDK2,PHLPP1,UBE2C,IGFBP4,ANGPT2,CDT1,CHCHD6,PKM,BCL2,EP300,DUSP5,TNKS,YES1,FXN,HGF,GMNN,IGF1R,PRPF31,FGF7,CHEK2,IFNG,PIK3C2A,PLK1,IGF2R,CDK1,SULT2B1,PTGES,TLR4,PRKG1,mir-30,MAGI1,SPRY2,NR5A2,DSG2,PPIL1,TNFS…	71
Cancer, Gastrointestinal Disease, Organismal Injury and Abnormalities	esophageal cancer	esophageal cancer	5.97e-05					CENPF,DNAH17,DDX11,KDM6B,PLK3,RAN,ELMSAN1,PVRIG,MKI67,RICTOR,GSS,MYCBP2,MYRIP,PDCD1,PRIM2,ITGB5,ERI2,ZFHX3,TYMS,CYP7B1,PDE2A,PTPRG,BCORL1,CREBBP,mir-223,THY1,ITPR1,MET,HMCN1,MIB1,KAT6A,FGD5,MAP2K3,GPR68,PARVG,VPS54,NOTCH1,INF2,SUMF2,LINGO3,CUBN,TRIO,KAZN,CTHRC1,SETD7,TTK,ANPEP,AVPR1A,EP300,GPRC5B,SRGAP1,NT5C1A,TOP2A,IGF1R,ABCC9,FGF7,ATN1,TUBB4B,RELN,AXL,mir-30,TRRAP,TEP1,NR5A2,AOX1,ACVR2A,KIF1C,D…	146
Cell Cycle	interphase	interphase of colorectal cancer cell lines	6.01e-05		-0.296		-0.322	PKM,ABL1,LMNB1,MLH1,CHEK1,EP300,CAMK2A,MXD3,mir-15,CAMK2N1,GMNN,HGF,SMARCB1,BRCA1,CHEK2,TYMS,RASSF6,TOPBP1,ITGA6,APC,MET,TF,E2F1,NR5A2,CDK2,LGALS1	26
Cell Death and Survival, Hematological System Development and Function	survival	survival of hematopoietic cells	6.04e-05	Decreased	-2.077		-2.311	GADD45B,TAL1,CXCL12,GATA2,BCL2,CLEC11A,PIM1,KIT,BID,MYBL2,CHEK2,TNFSF13B,IFNG,JAG2,PF4,FGFR1,Pot1b,IL7,BAK1,ERG,KITLG,CBL,RUNX1T1,CSF1,ACKR3,LEF1,NOTCH1,BCL2L11,FANCA,ACTL6A	30
Cellular Movement	migration	migration of carcinoma cell lines	6.12e-05		0.66		0.453	CTGF,NDRG2,HMMR,PTTG1,CXCL12,STMN1,PTK2,mir-15,RUNX2,POSTN,RUVBL2,JUP,C1QBP,DSP,RASSF8,MIF,VEGFC,L1CAM,AURKA,MET,TLR2,IRS1,HAS2,MTDH,TMPO,IFIT2,NOTCH1,mir-10,HTATIP2,ASNS,ANPEP,PGF,SDR9C7,JUN,AR,HGF,SMO,KIT,IFNG,NRP2,DPAGT1,AXL,FOXM1,PRMT1,NTRK2,BCAM,NR5A2,LRP1,WNT5A,LGALS1	50
Cancer, Endocrine System Disorders, Organismal Injury and Abnormalities	thyroid cancer	thyroid cancer	6.12e-05					CBX7,PTTG1,RTN1,UNC5B,LIFR,TDG,ITGA3,RUNX2,FGFR4,PDIA4,C1QBP,DLC1,TEK,SCN5A,RPS6KB1,MPC1,ADAMTS1,FGFR1,mir-223,THRA,APC,GRHPR,MET,CCND2,PKD1,TUBE1,LSM7,INSR,ALOX5,THRB,NOTCH1,TUBG2,SPTBN1,ANGPT2,mir-181,PKM,TRIO,KAZN,E2F3,INPP5A,MLH1,CHEK1,BCL2,AHNAK,TIMP1,SRGAP1,HGF,TOP2A,DAP3,UTRN,KIT,TIMP3,ALOX15,TNFSF11,TBC1D9,CXCR4,TUBB4B,TUBG1,FLT4,TRIM2,AXL,UMPS,LAMC2,PSIP1,CSF1R,STRA6,mir-30,NTRK2,S1PR1,P…	78
Cancer, Organismal Injury and Abnormalities	mediastinal neoplasm	mediastinal neoplasm	6.13e-05					MME,PIK3R1,TAL1,MKI67,BCL2,XRCC2,TOP2A,IGF1R,KIT,TNFRSF11B,TYMS,IRF4,POLE2,TUBB4B,TUBG1,FLT4,POLE,RRM2,FOXC1,CSF1R,TUBE1,XRCC6,NCOR2,DHFR,TNFRSF8,NOTCH1,POLE3,TUBG2	28
Cell Death and Survival	cell viability	cell viability of breast cancer cell lines	6.2e-05		-0.3		-0.576	PLD2,ANGPT2,NTF3,CTGF,SMAD3,CHCHD6,PARP2,PKM,PBX1,PBK,EP300,CHEK1,BCL2,mir-128,TOP1,ARRB1,JUN,BAG1,CARD10,mir-15,HGF,SMARCB1,IGF1R,RPS6KB2,IRS2,BRCA1,DPH1,APEX1,KIFC1,JAG2,CASP3,ADAMTS1,RNF126,PLCG1,PLK1,BUB1B,FOXM1,PRMT1,MAD2L1,DNAJC24,ACKR3,TGFB3,IGFBP3,MTDH,CDK2,WNT11,KIF11,PRDX2	48
Gene Expression	transcription	transcription of RNA	6.39e-05	Decreased	-2.635		-3.016	CBX7,GAS6,PIK3R1,PYGO1,HOXB7,SMARCB1,ZFHX3,HEYL,JAG2,ITGA6,OGG1,PLAG1,SP4,POLR3H,HELZ2,KAT6A,THRB,ECT2,PPP5C,HTATIP2,DDIT3,SETD7,NOTCH2,ARRB1,ATN1,GTF2H3,TNFSF11,TXNIP,CSF1,FOXO4,SMAD3,POU2AF1,ETV1,CBX5,HMGCS2,GATA2,PER3,TDG,CHD2,SH2D2A,ZFYVE9,POLR2H,ERCC2,BACH1,IGF2,ZNF296,RAI1,TBKBP1,TRPS1,INSR,CBX3,TEF,PEBP1,DACT1,ZNF226,EIF2S1,E2F3,HDGF,NFAT5,CAMTA2,MED10,PPARGC1B,GATA6,TRIP13,TIMP3,PSRC1,PSM…	398
Cancer, Endocrine System Disorders, Organismal Injury and Abnormalities, Respiratory Disease	large cell lung carcinoma	metastatic large cell lung carcinoma	6.48e-05					TYMS,POLE2,TUBB4B,TUBG1,POLE,RRM2,MET,BLK,TUBE1,PDCD1,IGF1R,DHFR,INSR,TUBG2,POLE3	15
Cancer, Organismal Injury and Abnormalities	head and neck squamous cell cancer	head and neck squamous cell cancer	6.53e-05					SVEP1,PAPLN,ABTB2,PRR12,KDM6B,WHSC1,GZMB,GAS6,PIK3R1,POLA1,ELMSAN1,HEPH,BCL9,PKDCC,KANK3,AMMECR1,CEP170B,CTU2,ITGB4,SLCO2B1,ZFHX3,KCNQ5,NWD1,TYMS,APOBEC3B,SON,JAG2,ESPL1,BCORL1,MTSS1,DNAJC9,PCGF6,NLGN2,ITGA6,IGFBP5,MDM1,FMOD,ATP8A2,SHROOM4,MET,SKA3,MN1,HAS2,PEAR1,DHFR,AATK,ANKLE1,FANCA,INF2,NOP9,PNKP,SEMA6A,CTHRC1,CKAP4,PLXNA2,SYNM,OGT,GPRC5B,NOTCH2,AR,NT5C1A,CTBP2,BCL6B,VPS13B,GPC6,EXO1,ATN1,FCG…	369
Cancer, Gastrointestinal Disease, Organismal Injury and Abnormalities, Respiratory Disease	nasopharyngeal cancer	unresectable nasopharyngeal cancer	6.6e-05					TYMS,TUBE1,TUBB4B,POLE2,TUBG1,POLE,RRM2,DHFR,TUBG2,BCL2,POLE3	11
Cancer, Neurological Disease, Organismal Injury and Abnormalities	gliomatosis	gliomatosis	6.66e-05		-0.569		-0.644	DNAH17,TPBG,ZC3H12A,IDS,POLA1,PIK3R1,DOCK11,BCAN,SLCO2B1,ZFHX3,NWD1,SEMA5A,NLGN2,RRM2,IGFBP5,PCDH11X,IL7,MET,ECT2,UBE2C,THEMIS,MAP4,ARRB1,VPS13B,CCR6,ICE1,PHF6,IFNG,TNFRSF1A,CSF1,TRRAP,PTH1R,ABCC3,LRRC32,LIF,TROAP,PTTG1,SCN7A,TLN1,KNTC1,HSPA5,RUNX2,TEK,PTPRD,PF4,TUSC3,APC,ADCY9,IGF2,IGFBP3,MAST3,mir-10,MCCC2,RAB11FIP5,KIAA0101,PROKR2,PDGFC,CTLA4,MLH1,PGF,mir-128,LYST,KMT2D,TIMP1,HGF,SLC12A2,BOC,F…	198
Cancer, Organismal Injury and Abnormalities	neuroepithelial tumor	neuroepithelial tumor	6.68e-05		-0.674		-0.742	DNAH17,TPBG,ZC3H12A,IDS,POLA1,PIK3R1,DOCK11,BCAN,SLCO2B1,ZFHX3,NWD1,SEMA5A,NLGN2,RRM2,IGFBP5,PCDH11X,IL7,MET,ECT2,UBE2C,THEMIS,MAP4,ARRB1,VPS13B,CCR6,ICE1,PHF6,IFNG,TNFRSF1A,CSF1,TRRAP,PTH1R,ABCC3,LRRC32,LIF,TROAP,PTTG1,SCN7A,TLN1,KNTC1,HSPA5,RUNX2,TEK,PTPRD,PF4,TUSC3,APC,ADCY9,IGF2,IGFBP3,MAST3,mir-10,MCCC2,RAB11FIP5,KIAA0101,PROKR2,PDGFC,CTLA4,MLH1,PGF,mir-128,LYST,KMT2D,TIMP1,HGF,SLC12A2,BOC,F…	199
Cancer, Organismal Injury and Abnormalities, Reproductive System Disease	prostate cancer	prostate cancer	6.72e-05		-1.671		-1.706	SVEP1,GZMB,IDS,POLA1,ASS1,ODC1,CENPE,CEP170B,ITGB4,ALDH7A1,ZFHX3,PRR16,PEAK1,SOGA1,FAM118A,DDIT4,CENPL,ITGA6,CARMIL1,ANO6,PCDH11X,PTPN3,MDM1,SKP2,B4GALNT4,MET,MN1,CDH5,MIB1,CCNF,SUPT16H,DHFR,RXRA,VPS54,NOP9,KIF20A,FLNB,NME1,FAM89B,PROX1,PLXNA2,TMA16,OGT,AR,GARNL3,IRF2BPL,FCGR3A/FCGR3B,ICE1,IFNG,TNFSF11,TUBB4B,PASK,ZNF521,FLT4,PDPR,HIP1,LAMB2,GABRR2,TNS3,UBR4,CSF1,TRRAP,ATP1A2,SLC6A4,SNED1,VPS13A,…	285
Connective Tissue Disorders, Developmental Disorder, Gastrointestinal Disease, Neurological Disease, Organismal Injury and Abnormalities, Skeletal and Muscular Disorders	Meier-Gorlin syndrome	Meier-Gorlin syndrome	6.72e-05					CDC45,CDT1,GMNN,CDC6,ORC6,ORC1	6
Cancer, Organismal Injury and Abnormalities, Renal and Urological Disease	renal cancer	renal cancer	6.79e-05		-0.102		-0.083	DNAH17,CBX7,REM1,WHSC1,GAS6,ARAP2,PIK3R1,AFDN,EIF4A2,FAM208B,CENPE,SMARCB1,ALDH7A1,ITGA4,MAP3K9,DAPK1,ENPP5,IGFBP5,PTPN3,OGG1,SHROOM4,SP4,MET,CDH5,NDUFB7,THRB,PRDX2,EPHX1,SSSCA1,NME1,CUBN,PNKP,PROX1,PLXNA2,ANPEP,AR,CLDN4,CCR6,CCR1,PHF6,TJP1,TUBB4B,PASK,FLT4,PDPR,FAH,ARHGEF5,GABRR2,MAGI1,ATP1A2,DOPEY2,EBF3,HAUS7,SLC43A1,SRSF2,DLGAP5,DAD1,HSPA14,HELQ,KIF1B,VPS13A,SRSF6,THSD7A,PER3,RHOB,UFSP2,RUNX2,…	260
Cellular Assembly and Organization	attachment	attachment of spindle fibers	6.86e-05					KNL1,CENPE,NDC80,BUB1B,AURKB,SGO1,NUF2,APC	8
Developmental Disorder	hypoplasia	Hypoplasia	6.96e-05	Increased	2.387		3.198	DDX11,CTGF,TGFBR3,ITGA8,NOS3,POLM,EMG1,PRF1,ITGA3,EGR2,BAG1,ECE2,RARA,CRIM1,CALCRL,CCNE2,ITGA6,L1CAM,EXOSC8,VLDLR,IL7,MET,ZNF423,AKAP13,MN1,CCND2,RERE,KAT6A,CCNF,E2F1,SPEN,HAS2,PARD3,RXRA,NOTCH1,SPTBN1,CDT1,CTHRC1,AR,JUN,ARRB1,NCOA2,IGF1R,FGF23,DSTYK,VDR,DPH1,FGF7,ORC1,Klrk1,CDC45,TNFSF11,DCK,CDC6,XBP1,CASK,CSGALNACT1,RELN,POLD1,KITLG,CCNE1,ZFPM2,SPRY2,ACVR2A,LIG1,FZR1,TRAF3,LIF,POU2AF1,CYP26A1,S…	123
Cell Death and Survival, Neurological Disease, Organismal Injury and Abnormalities	cell death	cell death of brain cells	7.01e-05		1.024		1.05	GDA,ITSN1,GZMB,SGK1,GAS6,TP73,MAP1B,CXCL12,SERPINA3,HSPA5,CDK5R1,XRCC2,BAG1,ETS2,SLC25A23,UNG,CDC25A,MIF,DAPK1,HDAC4,TFDP1,CASP3,CREBBP,GRIA2,CDK6,PAWR,CCNB1,TLR2,IL1RN,E2F1,GNAO1,MAP2K3,SLC25A10,AATK,CDK2,NTF3,KCNK3,DDIT3,ABL1,INPP5A,E2F3,FAS,BCL2,EP300,AR,JUN,PARK7,PPP1R9B,C7,IGF1R,TCP1,BID,ALOX15,SRR,TNFRSF1A,FAIM2,HSPD1,IL1R1,HIP1,CDK1,BAK1,SH3PXD2A,PTGES,TLR4,NTRK2,TF,MEF2D,SLC1A2,CYCS,ADORA…	72
Cancer, Organismal Injury and Abnormalities, Respiratory Disease	advanced non-small-cell lung cancer	metastatic advanced non-small-cell lung cancer	7.06e-05					TYMS,POLE2,TUBB4B,TUBG1,POLE,RRM2,BCL2,MET,BLK,TUBE1,PDCD1,IGF1R,DHFR,INSR,TUBG2,POLE3	16
Cell Death and Survival	apoptosis	apoptosis of connective tissue cells	7.08e-05		0.714		0.705	TRAF3,GZMB,TP73,CD36,SMAD3,PIK3R1,CDKN2C,DDIAS,HSPA5,NOS3,RHOB,RUNX2,SMARCB1,MYBL2,KLF2,TNFRSF11B,RPS6KB1,DAPK1,TFDP1,CASP3,COPS5,PAWR,GPX7,SKP2,GAB1,XRCC6,E2F1,TRPS1,IGFBP3,HAS2,MAP2K3,DUSP4,INSR,PIDD1,mir-10,NOTCH1,DDIT3,ABL1,CCL24,EIF2S1,FAS,BCL2,EP300,MAP4,AR,NFAT5,JUN,TIMP1,HGF,CTBP2,TGFB2,SMO,IGF1R,RPS6KB2,BID,VDR,IFNG,TIMP3,TNFSF11,NFIC,TXNIP,TNFRSF1A,GABBR1,PLCG1,BAK1,Ccl9,SLK,BUB1,DHCR24…	77
Cancer, Organismal Injury and Abnormalities, Respiratory Disease	ALK fusion negative EGFR sensitizing mutation negative non-small cell lung cancer	ALK fusion negative EGFR sensitizing mutation negative non-small cell lung cancer	7.28e-05					TYMS,POLE2,TUBB4B,TUBG1,FLT4,POLE,RRM2,BCL2,PDCD1,TUBE1,DHFR,POLE3,TUBG2	13
Cancer, Organismal Injury and Abnormalities	sarcoma	metastatic sarcoma	7.39e-05					POLE2,TUBB4B,FGFR1,TUBG1,FLT4,POLE,ABL1,RRM2,CSF1R,TOP1,TUBE1,DDR2,TOP2A,KIT,MMP9,POLE3,TUBG2	17
Cancer, Cellular Development, Cellular Growth and Proliferation, Hematological Disease, Organismal Injury and Abnormalities, Tumor Morphology	proliferation	proliferation of chronic myelogenous leukemia cells	7.39e-05		-1.067		-1.067	IFNG,IL1RN,ABL1,BCR,IL1R1	5
Cancer, Cell Death and Survival, Organismal Injury and Abnormalities, Tumor Morphology	apoptosis	apoptosis of cancer cells	7.44e-05		-0.545		-0.484	FOXO4,TP73,CXCL12,mir-15,RARA,BRCA1,TNFSF13B,MIF,LAIR1,CASP3,CDK6,VEGFC,PAWR,ITPR1,FMOD,IL7,LAMA3,IGFBP3,ITGA1,THRB,NOTCH1,mir-10,IL6ST,mir-181,DDIT3,LEPR,ABL1,ANPEP,CTLA4,FAS,CHEK1,BCL2,YES1,JUN,AR,IGF1R,KIT,BID,IL21,CDC45,IFNG,IRF4,CD160,CDC6,PLK1,CDK1,ENO1,TF,MCM2,SPRY2,TSC22D1,NCOR2,MMP9,BCL2L11,LGALS1	55
Tissue Development	growth	growth of epithelial tissue	7.46e-05		-1.145		-1.384	MAGED1,F2R,GAS6,TGFBR3,CDKN2C,SERPINA3,MKI67,RBL1,RICTOR,ODC1,CXCL10,ITGA3,HOXB7,RARA,SMARCB1,DDAH1,SCTR,HEYL,CYP7B1,PDE2A,FBLN5,MTSS1,SEMA5A,ITGA6,THY1,L1CAM,VLDLR,SKP2,MET,RASGRF2,CCND2,E2F1,DACH1,HAS2,ITGA1,LRIG1,THRB,RXRA,NOTCH1,SPTBN1,NME1,LEPR,MCC,SEMA6A,LRP6,CTNNA1,PROX1,POLD4,FOXN1,EP300,KLF9,AR,JUN,NCOA2,IGF1R,BID,VDR,FGF7,IFNG,TNFSF11,LIMS2,NRP2,TNFRSF1A,FLT4,XBP1,CASK,AXL,F3,FAH,KITLG,…	165
Cell Cycle	metaphase/anaphase transition	metaphase/anaphase transition	7.7e-05					MAD2L1,CENPE,CDC6,CIT,PLK1,CUEDC2,BUB1B,APC,CCNB1	9
Developmental Disorder	dysgenesis	dysgenesis	7.78e-05	Increased	2.669		3.492	DDX11,CTGF,TGFBR3,ITGA8,NOS3,POLM,EMG1,PRF1,ITGA3,EGR2,BAG1,ECE2,RARA,CRIM1,CALCRL,CCNE2,ITGA6,L1CAM,EXOSC8,VLDLR,IL7,MET,AKAP13,ZNF423,MN1,CCND2,RERE,KAT6A,CCNF,E2F1,SPEN,HAS2,PARD3,RXRA,NOTCH1,SPTBN1,CDT1,CTHRC1,AR,JUN,ARRB1,NCOA2,FGF23,IGF1R,DSTYK,VDR,DPH1,FGF7,ORC1,Klrk1,EPG5,CDC45,TNFSF11,DCK,CDC6,FLT4,XBP1,CASK,CSGALNACT1,RELN,POLD1,KITLG,ADGRG2,CCNE1,ZFPM2,SPRY2,MAFB,ACVR2A,LIG1,FZR1,TRAF3…	132
Cell Death and Survival	cell death	cell death of central nervous system cells	7.84e-05		0.756		0.791	GDA,ITSN1,F2R,GZMB,SGK1,GAS6,TP73,MAP1B,CXCL12,SERPINA3,HSPA5,CDK5R1,XRCC2,BAG1,ETS2,SLC25A23,UNG,CDC25A,RPS6KB1,MIF,DAPK1,HDAC4,TFDP1,CASP3,CREBBP,GRIA2,CDK6,PAWR,CCNB1,TLR2,IL1RN,E2F1,GNAO1,MAP2K3,SLC25A10,AATK,CDK2,IL6ST,NTF3,DDIT3,KCNK3,ABL1,INPP5A,E2F3,FAS,BCL2,EP300,AR,JUN,PARK7,PPP1R9B,C7,IGF1R,RPS6KB2,TCP1,BID,IFNG,ALOX15,SRR,TNFRSF1A,FAIM2,HSPD1,IL1R1,HIP1,CDK1,BAK1,SH3PXD2A,PTGES,TLR4,N…	77
Cancer, Cellular Development, Cellular Growth and Proliferation, Organismal Injury and Abnormalities, Tumor Morphology	proliferation	proliferation of sarcoma cells	7.89e-05		-1.61		-1.826	IL21,IFNG,CD160,TNFRSF4,LAIR1,mir-181,ABL1,CXCL12,VEGFC,BCR,USP1,IL1R1,IL7,KMT2A,CHEK1,FGF1,BCL2,KITLG,IGF2,IL1RN,TGFB3,NOTCH1,ABCC4	23
Cancer, Hematological Disease, Immunological Disease, Organismal Injury and Abnormalities	chronic lymphocytic leukemia	chronic lymphocytic leukemia	7.97e-05					SVEP1,PLD2,POLA1,TIGIT,F7,RNF125,ILDR1,IL1RL2,mir-15,PDCD1,ADA,CCNT2,PRIM2,TIMD4,ITGA4,ZFHX3,RRM2,IL7,H2AFX,ZBTB39,SPEN,DHFR,LRIG1,NOTCH1,ENC1,MME,POLQ,CPD,TMEM45B,TRIO,AKAP11,AICDA,SELENBP1,PDE3B,CKAP2L,PALD1,KPNA3,CELSR1,IFNG,MEGF10,CXCL11,TNFSF11,DCK,FLT4,POLE,CDK1,BAK1,MAGI1,CD80,CD244,S1PR1,ABCC3,DAD1,TP73,SMAD3,STAB2,ZNF652,SEMA3D,PIM1,CHD2,PXDN,SH2D2A,MIF,SYNE2,POLE2,FGFR1,UNC13B,SP140,PRE…	102
Cellular Assembly and Organization, Tissue Development	formation	formation of filaments	8.1e-05		-0.722		-1.079	CENPF,CTGF,F2R,SGK1,GZMB,PIK3R1,SERPINA3,F7,RICTOR,XRCC2,ITGA3,BOP1,Diaph2,KANK3,CHCHD2,ITGB5,CARMIL1,THY1,ARHGEF17,MDM1,AKAP13,GPR65,ARHGEF10,PROX1,MSRB1,INPP5A,AVPR1A,GNG7,AKAP11,ARRB1,AR,KIF2C,FGF7,ALOX15,SLIT2,RELN,ARHGEF5,MINK1,TNS3,SEMA4D,MAGI1,SPRY2,S1PR1,FBXO5,ADORA2A,GAS7,FZR1,DLGAP5,GDA,DIAPH3,SMAD3,MAP1B,CXCL12,FCER1A,HSPA5,STMN1,PTK2,ADGRF5,RHOB,POSTN,ARHGEF11,KLF2,DLC1,SH2D2A,MIF,KAN…	100
Cell Death and Survival	cell death	cell death of brain	8.18e-05		1.234		1.278	GDA,ITSN1,GZMB,SGK1,GAS6,TP73,MAP1B,CXCL12,SERPINA3,DNAJB2,HSPA5,CDK5R1,XRCC2,PRF1,BAG1,ETS2,SLC25A23,UNG,CDC25A,MIF,DAPK1,HDAC4,TFDP1,CASP3,CREBBP,GRIA2,CDK6,PAWR,ITPR1,CCNB1,TLR2,IL1RN,E2F1,GNAO1,MAP2K3,SLC25A10,AATK,CDK2,NTF3,DDIT3,KCNK3,ABL1,INPP5A,E2F3,FAS,BCL2,EP300,AR,JUN,PARK7,PPP1R9B,C7,IGF1R,TCP1,BID,ALOX15,SRR,TNFRSF1A,FAIM2,HSPD1,IL1R1,HIP1,CDK1,BAK1,SH3PXD2A,PTGES,TLR4,NTRK2,TF,MEF2D…	76
Cell Morphology	morphology	morphology of cells	8.3e-05					DUSP8,POLA1,PIK3R1,AFDN,CP,GPR55,ITPKB,SMARCB1,ADA,HEYL,DAPK1,ARHGAP10,JAG2,FERMT2,ITGA6,IGFBP5,IL7,OGG1,RASGRF2,CDH5,Dst,KAT6A,RAD18,KIDINS220,THRB,PPP5C,ECT2,UBE2C,FLNB,DMPK,LTBP2,IL1RL1,PRDX1,SYNM,IQGAP2,ARRB1,EXO1,FKBP3,TNFSF11,TXNIP,ZNF521,IGF2R,BAK1,BUB1,CSF1,PTH1R,FBXO5,SLC6A4,LIG1,KIF23,FOXO4,POU2AF1,SMAD3,RNF7,GATA2,TEK,MARCO,ZFYVE9,RAD54L,AURKA,UCHL3,IGF2,GEN1,POLL,TRPS1,INSR,mir-10,TNS…	477
Cellular Development, Cellular Growth and Proliferation	cell proliferation	cell proliferation of sarcoma cell lines	8.33e-05		-0.212		-0.252	FZR1,CTGF,TP73,LRP6,ABL1,CDKN2C,CCNB2,RBL1,PDGFC,TOP1,JUN,RHOB,FLNA,HGF,EZH2,FGFR4,SMARCB1,IGF1R,IFNG,TIMP3,CDK14,CINP,FOXM1,PRMT1,FGF1,KITLG,NSMCE3,HERC2,MET,IGF2,SSBP1,SPRY2,E2F1,TGFB3,PSMA4,PRMT5,INSR,MDK,PHF1,mir-10,HSD11B1,POLH,PPARGC1A	43
Cancer, Endocrine System Disorders, Organismal Injury and Abnormalities	thyroid gland tumor	thyroid gland tumor	8.35e-05		-0.914		-0.837	CBX7,DNAH17,SVEP1,KDM6B,GAS6,TXNDC11,BCL9,ITPKB,CEP170B,KANK3,PKDCC,CTU2,ERI2,IQGAP3,ZFHX3,KCNQ5,NWD1,TNFRSF9,DAPK1,JAG2,ESPL1,FAM118A,BCORL1,NLGN2,RRM2,VSTM1,ATP8A2,SHROOM4,UNKL,MET,MN1,SRSF4,THRB,ANKLE1,PRDX2,INF2,CHCHD10,MCC,CKAP4,PLXNA2,NOTCH2,CARD10,IRF2BPL,CTBP2,TMEM238,VDR,FCGR3A/FCGR3B,ATN1,EXO1,TNFSF11,TNFRSF1A,TUBB4B,FLT4,PDPR,LAMC2,TXNRD3,PLEKHG1,ARHGEF5,TNS3,TSPAN32,CST7,TSC22D2,ABCC3…	288
Cardiovascular System Development and Function, Cellular Movement	migration	migration of vascular endothelial cells	8.36e-05	Decreased	-2.838		-3.093	FLNB,ANGPT2,F2R,GAS6,CD36,PKM,CXCL12,PROX1,HSPA5,STAB2,FGF13,NEU1,SEMA3D,TIMP1,HGF,GATA6,STAB1,ITGB4,DLC1,KLF2,SH2D2A,PIK3C2B,PDE2A,PIK3C2A,ADAMTS1,TJP1,FLT4,THY1,VEGFC,THRA,SLIT2,THBD,FOXC1,KMT2A,APC,MET,PRKG1,GAB1,CDH5,ACKR3,TGFB3,S1PR1,MDK,mir-10,MMP9,LGALS1	46
Cell Cycle, Skeletal and Muscular System Development and Function	cell cycle progression	cell cycle progression of muscle cells	8.64e-05		0.719		0.568	PTK2,CCND2,NOTCH3,TFDP1,PIM1,FGFR1,E2F1,KIT,E2F3,APC,FGF1,EP300,CCNB1,SKP2	14
Tissue Development	development	development of epithelial tissue	8.81e-05	Decreased	-2.809		-3.076	CTGF,F2R,GAS6,Akap9,SERPINA3,NOS3,RICTOR,ODC1,CXCL10,DDAH1,SMARCB1,HEYL,PIK3C2B,PDE2A,JAG2,RASIP1,SEMA5A,THY1,L1CAM,VLDLR,SKP2,MET,GAB1,CDH5,RNASE10,MIB1,MAP2K3,ITGA1,NOTCH1,ECT2,FLNB,NME1,LEPR,SEMA6A,PROX1,POLD4,ANPEP,NOTCH2,AR,JUN,VCL,FGF7,IFNG,TNFSF11,NRP2,FLT4,XBP1,FKTN,SLIT2,AXL,F3,KITLG,SEMA4D,TRPM7,CSF1,SPRY2,TRAF3,JMJD1C,NDRG2,CD36,PTTG1,TAL1,NR2F2,CXCL12,SEMA6B,HSPA5,PTK2,RHOB,RUNX2,PIM1…	127
Cell Cycle	G2/M phase	G2/M phase	8.92e-05		0.311		0.203	FZR1,EME1,SRSF2,FOXO4,LIF,PLK3,SGK1,PTTG1,MELK,LATS2,RUNX2,MYBL2,BRCA1,CDC25A,CDK14,IGFBP5,AURKA,MASTL,TP53BP2,CCNB1,SKP2,IGF2,PLK5,IRS1,DUSP4,CLSPN,MTDH,PPP5C,CDK2,KDM5B,FBXL7,FAM175A,GADD45B,POLD4,MLH1,CHEK1,BCL2,EP300,CCNA2,AR,JUN,FANCD2,GMNN,CIT,MCM10,MCPH1,ELAC2,CHEK2,DTL,CDC25C,PLK1,FOXM1,CDK1,MAD2L1,CCNE1,CDC14B,BABAM1,LGALS1	58
Cardiovascular System Development and Function	vascularization	vascularization	8.94e-05	Decreased	-3.015		-3.301	LIF,CTGF,F2R,GAS6,TP73,HMMR,CXCL12,NOS3,ODC1,PLCD3,ITGB5,ITGA4,ADAMTS1,FGFR1,RRM2,VEGFC,IGFBP5,VLDLR,TLR2,IGF2,CBL,CDH5,IL1RN,IRS1,H2AFX,FGD5,IGFBP3,IDH2,ITGA1,INSR,MDK,HTRA1,NOTCH1,HTATIP2,PDGFC,ANPEP,PGF,BCL2,TIMP1,RNF213,HGF,EFNB1,IGF1R,KIT,MCPH1,ERRFI1,IFNG,LRP5,TNFSF11,EPAS1,NRP2,CXCR4,SLIT2,AXL,F3,FGF1,CSF1,PTH1R,C6,MAP3K3,MMP9,LGALS1	62
Cellular Development, Connective Tissue Development and Function, Tissue Development	differentiation	differentiation of connective tissue cells	9.12e-05		-0.168		-0.32	ZC3H12A,CTGF,F2R,TGFBR3,PIK3R1,WWP1,RBL1,NOS3,GPR55,TPH1,LPIN1,EGR2,RARA,SMARCB1,PKDCC,IRS2,CCNT2,ALYREF,SFRP4,ITGA6,THY1,IGFBP5,PLCL2,IL7,MN1,RUNX1T1,NR1D1,IRS1,E2F1,TFRC,HAS2,NR3C2,MAP2K3,ALOX5,GPR68,NOTCH1,PER2,HSD11B1,GADD45B,DDIT3,mir-181,IL1RL1,LRP6,CTHRC1,ATRAID,SELENBP1,FFAR2,EP300,ELF4,CYTL1,NOTCH2,JUN,TP53INP2,CTBP2,GDF10,SNX10,FGF23,VDR,CCR1,IFNG,TNFSF11,Ptprv,NFIC,ZNF521,FLT4,NPPC,XBP…	159
Gene Expression	transactivation	transactivation of RNA	9.3e-05	Decreased	-3.037		-3.471	ITSN1,GAS6,PIK3R1,WWP1,MYCBP2,EGR2,HOXB7,BAG1,RARA,SMARCB1,CRIM1,ACACB,TFDP1,COPS5,CREBBP,GTF2F1,IGFBP5,MED11,GLRX3,PLAG1,AKAP13,RASGRF2,MN1,CCND2,E2F1,NR3C2,THRB,PARD3,RXRA,NOTCH1,HSD11B1,NME1,HTATIP2,DDIT3,PRDX1,LEPR,ZBED5,RCHY1,EP300,NOTCH2,AR,JUN,ARRB1,NCOA2,ZNF467,DAP3,VDR,IFNG,NFIC,CCNE1,ZBTB32,SNRPC,GLIS2,CD80,NFIA,NOP2,TRRAP,NR5A2,CILP,MAFB,NCOR2,CXADR,ACVR2A,PPARGC1A,SRSF2,FOXO4,PER1,TNF…	134
Cell Cycle	interphase	interphase of cervical cancer cell lines	9.58e-05		1.183		1.176	EME1,FZR1,SNX33,KIAA0101,TP73,PKD2,POLA1,LATS2,CHEK1,CCNA2,TCP1,MCM10,CDC25A,CDC25C,PLK1,FOXM1,MASTL,CCNB1,NASP,GEN1,PKD1,SPRY2,RAD18,SF3B4,POLH,MCM7	26
Cancer, Hematological Disease, Immunological Disease, Organismal Injury and Abnormalities	thymus cancer	thymus cancer	9.63e-05					TYMS,POLE2,TUBB4B,PIK3R1,TUBG1,TAL1,POLE,FLT4,RRM2,CSF1R,BCL2,TUBE1,XRCC6,TOP2A,IGF1R,KIT,NCOR2,DHFR,TUBG2,POLE3	20
Infectious Diseases	sepsis	sepsis	9.71e-05		-1.551		-1.398	IL1RL1,GAS6,CD36,PDE3A,BCR,AVPR1A,FAS,BCL2,C4A/C4B,IL1R2,CLEC11A,CD55,F8,PDE3B,ACOD1,F5,BID,ZBTB20,ADRA1B,FCGR3A/FCGR3B,ADRB2,ITGA4,TYMS,IFNG,TNFRSF9,CASP3,TNFRSF1A,IL1R1,PDE4B,THBD,AXL,F3,BAK1,Bst2,TLR4,IL1RN,NPR1,P2RY12,TFRC,RXRA,LRP1,BCL2L11,MMP9	43
Cancer, Endocrine System Disorders, Organismal Injury and Abnormalities, Reproductive System Disease	ovarian adenocarcinoma	ovarian adenocarcinoma	9.73e-05					DNAH17,IDS,SBSPON,PIK3R1,EIF4A2,HAUS4,CP,ZBTB40,ODC1,DOCK11,EGR2,ITGB4,ZFHX3,TYMS,SON,JAG2,SEMA5A,ATP8A2,NRXN1,MET,DOCK9,SUPT16H,PEAR1,HAS2,ARHGEF18,ITGA1,FANCA,HSD11B1,NOP9,ENTPD7,EPHX1,UBE2C,FGD3,CUBN,PNKP,ANPEP,SYNM,DUSP5,NOTCH2,YES1,AR,CCR6,PHF6,NRP2,TXNIP,PASK,FUCA2,INO80D,IGF2R,CPEB4,PTGES,TNS3,ZFPM2,EBF3,ABCC3,LIG1,WRAP53,FOXO4,VPS13A,PARP2,SCN7A,RNF7,STAB2,KIF16B,BDH1,LSR,FGFR4,FGFR1OP,CH…	277
Embryonic Development, Nervous System Development and Function, Organ Development, Organismal Development, Tissue Development	formation	formation of brain	9.82e-05		-1.562		-1.792	KDM6B,AFDN,RBL1,WDR62,XRCC2,ITGA3,EGR2,BCAN,ZBTB20,IRS2,DDIT4,SEMA5A,USP9X,ITGA6,L1CAM,ITPR1,VLDLR,SHROOM4,ZBTB18,MET,ZNF423,CCND2,NR1D1,RERE,CCNF,UBR1,E2F1,ARHGAP35,AATK,PARD3,THRB,NOTCH1,SPTBN1,ANK3,LRP6,TRIO,PROX1,IGF1R,MCPH1,CC2D2A,IFNG,CNTN1,NRP2,DBI,ZNF521,FLT4,FAIM2,BHLHE22,SLIT2,AXL,RELN,F3,NDE1,NFIA,SPRY2,ZEB2,S1PR1,SLC6A4,EBF3,APBB2,NCOR2,RGMA,TP73,CYP26A1,NR2F2,MAP1B,CXCL12,CDK5R1,NR2F…	125
Cancer, Endocrine System Disorders, Organismal Injury and Abnormalities, Reproductive System Disease	ovarian cancer	advanced ovarian cancer	9.92e-05					HIST2H2AA3/HIST2H2AA4,IGFBP4,F2R,SBSPON,PARP2,BCR,BCL2,C4A/C4B,EPHB6,TOP1,YES1,DHTKD1,CMTM8,FGFR1OP,TOP2A,GATA6,RSF1,JAG2,TXNIP,TUBB4B,TUBG1,CTNNAL1,SLC12A7,SLIT2,MET,ZFPM2,GINS1,TUBE1,H2AFX,DACH1,FAM171A1,RASSF9,LRIG1,HSD11B1,TUBG2	35
Cancer, Cellular Development, Cellular Growth and Proliferation, Hematological Disease, Organismal Injury and Abnormalities, Tumor Morphology	proliferation	proliferation of leukemia cells	0.000101		-1.28		-1.402	IL21,IFNG,CD160,LAIR1,mir-181,ABL1,CXCL12,BCR,VEGFC,USP1,IL1R1,IL7,KMT2A,CHEK1,BCL2,KITLG,IL1RN,NOTCH1,ABCC4	19
Cancer, Connective Tissue Disorders, Organismal Injury and Abnormalities	connective tissue cancer	connective tissue cancer	0.000101		0.2		0.228	MGA,SCN7A,ETV1,PINX1,PARD6G,TOP1,RUNX2,FGFR4,ARHGEF11,DLC1,TYMS,POLE2,FGFR1,RRM2,STOML2,IGFBP5,ERCC2,APC,TIE1,MET,IGF2,TUBE1,IGFBP3,LMNB2,IDH2,DHFR,LRIG1,POLE3,TUBG2,PRDX1,ABL1,JUN,AR,DDR2,TIMP1,ASPM,OTUD1,TOP2A,SMO,KIT,CHEK2,TNFSF11,TUBB4B,TNFRSF1A,HERC1,TUBG1,FLT4,POLE,PCDHGA2,USP1,NCAPD2,CSF1R,ERG,BUB1,MCM3,PLXDC1,MMP9,POLH	58
Cancer, Organismal Injury and Abnormalities, Respiratory Disease	ALK fusion negative non-small cell lung cancer	ALK fusion negative non-small cell lung cancer	0.000102					TYMS,TNFSF11,POLE2,TUBB4B,FGFR1,TUBG1,FLT4,POLE,RRM2,CTLA4,BCL2,TUBE1,PDCD1,DHFR,TUBG2,POLE3	16
Cell Cycle, DNA Replication, Recombination, and Repair	spindle checkpoint	spindle checkpoint	0.000102		0.655		0.589	DLGAP5,STIL,AXIN2,CDT1,PLK1,BUB1B,TTK,MASTL,APC,ERCC6L,BUB1,MAD2L1,KNL1,CENPI,CENPE,TRRAP	16
Cancer, Organismal Injury and Abnormalities	malignant connective or soft tissue neoplasm	metastatic malignant connective or soft tissue neoplasm	0.000103					POLE2,TUBB4B,FGFR1,TUBG1,FLT4,POLE,ABL1,RRM2,CSF1R,TOP1,TUBE1,DDR2,TOP2A,KIT,MMP9,TEK,TUBG2,POLE3	18
Cell Morphology, Cellular Development, Cellular Growth and Proliferation, Tissue Development	morphogenesis	morphogenesis of epithelial cells	0.000103	Decreased	-2.76		-2.876	FLNB,HRH2,JMJD1C,PTTG1,VSIG1,STX2,MET,NOTCH2,AR,SEMA4D,GAB1,PKD1,TIMP1,RNASE10,HGF,JAG1,FGF7,MMP9	18
Cellular Growth and Proliferation	accumulation	accumulation of tumor cell lines	0.000104		-0.121		-0.112	CCR1,KDM5B,TNFSF11,LIF,PTTG1,RNF7,PLK1,AURKA,PPM1G,TXNRD1,AR,HGF,GMNN,E2F1,ZEB2,SMARCB1,MCM10	17
Cell Death and Survival	apoptosis	apoptosis of colorectal cancer cell lines	0.000104		0.076		0.086	GZMB,PLK3,TP73,SGK1,TRAP1,MELK,RICTOR,G0S2,PRPS1,BAG1,EXOC2,MIF,CASP3,TOPBP1,CKAP2,PDE4B,GSN,KMT2A,APC,TP53BP2,CCNB1,MET,IGF2,E2F1,IGFBP3,PHF1,mir-10,NOTCH1,ENC1,PHLPP1,DDIT3,PKM,ABL1,DTYMK,TTK,MLH1,FAS,CHEK1,BCL2,EP300,TNKS,PARK7,TIMP1,HGF,CTBP2,GATA6,BID,CHEK2,IFNG,ALOX15,RASSF6,HSPD1,IGF2R,CDK1,BAK1,PRKG1,FBXO5,CYCS,DSG2,BCL2L11,POLH	61
Cell Death and Survival, Neurological Disease, Organismal Injury and Abnormalities	cell death	cell death of cerebral cortex cells	0.000104		1.133		1.136	ITSN1,GDA,GZMB,GAS6,TP73,MAP1B,SERPINA3,HSPA5,CDK5R1,ETS2,SLC25A23,UNG,CDC25A,MIF,DAPK1,HDAC4,TFDP1,CASP3,CREBBP,GRIA2,CDK6,PAWR,CCNB1,TLR2,IL1RN,E2F1,GNAO1,MAP2K3,CDK2,NTF3,KCNK3,DDIT3,ABL1,E2F3,FAS,BCL2,EP300,AR,JUN,PARK7,PPP1R9B,C7,TCP1,ALOX15,SRR,TNFRSF1A,HIP1,HSPD1,IL1R1,BAK1,CDK1,SH3PXD2A,PTGES,TLR4,NTRK2,TF,SLC1A2,CYCS,ADORA2A,BCL2L11,PPARGC1A	61
Cancer, Organismal Injury and Abnormalities	papillary adenocarcinoma	papillary adenocarcinoma	0.000106					CBX7,F2R,SBSPON,RUNX2,DHTKD1,FGFR4,FGFR1OP,TEK,RPS6KB1,JAG2,MPC1,ADAMTS1,FGFR1,CTNNAL1,mir-223,THRA,MET,GINS1,H2AFX,FAM171A1,RASSF9,LSM7,INSR,FH,THRB,LRIG1,NOTCH1,HSD11B1,HIST2H2AA3/HIST2H2AA4,IGFBP4,mir-181,CUBN,PKM,BCR,INPP5A,C4A/C4B,EPHB6,YES1,AR,TIMP1,HGF,CMTM8,KIT,GATA6,CHEK2,TIMP3,LAMA5,TNFSF11,RSF1,TXNIP,CXCR4,FLT4,SLIT2,F3,CSF1R,STRA6,mir-30,ZFPM2,NTRK2,S1PR1,PRR5,CST7,MAML2,ABCC3,LRP1,MM…	67
Cancer, Organismal Injury and Abnormalities	solid tumor	unresectable solid tumor	0.000107					ABL1,CTLA4,BCL2,TOP1,PDCD1,DDR2,FGFR4,TOP2A,KIT,TEK,TYMS,TNFSF11,POLE2,TUBB4B,FGFR1,TUBG1,FLT4,POLE,RRM2,AXL,CSF1R,MET,NTRK2,TUBE1,DHFR,POLE3,TUBG2	27
Cardiovascular System Development and Function, Cellular Movement	movement	movement of vascular endothelial cells	0.000108	Decreased	-2.733		-2.978	FLNB,ANGPT2,F2R,GAS6,CD36,PKM,CXCL12,PROX1,HSPA5,ANPEP,STAB2,FGF13,NEU1,SEMA3D,TIMP1,HGF,GATA6,STAB1,ITGB4,DLC1,KLF2,SH2D2A,PIK3C2B,TNFSF11,PDE2A,PIK3C2A,MTSS1,ADAMTS1,TJP1,FLT4,THY1,VEGFC,THRA,SLIT2,THBD,FOXC1,KMT2A,APC,MET,PRKG1,GAB1,CDH5,ACKR3,TGFB3,S1PR1,MDK,mir-10,MMP9,LGALS1	49
Cell Death and Survival	cell death	cell death of carcinoma cell lines	0.000111		-0.484		-0.436	CCP110,DPYD,SLC7A11,TP73,TRAP1,CXCL12,CDKN2C,SERPINA3,HSPA5,RICTOR,RHOB,ETS2,mir-15,JUP,KLF2,DSP,MYCT1,CASP3,COPS5,RRM2,THY1,PAWR,AURKA,CDCA2,OGG1,TXNRD1,SKP2,MET,IGF2,MRPL49,CCND2,GAB1,E2F1,IGFBP3,MDK,JAG1,VDAC1,MTDH,mir-10,NOTCH1,IL6ST,HTATIP2,DDIT3,mir-181,PNKP,PKM,EIF2S1,FAS,CHEK1,BCL2,EP300,UACA,OGT,mir-128,AR,JUN,HGF,RABGGTB,IGF1R,BID,PPARGC1B,HCST,CHEK2,IFNG,ALOX15,EPAS1,PLK1,AXL,BAK1,RPA2…	76
Developmental Disorder, Embryonic Development, Organismal Survival	organismal death	death of embryo	0.000112	Decreased	-2.847		-2.325	TRAIP,MIS18A,SLC31A1,CDC20,F2R,MAP1B,LRP6,PIKFYVE,RUVBL1,CHAF1A,CHEK1,RAD51,PTK2,TOP1,ETS2,EZH2,GMNN,DDAH1,RGS14,MCM10,DTL,ESCO2,LRP5,TFDP1,UROS,TUBG1,CENPU,PHB2,RAD51B,AURKA,ERCC2,TXNRD1,UBR3,KIF22,NASP,PCNA,TRRAP,FBXO5,FEN1,ECT2,ACVR2A	41
Cancer, Organismal Injury and Abnormalities	metastatic carcinoma	metastatic carcinoma	0.000112					PTTG1,PARP2,CTLA4,FAS,BCL2,BLK,TOP1,AR,PDCD1,FGFR4,TOP2A,SMO,IGF1R,KIT,SSR2,TEK,TYMS,TNFSF11,ADAMTS1,POLE2,TUBB4B,FGFR1,POLE,FLT4,TUBG1,CDK6,PLEC,RRM2,SLC12A7,AXL,PSIP1,CSF1R,MET,NTRK2,TUBE1,CSF1,CST7,DUSP4,LSM7,MAFB,INSR,DHFR,ABCC3,TUBG2,POLE3	45
Cancer, Organismal Injury and Abnormalities	development	development of malignant tumor	0.000113	Decreased	-2.179		-2.164	HTATIP2,LEPR,TP73,SMAD3,NR2F2,ABL1,CXCL12,CDKN2C,BCR,E2F3,RBL1,PDGFC,FAS,PGF,XRCC2,IQGAP2,JUN,RARA,HGF,FGFR4,SMARCB1,BRCA1,CCR6,TEK,IL21,IFNG,ESPL1,TNFRSF1A,CXCR4,FGFR1,FLT4,CDK6,BUB1B,FOXM1,TPX2,SKP2,MET,CSF1,INSR,ALOX5,NOTCH1,MMP9,BCL2L11,LGALS1	44
Cancer, Organismal Injury and Abnormalities, Reproductive System Disease	progesterone receptor negative breast tumor	progesterone receptor negative breast tumor	0.000113					LIF,CTGF,TP73,TGFBR3,PARP2,TAL1,CDKN2C,ETV1,FAS,BCL2,AR,JUN,TIMP1,ETS2,PDCD1,mir-15,PIM1,FGFR4,TOP2A,LAMB1,KIT,MYBL2,BRCA1,DLC1,TEK,TYMS,TIMP3,PTPRG,TUBB4B,FGFR1,TUBG1,CDK6,L1CAM,CSF1R,CDK1,FGF1,MET,CCND2,NTRK2,TUBE1,IGFBP3,mir-10,MMP9,TUBG2	44
Cancer, Organismal Injury and Abnormalities, Reproductive System Disease	HER2 negative hormone receptor negative breast cancer	HER2 negative hormone receptor negative breast cancer	0.000113					LIF,CTGF,TGFBR3,PARP2,TAL1,ETV1,CDKN2C,FAS,BCL2,AR,JUN,TIMP1,ETS2,PDCD1,mir-15,PIM1,FGFR4,TOP2A,LAMB1,KIT,MYBL2,BRCA1,DLC1,TEK,TYMS,TIMP3,PTPRG,TUBB4B,FGFR1,TUBG1,CDK6,L1CAM,CSF1R,CDK1,FGF1,MET,CCND2,NTRK2,TUBE1,IGFBP3,mir-10,MMP9,TUBG2	43
Cancer, Organismal Injury and Abnormalities	cancer	aggressive cancer	0.000114					TRAF3,DPYD,CD36,VPS13A,MKI67,TNRC6C,mir-15,PIM1,EZH2,NIPBL,KLF2,DSP,TEK,CHD3,ADAMTSL3,SEMA5A,CREBBP,HIST1H2BK,DCHS1,MEF2B,ZNF423,MN1,CCND2,TUBE1,CCNF,E2F1,KIF21B,MED13L,DHFR,mir-10,NOTCH1,TUBG2,MME,LRIG3,KMT2C,BCL2,EP300,NOTCH2,KMT2D,KCNAB3,CTBP2,KIT,ZWILCH,TNFSF11,IRF4,TUBB4B,ZNF521,IL9R,TUBG1,FLT4,HIP1,RELN,CRELD2,NF1,ALDH1L2,ATP1A2,PRMT5,CORO2A,CAMTA1,TSC22D1,TNFRSF8,CEP112,DSG2,BCL2L11,SHMT2	65
Cellular Compromise	deletion	deletion of cells	0.000114		1.026		1.011	IL6ST,TNFRSF9,TNFRSF4,SLAMF1,IRF4,CTLA4,FAS,BCL2,PRF1,CD80,PDCD1,CD244,BCL2L11	13
Cancer, Organismal Injury and Abnormalities, Renal and Urological Disease	metastatic bladder cancer	metastatic bladder cancer	0.000114					TYMS,POLE2,TUBB4B,TUBG1,POLE,RRM2,BCL2,PDCD1,TUBE1,TOP2A,DHFR,POLE3,TUBG2	13
Cellular Assembly and Organization	missegregation	missegregation of chromosomes	0.000114		-0.091		0.013	PARP2,KIF4A,BUB1B,AURKB,TTK,ERCC6L,BUB1,CCNE1,PIM1,CENPA,CUEDC2,CENPH,KIF11	13
Cancer, Organismal Injury and Abnormalities	metastatic squamous cell carcinoma	progressive metastatic squamous cell carcinoma	0.000114					POLE2,TUBB4B,TUBG1,POLE,RRM2,MET,BLK,PDCD1,TUBE1,IGF1R,INSR,POLE3,TUBG2	13
Cancer, Organismal Injury and Abnormalities, Respiratory Disease	squamous cell lung cancer	progressive squamous cell lung cancer	0.000114					POLE2,TUBB4B,TUBG1,POLE,RRM2,MET,BLK,PDCD1,TUBE1,IGF1R,INSR,POLE3,TUBG2	13
ID	Upstream Regulator	Exp Fold Change	Molecule Type	Predicted Activation State	Bias-corrected z-score	Activation z-score	Flags	Bias Term	p-value of overlap	Target molecules in dataset	Mechanistic Network
10807177	E2F4	1,193	transcription regulator		-0,077	-0,000		0,032	1,80E-42	ALG5,ASF1B,AURKB,BARD1,BCL2,BCL2L11,BRCA1,CBX5,CCDC77,CCNA2,CCNE1,CCNE2,CDC25A,CDC25C,CDC6,CDK1,CDK2,CDKN2C,CENPA,CENPE,CEP57,CHEK1,CHEK2,CKS1B,DBF4,DDX11,DDX28,DHFR,DHPS,DUT,E2F1,E2F3,E2F8,ECT2,EIF2B2,EMC4,EPAS1,EXOSC8,FANCD2,FAS,FEN1,FGF7,FOXM1,FOXN1,GINS1,GMNN,GTF2H4,H2AFX,H2AFZ,HIST1H2AB,HIST1H3D,HIST2H2AA3/HIST2H2AA4,HMMR,KIAA0101,KIF22,KIF4A,MAD2L1,MCM10,MCM3,MCM4,MCM5,MCM6,MKI67,MLH1,MRTO4…
10828827	CDKN1A	1,220	kinase	Inhibited	-4,044	-4,174		-0,023	3,87E-27	ASPM,ATAD2,AURKA,AURKB,BCL2,BRCA1,BUB1,BUB1B,CASP3,CCNA2,CCNB1,CCNE1,CDC20,CDC25A,CDC25C,CDC6,CDK1,CENPF,CEP55,CHAF1B,CHEK1,CIT,CKS1B,CPA3,CTGF,DLGAP5,DTL,EXO1,FANCI,FAS,FOXM1,H2AFX,H2AFZ,HJURP,HSPA5,IFNG,IL1R1,ITGB5,JAG1,KIAA0101,KIF20A,KIF2C,KNSTRN,KNTC1,LIMA1,MAD2L1,MCM2,MCM3,MCM4,MCM6,MCM7,MKI67,MMP9,MYBL2,NCAPD3,NUSAP1,ORC1,P4HA1,PARP2,PBK,PCNA,PELO,PHGDH,PLK1,POLD1,PRC1,RACGAP1,RAD51,RFC4,R…	576 (11)
10734975	TP53	1,066	transcription regulator	Inhibited	-3,911	-3,644		0,018	9,04E-27	Abcb1b,ACAT1,ACTL6A,ADA,ADD3,ADRB2,AHCY,AKAP12,ALDH18A1,ALOX15,ALOX5,ANAPC4,APBB2,APC,APEX1,AR,ARAP2,ARHGAP5,ASF1B,ASNS,ASPM,ASS1,ATAD2,AURKA,AURKB,AXIN2,BAG1,BAK1,BCL2,BCL2L11,BID,BRCA1,BUB1,BUB1B,CALU,CAMK2N1,CARS,CASP3,CCNA2,CCNB1,CCNB1IP1,CCNB2,CCND2,CCNE1,CCNE2,CD70,CDC20,CDC25A,CDC25C,CDC42BPA,CDC6,CDC7,CDK1,CDK2,CDT1,CENPF,CEP170B,CEP55,CHD3,CHEK1,CHEK2,CKAP2,CKS1B,CNOT11,CP,CSF1,CSF1R,CTG…	704 (17)
	E2f		group	Activated	4,582	4,973		0,067	3,71E-26	ALG5,Bmyc,BRCA1,CBX5,CCNA2,CCNB1,CCNE1,CDC25A,CDC25C,CDC45,CDC6,CDC7,CDK1,CDK2,DBF4,DDX11,DHFR,DHPS,E2F1,E2F8,EPAS1,EXOSC8,FANCD2,GINS2,GMNN,GTF2H4,HIST1H2AB,HIST1H2AE,HIST1H2AG,ITGA6,ITGB4,KNTC1,LIG1,MAD2L1,MCM10,MCM2,MCM3,MCM4,MCM5,MCM6,MYBL2,NASP,NUSAP1,ORC1,PCNA,POLA1,POLA2,PRR11,RAD51,RBL1,RPA3,RRM2,SKA2,SNRPC,TMEM126A,TPX2,TTK,TYMS,UBE2C,WDR76,YBX3	453 (9)
10850949	E2F1	1,846	transcription regulator	Activated	4,696	5,111		0,048	5,97E-26	ALG5,ANGPT2,AR,ATAD2,ATP5G1,AURKA,AURKB,BAK1,BCL2,BCL2L11,BCS1L,BID,BRCA1,CASP3,CBX5,CBX7,CCNA2,CCNB1,CCNB2,CCND2,CCNE1,CCNE2,CCNF,CDC20,CDC25A,CDC45,CDC6,CDK1,CDK2,CDKN2C,Cdkn3,CHEK1,CHEK2,CLIC1,DBF4,DDIT3,DDX1,DDX11,DHFR,DUSP4,DUT,E2F1,E2F3,E2F8,ECT2,EGR2,ERH,EZH2,FANCD2,FAS,FBXO5,FEN1,FGFR1,FKBP3,FOXM1,GINS1,GMNN,GTF2H4,HIST1H2AB,HIST1H2AE,HIST1H4H,HIST2H2AA3/HIST2H2AA4,HNRNPD,HSPD1,HSPE1,IDH3…	465 (12)
	Vegf		group		-0,851	-0,099		0,063	5,87E-25	ACKR3,ADAMTS1,ADGRF5,ADORA2A,AKAP12,AKAP13,ANGPT2,ANPEP,ARHGAP23,ARHGEF17,ASNS,AURKA,AURKB,AXIN2,BCL2,BCL2L11,BUB1,BUB1B,CALCRL,CASP3,CCNE2,CCNF,CDC14A,CDC20,CDC25A,CDC25C,CDC45,CDC6,CDH5,CDK1,CDK2,CDKN2C,CELSR1,CENPF,CKS1B,CLDN1,CNTFR,CPA3,CSGALNACT1,CUL2,CXCL10,CXCL11,CXCL12,CXCR4,CYYR1,DBF4,DDIT3,DDX11,DHPS,DOK5,DTYMK,DUSP4,DUSP5,DUSP6,EIF2B2,EMCN,F3,FAIM2,FAS,FLNA,FLT4,FOXM1,FRMD6,GAB1,GMNN,G…	944 (20)
10843530	RABL6	1,064	other	Activated	6,112	6,410		0,045	2,15E-24	AURKB,BUB1,BUB1B,CCNA2,CCNB1,CCNE2,CDC25A,CDC25C,CDK2,CENPF,CHEK1,CHEK2,CKS1B,DAPK1,DUT,ELF4,EZH2,FEN1,FERMT2,H2AFX,HMMR,KIF23,MAD2L1,MCM10,MCM2,MCM5,MCM7,MELK,NCAPG,NDC80,PARP2,PBK,PLK1,POLA1,POLD1,POLE2,PRC1,PTPRM,RAD54B,RFC3,TMEM97,TOP2A,TPX2,TTK,UBE2C	554 (7)
10727260	CCND1	-1,107	transcription regulator	Activated	4,564	4,824		0,039	2,14E-22	ABCC4,AR,ASPM,ATAD2,AURKA,BCL2,Bmyc,BRCA1,BRIP1,C7,CCNA2,CCND2,CCNE1,CCNE2,CDC45,CDC6,CDCA2,CDCA7,CDCA7L,CDK2,CDK6,CDKN2C,CENPF,CENPH,CENPK,CENPN,CEP55,CLSPN,CPED1,DDIAS,DEPDC1,DHCR24,DTL,E2F1,E2F7,E2F8,ENDOD1,ERI1,ESCO2,FAM83D,FGF7,FGFR1,FOXM1,GAS2L3,GPC6,HECTD2,HIST1H4H,HJURP,KDM6B,KIAA0101,KIAA1524,KIF11,KIF20A,KIF20B,KIF2C,KIF4A,KLHDC1,KNL1,MCM10,MCM4,MCM7,MELK,MNS1,MORC4,MYLK,MYRIP,PCNA,PDLI…	535 (14)
	dextran sulfate		chemical drug		-0,673	-0,550		0,045	2,96E-21	ADA,ADAMTS1,AURKA,BAG1,BUB1,BUB1B,C4A/C4B,CCNA2,CCNB1,CCNF,CD36,CD80,CDC20,CDCA2,CDCA3,CDK1,CENPE,CENPH,CHAF1A,CHAF1B,CHTF18,CKS1B,CTGF,DSCC1,E2F7,E2F8,ERCC6L,EXO1,FANCA,FANCB,FBXO5,FGF1,FGFR1,FIGNL1,FOXM1,HGF,HJURP,IFNG,IGF1R,KCTD11,KIF11,KNTC1,MCM3,MCM5,MCM6,MKI67,MLH1,MMP9,MNS1,MRC1,MYLK,NCAPD2,NUSAP1,PARP2,PCNA,PGF,PHGDH,PLK1,POLD1,POLE,PRC1,RACGAP1,RAD51,RECQL4,REG3A,RRM2,S1PR1,SGO1,SKA1,SKA…	810 (16)
10860351	HGF	-1,400	growth factor		0,258	0,944		0,065	7,94E-21	ACKR3,ADAMTS1,ADGRF5,ADORA2A,AIMP2,AKAP12,AKAP13,ANGPT2,ANK3,ASNS,AURKA,AURKB,BCL2,BUB1,BUB1B,CALCRL,CCNE2,CCNF,CDC14A,CDC20,CDC25A,CDC25C,CDC45,CDC6,CDK1,CDK2,CDKN2C,CELSR1,CENPF,CHD2,CKS1B,CNTFR,CSF1,CTGF,CUL2,CXCR4,DBF4,DDIT3,DDX11,DHPS,DOK5,DTYMK,DUSP4,DUSP6,ERRFI1,F3,FAIM2,FASTK,FEN1,FGF7,FLNA,FOXM1,GAB1,GMNN,GPSM2,HDGF,HGF,HMMR,IFNG,IGFBP3,IGFBP4,IL6ST,ISG20,ITGA6,ITGB3BP,ITPR1,KIF11,KIF15,…	934 (16)
	TBX2		transcription regulator	Activated	6,049	6,242		0,030	1,01E-20	ASF1B,AURKA,AURKB,BUB1,CCNA2,CCNB1,CCNL2,CDC6,CDCA3,CDK1,CDKN2C,CDT1,CHAF1B,CHEK1,CKAP2,CKS1B,DBP,DDIT3,E2F1,E2F7,E2F8,EZH2,FOXM1,HAUS1,LIG1,MAD2L1,MCM2,MCM4,MCM5,MCM6,MCM7,MXD3,NCAPD2,NCAPG2,PAXBP1,PCGF6,PKMYT1,PLK1,PRC1,PRIM2,RBL1,SGO1,SMC2,TGFB2	490 (10)
10794446	let-7	-1,319	microrna	Inhibited	-4,101	-4,730		-0,082	4,18E-19	APC,APC2,AR,AURKA,AURKB,BRCA1,BUB1,BUB1B,CASP3,CCNA2,CCNB1,CCNE2,CCNF,CDC20,CDC25A,CDC34,CDC45,CDC6,CDCA2,CDCA3,CDCA7,CDK1,CDK6,CDT1,CHEK1,CKS1B,CPED1,DBF4,DLC1,DZIP1,E2F8,EZH2,FANCD2,GMNN,GPX7,IGF1R,IRS2,ITGA1,ITGA4,LEF1,MAD2L1,MCM10,MCM2,MCM3,MCM4,MCM5,MCM6,MCM7,MCM8,NUF2,ORC1,ORC6,PKM,RFC2,RFC3,RFC4,RFC5,RRM2,SKP2,SSR1,TLR4	627 (7)
10798213	E2F3	1,721	transcription regulator	Activated	3,901	4,127		0,037	4,33E-19	CA12,CCL20,CCNA2,CCNB1,CCNB2,CCNE1,CDC25A,CDC45,CDC6,CDCA3,CDK1,CDK2,DAG1,DHFR,E2F1,E2F3,EZH2,FAM46A,FBXO5,FOXN1,HIST1H2BG,HIST1H2BN,HIST1H3D,HIST1H4B,HIST3H2A,IGF2,KIAA0101,LAMA4,MAD2L1,MAL2,MCM10,MCM2,MCM3,MCM4,MCM5,MCM6,MCM7,MLH1,MYBL2,NCAPG2,ORC1,PCNA,PLK1,POLA1,POLA2,PPP1R13B,PTTG1,RAD51,RBL1,RRM2,THBD,TIMP3,TMPO,TOPBP1,TP53BP2,TP73,TPX2,UBE2C	570 (13)
10779584	PTGER2	-1,105	g-protein coupled receptor	Activated	4,195	4,643		0,064	1,26E-18	ADGRE1,ASPM,AURKA,BRCA1,BUB1B,CCNA2,CCNB2,CENPE,CENPF,CEP55,CKAP2L,CSF1R,CXCR4,DEPDC1,ECT2,H2AFX,HDC,HIST1H2AB,HIST1H2AD,IFNG,IL1R2,KIF11,KIF15,KIF18B,KIF20A,KIF22,KIF2C,KLRD1,MASTL,MELK,MKI67,MMP9,NUF2,NUSAP1,PBK,PIM1,PLK1,PRC1,PTGES,RACGAP1,SPAG5,STIL,TBL3,TIMP1,TIMP3,TIMP4,TPX2,TROAP,TTK	654 (13)
10725778	NUPR1	-1,153	transcription regulator	Inhibited	-4,742	-5,048		-0,027	1,66E-18	ABCC5,ADCY9,ADRB2,AGRN,AKAP12,ALG8,ANK3,APOBEC3B,ARHGAP11A,ASPM,ATAD5,AURKA,BCL9,BRCA1,BUB1,BUB1B,C1orf112,CAMK2N1,CARMIL1,CCDC134,CCDC77,CCNA2,CCNB2,CCNF,CDC25C,CDCA2,CDCA3,CDK2,CENPI,CENPL,CEP170B,CKAP2L,CXADR,CXCR4,DDIT3,DHCR24,DHTKD1,DSN1,DUSP5,DUSP8,E2F8,ELL2,EME1,ERCC6L,ESPL1,ETV1,EXO1,EXTL2,FAM111A,FAM114A1,FANCD2,FGF1,FZD8,GABBR1,GINS1,GPSM2,GRAMD3,GTSE1,HIST1H2AB,HIST1H2AH,HIST1H2AL,HIST…	563 (7)
10785216	RB1	1,007	transcription regulator	Inhibited	-2,360	-2,190		0,022	9,14E-18	ALG5,ANGPT2,ASF1B,ATAD2,AURKB,BARD1,BCL2,BCL2L11,BRCA1,CASP3,CBX5,CCNA2,CCNB1,CCNE1,CCNE2,CDC25A,CDC25C,CDC6,CDCA7L,CDK1,CDK2,CDK5R1,CDT1,CENPK,CHAF1A,COQ5,COQ7,CTGF,DCK,DDIT3,DDX11,DEK,DHFR,DMPK,E2F1,E2F3,EZH2,F3,FAM111A,FANCA,FAS,FBXO5,FEN1,FOXN1,GMNN,GTF2H4,HAUS1,HIST1H2AE,HIST4H4,IGF1R,KANK2,KIAA0101,KIT,LACTB,LIG1,MAP2K3,MCAT,MCM10,MCM2,MCM3,MCM4,MCM5,MCM6,MCM7,MCM8,MECR,MELK,MET,MRPL11,MRPL…	607 (14)
	discodermolide		chemical drug						9,74E-18	BARD1,BRCA1,CCNB1,CCNB2,CDC20,CDC25A,CDC25C,CDC7,CDK1,CDK2,CHEK1,ESPL1,FANCB,FANCD2,KIF11,KIF23,PKMYT1,PLK1,PLK4,PRC1,PTTG1,RAD51,RBL1,RFC2,RFC3,RFC4,RFC5,SMC2,TOP2A	558 (7)
10742663	CSF2	-1,039	cytokine	Activated	5,237	5,910		0,066	1,08E-16	ABCA1,ADA,ALOX5,ARRB1,AURKA,BCL2,BCL2L11,BID,BUB1,BUB1B,C4A/C4B,CCNA2,CCNB1,CCNF,CCR1,CD80,CDC20,CDCA2,CDCA3,CDK1,CDKN2C,CENPE,CENPH,CHAF1A,CHAF1B,CHTF18,CKS1B,CLEC7A,CSF1,CSF1R,CTLA4,CXCL10,CXCR4,DDIT3,DSCC1,DUSP6,E2F7,E2F8,EGR2,ERCC6L,EXO1,F2R,F3,FANCA,FAS,FBXO5,FFAR2,FIGNL1,FOXM1,HAS2,HDC,HGF,HJURP,HSPD1,IFNG,IL1R1,IL1RL1,IL1RN,IRF4,ITGA4,ITGB5,KCTD11,KIF11,KNTC1,MARCO,MCM3,MCM5,MCM6,MET,MFSD2…	994 (17)
	beta-estradiol		chemical - endogenous mammalian	Activated	3,813	4,322		0,031	3,12E-16	A4GALT,ABCA1,ABCC5,ACKR3,ACTL6A,ACVR2A,ADAMTS1,ADCY9,ADGRG2,ADORA2A,ADRB2,AGRN,ALDH18A1,ALDH7A1,ALOX15,ANPEP,APC,APEX1,AQP1,AR,ARL4A,ATAD2,AURKA,BAG1,BAK1,BCAT1,BCL2,BCL2L11,BID,BOP1,BRCA1,BUB1,C1QTNF6,C4A/C4B,CA12,CASP3,CBL,CCL20,CCNA2,CCNB1,CCNB2,CCND2,CCNE1,CCNE2,CCNT2,CCR1,CCR4,CD55,CDC20,CDC25A,CDC25C,CDC42BPA,CDC45,CDC6,CDCA7,CDK1,CDK2,CDK5R1,CENPM,CHEK1,CKS1B,CLDN1,CLDN4,COX6A2,CP,CPXM1,CR…	981 (16)
	calcitriol		chemical drug	Inhibited	-6,274	-6,314		-0,004	3,89E-16	AAAS,ABCC3,ABL1,ADCY9,ALOX5,ANGPT2,AR,BAK1,BCL2,BRCA1,BUB1B,CCL20,CCNA2,CCNB1,CCNE1,CCR8,CDC20,CDC45,CDC6,CDK1,CDK5R1,CDT1,CENPA,CENPH,CENPM,CHAF1A,CHAF1B,CHTF18,CSF1,CSF1R,CXCL10,DCTPP1,DOK5,ECT2,ERRFI1,ESPL1,EXO1,EXOSC8,EZH2,F3,FAS,FEN1,FGF23,FIGNL1,FOXM1,GATA6,H2AFZ,HSPD1,IFNG,IGF1R,IGFBP3,IGFBP5,IL1RN,INCENP,IRF4,ITGA4,JUN,KIAA0101,KIF20A,KIF22,KIF23,KPNA2,LGALS1,LIG1,LRRC17,LTBP1,MAD2L1,MCM2…	949 (20)
10737962	ERBB2	-1,048	kinase		0,794	1,140		0,040	1,89E-15	ABL1,AHNAK,APLP2,AR,ARHGEF5,ASPM,AURKA,BARD1,BCL2,BRIP1,BUB1,BUB1B,CCL20,CCNA2,CCNB1,CCNB2,CCND2,CCNE1,CCNE2,CD36,CDC20,CDC25A,CDC25C,CDK1,CDK6,CDKN2C,CDT1,CENPA,CENPE,CENPF,CHCHD10,CHEK1,CKS1B,CLDN4,CLEC11A,CSF1R,CTGF,CXCL10,CXCL12,CYB561,CYP4B1,DAG1,DDIT3,DSG2,DUSP6,ELL2,ESPL1,ETV1,F2R,FEN1,FGF7,FSTL3,FZD4,GAS6,GINS1,GPAA1,HAS2,HEPH,HTRA1,IFNG,IGF1R,IGF2,IGF2R,IGFBP3,IGFBP4,IGFBP5,IL6ST,ITGA6,I…	813 (18)
10895797	CDK4	1,165	kinase						2,88E-15	AURKA,BCL2L11,BRCA1,C7,CDC45,CDC6,CDCA2,CDCA7,CDCA7L,CDKN2C,CENPF,CENPH,CENPK,CENPN,CEP55,CPED1,DDIAS,DHFR,DTL,E2F7,ENDOD1,ERI1,FAM83D,FGF7,GAS2L3,GPC6,HIST1H4H,HJURP,KDM6B,KIAA0101,KIAA1524,KIF11,KIF20A,KIF20B,KIF2C,KIF4A,KLHDC1,KNL1,MCM7,MELK,MNS1,MORC4,PDLIM3,PSMC3IP,RBMS3,RFC5,SPC25,THNSL1,TM7SF2,TPX2,TRIP13,UTRN,ZNF367,ZNF423,ZNF462	505 (13)
10857435	MITF	-1,099	transcription regulator	Activated	2,487	3,153		0,078	2,89E-15	APC,AURKB,BCL2,BRCA1,CCNB1,CCNF,CDCA3,CDK2,CDK5R1,CDT1,CENPF,CENPH,CENPM,CEP55,CHAF1A,CHKA,CHTF18,CMA1,DAPK1,DSN1,DSTYK,ECT2,EME1,ESPL1,FANCA,FMOD,GMPR,GZMB,HMBS,IRF4,ITGA3,ITGA4,ITPKB,KAZN,KIF20A,KIF4A,KIFC1,KIT,LIG1,LYST,MCM2,MCM4,MCM5,MCM6,Mcpt4,MET,NCAPD2,NCAPD3,NPM3,NUF2,ORC6,PLA1A,PLK1,PMEL,POLD1,POLE2,POLM,PPM1H,PRF1,PSMC3IP,QDPR,RECQL4,RFC5,RPA3,SEMA6A,SLC14A1,SPAG5,SPC24,SPC25,TACC3,TDG,…	481 (7)
10759287	EP400	-1,243	other	Activated	4,242	4,591		0,070	2,99E-15	CCNA2,CCNF,CDC20,CDC25A,CDC6,CDCA3,CENPF,E2F1,E2F7,E2F8,FBXO5,FOXM1,H2AFZ,INCENP,MCM3,MCM4,MYBL2,NCAPG2,PCNA,PLK1,PSRC1,RBL1,SGO1,SKA1,SKP2,SUV39H2,UHRF1	105 (5)
10833814	FOXO3	-1,242	transcription regulator	Inhibited	-2,567	-2,348		0,037	1,46E-14	ANGPT2,APEX1,AR,AURKA,BCL2L11,BUB1B,CCNB1,CCNB2,CCND2,CCNE2,CDC20,CDC45,CDC6,CDT1,CEP55,CLDN1,CTGF,CXCL10,CXCR4,DDIT3,DDIT4,DLGAP5,DOK5,EGR2,EXO1,FBXO5,FOXC1,FOXM1,FOXO4,GABRR2,GADD45B,GATA2,GMNN,HMGCS2,HTATIP2,IFNG,IGF1R,IKZF2,IRS2,JAG1,KIF15,KIF2C,MCM2,MCM4,MCM7,MET,MKI67,MMP9,MTHFD2,MXD3,NCAPD2,NCAPG2,NOLC1,NOS3,NTN4,PAWR,PBK,PCNA,PDE3B,PIK3IP1,PLK1,PPARGC1A,PTTG1,RICTOR,RUVBL1,SGK1,SKA1,SKA2,…	820 (19)
10705213	TGFB1	-1,119	growth factor		-1,948	-1,536		0,029	1,60E-14	2610318N02Rik,ABCA1,ABL1,ABLIM3,ADCY9,ADGRG2,AHNAK,ALDH18A1,ALOX15,ALOX5,ANPEP,AQP1,ARHGAP35,ARL4A,ASNS,ASPM,ASPN,ASS1,AXL,BARD1,BCL2,BCL2L11,BDH1,BRIP1,BUB1,BUB1B,C9orf3,CAMK2N1,CARS,CASP3,CCL20,CCNA2,CCNB1,CCNB2,CCND2,CCNE1,CCNE2,CCR1,CCR4,CCR6,CD36,CD55,CD80,CDC20,CDC25A,CDC25C,CDC7,CDH5,CDK1,CDK2,CDK5R1,CDKN2C,CDT1,CEMIP,CENPA,CENPE,CENPF,CKS1B,CLDN4,CPXM1,CSF1,CSF1R,CTGF,CTLA4,CTPS1,CXADR,CX…	1057 (18)
10809581	RBL2	-1,154	other	Inhibited	-3,916	-4,325		-0,080	3,28E-14	AURKA,AURKB,BCL2L11,BRCA1,BUB1,BUB1B,CCNA2,CCNB1,CCNB2,CCNE1,CCNF,CDC25A,CDC25C,CDC6,CDK1,CDR2,CHKA,DHFR,E2F1,FAS,FOXN1,KIFC1,KPNA2,MAP2K3,MYBL2,NOP2,PA2G4,PCNA,PFAS,PIM1,PLK1,POLD1,PPM1G,PRIM2,RANBP1,RBL1,RRM2,STMN1,TP73,TYMS,UCK2,XRCC3	262 (12)
	methylselenic acid		chemical reagent		0,724	0,684		-0,018	3,76E-14	ABCC4,ACKR3,ADAMTS1,ADD3,AR,ATAD2,AURKA,BACH1,BRCA1,BUB1B,CAMK2N1,CCNA2,CCNB1,CCNB2,CDC14B,CDC20,CDC25A,CDC25C,CDC6,CDC7,CDK1,CDK2,CENPA,CENPF,CHAF1A,CHEK2,DDIT3,DHCR24,DHFR,DTYMK,E2F1,ENPP5,EPHX1,ERP44,FOXM1,GABRR2,GATA2,HMMR,IGF1R,IGSF3,ITGB3BP,ITGB4,ITGB5,JUN,KIF11,KIF20B,KLHL2,LMNB2,MAP1B,MAP2K3,MATN2,MCM2,MCM3,MCM5,MCM6,MCM7,MKI67,MYBL2,PCNA,PDIA4,PLK1,POLA1,POLE2,PPP5C,PRIM2,PTGES,RFC5,RHOB…	909 (19)
10851280	RBL1	1,465	transcription regulator	Inhibited	-2,876	-3,214		-0,069	2,93E-13	AURKB,BCL2L11,CCNA2,CCNE1,CDC25A,CDC6,CDK1,CDK2,DHFR,E2F1,F3,FAS,FOXN1,HIST1H2AE,MCM10,MCM2,MCM3,MCM5,MCM6,MCM7,MET,MYBL2,NOTCH1,ORC1,PA2G4,PCNA,PLK1,PPARGC1A,RBL1,RRM2,SKP2,TP73,TYMS	579 (14)
10896814	MYC	1,106	transcription regulator	Activated	6,812	7,243		0,034	6,97E-13	ABCA1,ABCA2,ABCC3,ABCC4,ACAT1,ACOD1,ACVR2A,ADAMTS1,AHCY,AIMP2,AK2,AKAP12,ALDH18A1,ANGPT2,APEX1,AQP1,AR,ASNS,ASS1,ATAD3A,AURKB,BAG1,BCAT1,BCL2,BOP1,BRCA1,BUB1,BUB1B,C1QBP,C9orf3,CAMK2N1,CASP3,CCNA2,CCNB1,CCNB2,CCND2,CCNE1,CCNE2,CDC20,CDC25A,CDC25C,CDC34,CDCA7,CDK1,CDK2,CDK6,CHEK1,CHKA,Clec2d (includes others),COX5B,CPD,CTNNA1,CXCL10,CYCS,CYP26A1,DBI,DCTPP1,DDIT3,DDIT4,DDX11,Ddx17,DHFR,DNPH1,DSP,DU…	895 (19)
10829176	RRP1B	1,266	other						8,29E-13	AURKA,BRCA1,CCNA2,CCNB2,CCNE1,CDC20,CDC25C,CDC6,CDK1,CHEK1,CREBBP,DBF4,DHFR,EP300,ESPL1,EXO1,FANCB,FEN1,HAT1,ITGB5,KIF11,MCM2,MCM3,MCM4,MCM5,MCM6,MRAS,NCOA2,ORC1,PCNA,PDGFC,PLK1,POLD1,RARA,RBL1,RPA2,RPL13,SERPINE2,TOP2A,TOPBP1,TUBG1,VDR,VEGFC
10877997	CDKN2A	1,177	transcription regulator	Inhibited	-5,083	-5,137		-0,006	9,95E-13	ASF1B,ATAD2,AURKB,BARD1,BCL2,BCL2L11,BUB1B,CAPG,CASP3,CCL19,CCL24,Ccl9,CCNA2,CCNB1,CCNE1,CCR4,CCR6,CCR8,CDC25A,CDC25C,CDCA7L,CDK1,CDK2,CDKN2C,CENPK,CHAF1A,CTGF,CXCL10,DCK,DEK,DHFR,E2F1,E2F3,EGR2,EZH2,FAM111A,FANCA,FBXO5,FEN1,FGFR1,GAS7,GFRA2,GTSE1,H2AFX,HAUS1,IFNG,IGFBP5,IL1R2,ITGB5,JUN,KANK2,KIFC1,LEF1,MAD2L1,MCM4,MCM5,MCM7,MCM8,MELK,MKI67,MRC1,MYBL2,ODC1,PCNA,PLK1,POLD2,POU2AF1,PSMA5,PSMB9,RAD5…	737 (19)
	E2F2		transcription regulator	Activated	2,779	3,046		0,075	1,17E-12	BCL2,CCNA2,CCNB1,CCNB2,CCNE1,CDC25A,CDC45,CDC6,CDK1,CDKN2C,DHFR,E2F1,E2F3,EZH2,MCM10,MCM2,MCM3,MCM4,MCM5,MCM6,MCM7,MLH1,MYBL2,ORC1,PCNA,POLA1,RAD51,RBL1,RRM2,TOPBP1	442 (10)
10859047	FOXM1	1,977	transcription regulator	Activated	4,074	4,515		0,072	4,02E-12	AR,AURKB,AXIN2,BRIP1,BUB1B,CCNA2,CCNB1,CCNB2,CCND2,CCNE1,CCNE2,CCNF,CDC20,CDC25A,CDC25C,CDCA2,CDK1,CDK2,CENPA,CENPE,CENPF,CKS1B,CXCL12,FOXM1,FZD1,GTSE1,KIF20A,LAMA4,LEF1,MCM8,MKI67,MMP9,PCNA,PGK1,PLK1,PLK4,PRC1,SKP2,STMN1,TJP1,TOP2A,ZEB2	837 (22)
10886776	YY1	-1,018	transcription regulator		-0,561	-0,547		0,004	5,56E-12	AICDA,AURKA,AURKB,BAK1,BCL2L11,BRCA1,BUB1B,CAPG,CBX3,CCNA2,CCNB1,CCNB2,CDC25C,CDC6,CDCA3,CDKN2C,CENPA,CENPE,CENPH,CXCL12,CXCR4,DMPK,FAS,FCER1A,FEN1,FOXM1,GTF2A1,H2AFX,HAS2,HSPA5,IFNG,IGFBP5,INCENP,KIF11,KIF20A,KIF23,KIF2C,LMNB1,MAD2L1,MCM4,MCM5,MCM6,MCM7,MKI67,MXD3,NCAPD2,NIPSNAP1,NSG1,NTF3,PAWR,PCNA,PLK1,POLA1,POLH,PRC1,PROX1,PSRC1,RAD18,RAD51,RAD51AP1,RPL30,SFXN1,SLC1A2,SLC25A4,SUV39H2,TACC3,TG…	680 (14)
	gefitinib		chemical drug		-0,801	-0,877		-0,026	6,81E-12	ADAMTS1,AURKA,AURKB,BCL2,BCL2L11,BDH2,BRCA1,BUB1,CCNB1,CCNE1,CCNE2,CCNF,CDC25C,CDC6,CDK2,CHEK1,CHEK2,CKAP2,CTNNAL1,DHFR,ECT2,FMO2,GADD45B,IGFBP5,IL1R2,IL7,KIF11,KIF23,KIT,LIFR,MCM3,MCM8,MDM1,MKI67,MTBP,NOTCH1,NRP2,PCNA,PF4,PRC1,PTTG1,RAD18,RBL1,RHOB,SKP2,SLC2A3,SMC2,SMO,Sult1a1,TIMP3,TLR2,TOP2A,XRCC2	905 (22)
10859799	IL6	1,065	cytokine		0,376	0,777		0,044	1,11E-11	ABCA1,ABCC3,ABCC5,ACVR2A,ADAMTS1,ADGRE1,AHNAK,ANPEP,ARL6,BAK1,BCL2,BCL2L11,BUB1,BUB1B,CASP3,CCL20,CCL24,CCNA2,CCNB1,CCNB2,CCNE1,CCR1,CCR4,CCR6,CD36,CD80,CDC20,CDC25C,CDC45,CDC6,CDK1,CDK2,CENPA,CENPE,CHEK1,CLEC4E,CP,CSF1,CTGF,CXCL10,CXCR4,DHFR,DPP3,DUSP6,E2F1,EGR2,ETS2,EXO1,EZH2,F3,FAS,FFAR2,FGF23,FOXM1,GADD45B,GALE,GINS1,GZMB,HGF,HSPA5,IFIT2,IFNG,IGF2,IGFBP3,IGFBP4,IGFBP5,IL1R1,IL1RL1,IL1RN,IL21,…	993 (18)
10895344	E2F7	2,341	transcription regulator						1,69E-11	CCNA2,CCNB1,CCNE2,CDC6,CDK1,CHEK1,DHFR,E2F1,E2F3,E2F8,ECT2,KIF23,RACGAP1
10822909	IL2	1,101	cytokine		0,843	1,370		0,058	3,50E-11	ABCA1,ACVR2A,ADCY9,AICDA,BAG1,BCL2,CAMK2N1,CARD10,CASP3,CCND2,CCNE1,CCNE2,CCR1,CCR4,CCR6,CCR8,CD160,CD244,CD80,CDC25A,CDC6,CDK2,CDK5R1,CDK6,CDKN2C,CLSPN,CPD,CSF1,CSF1R,CTLA4,CTPS1,CXCL10,CXCL12,CXCR4,CYCS,CYSLTR1,DAPK1,DARS2,DSG2,DUSP4,DUSP5,DUSP6,ELMO3,EPAS1,FAS,FCGR3A/FCGR3B,FGF13,FGF7,FGFR1,FGL2,GADD45B,GARS,GFRA2,GZMB,HCST,HSPA5,HSPD1,IDI1,IFNG,IL12RB1,IL1R1,IL1R2,IL1RL1,IL7R,IRF4,ISG20,ITGA1…	598 (14)
	Rb		group	Inhibited	-3,816	-4,003		-0,041	5,03E-11	AURKB,CCNA2,CCNE1,CCNE2,CDC6,CDK1,CDK2,CDT1,DHFR,E2F1,ECT2,EZH2,FOXM1,GMNN,MAD2L1,MCM3,MCM5,MCM7,MYBL2,NEO1,PA2G4,PCNA,PLK1,POLD1,RBL1,RFC4,RPA2,TOP2A,TP73,TYMS	598 (14)
10883716	E2F6	1,029	transcription regulator	Inhibited	-2,415	-2,688		-0,066	1,15E-10	BRCA1,CAMTA2,CBX5,CCNE1,CDC25A,CDC45,CDC6,CDC7,CHEK2,DDX11,DHFR,DHPS,E2F1,GINS2,GMNN,KDM3A,KIAA0101,LIG1,MCM2,MCM3,MCM5,POLA2,RAD51,RAD51AP1,RFC4,RPA2,RRM2,UNG	519 (12)
	estrogen		chemical drug	Activated	2,855	3,324		0,058	1,38E-10	ABCA1,ALDH1B1,AR,AURKA,AXL,BARD1,BCL2,BRCA1,CCNB2,CCNE2,CDC25A,CDC25C,CKS1B,CRY2,CTGF,CXCL12,DHFR,E2F1,EPAS1,ESPL1,F7,FAS,FEN1,FGF7,Flt1,GALK1,HGF,IFNG,IGF1R,IGF2,IGFBP4,IGFBP5,IL1RL1,IRS1,ITM2A,JUN,LGALS1,LIF,LIG1,MCM3,MCM4,MCM5,MCM7,MVD,NME1,NOS3,PCNA,PENK,PIM1,POLD1,POLE,PSMA2,PTTG1,RARA,Rasl2-9,RFC3,RRM2,S1PR1,SERPINA3,SERPINE2,SKP2,SLC6A4,SMAD3,SMC2,SRM,SRSF2,TGFB2,TGFB3,TNFRSF11B,TNFSF11,TO…	966 (22)
10932468	GATA1	-1,066	transcription regulator	Inhibited	-3,857	-3,751		0,017	4,16E-10	ABCA2,ABCC4,ALOX5,ANGPT2,AQP1,BCL2,BCL2L11,CBX5,CCND2,CCR1,CD36,CDK2,CDK6,CDKN2C,CHCHD6,CMA1,COPS5,CPA3,CPD,DUT,E2F3,FAM118A,FCER1A,Gar1,GATA2,GP9,IL1RL1,IL6ST,IL7R,ITGA6,KIT,LEPR,MAMDC2,MCM3,MCM5,MS4A2,NHP2,NOP2,PBXIP1,PCNA,PF4,PIM1,PLXNA1,PLXNA2,POLA2,POLD1,PRG2,PRKG1,RAD54L,RANBP1,RBL1,RFC3,RFC4,SASH1,SRM,SRSF2,TAL1,TEK,TFRC,TOP2A,UMPS,UNG,USP16,VWF	729 (14)
10702695	ESR1	-1,336	ligand-dependent nuclear receptor	Activated	2,650	2,805		0,012	4,70E-10	ABCC3,ABCC5,ACKR3,ADA,ADD3,AHNAK,AKAP13,ALOX5,ANK3,AP1S1,AP1S3,APC,APEX1,AQP1,AR,ARHGEF11,ARRB1,ASPM,ASS1,AURKA,AXIN2,BAG1,BCAT1,BCL2,BCL2L11,BCR,BRCA1,BUB1,BUB1B,C1QTNF6,CBL,CCL20,CCNA2,CCNB1,CCNE1,CCNT2,CCP110,CD55,CDC42BPA,CDC42BPB,CDK1,CDK2,CDK5R1,CDK6,CENPA,CENPE,CENPF,CENPK,CENPL,CENPM,CENPN,CENPU,CHEK1,CHEK2,CIT,CLDN1,CLDN4,CLEC7A,CLSPN,COPE,CP,CREBBP,CRIM1,CXADR,CXCL12,CYP7B1,DDIT4,DHCR7,…	854 (14)
	fulvestrant		chemical drug	Inhibited	-4,557	-4,711		-0,019	4,72E-10	ABL1,ADCY9,ADRB2,ASNS,AURKA,AXL,BAK1,BARD1,BCL2,CCDC34,CCNA2,CCNB1,CCNE1,CDC20,CDC25A,CDK1,CDKN2C,CENPF,CHAF1A,CHTF18,CKS1B,CSF1,CXCL10,CXCL11,CXCL12,CYCS,DDIT4,E2F1,F2R,FEN1,FOXM1,GTSE1,H2AFX,HSD17B7,IGF1R,IGFBP5,IRS1,JUN,KIF11,LEPR,MCM2,MCM3,MCM5,MCM7,NME1,NUDT1,PCNA,POLA2,POLE,PPP1R9B,PRPS1,PTTG1,RBL1,RECQL4,RFC2,RFC5,RNASEH2A,RNF126,SAPCD2,SEPP1,SIAH2,SKA2,SKP2,SLC7A5,STMN1,TFRC,TGFB2,TGFBR3,…	700 (17)
	hydrogen peroxide		chemical - endogenous mammalian		-0,499	0,010		0,055	6,95E-10	Abcb1b,ACAT2,ALOX5,APEX1,AURKA,AVPR1A,BAK1,BCL2,BCL2L11,BRCA1,BUB1,BUB1B,CASP3,CCNA2,CCNB1,CCNF,CD55,CD80,CDC25C,CDC34,CDC6,CDK1,CDK2,CDKN2C,CKS1B,CREBBP,CSF1,CTGF,CXCR4,CYCS,DDIAS,DDIT3,DDIT4,DHCR7,DPAGT1,DUSP4,DUSP8,DUT,ENC1,EPAS1,ETS2,FAS,Flt1,FOXM1,FOXO4,FXYD2,GADD45B,GLS2,GZMB,H2AFX,HDC,HMGCS2,HSPA5,IFIT2,IFNG,IGF1R,IRS1,ITGA6,JUN,KIT,KITLG,KLF2,MCM2,MDK,MIF,MMP9,NDC80,Nedd4,NOS3,NOTCH3,ODC1…	996 (18)
	mir-21		microrna	Inhibited	-2,994	-3,479		-0,061	3,05E-09	ALOX15,ASPM,ATAD2,BCL2,CACYBP,CCL19,CCNA2,CCNB1,CDC25A,CDH5,CDK6,CREBBP,CXCL10,DBP,DDAH1,DLGAP5,ECT2,EGR2,FGL2,GTSE1,Gvin1 (includes others),H2AFX,Hmgb2 (includes others),IFNG,JAG1,KIF23,KIF4A,KIFC1,Klrk1,KNTC1,Ldha/RGD1562690,LEPR,MARCO,MIS18A,MKI67,MMP9,NCAPD2,Ncaph,NIFK,NME1,NUSAP1,PBK,PER2,PER3,PPA1,PRC1,RACGAP1,RAD51AP1,RHOB,SIGLEC1,SLAMF1,SMC2,Spry1,SPRY2,SSR1,STMN1,TACC3,TIMP3,TLR2,TLR4,TM…	775 (14)
	trichostatin A		chemical drug		-2,094	-1,644		0,049	4,28E-09	ABCA1,ADAMTS1,ADGRE1,AGRN,AKAP12,AR,ATAD2,AURKB,BAG1,BAK1,BCL2,BCL2L11,BRCA1,C1QTNF6,CA12,CA6,CASP3,CCNA2,CCNB2,CCND2,CDC25C,CDC6,CDCA7,CDK1,CENPM,CHEK1,CKS1B,CLDN1,CLDN10,CPA3,CPD,CREBBP,CTPS1,CXADR,CXCL10,CXCR4,CYP4B1,DAG1,DLC1,DNM1,DTYMK,F2R,F3,FAS,FGFR4,FOXC1,FOXM1,FUT8,GINS3,GRIA2,GSN,HMGCS2,HNRNPD,HSPA5,IFNG,IGFBP3,IRF4,ITGA1,JUP,KIF20A,KIT,L1CAM,LAMA3,LEPR,LIMA1,MAP4,MCM3,MCM6,MLH1,MMP9,MR…	856 (17)
10893828	TCF3	1,085	transcription regulator	Inhibited	-4,720	-4,703		0,003	8,59E-09	ACACB,AFDN,AGRP,AURKA,AXIN2,BCL2L11,BID,BTNL2,BUB1,CASP3,CCNA2,CCNB1,CCNB2,CCND2,CCNE1,CCNE2,CDC45,CDH5,CDK6,CDKN2C,DOCK1,ECT2,ETS2,GADD45B,GATA2,H2AFX,IL7R,JUN,KIAA1524,KIF11,KIF2C,KIF4A,KIT,LEF1,LRBA,MAD2L1,MEF2B,MKI67,NOTCH1,NTRK2,NUSAP1,PGK1,PLK4,POU2AF1,PRDX2,RACGAP1,SEMA3F,SEMA3G,SLC12A2,SLC7A5,SULT2B1,TCEAL9,TF,TOP2A,TTK,TYMS,XBP1,XRCC6,ZC3H12A	450 (11)
10899545	SP1	-1,161	transcription regulator		-1,617	-1,101		0,074	1,42E-08	ABCA1,Abcb1b,ADA,ADAMTS1,ADD3,ADRA1B,AKAP12,ALOX5,AR,ASNS,ASS1,BCL2,C1QBP,CASP3,CCL20,CCNA2,CCND2,CD55,CDC25C,CDK1,CDK2,CDK6,CDKN2C,CTGF,CXCL10,CXCL12,CYC1,CYP26A1,CYP7B1,DBF4,DHCR24,DHFR,DLC1,DNM1,E2F1,F2R,F3,F7,FAS,FGFR1,FGFR4,FLNA,FOXM1,GRIA2,GSS,HAS2,HDAC4,HDC,HGF,HSD17B7,HSPA5,IFNG,IGF1R,IGF2,IGFBP3,IGFBP4,INSR,IRF4,ITGB5,JUN,KCNA3,KCNQ3,KIT,LTBP3,MAOB,MET,MMP9,MRC1,MYBL2,MYLK,NF1,NOS3,NPR1,…	920 (19)
10742348	Irgm1	1,157	other	Inhibited	-3,637	-4,021		-0,086	1,70E-08	AURKB,BUB1,CCNA2,CCNB1,CCNB2,CDCA3,CXCL10,DTL,FAS,GINS1,IFIT2,IFNG,KIF20A,MKI67,NCAPG,RRM2,SPAG5,STIL,UBE2C,USP18
10806899	IL15	-1,008	cytokine		-0,070	0,292		0,053	2,56E-08	ACADS,BCL2,BCL2L11,CASP3,CCL19,CCND2,CCR1,CD160,CD244,CD55,CD80,CDK6,CKS1B,CSF1,CTGF,CXCL10,CXCL12,CXCR4,DARS2,DUSP14,DUSP5,EGR2,EXOSC8,FAS,FCGR3A/FCGR3B,GARS,GZMB,HAT1,HCST,HIST2H2AA3/HIST2H2AA4,HMCN1,HSPE1,IFNG,IL12RB1,IL21,IL7R,ITGB5,JUN,KIT,KLF2,KLRC1,KLRD1,Klrk1,LEF1,LIF,MCM5,MIF,MKI67,NME1,NR3C2,NUDT1,PA2G4,PCNA,PDCD1,PDCD5,PDE4B,PDIA4,PIM1,PKMYT1,POLR2K,PPARGC1A,PPARGC1B,PRDX4,PRF1,PSMA5,P…	653 (14)
10764144	KDM5B	-1,307	transcription regulator	Inhibited	-2,330	-2,554		-0,037	3,23E-08	AURKA,BRCA1,BUB1B,CCNB1,CCNE1,CD2BP2,CDC14A,CDCA3,CDK1,CLDN1,CTGF,DDIT3,DHCR24,DLGAP5,E2F1,ECT2,EPB41L1,FBXO5,HMMR,JADE2,KIF2C,LIMCH1,MAPK8IP3,MCM2,MCM3,MPC1,NDC80,NDE1,NMB,PBK,PDE3B,PPOX,PRPS1,PSD3,PSIP1,SMARCA2,TAL1,TGFB2,TOP2A,TTK,UBR7,XBP1	713 (15)
	lenalidomide		chemical drug	Inhibited	-2,381	-2,357		0,004	3,40E-08	BID,BTBD7,CEP72,CTTNBP2,DHTKD1,ENO1,EXTL2,FANCI,FKBP11,FLNA,FZD4,GALNT18,GINS4,HAUS7,HIST1H2AD,HIST1H2BG,HIST1H3D,HS3ST3B1,IFNG,IRF4,ITPR1,LEF1,LIMA1,LRP1,LRP5,LRP6,MAML2,MMACHC,NFIB,NUDCD1,PPIF,PTPRM,RAD18,RCAN3,RFC3,RRP1B,SETD7,SUV39H2,TCF7L1,TMEM185A,TP73,USP9X,UTRN,WDFY3,WDR4,WNT11,WNT2B,ZWILCH
10815317	FOXO1	-1,165	transcription regulator	Activated	3,176	3,620		0,057	4,83E-08	AGRP,AICDA,ANGPT2,AR,ASPM,BCL2,BCL2L11,BID,BRIP1,CCL20,CCNA2,CCNB1,CCNB2,CCNF,CD70,CDK1,CDKN2C,CENPF,CLDN5,CTGF,CXCL10,CYCS,DAPK1,DDIT4,DEPDC1,DLGAP5,EGR2,ELOVL6,FAS,FOXM1,GADD45B,GATA2,GRHPR,HSPA5,IFNG,IGF1R,IKZF2,IL7R,INSR,IRS1,IRS2,ITGA3,JAG1,JUN,KIF11,KIF18A,KLF2,MCM5,MMP9,MRPL45,MRPL46,MRPL55,MRPS12,MRPS18C,MRPS2,MRPS30,MRPS7,MVD,NCAPG,NDUFA4,NDUFA9,NDUFAF1,NOS3,NUSAP1,PBK,PDHB,PIK3IP1,PPARG…	721 (18)
10722247	E2F8	2,986	transcription regulator						4,95E-08	CCNA2,CCNB1,CCNE2,CDC6,CDK1,CHEK1,E2F1,ECT2,KIF23,RACGAP1
10921384	NFYA	1,048	transcription regulator		-0,209	0,041		0,068	9,56E-08	BCL2,CCNB1,CCNB2,CDC25C,CDK1,CHEK2,E2F1,EPHX1,F8,GADD45B,HSD17B7,HSPA5,JUN,LPIN1,MLH1,NOTCH1,NPR1,OGG1,PGK1,PIDD1,PKM,POLA1,PTTG1,RHOB,RRM2,THOP1,TOP2A,TXNIP,VWF	566 (9)
	cephaloridine		chemical drug	Activated	3,730	4,037		0,052	1,40E-07	CCL20,CCNB1,CCNE1,CCNE2,CDC45,CDC6,CDT1,CHAF1B,CHEK1,CTGF,CXCL10,DDIT4,DSCC1,DSG2,E2F1,E2F8,EXO1,FCN1,GINS2,KIAA0101,KNTC1,MAPK8IP3,MCM3,MCM5,MCM6,MRPS36,POLA2,POLE,Pvr,STRA6,TFRC,TONSL,TPH1,VPREB3,ZNF367
	valproic acid		chemical drug		-0,115	-0,103		0,002	1,95E-07	Abca8a,ANK3,ATAD2,ATP2B4,BAG1,BCL2,BCL2L11,Bmyc,C1QTNF6,CA12,CACYBP,CASP3,CCND2,CCR1,CD80,CDCA7,CENPM,CH25H,CHAF1B,CHEK1,CHKA,CKS1B,CREBBP,CTPS1,CXADR,CXCR4,DAG1,DBI,DDIT3,DHCR7,DNAJB11,EDEM1,EIF2S1,ELOVL6,FAS,FOXC1,FRMD6,GADD45B,GINS3,GPX7,HIST1H3G,HMGCS2,HSPA5,IDI1,IDS,IFNG,IGF1R,IL1RL1,JUN,KIT,LIMA1,MCM3,MCM6,MEF2D,MRPS2,MVD,MYOF,NME1,NOS3,NOTCH1,NSDHL,NTF3,OSBPL8,PDIA6,PKIB,PMM2,PSMA1,PSMA2,P…	971 (23)
10774274	EGFR	-1,152	kinase		-0,945	-0,714		0,031	2,02E-07	AR,BCL2,BCL2L11,CDK1,CDK2,CDK6,CHKA,CMA1,CTGF,CXCL10,CXCL12,CXCR4,DAG1,DDIT3,DSG2,DUSP4,E2F1,E2F3,F2R,F3,F7,FGF7,GZMB,HAS2,HDC,HSPA5,IFNG,IGF2,IGFBP3,IGFBP4,IGFBP5,ITGA6,ITGB5,JAG1,JUN,LAMA4,LEF1,MATN2,MET,MME,MMP9,MYBL2,NFIB,NOTCH1,PARP2,PBX1,PCNA,PLCG1,PLK1,POSTN,PRF1,PTGES,RHOB,RUNX2,SDF2L1,SERPINA3,SERPINE2,SLC2A3,SPRY2,TNFRSF11B,TNFSF11,TOP1,TUBB4B,TUBG1,TXNIP,VCL,VDR,ZEB2	942 (18)
10763777	IL10	-1,077	cytokine		-1,089	-1,026		0,008	2,15E-07	ABLIM3,AICDA,ARAP2,BCL2,CASP3,CCL19,CCL20,CCND2,CCR1,CCR4,CCR6,CCR8,Cd24a,CD55,CD80,CDK6,CLEC7A,CSF1,CSF1R,CXCL10,CXCL11,CXCL12,CXCR4,ETS2,F3,FAS,FCGR3A/FCGR3B,Fcrls,GPRC5B,GZMB,HTATIP2,IFIT2,IFNG,IGFBP4,IL1R1,IL1R2,IL1RN,IL21,IL6ST,IL7,IL7R,ITGA4,JUN,KITLG,KLRD1,LAG3,LGALS1,LIF,MMP9,MRC1,MS4A2,NOS3,NPHS1,PAM,PDCD1,PDE4B,PHGDH,PSMB9,REG3A,SLAMF1,SLC6A4,TACR1,TFRC,TIMP1,TINAGL1,TLR2,TLR4,TNFRSF1A,…	769 (13)
	dexamethasone		chemical drug	Inhibited	-4,004	-3,749		0,017	3,58E-07	Abcb1b,ABCC3,ACADS,ACAT1,ACKR3,ACSS2,ADAMTS1,ADRB2,AGRP,AICDA,AKAP12,AKAP13,ALDH18A1,ALDH1B1,ANO1,AQP1,ARHGAP23,ARRB1,ASNS,ASPN,ATN1,AUH,AXIN2,BAG1,BAK1,BCKDK,BCL2,BCL2L11,BRCA1,CARS,CASP3,CBR1,CCL20,CCNA2,CCND2,CCNE1,CCR1,CD36,CD55,CD80,CDCA7L,CDK2,CDV3,CLDN5,CLEC11A,CLEC7A,CLIC1,CP,CPD,CPEB4,CSF1,CSF1R,CTGF,CTNNAL1,CXADR,CXCL10,CXCL12,CXCR4,CYP26A1,CYP2S1,DAP3,DAPK1,DDIT3,DDIT4,DHCR24,DHFR,DLGA…	800 (13)
	BRD4		kinase	Activated	2,038	2,416		0,083	3,89E-07	ABCC4,ALDH1B1,AURKB,BCL2,BDH1,CCND2,CCR1,CDC25A,CXCR4,DCTPP1,DERL3,FKBP11,GALNT14,GTF3C6,IL7R,IRF4,KCNA3,KCNQ5,METAP1D,MMACHC,NAV1,NME1,PIM1,POLE2,POLR3G,RNF125,SRM,TOP1,WNT5A,XBP1	550 (7)
	doxorubicin		chemical drug		-2,269	-1,982		0,033	4,14E-07	ABCC3,ADAMTS1,APEX1,AR,ASNS,AURKA,AURKB,BAK1,BARD1,BCL2,BCL2L11,BRCA1,BUB1B,C4A/C4B,CASP3,CCNB1,CCNB2,CDC25C,CDK1,CDK14,CENPA,CHCHD6,CHEK1,CHEK2,CLDN4,CP,CTGF,DDIAS,DDIT3,DDX1,DPAGT1,DUSP5,E2F1,E2F3,EP300,EXO1,F3,FAS,FOXM1,GSS,H2AFX,ITGB4,JAG1,JUN,KIAA0101,KIF20A,LAMC2,LIMA1,MAD2L1,MAP4,MCM3,MET,MRC1,Ms4a6b,NOTCH3,NPHS1,PCNA,PDE3A,PIDD1,PINX1,PLA1A,PLK1,PRC1,PRDX1,PSRC1,Ptprv,PTTG1,Pvr,RAD51,RBL1…	717 (17)
	lipopolysaccharide		chemical drug		1,026	1,630		0,041	4,31E-07	ABCA1,Abcb1b,ABCC3,ABCC4,ABCC5,ACKR3,ACOD1,ACVR2A,ADA,ADGRE1,ADORA2A,ADRB2,AICDA,ALOX15,ALOX5,ANGPT2,APEX1,APOBEC3B,AQP1,AR,ASS1,ATP1A2,ATP5G1,AURKB,AVPR1A,BCL2,BCL2L11,BID,CASP3,CCL19,CCL20,CCL24,Ccl9,CCNB1,CCNB2,CCND2,CCNE1,CCNF,CCR1,CCR4,CCR6,CCR8,CD160,Cd24a,CD36,CD55,CD80,CDH5,CDK5R1,CEMIP,CENPI,CH25H,CHAF1B,CLDN1,CLDN5,CLEC4E,CLEC7A,COX6A2,CP,CREBBP,CSF1,CSF1R,CTGF,CUBN,CXCL10,CXCL11,CXCL12…	793 (14)
10721176	CCNE1	4,102	transcription regulator		1,432	1,630		0,057	4,67E-07	AR,BARD1,BRCA1,CCNA2,CCNB1,CCNE1,CDC45,CDC6,E2F1,MCM2,MCM4,PCNA,RBL1	489 (15)
	BMS-690514		chemical drug	Inhibited	-3,298	-3,500		-0,051	5,33E-07	BCL2L11,BRCA1,CCNB1,CDK1,CTSF,CYCS,DDIT3,DNAJC9,HSPE1,MCM10,MCM3,MCM4,MCM5,MCM6,MCM7,PCNA	428 (7)
10817938	NRAS	1,069	enzyme		-0,047	0,030		0,039	5,38E-07	AGRN,BCL2,CCNB1,CCNB2,CCNE1,CDC20,CDC25C,CDC6,CENPA,DUSP6,EPAS1,EXO1,FOXM1,GALE,IFNG,KIF22,KIF2C,LGALS1,MCM3,MKI67,MYBL2,POLD1,RHOB,RNASE6,SKP2,SPC25,SV2B,TRAIP,UBE2C	775 (21)
10829639	SMARCB1	1,251	transcription regulator	Inhibited	-5,070	-4,777		0,049	6,41E-07	ACAT1,ADD3,AURKA,BCL2L11,C4A/C4B,CCNA2,CCNE1,CDC6,CDC7,CDK1,CDKN2C,CDT1,CENPA,CENPE,CSF1,CXCR4,DACH1,DAPK1,DHFR,DSG2,E2F1,ETS2,FAS,FASTK,GMNN,GSN,JUP,KIF11,KIF23,MCM10,MCM2,MCM3,MCM4,MCM5,MYBL2,NEO1,PLK4,POLA1,POSTN,PRKAB2,RAD51AP1,RAD54B,RFC5,SKP2,SMARCB1,TFDP1	717 (15)
10730452	MGEA5	-1,152	enzyme		-0,953	-1,000		-0,005	8,36E-07	ABLIM3,ACSS2,ADAP1,ADGRG2,ARHGAP29,ASS1,BACH1,BCL2,CACNA2D3,CALCRL,CCBE1,CCL20,Ccl9,CCR1,Cd24a,CD36,CD55,CDCA7,CDCA7L,CDK2,CDK6,CDKN2C,CELSR1,CH25H,CLDN1,CMTM8,CSF1R,DHCR7,EFNB1,EGR2,EPHB6,FAS,FERMT2,FGF13,FGFR1,FGFR1OP,FGFR4,FLNA,FLNB,GAS6,GDF10,GFRA3,GSN,IDH3A,IGF2,IGFBP3,IGFBP4,IGFBP5,IL1RL1,IL6ST,ITGB5,ITPKB,JUN,KREMEN1,LAMB1,LRIG1,MAP3K3,MYO10,NDUFA11,NDUFA2,NDUFA4,NDUFA9,NDUFC2,NOTCH2,NSDHL…
	TCR		complex	Activated	3,500	3,851		0,056	8,44E-07	ADORA2A,BCAT1,BCL2,BCL2L11,CBL,CCNE1,CCR1,CCR4,CCR6,CCR8,CD70,CDK2,CTLA4,CXCL10,CXCL11,CXCR4,EGR2,ELL2,F5,FAS,FLNA,GADD45B,Gar1,GRIA3,GZMB,HSPA5,HSPD1,IFIT2,IFNG,IL12RB1,IL7,IL7R,IRF4,ISG20,JUN,KLF2,LMNB1,NHP2,NIP7,NME1,NOP58,ODC1,PA2G4,PASK,PDCD1,PDE3B,PDIA4,PFDN6,PGK1,PIK3R1,PIM1,PLCG1,PRF1,PRMT1,SCARB2,SIAH2,SLAMF1,SLC2A3,TLR4,TNFRSF1A,TNFRSF4,TNFSF11,TNFSF13B,TNIP3,TRAF3,TSC22D1,VDR,ZBTB32	613 (15)
10937160	FOXP3	1,283	transcription regulator		-1,781	-1,914		-0,030	9,88E-07	BCL2,BCL2L11,BRCA1,CCR4,CD101,CHAF1A,CTLA4,CYSLTR1,DUSP4,DUSP6,EZH2,FEN1,FGL2,GPR83,IFNG,IGSF3,IKZF2,IL1RL1,IL21,IL7R,IRF4,LATS2,LIG1,MMP9,NPR1,PDE3B,POLD1,RAD54B,SKP2,TONSL	926 (21)
	mibolerone		chemical drug	Activated	5,484	5,650		0,026	1,14E-06	AHNAK,ALDH18A1,AR,C4A/C4B,CALU,CCNL2,CDK1,CLEC11A,CLTB,DAD1,DBI,DNAJA4,DNAJB11,EIF2S1,EP300,F3,FKBP11,GMNN,HSPA5,IGFBP3,INCENP,ISYNA1,JUN,Manf,MME,NANS,NME1,PCNA,PGK1,RPS27,SPARCL1,SQLE,SRM,STMN1,TF,TIMP3,TMED3,TOP2A,UCHL5,UFM1,USP18	620 (7)
10742607	IL4	1,039	cytokine	Activated	2,259	2,771		0,051	1,18E-06	ABCA2,ADGRE1,AICDA,ALOX15,ALOX5,ANO1,ARMC6,ARSB,ASS1,AUH,BCL2,BOP1,CAPG,CASP3,CBX3,CCDC86,CCL20,CCL24,CCND2,CCNE1,CCR4,CCR6,CCR8,Cd24a,CD36,CD55,CD80,CDK1,CDK2,CDK6,CLDN5,CLEC7A,CSF1,CST7,CTGF,CTNNA1,CXCL10,CXCL11,CXCR4,CYSLTR1,DARS2,DDAH1,EGR2,EIF2S1,EPHX1,F13A1,F2R,F3,FAS,FCGR3A/FCGR3B,Fcrls,FNIP2,GCAT,HDDC2,HGF,HSD11B1,IFNG,IGF1R,IGFBP4,IL12RB1,IL1R1,IL1R2,IL1RL1,IL1RL2,IL1RN,IL6ST,IL7R,IRF4,I…	613 (14)
10714832	PTEN	-1,085	phosphatase		-1,736	-1,778		-0,005	1,39E-06	ABCC4,ANGPT2,AR,ARHGAP5,ATP5G1,AURKA,AURKB,BCL2,BCL2L11,CA12,CCNB1,CCNB2,CCNE1,CDC20,CDC25A,CDH5,CDK6,CKS1B,CSTF3,CXCL10,CXCL11,CXCR4,CYB561,DHFR,EGR2,EPAS1,F3,FAS,FGF23,FGFR4,FOXM1,G0S2,GCAT,GTF2A1,GYS1,IDH2,IDH3A,IDI1,IFNG,IFT20,IFT27,IGF1R,IGF2,IGFBP3,IGFBP5,IRS2,JAG1,MAD2L1,MEF2D,MET,MKI67,MME,MMP9,MRC1,MRPL12,MVD,MYBL2,NDUFC1,NDUFS3,Nedd4,NEU1,NOP2,NR5A2,NUDT1,PA2G4,PABPC4,PDHB,PF4,PGK1,PIK3…	821 (18)
10887802	CDCA7L	1,255	other						1,45E-06	CCNB1,CCNE1,CDC6,DHFR,MAOB,MCM3,ORC1,POLA1,RBL1
	LY294002		chemical - kinase inhibitor		1,203	0,579		-0,066	1,86E-06	ABCA1,ACAT1,ACKR3,ACSS2,ADAMTS1,ADRB2,ANPEP,AR,AURKA,BAK1,BCL2,BCL2L11,BUB1B,CASP3,CCNA2,CCNB1,CCND2,CCNE1,CCNT2,CCR1,CD36,CDK2,CDK5R1,CDK6,CHML,CLDN4,CP,CTGF,CUBN,CXCL10,DDIT3,DHCR24,DHFR,DLG2,DUSP4,DUSP6,EGR2,EPAS1,ETS2,F2R,F3,FAS,FEN1,FGF7,FOXC1,HAS2,HGF,HSPA5,IDI1,IFNG,IFRD2,IGF1R,IGF2,IGFBP3,IGFBP5,IL1R2,IL1RN,INSR,IRS1,IRS2,ISG20,JUN,JUP,LAMC2,LIF,MEIS2,MMP9,MPDZ,NDC80,NOS3,NPHS1,PCNA,PDE4B…	824 (15)
10871071	TAL1	-1,332	transcription regulator		1,887	1,850		-0,006	1,88E-06	AFDN,ASPM,BCL2,BUB1,CCNB1,CCNE1,CDH5,CDK6,CENPU,CMA1,DOCK1,DSCC1,DSG2,ERG,FCER1A,GATA2,GINS1,JUN,KIF15,KIF20A,KIT,LRBA,LRR1,LYST,MCM2,MCM4,MCTP1,MELK,MS4A2,MVD,NCAPG,NOTCH1,RNASE6,SLAMF1,SLC2A3,SOX4,SPRY2,TMEM156,TPSAB1/TPSB2,TUBB4B,XRCC6,YARS,ZC3H12A,ZFYVE9	494 (13)
	progesterone		chemical - endogenous mammalian		-0,126	0,107		0,025	1,94E-06	ACAT1,ACOD1,ADAMTS1,ADCYAP1R1,ADRB2,ALOX15,AQP1,AR,ARL4A,ATP1A2,AURKA,BCAT1,BCL2,BRCA1,CA12,CASP3,CCNA2,CCNB1,CCNB2,CCNE1,CDC25A,CDC25C,CDK2,CDT1,CLDN4,CLDN5,CP,CSF1,CTSF,CXCL10,CXCL11,CXCL12,CXCR4,CYP26A1,DBP,DDIT3,DLC1,E2F3,ECE2,ELL2,ENC1,EPAS1,ERRFI1,ESPL1,F2R,F3,FKBP3,FOXC1,GARS,GAS6,GATA2,GRIA3,HDC,HGF,HSD11B1,IDH2,IFNG,IGFBP3,IGFBP5,INSR,IRS1,IRS2,ISG20,ITGA1,JUN,KLF9,LDLRAD4,LEPR,LGALS1,LI…	851 (16)
10744161	TNFSF13	-1,205	cytokine		-0,593	-0,511		0,024	2,01E-06	AICDA,BCL2,BCL2L11,CCND2,CDC6,CDK6,IRF4,MCM2,MCM4,MCM5,MCM6,PCNA,POLE2,RPA3,XBP1	769 (18)
	butyric acid		chemical - endogenous mammalian		-0,272	-0,243		0,004	2,07E-06	AFF1,ALOX15,AQP1,AR,ATP2B4,BAG1,BAK1,BCL2,C7,CASP3,CCL20,CCNA2,CCNB1,CCNB2,CCND2,CCNE1,CCR1,CD80,CDC20,CDC25A,CDC25C,CDC6,CDK1,CDK2,CDK6,CKS1B,CLDN1,CPA3,CREBBP,CSF1,CXCR4,CYCS,DAG1,DAPK1,DEK,DHCR24,DNM1,DTYMK,E2F1,EP300,ERCC2,FFAR2,FOXM1,FRMD6,FXN,G0S2,GATA2,GATA6,GSN,H2AFZ,HDGF,IGF2,IGFBP3,IL1R1,IL1RL1,IRS1,ITGB5,ITPR2,KIT,MKI67,MMP9,NEU1,NME1,NPR1,PCNA,PLCG1,PRDX1,PTPN7,PTPRM,RBL1,RXRA,SEC61B,…	952 (20)
	hydroxyurea		chemical drug	Activated	2,440	2,721		0,064	2,19E-06	BCAM,CCNB1,CCND2,CCNE1,CDC45,CDC6,CDC7,CHEK1,GINS2,GMNN,H2AFX,HJURP,LIG1,MCM2,MCM5,POLA2,RAD51,RRM2,SMN1/SMN2,TP73,UHRF1	578 (15)
	cisplatin		chemical drug		1,349	1,600		0,025	2,38E-06	Abcb1b,ABCC3,ABCC4,ABL1,ADAMTS1,ADGRE1,ANKFY1,ANPEP,AQP1,ASNS,BAK1,BCL2,BCL2L11,BRCA1,C4A/C4B,CASP3,CCNB1,CCR1,CDC14B,CDC25A,CDK1,CHEK1,CHEK2,CHKA,CLDN4,CP,CSF1,CTGF,CUL9,CXCL10,CYP26A1,DDIT3,DDIT4,DEPDC1B,DOCK1,DUSP6,E2F1,F3,FAM117A,FAS,FXN,G0S2,GLS2,GRIA2,H2AFX,HEYL,HJURP,HSPA5,IFNG,IGF1R,IGFBP3,IL6ST,IQSEC2,ISYNA1,ITGB4,JUN,KLF12,LAMB1,LAMC2,LATS2,LPIN1,LRP6,MAML2,MCM3,MEGF10,MET,MRC1,Ms4a6b,N…	876 (20)
10889379	ID2	-1,091	transcription regulator		-1,075	-1,104		-0,007	2,47E-06	AICDA,BCL2,BCL2L11,CCNB1,CCND2,CCNE1,CCNE2,CCR8,CDC6,CDK1,CDKN2C,CSF1,CXCR4,DUSP4,EGR2,ETS2,GADD45B,IFNG,IKZF2,IL20RB,IL21,IL7R,IL9R,IRF4,ITGA1,MAP3K3,NFAT5,NOTCH1,NTRK2,PDCD1,PIK3C2B,PIK3IP1,PIK3R1,PTPN3,SEMA3F,SLAMF1,SOX4,TF,TGFBR3,TNFRSF1A,TNFRSF4,TNFSF11,TNFSF14,TOX2,TRAF3	533 (11)
	topotecan		chemical drug	Activated	2,467	2,238		-0,033	2,54E-06	AKAP12,ATRNL1,AURKA,BUB1,C4A/C4B,CAMTA1,CCNB1,CCNE1,CDC25A,CHD3,DCK,DUSP5,E2F3,EFNB1,ENO1,EXOC6B,FAS,FAT1,GPC6,HMMR,HSPD1,IRS1,JMJD1C,MAST1,MED13L,MYBL2,NBEA,NCKAP5,NFIA,NRXN1,OSBPL8,PARD3B,PDE4B,PLK1,PLK3,PTK2,PTPRM,RBMS3,RCBTB2,RELN,SIVA1,SLC7A5,SON,SOX4,TOP2A,TRAP1,USP1,VCL,VPS13B	586 (9)
10890024	NFKBIA	-1,241	transcription regulator		-0,120	0,087		0,024	2,68E-06	Abcb1b,ACKR3,ACOD1,AK2,ANKRD49,AURKB,AXL,BCKDK,BCL2,BID,BUB1B,CARD10,CCL20,Ccl9,CCNA2,CCNB1,CCND2,CCNE2,CCR1,CD80,CDC25A,CDC45,CDC6,CDK2,CH25H,CKS1B,CP,CSF1,CTNNA1,CTSF,CXCL10,CXCL11,CXCL12,CXCR4,CYP7B1,DAG1,DDIT3,DUSP6,F3,FAS,FGFR4,FOXM1,GADD45B,GZMB,HSPA5,IFNG,IGF2,IGF2R,IL1RN,IL7R,ITGA3,ITPR1,JUN,LAMA5,LIF,LIFR,LIMA1,MMP9,NDRG2,NOCT,PARK7,PCDH7,PCNA,PIK3R1,PIM1,POLR1C,POLR2C,SEMA3F,SERPINE2,SG…	754 (16)
	curcumin		chemical drug		1,876	1,645		-0,031	3,11E-06	A4GALT,ABCA1,ALOX5,AQP1,AR,ATP1B2,AXL,BCL2,BCL2L11,CASP3,CCNB1,CCND2,CCNE1,CD36,CD80,CDC14B,CDK1,CDK2,CDK6,CLIC1,COPS5,COX7B,CRY2,CTGF,CTNNA1,CXCR4,DAPK1,DDIT3,E2F1,EP300,EZH2,F3,F7,FAS,FASTK,GABBR1,HGF,IFNG,IGFBP4,IGFBP5,IRS1,ITGA6,ITGB4,JUN,KLF9,MIF,MLH1,MMP9,NEO1,NOTCH1,NOTCH2,NPHS1,OGG1,PGF,PIM1,POLR2C,PPARGC1A,PTGES,RUNX2,SP4,TFRC,TIMP3,TLR2,TLR4,TNFRSF1A,TNFSF11,TOP1,TOP2A,ZMYND8	836 (15)
10842018	HNF4A	1,089	transcription regulator		-1,626	-1,441		0,032	4,34E-06	ABCC3,ABHD10,ACAT1,ACOD1,ACY1,ADRB2,AHNAK,AK2,AKAP13,ANKRD49,ANPEP,APEH,AQP1,ARHGAP11A,ARL6,ARMC6,ATAD5,ATP10A,AXIN2,B9D2,BARD1,BCS1L,BDH1,BRIP1,C11orf71,C4A/C4B,CBX3,CBX5,CCNA2,CCNB1,CCNE1,CCNE2,CCP110,CD55,CD80,CDC14A,CDC25A,CDC42BPB,CDC45,CDC6,CDCA7L,CDK1,CDK2,CENPU,CHCHD2,CHCHD5,CHEK2,CLDN1,CMC2,CMSS1,CNOT11,COA7,COMMD5,COPS7B,COQ6,CPED1,CUL2,CWF19L1,CXADR,CYB561D2,CYP26A1,CYP7B1,DACH1,DACH2,…
10921772	VEGFA	-1,237	growth factor		-2,055	-1,559		0,067	4,39E-06	ADAMTS1,ANGPT2,ANPEP,BCL2,BCL6B,CASP3,CCNE1,CD160,CD244,CD55,CD80,CDC25C,CDH5,COX5B,CREBBP,CTGF,CTLA4,CXCL10,CXCL12,CXCR4,DUSP4,DUSP5,E2F1,E2F3,ETFA,ETS2,F3,FGFR1,FLT4,GRIA2,HSPA5,IFNG,IGFBP4,IGFBP5,ITGA1,ITGA4,LAG3,MMP9,MRPS12,MYLK,NME1,NOS3,NOTCH1,NPHS1,NR2F2,PCNA,PDCD1,PIM1,PPA1,PPARGC1A,PTK2,RUNX2,SHMT2,STARD8,SYNM,TEK,THBD,TNFRSF9,UNC5B	714 (15)
10934118	AR	-1,508	ligand-dependent nuclear receptor		-0,049	0,378		0,054	4,39E-06	ABCA1,ABCC4,ADGRA3,AR,ATAD2,AVPR1A,BUB1,BUB1B,C4A/C4B,CALU,CAMK2A,CCNA2,CDC25C,CDK14,CDT1,CENPE,CHTF18,CIT,CKAP4,CXCL12,CYC1,DBI,DCTPP1,DEPDC1,DHCR24,DHCR7,EMB,EPAS1,EPHX1,ESPL1,ETS2,ETV1,EXTL2,FAM89B,FEN1,FGF7,GPR182,GSN,HGF,HSPA5,IGF1R,IGF2,IGFBP3,IGFBP5,IL1R1,ITGA6,ITGB4,KIF15,KIF22,KIF2C,KITLG,KNTC1,KPNA2,LAMA5,LRIG1,MAD2L1,MCM2,MCM4,MME,MRAS,MTHFD2,NOTCH1,NR5A2,NUSAP1,ODC1,P4HA1,PCDH11X,PDE9…	921 (20)
	CD3		complex	Inhibited	-3,518	-4,041		-0,057	4,44E-06	ACADS,ATP8A2,BCL2,BCL2L11,CAMK2A,CASP3,CBL,CCL20,CCND2,CCNE1,CCR1,CCR4,CCR6,CD80,CDC25A,CDK1,CDK2,CDK6,CENPF,CH25H,CKS1B,CTLA4,CXCL10,CXCR4,CYC1,CYCS,DAD1,DUSP14,EGR2,ETS2,EXOSC8,FAS,FKBP2,FKBP3,GOLGB1,GYS1,GZMB,HAT1,HCCS,HIST2H2AA3/HIST2H2AA4,HMCN1,HSPA5,HSPE1,IFNG,IFRD2,IGFBP5,IL12RB1,IL1R1,IL21,IL4I1,IL7R,IRF4,ITGA4,ITGB5,ITPR1,JUN,KCNK3,LEF1,LRP1,LTBP1,MCM5,MRPL11,MTHFD2,NASP,NDUFB6,NFAT5,NME…	764 (16)
10847806	EHF	-1,273	transcription regulator		1,603	1,738		0,028	5,15E-06	ALOX5,ANPEP,CASP3,CCBE1,CCL20,CDK1,E2F1,FCER1A,FOXN1,GATA2,GPR68,HIST1H4H,IL1RN,JAG1,KIT,MET,MS4A2,NOTCH2,NOTCH3,SERPINA3,THBD,THY1,TIMP1,VEGFC,VNN1	456 (7)
	tretinoin		chemical - endogenous mammalian	Inhibited	-5,639	-5,193		0,033	5,64E-06	AATK,ABCA1,ACACB,ACSS2,ADA,ADCYAP1R1,ADD3,ADGRE1,AFDN,AHNAK,AICDA,AKAP12,ALOX5,ANPEP,APEX1,AQP1,ARHGAP29,ASNS,BCL2,BID,BRCA1,CASP3,CBR1,CCL19,CCL20,CCL24,CCNA2,CCNB1,CCND2,CCNE1,CCR1,CD101,CD244,CD36,CD70,CD80,CDC20,CDCA7,CDH5,CDK2,CDK5R1,CDK6,CDKN2C,CHKA,CLDN1,CLDN10,CLEC11A,Clec2d (includes others),CP,CSF1R,CTGF,CTLA4,CUBN,CXCL10,CXCR4,CYP26A1,CYP2S1,CYP4B1,DAAM2,DAD1,DAP3,DBI,DDIT3,DHPS,DLC1,D…	861 (14)
	Mek		group		1,217	1,442		0,038	5,77E-06	ACAT1,ANPEP,AXL,B4GALT6,BCL2L11,BID,CCND2,CDCA7,CDK5R1,CSF1R,CTGF,CXCL10,CXCL11,DDR2,DSCC1,DUSP4,DUSP5,DUSP6,EGR2,ETV1,FGFR1,GDA,HAS2,ITGA6,JUN,LYAR,MMP9,NOP58,OSBPL8,PHLDA2,PMEL,POLR3G,PPARGC1A,PPAT,PUS7,Pvr,RABGGTB,SEMA4C,SEMA6A,SLC16A6,SMN1/SMN2,SPRED2,SPRY2,TOP2A,Tpm2,UNG,VEGFC	813 (20)
10850087	ADRA1D	1,012	g-protein coupled receptor						5,80E-06	ADRA1B,APBA3,CCNB1,CCNE1,CDK1,CDK2,DDAH1,EGR2,FGF7,IL6ST,JUN,LIF,NFIX,PCNA,POLA1,POLA2,Prim1,PRIM2,TMPO	702 (14)
10756229	INSR	-1,685	kinase	Activated	2,752	3,069		0,057	6,14E-06	ACADS,AQP1,ARL4A,ATP5G1,BAG1,CBR1,CCND2,CD36,CDC45,CDC6,CDK1,CDKN2C,CORO2B,COX6A2,CTGF,CXCR4,CYC1,CYCS,DAG1,DDR2,DEK,DHCR7,EGR2,ETFA,FEN1,FH,GATA6,HSPD1,IDH3A,IDI1,IFNG,IGF1R,IGF2,IGF2R,INSR,IRS1,ITGB5,KIT,KLF9,LDB2,LEPR,LGALS1,MAOB,MCM2,MCM4,MCM5,MCM7,MMP9,MVD,MYBL2,NDUFA4,NDUFA9,NDUFV2,NOS3,NSDHL,PDE4B,PDHB,PFDN6,PHLDA2,PIM1,PPARGC1A,PPARGC1B,RAD51,RAD51AP1,RHOB,RRM2,RUVBL2,SEPP1,SLC30A1,SQLE,T…	899 (19)
10880012	HDAC1	1,230	transcription regulator		-1,880	-1,952		-0,014	6,87E-06	AKAP12,ANGPT2,APEX1,AXIN2,CCNA2,CCNB1,CCNB2,CCND2,CCNE1,CCNE2,CCR8,CDC25A,CDC25C,CDC6,CDK1,CDK2,CDT1,CSF1R,DHFR,FAS,FOXM1,H2AFX,ITGB4,LIG1,MCM10,MCM3,MCM5,MCM7,MME,MMP9,NASP,NKD1,PLK1,POLD2,POLL,PPARGC1A,PRIM2,RAD54L,RBL1,RECQL4,RHOB,RRM2,RUNX2,SDPR,SGK1,SGK223,SLC1A2,SMN1/SMN2,TAL1,THEMIS,TNS1,TOP2A,TP73,TYMS,UHRF1,VDR	615 (14)
10924593	INHA	-1,005	growth factor	Inhibited	-2,039	-2,044		-0,001	6,88E-06	ADAMTS1,BCAN,BCL2,BOC,CCND2,CCNE1,CTGF,E2F1,EPHX1,ESPL1,FGFR1,FGFR4,HAS2,IGFBP4,IL1R1,ITGA3,KIF24,KIT,KITLG,LTBP1,MATN2,MYO7A,PCDH7,PIK3IP1,PIK3R1,SFRP4,SGK1,TJP1,Tpm2,TUBE1	246 (4)
	medroxyprogesterone acetate		chemical drug	Inhibited	-2,237	-2,281		-0,008	7,59E-06	ANGPT2,ASPM,BCL2,BRIP1,CASP3,CCNB1,CCNB2,CDK1,CENPF,CLDN1,CXCL10,CXCR4,DEPDC1,DLGAP5,F3,FAS,FMOD,HSD11B1,HTRA1,IFNG,JUN,KIF11,KIF18A,MCM5,MET,MYLK,NCAPG,NOS3,NUSAP1,PBK,PRC1,SGK1,SPC25,WNT5A	1010 (21)
	dihydrotestosterone		chemical - endogenous mammalian	Activated	1,801	2,147		0,043	7,87E-06	ABCA1,ABCC4,ACKR3,ADAMTS1,ANO1,AQP1,AR,ATAD2,AXIN2,BCL2,BRIP1,BUB1B,C4A/C4B,CACYBP,CASP3,CCNA2,CCNB1,CCND2,CCNE1,CD36,CDC20,CDC6,CDCA7,CDK2,CTGF,CYP4B1,DBI,DCTPP1,DDIAS,DEPDC1,DHCR24,DTL,E2F8,ENO1,ETV1,F2R,FAM89B,FGF7,FGFR1,G0S2,GLRX3,GSN,GTF2B,HECTD2,IGF1R,IGFBP3,IGFBP4,IGFBP5,IL6ST,INSR,IQGAP2,IRS2,JAG1,JUN,LAMA5,LDLRAP1,LEF1,LGALS1,LTBP1,MCM10,MCM4,MCM5,MME,MYLK,MYRIP,NID2,NOS3,NOTCH1,ODC1,PA2…	945 (19)
	celecoxib		chemical drug		1,589	1,506		-0,018	8,11E-06	ALOX5,BAK1,BCL2,BLK,CASP3,CD70,CENPF,CHEK1,CLDN4,DDIT3,E2F1,F3,FAS,HSPA5,IFNG,IGF1R,IL7,MAGI1,MET,MKI67,MMP9,PCNA,RPA3,SLC25A4,SMN1/SMN2,TLR2,TLR4,TP73,TRAIP,VEGFC,WNT5A	939 (20)
10750437	DYRK1A	-1,119	kinase	Inhibited	-3,115	-3,305		-0,057	8,86E-06	CCNB1,CDC25C,CDC6,CDK1,E2F1,E2F8,KNTC1,MCM3,MCM4,MYBL2,UBE2C	867 (24)
10726734	HRAS	-1,034	enzyme	Activated	1,955	2,136		0,028	9,10E-06	ASNS,AURKA,AURKB,B4GALT3,BAK1,BCL2,BCL2L11,CALU,CAPG,CCNA2,CCNB1,CCND2,CCNE1,CDC25A,CDC42BPA,CDK1,CDK2,CSF1,CTGF,CXCL10,CXCL12,DDIT3,DUSP6,E2F1,EPHX1,F2R,FAS,FAT1,FERMT2,FLNA,FRMD6,FSTL3,FZD1,GAS6,GDF10,GSN,HAS2,HDC,HGF,HOXB6,HTRA1,IFNG,IGF1R,IGF2,IGFBP4,IGFBP5,IL1RL1,IQGAP2,ITGA4,ITGA6,ITGB4,ITGB5,JUN,JUP,LRR1,LRRC17,MAOB,MET,MMP9,MRPL12,MSRB1,NCOR2,NID2,NOP58,NOTCH1,PAWR,PCNA,PCYT1B,PDGFC,PGF,P…	883 (17)
10894618	NFYB	1,060	transcription regulator		-2,153	-1,982		0,086	9,23E-06	APC,APOBEC3B,ARHGAP11A,B9D2,BCL2,BCL2L11,CACNA2D3,CBX5,CCNB1,CCNB2,CDC25A,CDC25C,CDK1,CENPF,CHEK2,CLDN15,DTL,EMC6,ENTPD7,EPAS1,F8,FAS,FRYL,HCCS,HIST1H2BH,HIST4H4,HMGN3,INTS7,KIAA0101,KIAA1524,LPIN1,LYAR,MLH1,NAALADL2,NPR1,NUDT2,OGG1,PAQR5,PCNA,PDIA4,PGM3,PIH1D1,PLK1,PPP1R7,PTTG1,RAD51,RFC3,RHOB,RRM2,RUNX2,SON,TIMP3,TJP1,TOP2A,TXNDC12,TYMS,UHRF1,VWF,YBX3	61 (2)
10784694	BNIP3L	-1,118	other	Inhibited	-4,381	-4,461		-0,018	9,34E-06	AURKA,CCNA2,CCNE2,CENPE,CENPF,CHEK1,CKAP2,E2F1,FANCD2,GPSM2,GSN,KIF11,MYBL2,NUF2,RAD54L,RBL1,RRM2,SGO1,TFRC,TOP2A
	PD98059		chemical - kinase inhibitor		0,765	0,239		-0,053	1,00E-05	ABCA1,ACAT2,AKAP12,ANGPT2,ANPEP,APOBEC3B,AR,ARRB1,BCL2,BCL2L11,BDH1,CASP3,CCL19,CCL20,CCNA2,CCNB1,CCND2,CCNE1,CCNE2,CCR1,CD36,CD55,CDC25A,CDC25C,CDC42EP1,CDK2,CDK5R1,CTGF,CXCL10,CXCR4,CYCS,DDIT3,DUSP4,DUSP5,DUSP6,E2F1,E2F3,EGR2,ENO1,EPAS1,ERRFI1,F2R,F3,FAH,FAM171A1,GAS7,HAS2,HGF,HSPA5,IFNG,IGF1R,IGF2,IGFBP3,IL1RN,INSR,ITGA4,ITGB5,JUN,KIF22,LAMA3,LAMA5,LIFR,MCM8,MET,MIF,MKI67,MMP9,MYBL2,NOS3,ODC1,…	812 (15)
	sunitinib		chemical drug		1,775	1,646		-0,032	1,01E-05	BAK1,BCL2L11,CCND2,CTGF,CTNNA1,CXCL10,ITGA1,ITGA3,ITGA4,ITGA6,ITGA8,ITGB5,LAMA3,LAMB1,MET,MMP9,PDCD1	758 (16)
	SP600125		chemical - kinase inhibitor	Activated	3,392	3,139		-0,037	1,04E-05	ABCA1,Abcb1b,ACAT2,ADAMTS9,ALOX5,APOBEC3B,AQP1,BAK1,BCL2,BCL2L11,BDH1,CASP3,CD80,CDK5R1,CLDN4,CSF1R,CTGF,CTLA4,CXCL10,DDIT4,DSG2,ERCC2,F3,FAS,HIST1H2BI,HIST1H2BN,HIST2H2AA3/HIST2H2AA4,IFNG,IRS1,ITGA3,ITGA6,ITGB4,ITGB5,JUN,LAMA5,MMP9,MTHFD2,NOS3,NPHS1,NR3C2,PER1,PLEC,POSTN,PRDX1,PTGES,RFC2,TLR4,TNFSF11,TNNT2,VDR	866 (16)
10703310	SMOC2	1,182	other	Activated	2,238	2,449		0,086	1,07E-05	AURKB,CCNB1,CDK1,CENPF,MCM10,MCM4
	FSH		complex		-0,416	-0,213		0,034	1,29E-05	ACVR2A,ADAMTS1,ADCY9,AKAP12,AR,ARHGAP35,ARHGEF5,AXIN2,AXL,BAG1,BCKDK,CARD10,CCND2,CD55,CDK14,CDK6,CENPI,CH25H,CLEC11A,COPS5,CREBZF,CTGF,CXCR4,DAPK1,DHCR7,DUSP14,ELL2,ENC1,FGFR1,GATA6,GPRC5B,GZMB,HSD11B1,IGF1R,IGFBP3,IGFBP4,IL1RN,ISG20,ITGA3,ITGB5,ITPR1,JUN,KIDINS220,KITLG,LRRC32,LYPD3,MAP2K3,MEF2D,MINOS1-NBL1/NBL1,MMP9,MN1,NEO1,NPPC,PAWR,PCNA,PDLIM3,PENK,PGK1,PKM,PLA1A,PPIH,PPP2R5B,PSIP1,PTPRF,RA…	821 (18)
10895625	IFNG	1,526	cytokine		0,521	0,982		0,036	1,35E-05	ABCA1,ABLIM3,ACOD1,ADGRG2,ADORA2A,AGRN,AHCY,ALDH7A1,ALOX15,AQP1,ARAP2,ARL6,ASNS,ASS1,AVPR1A,BACH1,BAK1,BCAN,BCL2,BCL2L11,BID,BRIP1,Bst2,C4A/C4B,CASP3,CCL19,CCL20,CCNA2,CCND2,CCR1,CCR6,Cd24a,CD36,CD55,CD80,CDK2,CDK5R1,CELSR1,CH25H,CLEC4E,CLEC7A,CP,CSF1,CSF1R,CTGF,CXADR,CXCL10,CXCL11,CXCL12,CXCR4,CYB561,DAPK1,DBP,DDIAS,DDIT3,DDR2,DRG1,DUSP5,E2F1,EGR2,ETS2,F2R,F3,FAH,FAS,FCGR3A/FCGR3B,FCN1,FGF1,FGL2…	591 (14)
10826725	EGF	-1,097	growth factor		-0,106	0,362		0,055	1,36E-05	ADA,ALOX15,ANPEP,AR,AURKA,AURKB,BAK1,BCL2,BRCA1,CASP3,CCL20,CCNB1,CCND2,CCNE1,CDC25C,CDC34,CDC42EP1,CDK1,CDK2,CSF1R,CTGF,CXCR4,DAD1,DDIT3,DUSP4,DUSP5,DUSP6,E2F1,E2F3,EGR2,EPAS1,ERRFI1,ETS2,F3,FAM89B,FGFR1,GATA2,HAS2,HGF,IDI1,IDS,IGF1R,IGF2,IGFBP3,IGFBP4,IGFBP5,IL1R1,IL1R2,IL7R,IL9R,IRS1,JAG2,JUN,KCTD11,MAD2L1,MET,MMP9,NCOA2,NOTCH1,ODC1,PBK,PCNA,PDE3A,PER1,PGF,PHLDA2,PLXDC1,PTGES,PTTG1,RHOB,RRM2,R…	912 (17)
10838242	WT1	-1,092	transcription regulator		-1,224	-1,152		0,012	1,46E-05	AHCY,ANPEP,APC,APLP2,ARL2,ASNS,BAK1,BCL2,CCNE1,CD2BP2,CDC45,CDKN2C,CHAF1B,CLIC1,CREBZF,CSF1,CSF1R,CTGF,CXCL10,ETFA,FGF1,FGFR1,IDI1,IFRD2,IGF1R,IGF2,INSR,JUP,LRP1,MMP9,MYL6,NME1,NOTCH3,NPHS1,NTRK2,ODC1,PDIA4,RARA,SLC15A2,SLC2A3,SMAD3,SQLE,SRSF6,TARS,TGFB3,TIMP3,TMA16,TRAP1,TSC22D1,TSPAN5,VDR,WDR74,YARS	585 (10)
	sirolimus		chemical drug	Inhibited	-3,153	-3,602		-0,051	1,52E-05	ADA,AR,ASNS,ASS1,ATP2B4,ATP5G1,BAG1,BCL2,BCL2L11,BCORL1,BID,CASP3,CCND2,CCNE1,CD80,CDC25A,CHEK1,CLIC1,CSF1,CTLA4,CXCR4,CYCS,DAD1,DDIT3,DDIT4,DDX56,E2F1,EIF2S1,ENO1,F3,FAS,HGF,HMGCS2,HSPA5,HSPD1,IDI1,IFNG,IGF1R,IGF2,IGFBP5,IL7,INSR,IRS1,IRS2,KIF15,KLF2,LEPR,LPIN1,MMP9,MRC1,NDUFA9,NEU1,NOS3,NPHS1,NUDT1,ODC1,PCNA,PGK1,PIK3R1,PIM1,PKM,POSTN,PPARGC1A,PRMT1,PSMA3,PSMA4,PSMD8,RAN,RPL30,RPS27,RPS6KB1,RUN…	900 (16)
10917339	mir-34	-1,136	microrna		0,579	0,249		-0,082	2,31E-05	AR,BCL2,CCND2,CCNE1,CCNE2,CDC25A,CDK6,E2F3,EFNB1,LEF1,LYST,MET,NOTCH1,NOTCH2,PLCG1,RUNX2,SLC30A3	655 (13)
	prostaglandin E2		chemical - endogenous mammalian		-1,370	-1,160		0,032	2,36E-05	ADAMTS1,ALOX15,ANGPT2,BAK1,BCL2,BCL2L11,BRCA1,CASP3,CCL20,CCNB1,CCR1,CCR4,CCR6,CCR8,CD55,CD80,CSF1,CST7,CTGF,CTLA4,CXCL10,CXCL12,CXCR4,EGR2,F2R,FAS,FMOD,FSTL3,HAS2,HDC,IFNG,IGF1R,IGFBP4,IGFBP5,IL12RB1,IL1R1,IL1R2,IL1RN,IL4I1,IL7R,IRF4,JAG2,JUN,MAFB,MMP9,MRC1,NR5A2,PDE4B,PENK,PGF,PTGES,RUNX2,TGFBR3,THBD,TJP1,TNFRSF11B,TNFSF11,TNFSF14,TRAP1,VEGFC,XRCC6	757 (15)
	L-methionine		chemical - endogenous mammalian						2,50E-05	AURKB,BRCA1,BUB1,CCNB1,CCNB2,CDK1,CDKN2C,DDIT3,ETS2,F3,GADD45B,HSPA5,IGFBP4,NUSAP1,PRC1,RHOB,TOP2A,TYMS
10706750	TEAD2	-1,087	transcription regulator						2,56E-05	CCNF,CDK1,FGFR4,MCM6,POLA1,RAD51,TNNT2,UHRF1	100 (4)
10916110	CHEK1	2,152	kinase		0,807	0,855		0,015	3,69E-05	BCL2L11,BUB1,BUB1B,CDC25A,E2F1,E2F3,H2AFX,MAD2L1,PCNA,RRM2	587 (14)
10726999	IGF2	-1,270	growth factor		-0,859	-0,775		0,030	3,76E-05	ARL4A,CD36,CDC45,CDC6,CDK1,CORO2B,CTGF,CXCR4,DDIT3,DHCR7,EGR2,FEN1,GATA6,IGF1R,IGF2,IGF2R,IGFBP3,IGFBP4,IGFBP5,ITGB5,KLF9,MCM2,MCM4,MCM5,MCM7,MYBL2,PFDN6,PIK3R1,PIM1,RAD51,RAD51AP1,RHOB,RRM2,SEPP1,SLC30A1,THRA,TOMM40,TRAIP,UHRF1,ZNRD1	839 (21)
10872972	ID3	-1,141	transcription regulator	Inhibited	-2,021	-2,083		-0,014	4,03E-05	BCL2,BCL2L11,BLK,CCNB1,CCND2,CCNE1,CCNE2,CCR8,CDC6,CDK1,CDKN2C,CSF1,CXCR4,DUSP4,EGR2,ELOVL6,ETS2,GADD45B,IFNG,IKZF2,IL20RB,IL21,IL7R,IL9R,IRF4,MAP3K3,MMP9,NFAT5,NOTCH1,PDCD1,PIK3C2B,PIK3IP1,PIK3R1,PTPN3,SLAMF1,SOX4,TGFBR3,TNFRSF1A,TNFRSF4,TNFSF11,TNFSF14,TOX2,TRAF3	563 (8)
10792751	TFDP1	1,963	transcription regulator	Activated	2,715	2,971		0,086	4,33E-05	CASP3,CCNE1,CDC6,CDK1,CDKN2C,DHFR,E2F1,FGFR1,MYBL2,RANBP1,RBL1,STMN1,TP73	445 (12)
	D-glucose		chemical - endogenous mammalian		-1,498	-1,347		0,017	4,33E-05	ABCA1,Abcb1b,ADA,AGRP,ANGPT2,ANO1,AQP1,ASNS,ASS1,BCAT1,BCL2,BCL2L11,CARS,CBL,CCL20,CCNB1,CCND2,CCNE1,CD36,CD55,CDK1,CDK5R1,CDT1,COX6A2,CPD,CTGF,CXCR4,DBI,DDIT3,DDIT4,DNAJB11,E2F1,ELOVL6,ENO1,EP300,F7,FAS,FKBP2,GRIA2,HGF,HSPA5,HSPD1,IFNG,IGF1R,IGF2,IL6ST,INSR,IRS2,ITPR1,ITPR2,JAG1,JUN,LAMB1,Ldha/RGD1562690,LRP1,MAFB,MIF,MMP9,NEU1,NOS3,NPHS1,NRXN1,ODC1,PARK7,PBK,PCNA,PDIA4,PDIA6,PGK1,PKM,PLCG1,PLK3…	898 (16)
10852676	SHH	1,028	peptidase		-1,542	-1,296		0,057	4,47E-05	ADAMTS1,ANGPT2,BCL2,BRCA1,Ccl9,CCND2,CCNE1,CDC25A,CHEK1,CTPS1,DHFR,GATA2,H2AFX,IFNG,IGF2,IGFBP5,MAGI1,MCM2,MCM3,MCM5,MCM6,NOS3,NR2F2,PCNA,PGF,PSMC3IP,PYCR2,RAD51,RFC3,RPA2,RUNX2,SRM,TFDP1,TGFB2,TGFB3,THBD,TJP1,TRRAP,TYMS,UNG	601 (9)
10781207	ADRA1A	-1,038	g-protein coupled receptor						5,09E-05	APBA3,CCNB1,CCNE1,CDK1,CDK2,DDAH1,EGR2,FGF7,IL6ST,JUN,LIF,NFIX,PCNA,POLA1,POLA2,Prim1,PRIM2,TMPO	535 (9)
10897288	HSF1	-1,161	transcription regulator		-1,793	-1,777		0,003	5,30E-05	Abcb1b,Abi3bp,ATN1,BCL2,BUB1B,CBX3,CCNA2,CCNE1,CDC6,CDK1,CELSR1,CHD3,CKS1B,DNAJA4,EIF4A2,FGF1,FGF7,FMOD,FOXM1,HSPD1,HSPE1,IL7R,ITGB3BP,ITGB5,JUN,KNTC1,LIF,MLH1,NCOR2,PDZD2,PGK1,POLA2,RAD51B,RANGAP1,SGO2,SLC5A3,SPTAN1,TCP1,TNFSF11,TRAF3	860 (18)
10899901	CDK2	1,356	kinase		1,193	1,265		0,023	5,34E-05	BARD1,BRCA1,CCNE1,CDC25A,CDC6,CHEK1,DHFR,E2F1,H2AFX,MYBL2,PCNA,RBL1	385 (11)
10733548	IL5	-1,057	cytokine	Activated	3,171	3,776		0,081	6,08E-05	AICDA,ASNS,ASS1,BCL2,CCND2,CCNE1,CCR1,CD55,CKAP4,CRELD2,CXCR4,CYSLTR1,DUSP5,DUSP6,EAF2,EGR2,ELL2,ENO1,FAS,FGL2,GALK1,GCAT,HMMR,HSPA5,IDI1,IFNG,IL1R2,IL1RL1,LMNB1,MMP9,MS4A2,MTDH,P4HA1,PDE4B,PDIA6,PIM1,PKIB,PKM,PPIF,PRDX4,PSAT1,PYCR1,RPN1,SAP30,SDF2L1,SGK1,SKA1,SLAIN1,SLC7A5,THY1,TMEM97,TNFRSF4,TNFRSF8,TNFRSF9,UCHL3,UCK2,XBP1,YES1,ZBTB32	772 (16)
	rhodamine 6G		chemical toxicant		-1,337	-1,546		-0,086	6,57E-05	BCL2,CCNB2,CCNE1,CCNE2,PCNA,PRC1
10847387	F2	1,023	peptidase		-0,597	-0,072		0,076	6,99E-05	ADAMTS9,ALDH1B1,ANGPT2,CASP3,CCL20,CCNA2,CCND2,CD55,CDC42EP1,CKAP4,CLIC1,CTGF,CTPS1,CXCR4,DOCK10,DOK5,E2F7,ELL2,F2R,F3,FAM46A,HAS2,IFRD2,IGF1R,IGFBP4,IGFBP5,JUN,KIF13A,MIF,MMP9,MTSS1,MYBL2,NOS3,PDIA4,PPIF,RHOB,SKP2,SLC12A7,SLC2A3,SLC7A1,SLIT2,SRM,TEK,TGFB2,TGFB3,THBD,TNNT2,TOMM40,TRAF3,TRIO,UBE2S,UCK2,VWF	910 (16)
10828021	TNF	1,282	cytokine		1,306	1,721		0,028	7,01E-05	A4GALT,AATK,ABCA1,Abcb1b,ABCC3,ABTB2,ACADS,ACKR3,ACOD1,ADORA2A,ADRB2,AICDA,AK2,AKAP12,ALOX5,ANGPT2,ANPEP,APBA3,APC,APOBEC3B,AQP1,AR,ARHGAP23,ARHGEF17,ASS1,AVPR1A,AXIN2,BCL2,BCL2L11,BID,BUB1B,CASP3,CCL19,CCL20,Ccl9,CCND2,CCNE1,CCR1,CCR4,CCR6,CCR8,CD36,CD55,CD70,CD80,CDC25C,CDH5,CDK2,CDK5R1,CDKN2C,CH25H,CLDN4,CLEC11A,CLEC4E,CP,CPA3,CSF1,CSF1R,CSGALNACT1,CST7,CTGF,CTLA4,CTSF,CXCL10,CXCL11,CXCL12,CXC…	750 (14)
	thioacetamide		chemical toxicant		0,565	0,845		0,074	7,46E-05	ABCC4,ADAMTS1,ADD3,AKAP12,ASNS,B4GALT6,BARD1,BRCA1,BRIP1,C4A/C4B,Cd24a,CD55,CHAF1A,CHAF1B,CLDN4,CP,CPA3,CTGF,CTSF,EPHX1,F2R,FANCB,FBLN5,FCER1A,GNG11,HAT1,HGF,HIST1H3D,IGFBP3,ITGB4,JUN,LAMC2,LGALS1,LTBP1,MCM3,MCM6,MET,MS4A2,Ms4a6b,ODC1,PKM,PLA1A,PLET1,POLE,POLE2,Pvr,REG3A,RFC4,SLC7A11,SPARCL1,ST3GAL2,TGFB3,TIMP1,TOPBP1,Tsc22d3,WNT5A	749 (10)
10716064	MXI1	-1,145	transcription regulator	Inhibited	-2,549	-2,789		-0,086	7,46E-05	APEX1,CCNB1,FOXM1,IFT20,MKI67,MTHFD2,ODC1,SLC1A4,SLC7A1
	raloxifene		chemical drug		0,962	0,966		0,001	7,50E-05	ADCY9,BAK1,BCL2,CCNB1,CSF1,CXCL12,DDIT4,DUSP4,F2R,FLNB,HIST2H2AA3/HIST2H2AA4,IDH2,IGFBP4,IL1R1,JUN,KYNU,L1CAM,LAMB1,LAMB2,MATN2,MIF,MKI67,PCNA,PLK3,PRPS1,PTTG1,PXDN,RFC4,SELENBP1,SIAH2,SLIT2,SMAD3,TFRC,TGFB2,TGFB3,THBD,TIMP1,TIMP3,TNFRSF11B,TNFSF11,TOP2A	815 (16)
	ADRB		group		-0,167	-0,351		-0,031	8,20E-05	ABL1,ACAT2,ADGRL4,AXL,BAK1,CASP3,CCNA2,CCNE1,CDC7,CDK6,CXCL10,DDIT3,DDIT4,E2F1,E2F3,ENDOD1,FAS,HSD17B7,HSPD1,JUN,LPIN1,LTBP1,MMP9,MVD,NOTCH2,NPM3,NSDHL,PCNA,PKD1,PPARGC1A,RAD51,RAN,SDPR,SLC7A11,SRM,TEK,TRAF3	726 (12)
	NS-398		chemical reagent		-0,855	-1,057		-0,047	8,73E-05	Abcb1b,ALOX15,ANGPT2,BCL2,BCL2L11,CASP3,CCNB1,CXCR4,EGR2,F2R,F3,FAT1,GATA6,HGF,IFNG,MAGI1,MMP9,PCDH7,PCNA,PRDX1,PSMB9,PTGES,TFRC,XRCC6	852 (20)
10811900	AGT	-1,413	growth factor		-0,363	-0,025		0,039	9,08E-05	ACAT2,ADAM23,ADD3,ADGRE1,ALOX15,ANGPT2,ANK3,ARHGEF11,BACH1,BCL2,BRCA1,CASP3,CCND2,CCNE1,CCNE2,CD36,CDC25A,CDK1,CIT,CP,CTGF,CXCL10,DHFR,ELMSAN1,ERRFI1,ETV1,F3,FGF13,FGF7,GABBR1,GSS,HAS2,HGF,IDI1,IGF1R,IGFBP3,IGFBP4,IGFBP5,IL6ST,INSR,ITGB5,ITPKB,ITPR2,JAG1,JUN,KCND3,KITLG,L1CAM,LAMB1,LATS2,LEPR,LIF,MAD2L1,MATN2,MIF,MMP9,NOS3,NOTCH3,NPHS1,PDE3A,PGF,PIK3R1,POLE3,POSTN,PPARGC1A,RBL1,SEMA6A,SGK1,SOX4,S…	879 (16)
	cytarabine		chemical drug		0,376	0,666		0,070	9,11E-05	BCL2,BCL2L11,CCNB1,CD55,CD80,CDC25A,CDK1,FAS,GZMB,ITPR2,MCC,PRF1,Pvr,TGFB2,TGFB3,THRA,THRB,TLR2,TOP1,TOP2A	842 (19)
	triptolide		chemical drug		1,172	1,038		-0,038	9,80E-05	AR,BCL2,BID,CASP3,CXCL12,FAS,IFNG,IL21,JUN,KIT,LEF1,MKI67,PCNA,POLR2A,SMN1/SMN2,TLR2,TLR4,UACA	841 (18)
	1,4-bis[2-(3,5-dichloropyridyloxy)]benzene		chemical toxicant		1,093	1,452		0,072	1,00E-04	ABCC3,ABCC4,BUB1,BUB1B,CCNA2,CCNB1,CCNB2,CDC20,CDK1,CDK2,CDK6,CYP7B1,ENKD1,FOXM1,GADD45B,IGF2R,IL1R1,MAD2L1,MCM5,MCM6,MCM7,Nedd4,PDE3B,RPA2,Slco1a4,Sult1a1,TNFRSF1A	576 (9)
10819434	EIF4E	1,121	translation regulator	Activated	2,725	3,185		0,086	1,06E-04	ANAPC4,BAK1,BCL2,CAPG,CD70,CDC34,CDK2,CDT1,CUL2,DDX56,DPYD,EP300,FASTK,IGFBP4,LSM4,LSM7,NHP2,ODC1,PA2G4,PCNA,PGF,PIM1,PNKP,POLR3D,POP7,PRPS1,SASS6,SIVA1,SKP2,SNRPA,SVIL,TP53BP2,UBE2C,VEGFC
10840609	CST5	-1,050	other		-0,022	-0,345		-0,042	1,12E-04	ACAT2,ADSL,AHNAK,AKAP12,ANK3,ARHGAP12,ARHGAP29,BRIX1,CEMIP,CHD2,CHD3,CREBBP,DNAJB11,DOCK5,DOCK9,DSP,EIF2B1,EIF2B2,GDA,GTF2H3,IQGAP2,JMJD1C,KDM5B,KIAA0101,KIF11,LYAR,MAL2,MAP1B,MRTO4,MYCBP2,MYO10,NDUFB7,NDUFC2,NHP2,NIFK,NIP7,NOP2,NR2F1,NUP107,PPIC,PPL,PRDX1,PRDX2,RNPC3,RPF2,RUNX2,SLC7A11,SOX4,SRSF4,SSFA2,SUPV3L1,TBL3,TOMM40,TRRAP,TSPAN5,UCHL5,VARS,VDAC1,WDR77
	bleomycin		chemical drug		-0,467	-0,028		0,079	1,17E-04	ANGPT2,BCL2,CASP3,Ccl9,CCR1,CCR4,CTGF,CXCL10,CXCR4,E2F7,F2R,FAS,FGFR1,FZD1,H2AFX,IFNG,ITGA1,KITLG,LMNB1,MAP4,MIF,MMP9,MRC1,MYCT1,PCNA,PLA1A,PTTG1,TIMP1,TIMP3,TIMP4,TINAGL1,TLR2,TNFRSF1A,UBE2C,UBE2T,UHRF1,VWF,WNT5A	847 (14)
	MYB		transcription regulator		-1,076	-0,703		0,077	1,18E-04	ANPEP,BCL2,BRCA1,CCNB1,CCNE1,CDK1,COX6A2,CXCL12,CXCR4,FUT8,HSPA5,IGF1R,IGF2,IGFBP3,IGFBP5,IL7R,ITPR1,JUN,KIT,KITLG,MTSS1,MZB1,NOTCH1,PCNA,PDE2A,POLA1,RBL1,SGK223,TULP4	660 (16)
10742802	SPARC	1,017	other	Inhibited	-2,027	-2,104		-0,014	1,18E-04	ABCC4,BARD1,BRCA1,BRIP1,CCL19,CHAF1A,CHAF1B,CLDN1,CLDN4,CTSF,FANCB,HAT1,HIST1H3D,LEF1,MCM6,MID2,NIPAL1,NOTCH1,NOTCH2,PER2,PLET1,POLE,POLE2,PPIH,RFC4,SLC7A11,SYDE2,TOPBP1,TRIM2
	YAP1		transcription regulator		1,448	1,628		0,061	1,23E-04	AURKB,BCL2L11,CASP3,CCNF,CDK1,CDK6,CTGF,DIAPH3,DNMT3L,E2F1,FGF1,FOXM1,GAB1,IGF1R,LIFR,MCM6,NEGR1,PLK1,POLA1,RAD51,SDPR,TP73,UHRF1	727 (14)
10791565	VEGFC	-1,282	growth factor		-2,194	-1,970		0,086	1,26E-04	BAG1,BCL2,CXCR4,FLT4,ITGA4,PROX1,VEGFC
	infliximab		biologic drug		-1,685	-1,985		-0,070	1,28E-04	CCL20,CCND2,CDC6,CTLA4,DDIT4,DUSP4,G0S2,GZMB,IFNG,IL1RL1,LAG3,MAD2L1,PRF1,PTGES,SLAMF1,SLC7A5,TNFRSF4,TNFRSF9,TTK	588 (12)
	cardiotoxin		chemical - other		-1,083	-0,728		0,086	1,36E-04	CASP3,Ccl9,CCNA2,CCND2,CCNE1,CCNE2,CCR1,CSF1R,CXCR4,E2F1,FEN1,FGFR1,GMNN,HGF,HSPA5,IGF2,IL1R1,IL1RN,IL7R,ITGA4,ITGA6,ITGB5,KPNA2,LTBP1,MCM2,MCM3,MCM7,MRC1,NASP,PCNA,RANBP1,RBL1,SFXN1,TIMP1,TNFRSF8,TSC22D1,TXNRD1
	Cg		complex		-1,544	-1,095		0,057	1,36E-04	Abcb1b,ADAMTS1,ADCYAP1R1,AR,BARD1,BCAT1,BCL2,CCDC86,CCND2,CCNE2,CDC6,CXCL10,CXCR4,CYP26A1,DBI,DHCR7,DTL,DUSP6,EMB,EMCN,EPAS1,EPHB6,FAM3D,FAS,FGL2,FZD1,FZD4,G0S2,GATA6,GDF10,HAS2,HSD11B1,HSD17B7,IFNG,IGF1R,IGFBP3,IGFBP4,IL1R2,IRS2,ITGA1,ITGA4,ITGB5,JUN,KCNQ5,LEPR,LIF,LIMCH1,MCM10,MEGF10,MMP9,NOS3,NPR1,NR2F1,NR3C2,NR5A2,PARD6G,PCNA,RPS6KB1,RUNX2,SFRP4,SLC4A4,SMURF2,SPRY2,TDRD5,TENM4,TGFB2,TGFBR3,TI…	964 (19)
10789291	ANGPT2	-1,275	growth factor	Activated	1,972	2,324		0,062	1,39E-04	ADA,AXIN2,BAG1,BCL2,BCL2L11,BCR,CASP3,CDC34,DDIT3,FAS,FEN1,FGF7,FKBP2,FLT4,GATA6,HDAC4,HSPA5,HSPD1,INPP5F,KDM6B,KIF1C,KPNA2,LEPR,LMNB2,MIF,MMP9,NDE1,NME1,NOS3,PDIA6,POLA1,POLD1,POSTN,PTGES,RFC2,RFC4,RHOB,RPA2,RPA3,TEK,TNFSF11,TOP1,TXNIP	827 (17)
10747640	BRCA1	1,617	transcription regulator		-0,069	0,060		0,024	1,40E-04	AR,ATP11C,BACH1,BAK1,BCL2,BRCA1,CARD10,CCNB1,CCNB2,CCNE1,Cd24a,CDC25C,CTSF,DDIT3,DDIT4,E2F3,EP300,EXO1,FAS,FEN1,GADD45B,H2AFX,HNRNPD,IFIT2,IGF1R,KIT,LAMA3,LPIN1,MAD2L1,MLH1,NOS3,NOTCH1,PCNA,PLK1,Ptprv,RBL1,RUVBL2,SERPINE2,SMAD3,XRCC6	737 (19)
	histone deacetylase inhibitor		chemical drug		-0,268	-0,137		0,038	1,43E-04	ABL1,BAK1,BCL2,BCL2L11,CASP3,CPA3,DEK,FAS,GSN,IGFBP3,PHLDA2,TXNIP	815 (19)
	4-nitroquinoline-1-oxide		chemical toxicant		1,754	1,969		0,073	1,48E-04	AURKA,AURKB,CCNA2,CCNB1,CCNB2,CCNE1,CDK1,CDK6,MMP9	554 (7)
10869590	KDM4C	-1,197	enzyme						1,48E-04	CCNB1,CCNE1,CDC25A,CDC6,DHFR,MCM3,ORC1,POLA1,RBL1	379 (7)
10931644	CBX4	-1,096	transcription regulator						1,48E-04	CCNB1,CCNE1,CDC25A,CDC6,DHFR,MCM3,ORC1,POLA1,RBL1
10773961	XBP1	1,553	transcription regulator	Activated	4,065	4,510		0,075	1,55E-04	AICDA,ALG12,APBB2,BCL2,COPE,DAD1,DDIT3,DDOST,DNAJB11,DNAJB2,DOLPP1,EDEM1,EDEM2,ERP44,FAS,FKBP11,FKBP2,GOLGA4,GOLGB1,HM13,HSPA5,IRF4,KDELR3,PDIA4,PDIA6,PHLDA2,POU2AF1,RPN1,S1PR1,SDF2L1,SEC61A1,SEC61B,SPCS3,SRP54,SSR1,SSR2,SSR3,STX18,SURF4,TFDP1,TNFSF11,TOP1,TXNDC11,TXNDC5,XBP1,XRCC6	473 (14)
	actinomycin D		chemical drug		2,119	1,721		-0,060	1,55E-04	ABCA1,Abcb1b,AR,ASS1,AVPR1A,BCL2,BRCA1,CASP3,CD55,CDC25C,CLEC11A,CPD,CTGF,DUSP4,EPAS1,ERRFI1,F3,FAS,FGFR1,FLNA,GDA,IGF1R,IGFBP4,IGFBP5,IL1R2,IL7R,IRS1,IRS2,ITPR2,JUN,LMNB1,NTF3,NTRK2,PDE3A,PSRC1,PTH1R,RAD51,SLC30A1,SLC30A5,TACR1,TF,THRA,THRB,TLR2,VDR,VEGFC	859 (15)
10817065	S100A6	-1,120	transporter	Activated	2,714	2,714		0,000	1,83E-04	ADAMTS1,AURKA,CCL20,CDK1,CENPA,DEPDC1,EXOSC8,PBK,TMPO,TYMS,YBX3
10721834	BAX	1,244	transporter		0,006	0,249		0,068	1,87E-04	BAK1,BCL2,BCL2L11,CASP3,CCNB1,CDC25C,CDK1,CDK2,CXCL10,DNAJB2,EDEM1,ETV1,MMP9,PDIA6,TIMP1,TRAF3,XBP1	754 (17)
	docetaxel		chemical drug	Activated	2,792	2,853		0,016	1,91E-04	ABCC3,AR,AURKA,BCL2,BUB1,CCNB1,CDC20,CXCL10,CXCL11,IGF1R,MAD2L1,NDC80,PIM1,SPAG5,TUBB4B,TYMS	836 (20)
	E. coli serotype 0127B8 lipopolysaccharide		chemical - endogenous non-mammalian		0,778	0,966		0,028	2,11E-04	ADGRG2,AQP1,BCAN,BRIP1,CTGF,CXCL10,CXCL12,CXCR4,DDIT3,EDEM1,EGR2,F2R,FGF1,FZD1,GMPR,GNAO1,GNG7,GPR146,GPR19,GPR83,GPRC5B,HAS2,HSPA5,IL7,KLF2,LAMB2,LAMC2,LIF,LIFR,NOS3,NOTCH3,NTRK2,OPN3,PTGES,SLC1A2,SLC7A11,SLC7A5,SMAD3,SYNM,TGFBR3,TLR2,TLR4,TNFRSF11B,TNFSF13B	562 (13)
10785382	TNFSF11	-1,415	cytokine		1,506	1,985		0,068	2,12E-04	ACOD1,ADGRE1,AICDA,AKAP13,AURKA,BCL2,Ccl9,CCNE1,CCR1,CCR4,CDK14,CLEC11A,CLEC4E,CREBRF,CSF1R,DMPK,ECT2,EGR2,F3,FAS,FOXM1,GADD45B,GPR68,HRH2,IFNG,IL1RN,IL9R,IRF4,ITPKB,JUN,LDB2,LSR,MAFB,MEF2B,MMP9,NME6,PA2G4,PCDH7,PHLDA3,PIM1,PLK1,PTPN23,RACGAP1,RGL1,RHOB,SH3PXD2A,STMN1,TLR2,TLR4,TNFRSF11B,TNFSF11,TRAIP,TSPAN5,TTK	741 (15)
	AGN194204		chemical drug		0,337	0,636		0,075	2,20E-04	ACAT2,AURKA,CCNA2,CCNB1,Cd24a,CDK1,CDKN2C,CHKA,CYP7B1,DHCR7,EZH2,GPR65,H2AFX,H2AFZ,IDI1,IL12RB1,IL1R2,IL7R,IRS2,ITM2A,KIF20A,KIF2C,KIF4A,LGALS1,LIFR,MAD2L1,MKI67,MMP9,NSDHL,PENK,PIM1,PLK1,PRC1,RCAN3,SMC2,STRA6,TIMP1,TOP2A,XBP1
10923799	CD28	1,024	transmembrane receptor	Inhibited	-2,449	-2,769		-0,044	2,21E-04	BCL2,CAMK2A,CASP3,CBL,CCND2,CCNE1,CCR4,CD80,CDK2,CDK6,CENPF,CH25H,CTLA4,CXCR4,CYC1,CYCS,DAD1,DUSP14,EGR2,FKBP2,GOLGB1,GYS1,GZMB,HAT1,HCCS,HIST2H2AA3/HIST2H2AA4,IFNG,IFRD2,IGF1R,IGFBP5,IL12RB1,IL1R1,IL21,IL4I1,IL7,IL7R,IRF4,ITGA4,JUN,KLF2,LTBP1,MRPL11,NOS3,ODC1,PDCD1,PDE4B,PHB2,POLR2A,PPA1,PRDX4,PSMA5,RPL30,SEC61B,SH2D2A,SLC5A3,SLC7A5,SNRPC,TFRC,TNFSF11,TSC22D1,XRCC6,ZFYVE9	725 (17)
	bortezomib		chemical drug		0,778	0,833		0,008	2,22E-04	ASF1B,BAK1,BCL2,BCL2L11,BRCA1,Ccl9,CCNB1,CCND2,CCR6,CDK2,CDR2,CXCL10,CXCL12,CXCR4,DDIT3,DNAJB2,FANCA,FANCD2,FAS,GADD45B,HSPA14,HSPA5,HSPE1,IFNG,IGF1R,IGFBP3,IL6ST,IRF4,IRS1,KIT,KLF9,LIF,ODC1,PCNA,PKIB,PSMA1,PSMA2,PSMA3,PSMA4,PSMA5,PSMD14,PSMD8,RAD51,RAD51C,RPA3,SERPINA3,TP53BP2,XBP1	738 (15)
10747506	STAT3	1,005	transcription regulator		-0,632	-0,358		0,036	2,27E-04	AGRP,ALOX15,ANGPT2,APEX1,BAK1,BCL2,BCL2L11,BOC,CASP3,CCL20,CCNB1,CCND2,CCNE1,CCR1,CD80,CDC25A,CDH5,CDK1,CHEK1,COPS5,CTGF,CTLA4,CXCL10,CXCL12,CXCR4,CYP26A1,DDIT3,ECT2,EGR2,EME1,EPAS1,F3,FAS,FERMT2,FFAR2,FGL2,FOXM1,GPR65,GZMB,HAS2,HGF,HIST2H2AA3/HIST2H2AA4,HNRNPD,IFIT2,IFNG,IGF1R,IGFBP5,IKZF2,IL12RB1,IL1R1,IL1RN,IL21,IL6ST,IL7,IL9R,IRF4,ISG20,JAG1,Klrk1,LEPR,LIF,MMP9,MRAS,NOS3,NOTCH1,NOTCH3,NRP2,PD…	771 (17)
	CD24		other		-1,031	-0,676		0,086	2,30E-04	ADD3,ADRB2,APOBEC3B,ASPM,DEPDC1,DEPDC1B,DUSP5,EPHB6,FRYL,HMMR,ISG20,JMJD1C,JUN,KIF18A,KNTC1,NIPBL,OGG1,PLPPR2,PRDX2,SLC30A1,SLC4A4,SYNE2,TIMP4,TOP2A,TRIM2,UROD,VPS13B
	IL3		cytokine		0,245	0,557		0,062	2,30E-04	ABCA2,ADA,ADGRE1,ARHGAP29,BCL2,BCL2L11,CASP3,CCL19,CCND2,CD80,CLEC11A,CSF1,CSF1R,CTLA4,CXCR4,DAD1,DDIT3,DHPS,EGR2,F2R,FAS,FCER1A,FGFR1,FGFR4,FKBP3,GADD45B,GATA2,GNAO1,GPR21,HDGF,HGF,HSPA5,IL1RL1,JUN,KIF1B,KLF9,LATS2,LIF,MCM5,Mcpt1,MS4A2,NIFK,NOTCH1,ODC1,PHGDH,PIM1,PPM1G,PRG2,PROX1,PSMA5,RAN,RANBP1,Rnf113a1,RPL13,SERPINA3,SLC2A3,SOX4,SPEN,SSBP1,TARS,TLR2,TLR4,TNFRSF4,TNFRSF9,TPSAB1/TPSB2,XBP1	703 (17)
10769735	ATF6	1,185	transcription regulator	Activated	2,682	2,960		0,069	2,40E-04	AURKA,BUB1,CHKA,DDIT3,DERL3,DNAJB11,HMMR,HSPA5,Manf,PDIA4,PRDX2,RAN,SLC35B1,SRR,TROAP,UBE2C,UNC13B,XBP1	173 (4)
10852620	BDNF	1,022	growth factor		-1,833	-1,629		0,032	2,67E-04	ADRB2,AGRN,ALDH7A1,APC,APEX1,AR,BCL2,BCL2L11,BID,CAMK2A,CASP3,CCND2,CD36,CP,CXCR4,DUSP4,DUSP6,EGR2,ELOVL6,FLNA,FLNB,FRMD6,GAS6,GDA,GNAO1,GRIA2,HIST1H2AL,HSD17B12,HSPA5,ITPR1,JUN,KIF1B,KIF21B,LAMB2,LGALS1,LOC728392,MAP1B,MAPK8IP3,MVD,NMB,NPR1,NRXN1,NTF3,NTRK2,P2RX3,P4HA1,PCNA,PDE1A,PENK,PER2,RELN,RPL13,SPRED2,SPRY2,TFRC,THRA,TNFRSF11B,TPH1,TRAF3,TXNIP	823 (18)
	tacrolimus		chemical drug		-1,214	-1,356		-0,027	2,82E-04	ATP2B4,BCL2,BCL2L11,CASP3,CD36,CXADR,CXCL10,CXCR4,DACH1,DAPK1,DOCK9,ELL2,ENC1,ETV1,F5,FLNA,GPRC5B,GZMB,HSPD1,IFNG,IL1RL1,IL21,IRF4,ITPR1,JUN,KCNK3,KLRD1,NFAT5,NME1,NOS3,ODC1,PA2G4,PASK,PDE3B,PRF1,PTPRF,RUNX2,SIAH2,SLAMF1,SLIT2,TJP1,TNFSF11,VEGFC	815 (13)
	asiatic acid		chemical reagent		-0,238	-0,152		0,043	3,02E-04	BCL2,CCNB1,CDC25C,CDK1,FAS,MMP9,PPARGC1A	430 (7)
10721812	RUVBL2	1,616	transcription regulator						3,02E-04	AXIN2,CCND2,CDKN2C,MCM3,MCM4,PCNA,RBL1	562 (11)
	PDGF BB		complex		-0,370	0,005		0,051	3,09E-04	Abcb1b,ACAT2,ACKR3,ADD3,ADRB2,AKAP12,AVPR1A,BRCA1,CCL20,CCNE1,CCR4,CDK1,CDK2,CP,CSF1,CSF1R,CTGF,CYCS,DDIT3,DUSP5,DUSP6,EGR2,ETS2,F3,FBLN5,FGF7,FGFR1,FLNA,FZD1,GDA,GFPT2,GSS,HDAC4,IGF1R,IGF2,IGFBP4,IL1RL1,JUN,LAMB2,LIF,MINOS1-NBL1/NBL1,MMP9,MYBL2,ODC1,PAWR,PCNA,PIM1,POSTN,Pvr,RFC5,RHOB,RPL13,SERPINA3,SGK1,SLC2A3,SLC6A4,SLC7A1,SYNE1,TGFB3,THBD,TIMM17A,TIMP1,UNC5B,Yap1	806 (16)
10733982	NLRP3	-1,007	other	Inhibited	-2,687	-2,757		-0,016	3,44E-04	BCL2,BRCA1,CDK2,CXCL10,ESPL1,H2AFX,IFNG,LIF,LIG1,MMP9,OGG1,PARP2,PRIM2,PTTG1,RAD51,RFC3,RFC4,TDP1,TTK,TYMS	642 (14)
	SNAI2		transcription regulator		0,420	0,458		0,011	3,62E-04	AR,CLDN1,CXCL12,CXCR4,DSP,EGR2,ITGA3,ITGB4,JUP,L1CAM,MMP9,TRPS1,VDR	354 (3)
10857124	RUVBL1	1,577	transcription regulator		1,235	1,492		0,086	3,71E-04	AXIN2,CARS,CCND2,ERGIC1,GADD45B,HIST1H2BK,HIST2H2AC,IGFBP3,MCM3,MCM4,NUDCD2,PCNA,RBL1,SLC39A7	99 (5)
10784164	LATS2	-1,389	kinase		0,918	1,109		0,086	3,81E-04	AURKB,CCNB1,E2F1,LATS2,PLK1	515 (12)
10760824	MCM7	1,673	enzyme						3,81E-04	CDK2,CHEK1,LMNB2,MCM4,MET
10825869	CSF1	-1,636	cytokine		-1,077	-0,736		0,060	4,02E-04	BCL2,BCL2L11,CBL,CCNB1,CCND2,CCNE1,CDK2,CSF1,CSF1R,DUSP5,ETS2,F2R,FAS,FCGR3A/FCGR3B,GPR68,GRAP2,HSPA5,IFNG,IGF1R,IL1RL1,IL6ST,IRF4,ITGA4,ITGB5,JUN,MAFB,MAP3K3,MARCO,MMP9,MRC1,PCNA,SIGLEC1,STAB1,TLR2,TNFRSF1A,TRAIP,XBP1	769 (15)
	Histone h4		group						4,04E-04	ADA,AKAP12,CCNE1,CDC25A,CDC25C,CDC6,CDK1,CXCL10,DHFR,E2F1,FOXM1,GRIA2,HAS2,KDM5B,KIF13B,KLF2,LEF1,MAD2L1,MCM3,MCM4,MMP9,NEGR1,NF1,NLGN2,NTRK2,PCNA,POLD2,RBL1,RRM2,RUNX2,SMN1/SMN2,TNFRSF4,TNFSF11,TYMS	603 (17)
10842469	CEBPB	-1,123	transcription regulator		0,144	0,550		0,055	4,75E-04	Abcb1b,ARL6,ASNS,BCL2,CCNA2,CCNB2,CCND2,CCNE1,CDC25A,CDC25C,CDC45,CDC6,CDT1,CLEC4E,COPS5,CP,CSF1R,CXCR4,DAPK1,DDIT3,DHCR7,DHFR,E2F1,E2F3,EMCN,F7,F8,FAS,FZD1,HAS2,HDC,HGF,HIST1H4B,HIST1H4D,HIST1H4F,HIST1H4H,HIST4H4,HSD11B1,HSPD1,HSPE1,IFNG,IGFBP3,IGFBP4,IL1RN,IL7,INSR,IRS1,IRS2,JUN,LEPR,MCM3,MYBL2,ODC1,PCNA,PPARGC1A,PRG2,PSMA3,PTGES,RAD18,RUNX2,SGK1,SLC12A2,SLC7A1,SRP54,TF,TIMP4,TNFRSF1A,TNFSF11,T…	753 (17)
10812127	USE1	-1,064	other		-0,713	-0,882		-0,086	4,88E-04	CA6,DDIT3,HSPA5,XBP1	158 (4)
	BO-653		chemical drug		-1,812	-1,982		-0,086	4,88E-04	PSMA1,PSMA2,PSMA3,PSMA4
	methylprednisolone		chemical drug		1,210	1,360		0,016	4,96E-04	ABCC9,ADCY6,ADRA1B,AHCY,ANPEP,APEX1,ARL4A,ARSB,ASNS,ASS1,B4GALT6,BDH1,C1QBP,Cd24a,CTGF,CYC1,CYCS,DDIT4,DNPH1,DUSP6,EPHX1,F3,FAH,FBLN5,FGF7,FGL2,G0S2,GDA,GPR182,GRHPR,H1f0,HAAO,HMBS,HSD17B12,IDH2,IGF2R,IL1R1,IL1RN,IL6ST,ITGB5,ITPR1,JUN,JUP,KLF9,KMO,LAMA3,LAMB2,LOC100911721/Slc29a2,LRP3,MAFB,MAOB,MMP9,MTDH,NDE1,NDUFC1,NFIA,NFIB,NME1,NOLC1,NSDHL,ODC1,OPLAH,PCNA,PDE3B,PELO,PER2,PHLDA2,PKP1,PLA1A,PNRC…	765 (15)
10789087	IKBKB	-1,103	kinase		-0,859	-0,501		0,058	5,11E-04	ABCA1,ACOD1,AURKB,BCL2,BRCA1,CCL19,CCL20,Ccl9,CCNA2,CCNE2,CCR1,CDC6,CH25H,CKS1B,CP,CSF1,CTSF,CXCL10,CXCL12,CXCR4,CYP7B1,DUSP6,ECT2,EZH2,F3,FAS,FOXM1,H2AFX,HGF,IFNG,IL1RN,ITGB5,KIF20A,KIF23,LIFR,LMNB1,MMP9,MYO1D,NOCT,NOS3,PCDH7,PLK1,SERPINE2,SGK1,SKP2,TIMP3,TLN1,TNFRSF11B,TNFRSF4,TNFRSF9,Tpm2,UACA	802 (15)
10864738	RAF1	-1,017	kinase		-1,475	-1,021		0,074	5,14E-04	ACAT2,AKAP12,BCL2,BCL2L11,CCL19,CDC25A,CDC42EP1,CDC6,CLDN1,DUSP4,DUSP5,DUSP6,E2F1,FAM171A1,FAS,HDC,IGF1R,IGFBP3,IL1R1,ITGB4,ITGB5,JUN,LAMA3,LIF,LIFR,MAOB,MCM8,MET,MKI67,MMP9,MYBL2,PHLDA2,PLEC,RAN,RRM2,SELENBP1,SPRY2,SQLE,TIMP1,TOMM40,Tpm2,TSC22D1,TUBG1,TXNIP,ZFP36L2	783 (18)
10879427	NFYC	1,096	transcription regulator		-0,266	-0,152		0,057	5,17E-04	2610318N02Rik,CCNB1,CCNB2,LPIN1,NPR1,PGM3,PTTG1,RFC3,RHOB,SGK1,TXNDC12,TYMS,YBX3	61 (2)
10890654	ESR2	1,127	ligand-dependent nuclear receptor		0,968	1,060		0,016	5,67E-04	A4GALT,ABCA1,Abcb1b,ADAMTS1,AKAP12,ANPEP,APC,APEX1,AR,ARL4A,BAG1,BCAT1,BCL2,BID,CA12,CCNA2,CDC25A,CDC42BPA,CDK5R1,CLDN1,CLDN4,CRIM1,CTGF,CXCL12,DDAH1,DHCR7,EMB,FGFR1,FOXM1,GCSH,GPSM2,HSD17B7,IGF1R,IGFBP3,IGFBP4,JAG1,KCNQ5,LIMCH1,LTBP1,MEGF10,MINOS1-NBL1/NBL1,MKI67,MPC1,MPP7,NDRG2,NID2,NIPSNAP1,PDLIM3,PKIB,PLEC,PLXDC1,POLD4,PSAT1,PTH1R,PYCR1,RARA,RELN,RUNX2,SEMA3F,SERTAD4,SFRP4,SGK1,SKP2,SLC25A4,S…	933 (16)
	ethidium		chemical toxicant		-1,422	-1,633		-0,086	5,70E-04	BCL2,CCNB2,CCNE1,CCNE2,CTGF,PCNA,PRC1,TIMP1	777 (13)
10903035	GLI1	1,006	transcription regulator		-1,183	-0,755		0,070	5,71E-04	ASPM,BCL2,BID,CCND2,Cd24a,CDC34,CDK2,CSF1,EMB,FAS,FGF1,FOXM1,FUCA2,GATA6,GRIA3,IDS,IGF2,IL1R2,IMPA2,IRS1,JAG2,JUP,MLH1,MMP9,NDRG2,NR2F2,PHLDA2,PIM1,PLXDC1,PTH1R,RHOB,RPL30,RUNX2,RXRA,SYNE1,TIMP3,TNFSF13B,TSC22D1,TTC13,VEGFC,WNT2B	846 (17)
	IL12 (complex)		complex		0,004	0,308		0,054	5,84E-04	ADGRE1,CASP3,CCL19,CCL20,CCR4,CCR6,CD244,CSF1,CXCL10,CXCL11,FAS,GADD45B,GZMB,IFIT2,IFNG,IL12RB1,IL21,IL7R,IRF4,ISG20,ITGA4,ITGA6,JUN,KIT,KLRC1,KLRD1,MARCO,MIF,MMP9,PIM1,PRF1,RPA2,RPA3,SMAD3,TACR1,TIMP1,TLR2,TLR4,TNFRSF1A,TNFRSF9	749 (17)
	alpha-santalol		chemical reagent		-0,746	-0,816		-0,029	6,01E-04	BRCA1,CCNB1,CDC25C,CDK1,CDK2,CHEK1
10831114	HLA-A	-1,147	other						6,01E-04	CD244,IFNG,Klrk1,LAG3,MEF2D,PDCD1
10760212	TRRAP	-1,327	transcription regulator						6,01E-04	CCND2,MAD2L1,MCM3,MCM4,PCNA,RBL1	408 (10)
10773849	OSM	1,051	cytokine	Inhibited	-2,535	-2,286		0,027	6,06E-04	ABCA1,ABCC3,ABCC4,ABCC5,ADAMTS1,ANGPT2,ARHGEF12,ARL4A,ASNS,ATP2B4,BAK1,BCL2,BLMH,CA6,CASK,CBX3,CCL20,CCL24,CCND2,CH25H,CLDN4,COX7B,CXADR,CXCL10,CXCL12,DAPK1,DHCR24,DNAH17,EPHB6,ETS2,F3,FAM171A1,FOXC1,GAB1,GAS7,GJB5,GMPR,GRHPR,HGF,HSD11B1,HSPA5,IFNG,IL1R2,IL6ST,IL7,IRS1,ISG20,ITPKB,JAG1,JMJD1C,JUN,LDLRAD4,LIF,LIFR,LSM4,MAGED2,MCM7,MMP9,MRC1,MYCBP2,NMB,NOTCH3,PCNA,PGF,PGK1,PRDX2,PSMB9,PTGES,RBFOX2,…	813 (16)
	IL1		group		-0,765	-0,387		0,055	6,26E-04	ABL1,ADAMTS1,ADRB2,AR,BCL2,CCL20,CCR6,CD55,CLEC7A,CP,CSF1,CSF1R,CXCL10,CXCL11,F3,FAS,FGF7,HGF,HSD11B1,IFNG,IGF1R,IL1R1,IL1R2,IL1RL1,IL1RN,IL21,IL7,IRF4,JUN,KIT,KITLG,KYNU,LAMB1,LAMB2,LIF,LRP1,MAP2K3,MMP9,NRP2,NTF3,ODC1,PPARGC1A,RUNX2,RXRA,SLC2A3,TGFB3,THBD,THY1,TIMP1,TLR2,TLR4,TNFRSF11B,TNFRSF4,TNFSF11,WNT5A	801 (15)
10815915	mir-15	-1,643	microrna		-0,357	-0,587		-0,068	6,32E-04	AR,BCL2,CCND2,CCNE1,CDK6,CHEK1,EIF2B2,FGF1,IFNG,LATS2,MMP9,PCNA,PIM1,SLC6A4,SMURF2,TIMP1
10756799	ACTB	-1,006	other	Activated	2,608	2,646		0,014	6,33E-04	AURKA,AURKB,CCNB2,CIT,MYLK,RACGAP1,STMN1
	MIR200		group	Activated	2,733	2,585		-0,057	6,33E-04	EZH2,JUN,LRP1,NEO1,SLC5A3,TRIM2,ZEB2
	Interferon alpha		group		0,562	0,929		0,053	6,78E-04	A4GALT,APOBEC3B,AXL,BAK1,BCL2,BCR,Bst2,CASP3,CCL19,CCND2,CCR1,CD70,CD80,CDC25A,CELSR1,CH25H,CXCL10,CXCL11,CYB561,DAG1,DDIT4,E2F1,F3,FAS,FCER1A,GZMB,IFIT2,IFNG,IGFBP4,IL12RB1,IL1R1,IL1RN,IL21,IL6ST,IL7,INSR,IRF4,ISG20,ITGA4,LIF,NPM3,PARVG,PIM1,PRF1,PSMB9,PTGES,SIGLEC1,SLC2A3,SLC6A4,SLFN5,SPRY2,TLR2,TLR4,TNFSF13B,TOPBP1,TTC28,TYMS,UBE2L6,USP18,ZNRF3	819 (16)
	betulinic acid		chemical drug		0,408	0,267		-0,049	6,80E-04	ABCA1,AR,BCL2,CXCL12,LMNB1,MMP9,NOS3,PKM,SP4,TIMP1,TLR4	826 (17)
10753222	RUNX1	-1,126	transcription regulator		-0,501	-0,380		0,024	7,30E-04	ATP8A2,BCL2L11,BDH1,BLK,CD160,CD244,CPA3,CSF1,CSF1R,CTLA4,CYB561,EP300,EPAS1,FAS,GATA2,IFNG,IGF2R,IGFBP3,IL21,IL7R,ITGA4,JUP,KLF2,MAD2L1,MET,NR2F2,PCDH7,PF4,RUNX2,SLAMF1,TAL1,TIMP1,TJP1,TPSAB1/TPSB2,UNC5B	754 (14)
10846151	SP3	-1,067	transcription regulator		0,683	0,849		0,043	7,39E-04	ABCA1,ADD3,AKAP12,ANGPT2,ASNS,CCL20,CDK5R1,CDKN2C,CYP26A1,CYP7B1,DHFR,DNM1,E2F1,F2R,F3,FAS,HAS2,HDAC4,HGF,HSPA5,IGF1R,IGF2,IGFBP3,ITGB5,JUN,MAOB,MET,MYLK,NOS3,NR5A2,PGK1,PKM,PRKG1,PTTG1,RBL1,SCTR,SGK1,SLC2A3,TGFBR3,TIMP1,TLR2,TNFRSF4,TNFSF14,TXNRD1,XYLT1	675 (13)
10862522	HNRNPA2B1	1,001	other						7,42E-04	ADGRG2,CA12,CEMIP,CLDN1,CP,FZD8,GPRC5B,GSN,IDS,IFNG,JUP,LEPR,MEIS2,NR2F1,NR3C2,P4HA1,PBX1,PDE1A,PDGFC,PITPNC1,PKIB,PKM,PPARGC1A,RASSF8,SLC1A2,SSFA2,STK32B,SVEP1,TGFB2,TNS3,TOX3,UBASH3B,UTRN
10738051	CSF3	1,638	cytokine		-0,655	-0,494		0,030	8,12E-04	ADGRE1,ARHGEF10,BCL2,CAPG,CCND2,CCNE1,CDK2,CDK6,CTLA4,CXCL12,CXCR4,DUSP6,EGR2,GADD45B,GZMB,HDC,HGF,HOXB7,HSPD1,IFNG,IL1RN,IL7,JUN,KIT,KITLG,KLRC1,MET,MMP9,NOS3,ODC1,PIM1,RARA,TFDP1,TFRC,TLR2,TLR4,TNFRSF1A	770 (15)
10772249	CLOCK	-1,160	transcription regulator	Inhibited	-2,327	-2,169		0,073	8,51E-04	AVPR1A,C1QBP,CBR1,CCR6,CYP26A1,DBP,DDIT3,DUSP8,ELOVL6,F2R,F7,GADD45B,GNAO1,HAS2,HMGCS2,KCND3,KIF20A,LPIN1,MAP2K3,NOCT,NR2C1,PA2G4,PER1,PER2,PER3,PPIF,RANGAP1,SLC1A2,SLC30A5,SRR,TBRG4,TEF,THBD,TMED3	415 (9)
10777232	CD38	-1,024	enzyme	Activated	4,572	5,025		0,077	9,48E-04	AICDA,ASNS,ASS1,CCND2,CCNE1,CKAP4,CRELD2,EAF2,ELL2,FGL2,GALK1,GCAT,HMMR,IL1R2,MTDH,P4HA1,PDIA6,PIM1,PKIB,PKM,PPARGC1A,PRDX4,PSAT1,PYCR1,RPN1,SAP30,SDF2L1,SKA1,SLAIN1,SLC7A5,THY1,TMEM97,UCHL3,UCK2,XBP1,ZBTB32
10816483	MEF2D	-1,387	transcription regulator	Inhibited	-3,746	-3,660		0,024	9,53E-04	CCNE1,CCNE2,CDC6,CDK2,CDT1,CTGF,JUN,MCM3,MCM5,MCM6,PCNA,PPARGC1A,TGFB2,TGFB3
	RNA polymerase II		complex						9,58E-04	ADAM23,ASNS,BCL2,BRCA1,CA12,CBX5,Ccl9,CCNB1,CCND2,CD80,CHEK2,CSF1,CXCR4,DCTPP1,DDIT3,DDX11,DHFR,ENO1,EXOSC8,FANCI,FOXC1,GADD45B,HAS2,HCST,IGFBP3,IL1RN,JUN,KITLG,KMT2A,KPNA2,L1CAM,MAD2L1,MCM3,MMP9,NOS3,NR5A2,PBX1,PCNA,PKMYT1,POLR2A,PPARGC1B,PSMB9,PTK2,RAD51AP1,RUNX2,SMN1/SMN2,TLN1,TNFSF11,TNNT2,ZBTB18	738 (13)
10724987	PTH	-1,003	other		-1,532	-1,267		0,050	9,65E-04	ADAMTS1,ADD3,AHNAK,ALOX15,ANK3,BCL2,Clec2d (includes others),CSF1,CTGF,CXCL12,CXCR4,EGR2,FGF23,GOLGB1,IGFBP3,IGFBP5,JUN,LEF1,LIMA1,LRBA,MME,NDRG2,ODC1,Plekha6,PLXDC2,POSTN,PTH1R,RUNX2,SEC61B,SFRP4,SMAD3,TNFRSF11B,TNFSF11,TNS1,VDR	940 (21)
10926277	TREM1	-1,417	transmembrane receptor		0,699	0,992		0,047	9,78E-04	ACKR3,ADRB2,ASNS,BCL2,CCL20,CDK1,CENPU,CSF1,CXCL10,CXCR4,DTL,DUSP14,DUSP4,E2F7,EGR2,ETS2,F3,FERMT2,FFAR2,GADD45B,HS3ST3B1,IFIT2,IFNG,IL1R1,IL1RL1,KANK1,LIF,LRFN4,NRIP3,PHLDA2,SPRY2,TBC1D7,TCEAL9,THBD,TLR2,TLR4,TMPO,TNFSF14,TNIP3,WNT5A	669 (10)
	etoposide		chemical drug		0,108	0,311		0,038	9,94E-04	BCL2,BCL2L11,CASP3,CCNB1,CD80,CDC25A,CHCHD6,CYCS,DDIT4,DUSP4,E2F1,E2F3,FAS,GLS2,GZMB,H2AFX,IFIT2,IFNG,JUN,LPAR6,MME,NOTCH3,PCNA,PEBP1,PIDD1,PRF1,SGK1,SLC2A3,SVIL,TNFRSF1A,TOP2A,TP73,UHRF1	723 (19)
10849841	IL1B	1,121	cytokine		0,742	1,129		0,037	1,04E-03	A4GALT,ABCC3,ACOD1,ADAMTS1,ADRB2,ALDH7A1,ALOX15,ASS1,AVPR1A,BCL2,CASP3,CCL20,CCL24,Ccl9,CCR1,CCR6,CCR8,Cd24a,CD55,CD80,CP,CSF1,CTGF,CTSF,CXCL10,CXCL11,CXCL12,CXCR4,CYSLTR1,DBI,DBP,DDIAS,DDIT3,DDIT4,DUSP5,E2F1,EP300,EPAS1,ERRFI1,ETS2,F13A1,F3,FAM129A,FAS,FGF7,G0S2,GADD45B,GAS6,GTF2F1,GYS1,H1FX,HAS2,HELZ2,HGF,HSD11B1,IFNG,IGFBP3,IGFBP4,IGFBP5,IL1R1,IL1R2,IL1RL1,IL1RN,IL4I1,IL7,INSR,IRF4,IRS1,IRS2,I…	614 (13)
10731851	CREBBP	-1,353	transcription regulator		-1,000	-0,750		0,055	1,06E-03	ADORA2A,AKAP12,AR,BCL2,CAPG,CBL,CCND2,CD160,CD80,CDC6,CDH5,CORO2B,CRIM1,CSF1,CST7,CXCL10,CXCL12,CXCR4,DHFR,DUSP4,EGR2,FMNL2,GRAMD3,GRIA2,GRIA3,HAS2,HIST3H2A,HMGCS2,HSD11B1,IFNG,IGF1R,IL12RB1,IL7R,ITGA6,JUN,JUP,KIF1B,KLF2,KMO,MCM3,MDM1,MGA,MMP9,MYCBP,NOTCH1,PCNA,PDE3B,PLEKHA1,PPARGC1A,PRF1,PSMB9,PTPRF,RGL1,RUNX2,SCN4B,SERPINA3,SERPINE2,SH3GL3,SLAMF1,SLC18A2,SLC1A2,SLC43A1,SLC7A11,SPSB1,TANC2,TLR2,…	825 (19)
10815026	FGF2	-1,022	growth factor	Inhibited	-2,631	-2,303		0,043	1,06E-03	ANGPT2,ANPEP,AR,BCL2,CCL20,CCND2,CDC25A,CSF1,CXCL12,CXCR4,DAD1,DDIT3,ENO1,EPAS1,ERRFI1,ETV1,F3,FAS,FGFR1,FGFR4,FLNA,FOXO4,GRIA3,HAS2,HGF,IGF1R,IGF2,IGFBP3,IGFBP4,IGFBP5,IRS1,ITGA3,ITGA4,JUN,Ldha/RGD1562690,LEF1,LRP6,MET,MIF,MKI67,MMP9,NF1,NOS3,NOTCH1,NR3C2,NTF3,ODC1,PCNA,PDGFC,PENK,PGF,PGK1,PLXDC1,PTTG1,RUNX2,SPRY2,TF,TGFB2,TGFBR3,TIMP1,TIMP3,TNFSF11,TOP2A,VEGFC,VWF,XRCC6	887 (16)
	tetracycline		chemical drug		-0,111	-0,037		0,017	1,07E-03	AUH,CSF1,CTGF,GATA2,HSPD1,JAG1,LRIG3,MCPH1,MRPS12,NDRG2,PDE4B,POLR2A,PTPN7,SEMA6D,SLC1A4,SULT2B1,TF,TP73,TTC1,VDAC1
	mifepristone		chemical drug		1,128	0,992		-0,019	1,09E-03	ABCC3,ACOD1,ALOX15,AQP1,BCAT1,BCL2,CASP3,Cd24a,CTGF,CTNNA1,CTSF,DDIT4,DLC1,EGR2,F3,FAS,GAS6,HAS2,HDC,HSD11B1,HSPA5,IGF2,IGFBP3,IL9R,IRS2,ITGA4,ITGB4,JUN,KIT,LAMA5,LAMC2,LRP1,LSR,MAD2L1,MME,MMP9,NOS3,NPM3,PCNA,POSTN,PSMA1,RARA,RBL1,RELN,REM1,RHOB,RUNX2,SFRP4,SLC1A2,SRM,TENM3,TIMP3,VDR,XBP1	988 (18)
10752811	APP	-1,173	other	Activated	2,536	2,779		0,031	1,10E-03	ABCA1,ABL1,ADAP1,APLP2,ATP1A2,AXIN2,AXL,BCL2,BCL2L11,C1QBP,C4A/C4B,CA12,CASP3,CCL20,CCND2,CCNE1,CDC14A,CDH5,CDK1,CDK2,CDK5R1,CDK6,CH25H,CLDN1,CLDN5,CLIC1,CLTB,CP,CREBBP,CSF1,CSF1R,CTGF,CXCL10,CXCL12,CXCR4,CYCS,DBI,DDAH1,DNM1,ECE2,ENO1,EPAS1,ETS2,FGFR1,FLNA,GAB1,GALK1,GNAO1,HGF,HIST1H2AD,HIST1H2BD,HSPA5,HSPD1,HSPE1,IFIT2,IFNG,IGF1R,IGF2,IGF2R,IGFBP5,IL4I1,IL6ST,INSR,IRF4,IRS2,ISG20,ITGA1,ITGA3,ITG…	778 (15)
10920745	TGFBR2	-1,231	kinase		0,714	0,764		0,011	1,14E-03	AR,ATP1A2,BFSP2,CCNE1,CTGF,DSG2,FGF7,FMOD,GADD45B,HGF,HSD11B1,IFNG,IL1R2,JUN,JUP,KCNJ8,Klrk1,MMP9,MYOF,NFIB,NOS3,PTH1R,RBMS3,RFC5,RUNX2,SCN7A,SLC1A2,SLC2A3,SMAD3,SVEP1,TGFB2,TGFB3,THBD,TIMP1,TNFRSF11B,TXNIP,VCL,WDFY3,ZNF354A	820 (16)
10939799	mir-322	-1,007	microrna		0,581	0,391		-0,086	1,17E-03	BCL2,CCNE1,CDC25A,FGFR1,IGF1R	178 (7)
	miR-192-5p (and other miRNAs w/seed UGACCUA)		mature microrna		-0,414	-0,603		-0,086	1,17E-03	DHFR,DTL,IGF1R,TYMS,ZEB2
	APC (complex)		complex						1,17E-03	CCNB1,CCNE1,PLK1,SKP2,UBE2C	387 (6)
	prodigiosin		chemical toxicant						1,17E-03	BCL2,DDIT3,HSPA5,RAD51,TP73	618 (10)
10716168	ACSL5	1,054	enzyme		0,939	0,956		0,007	1,19E-03	ADAMTS6,FKBP11,GFPT2,KCNJ8,MDK,MYRIP,PHLDA2
	miR-503-5p (miRNAs w/seed AGCAGCG)		mature microrna		-0,829	-1,054		-0,086	1,19E-03	CCNE1,CCNE2,CCNF,CDC14A,CDC25A,CHEK1,FGFR1	180 (7)
10753279	ERG	-1,463	transcription regulator	Inhibited	-4,163	-3,800		0,073	1,21E-03	ABCC4,ADRB2,AR,ARHGAP31,AXIN2,BCR,CCNA2,CDC42BPB,CXCR4,DIAPH3,DOCK1,DOCK10,ERG,EZH2,FLNB,FMNL2,GFRA3,HMMR,ITGA6,LAMA5,LEF1,MAGI1,MET,MMP9,MYO10,MYO1D,NOS3,ORC6,PIM1,PLA1A,PREX2,RAPH1,RASIP1,SLIT2,SOX4,SVIL,TDRD5,UTRN,VWF,WNT11,WNT2B
10770577	TGFB2	-3,185	growth factor		-0,691	-0,515		0,039	1,21E-03	ABCA1,ASPN,CD36,CDH5,CTGF,EGR2,FAS,FMOD,HAS2,IFNG,ITGB5,JAG1,MMP9,NOTCH1,RUNX1T1,SMAD3,TGFB2,TGFBR3,TIMP1,TNFRSF11B,VDR,WNT11	914 (17)
10907976	PGR	1,005	ligand-dependent nuclear receptor		-2,029	-1,655		0,056	1,33E-03	ACOD1,ADAMTS1,AKAP13,ALOX15,AR,BUB1,CA12,CCNB1,CCNB2,CDC20,CDC42BPA,CDC6,CDH12,CDK1,CKAP4,ELL2,ENC1,EPAS1,F3,FAM89B,FOXC1,GAS6,GRIA3,IGFBP5,IL1R1,IRS1,IRS2,ITGA6,ITGB4,KLF9,LAMB2,LDLRAD4,LIG1,MAD2L1,MAP2K3,MTSS1,MYO10,OGG1,PCNA,POSTN,PPIF,PPM1H,PTGES,RAB27B,SEPP1,SGK1,SLC7A5,SPRY2,TGFB3,TNFSF11,UCK2,VCL,VDR,ZNF354A	867 (17)
	KDR		kinase		0,058	0,239		0,069	1,35E-03	ANGPT2,CREBBP,CTLA4,F3,LAG3,NDC80,NME1,NOTCH1,PDCD1,PIM1,TAL1,TJP1,XBP1	729 (13)
10738130	RARA	-1,320	ligand-dependent nuclear receptor		0,810	0,831		0,003	1,39E-03	ABCA1,ACACB,ALOX5,ASPM,CCNA2,CCNT2,CDK1,CENPA,CENPF,CENPM,CENPN,CENPU,CP,CYP26A1,E2F1,E2F7,E2F8,EGR2,ELL2,FGFR1,FGFR4,FOXC1,HNRNPD,IFNG,IL12RB1,IL1R1,IL21,ITGA4,JUN,JUP,KIF23,KNL1,LAMB1,LGALS1,LIFR,MAD2L1,MAFB,MAOB,MAP1B,METTL7A,NCAPG,NR2C1,PBK,PENK,PGLS,PHF19,PLK4,PLXNA2,PTTG1,RARA,SLC7A11,SMAD3,SMURF2,STRA6,THBD,TNFRSF11B,UBE2T,WHSC1,ZNF367	632 (8)
	sphingosine-1-phosphate		chemical - endogenous mammalian		-1,090	-0,892		0,045	1,39E-03	CD36,CTGF,CXCL10,FAS,GATA6,HAS2,HSD11B1,IFNG,JUN,MMP9,NOS3,PPARGC1B,RARA,RUNX2,RXRA,S1PR1,TIMP1,TNFRSF11B,TNFSF11,VEGFC,VWF	776 (15)
10861309	SLC13A1	-1,030	transporter	Inhibited	-3,262	-3,273		-0,002	1,39E-03	C6,CHD3,EDEM1,ELOVL6,G0S2,GALE,GOLGB1,GPC6,HSPA5,KLF9,MVD,PBX1,RAD51B,REG3A,RPN1,SDF2L1,SLC16A1,TFG,XBP1,YARS,ZNF292
	Raf		group		-0,408	-0,277		0,059	1,55E-03	ANPEP,B4GALT6,BCL2L11,DUSP4,DUSP6,ETV1,HAS2,IGF1R,JUN,PHLDA2,PPARGC1A,SEMA4C,SEMA6A,SLC16A6,SPRED2,SPRY2,TOP2A	645 (11)
	fasudil		chemical drug		0,867	0,756		-0,032	1,80E-03	BCL2,CASP3,CTGF,F3,JUN,MIF,MMP9,MRC1,NOS3,SLC1A2,TGFB2,TGFB3,TLR4	769 (14)
10893474	GNA15	1,034	enzyme						1,86E-03	Abcb1b,ACKR3,ADD3,AKAP12,AVPR1A,CCL20,CP,CYCS,DDIT3,FBLN5,FGF7,GDA,LAMB2,MINOS1-NBL1/NBL1,ODC1,PAWR,Pvr,SERPINA3,SLC6A4,SLC7A1,SYNE1,TGFB3,THBD,TIMP1,UNC5B	602 (11)
10835406	ABL1	-1,305	kinase		0,019	0,220		0,060	1,91E-03	ABL1,BCL2L11,CCNA2,CCND2,CCNE1,CSF1,DHFR,FAS,TEK,TGFB2,TGFB3,TP73	870 (18)
10789199	ATP7B	-1,021	transporter		-1,554	-1,508		0,014	1,91E-03	CDC20,CKS1B,CP,ELOVL6,IDI1,LPIN1,MAD2L1,PTTG1,RAD51,SMC2,SQLE,TRIP13
10714537	SMARCA2	-1,424	transcription regulator		-0,608	-0,555		0,024	1,95E-03	CCNE1,CD36,CDK2,CP,DHFR,E2F1,IGFBP5,MYLK,NME1,PMEL,RBL1,RRM2,Tsc22d3,TYMS,VDR	755 (17)
	Histone h3		group						1,96E-03	ACKR3,ADD3,ADGRA2,ADRA1B,AKAP12,AP1S3,ARHGEF17,BAHCC1,BCL2,BCL2L11,CCNA2,CCNB1,CCND2,CCNE1,CDC6,CDK14,CDKN2C,CKAP4,CSF1R,CTNNA1,CXCL10,DBF4,E2F1,FGFR1,FOXM1,GATA2,GATA6,GRIA2,HOXB6,IFNG,IGF1R,IGF2R,IGFBP3,IGFBP4,IL21,JUN,KLF2,KMT2C,L1CAM,MAD2L1,MAGED2,MCM2,MCM3,MCM4,MCM5,MEIS2,MET,MMP9,MYBL2,NKD1,NOS3,PCNA,POLD4,PSMA2,PTGES,RAB27B,RARA,RBL1,RELN,RUNX1T1,RUNX2,SGK1,SHANK3,SLC16A6,SMN1/SMN2,SYNE2,T…	756 (15)
	ZBED6		other		1,775	1,648		-0,052	1,98E-03	BOP1,CRIM1,DDIT4,DLGAP5,IGF2,KITLG,NASP,PPAT,SGK1,SPTBN1,TTK
10814767	ACTL6A	1,362	other		1,000	1,000		0,000	1,98E-03	BCL2L11,CCNA2,CCNB1,CCNB2,CCND2,CCNE2,CDC25C,CDK2,ETS2,FAS	676 (12)
10749361	SRSF2	1,300	transcription regulator		0,050	0,152		0,052	1,98E-03	ABCC9,AURKA,AURKB,EP300,PLK1,PYGM,RRM2,SMN1/SMN2,SRSF2,SRSF6	435 (7)
10936526	UXT	1,170	transcription regulator		-1,660	-1,865		-0,066	1,98E-03	BRIP1,BUB1,CCNA2,CDC6,CHEK1,CTLA4,F5,GTSE1,KDELR3,TTK
	17-alpha-ethinylestradiol		chemical drug		-2,066	-1,914		0,030	2,06E-03	Abcb1b,ABCC3,ADGRE1,ALDH18A1,ASNS,BCAT1,CCR1,CCR4,CCR8,CDK1,CSF1R,CXCL10,CYP7B1,H2AFX,INPP5A,ISYNA1,JUN,LIFR,LPIN1,MARCO,MMP9,MRC1,NME1,NOS3,ODC1,PCNA,PLK3,SCARB2,SGK1,Slco1a4,TGFB3	1007 (17)
	fluoride		chemical - endogenous mammalian		0,911	1,137		0,086	2,08E-03	CA6,DDIT3,FAS,HSPA5,RUNX2,TNFSF11,XBP1	126 (3)
10824513	CKS1B	2,147	kinase		1,878	1,981		0,052	2,15E-03	CCNA2,CCNB1,CDK1,CKS1B	670 (13)
10939797	mir-503	1,011	microrna		1,334	1,165		-0,086	2,15E-03	BCL2,CDC25A,FGFR1,IGF1R
10718344	HAS1	1,073	enzyme		0,897	1,000		0,052	2,15E-03	CCNB1,CDC25C,CDK1,HAS2	616 (7)
	RBX1		enzyme		-0,103	0,000		0,052	2,15E-03	BCL2,BRCA1,CCNB1,CDK1	800 (15)
10721892	SULT2B1	-1,255	enzyme		-0,815	-0,713		0,052	2,15E-03	BCL2,CCNB1,FAS,VLDLR	347 (6)
10913010	HYAL1	-1,129	enzyme		-0,966	-1,000		-0,017	2,15E-03	CCNB1,CDC25C,CDK1,FAS
10791579	AGA	1,145	enzyme	Inhibited	-1,828	-2,000		-0,086	2,15E-03	CHEK2,MCM3,MCM4,MCM5
10748154	CDC27	1,155	other						2,15E-03	CCNB1,PLK1,SKP2,UBE2C	59 (3)
	capsaicin		chemical drug		1,042	1,016		-0,007	2,16E-03	ABCC3,BCL2,CAMK2A,CASP3,DDIT3,HGF,KITLG,MMP9,NOS3,PTK2,RXRA,TACR1,TGFB2,TNFRSF11B	722 (15)
10797089	NTRK2	-1,542	kinase		1,673	1,950		0,070	2,20E-03	BCL2L11,BID,CCNA2,CCNE1,CCNE2,CDC6,CDCA3,CDK1,CDKN2C,DAPK1,DDX11,E2F1,JAG1,MCM5,PCNA,TP53BP2	483 (7)
10832802	EGR2	1,423	transcription regulator		0,696	1,094		0,076	2,24E-03	ASS1,BAK1,BCL2,BCL2L11,CHKA,CNTFR,CSF1R,DHCR7,EGR2,GOLGB1,GRIA2,GTF2A1,Hmgb2 (includes others),HSPA5,IFNG,IGF2,IL1R2,IL21,IL7R,JUN,KITLG,LAG3,MME,NOTCH1,PASK,POLR2C,SLC12A2,SLC16A1,SQLE,TFRC,TGFBR3,TNFRSF8,TNFSF11	824 (18)
10866850	KRAS	-1,102	enzyme		-0,105	-0,093		0,002	2,27E-03	ABCA1,ABCC4,ABCC5,AGRN,ANPEP,AOX1,APLP2,AXIN2,BAG1,BAK1,BCL2,BDH1,CASP3,CCP110,CDT1,CXADR,CXCL10,DDAH1,DDIT3,DHFR,DUSP4,DUSP5,DUSP6,E2F1,ETV1,F3,FAH,FAS,GMNN,GSN,HSPA5,IGF1R,IGF2,ITM2A,JUN,KIF22,LAMA5,LEF1,LTBP4,MET,MINOS1-NBL1/NBL1,MYLK,NDE1,NKD1,NR5A2,PALD1,PAWR,PDE4B,Peg3,PIM1,PLA1A,PRC1,PRDX4,PTK2,Pvr,RHOB,SERPINA3,SERPINE2,SLC35B1,SPRY2,TCP1,THY1,TNFRSF11B,TOP2A,Tpi1 (includes others),Tpm2	778 (17)
10884215	TWIST1	-1,047	transcription regulator		-1,272	-1,095		0,032	2,30E-03	ADAMTS1,AR,ASPM,BCL2,C9orf3,CASP3,CELSR1,CLDN4,CXCL12,DNM1,EZH2,FAS,FIBIN,FMOD,GSN,IGFBP4,IGFBP5,ITGA8,ITGB5,KIT,MET,MME,PAM,PAMR1,PDZD2,PXDN,RUNX2,SEMA5A,TF,TIMP3,UNC5B,ZEB2	563 (7)
10717517	TERT	-1,118	enzyme		0,440	0,485		0,021	2,46E-03	AR,ASNS,CALU,CCNE1,CTGF,DUSP6,F2R,FRMD6,GATA6,GSN,HOXB6,HTRA1,IFIT2,IGFBP4,IQGAP2,JUP,LRR1,MMP9,NOP58,NOS3,PDGFC,RRM2,SASH1,SMAD3,SSR3,TACC3,TOX2,UBASH3B,XBP1	391 (7)
	mitomycin C		chemical drug		1,389	1,624		0,066	2,48E-03	ALYREF,BRCA1,CASP3,CCNB2,CD80,CDC25A,FAS,HGF,IRF2BPL,JUN,PARP2,PSRC1,SRSF6,TOP1,TULP4	741 (16)
10781976	mir-17	-1,450	microrna		0,601	0,308		-0,078	2,48E-03	ABCA1,AR,BCL2L11,CTGF,E2F1,EP300,FAS,H2AFX,LEF1,MAP2K3,MYLIP,PHF6,PKD1,PKD2,S1PR1
	3-deazaneplanocin		chemical drug		-1,741	-1,499		0,064	2,48E-03	ADORA2A,C1QL2,DUSP4,EZH2,FAS,FZR1,IFNG,IGFBP3,NOTCH2,PLXNB1,PPP1R18,SNX33,TIMP3,TNS3,VIMP
10802734	SMAD7	-1,241	transcription regulator	Activated	3,478	3,333		-0,028	2,50E-03	ACVR2A,BCL2L11,CCNA2,CCNB1,CCNE1,CDC25C,CDK1,CDKN2C,CTGF,CXCL10,FAS,FSTL3,GAS6,IFNG,ITGA6,LTBP2,LTBP3,MATN2,MET,MMP9,NID2,PCNA,SEMA3F,SMAD3,TGFB2,TGFB3,TIMP1,TIMP3	728 (18)
	cryptotanshinone		chemical drug		0,614	0,557		-0,024	2,53E-03	BCL2,CHEK1,CHEK2,DDIT3,MTDH,TLR4
	isopentenyl diphosphate		chemical - endogenous mammalian		0,071	0,128		0,024	2,53E-03	CCR1,CCR4,CCR8,FCGR3A/FCGR3B,IFNG,VDR	396 (7)
10781978	mir-19	-1,527	microrna		0,973	0,732		-0,086	2,55E-03	ABCA1,ALOX5,BCL2L11,E2F1,E2F3,FZD4,LRP6,MYLIP
10920524	PTH1R	-1,259	g-protein coupled receptor						2,55E-03	AR,CDK1,CSF1,CSF1R,Mcpt1,TNFRSF11B,TNFSF11,ZNF521
10810539	NR3C2	-1,675	ligand-dependent nuclear receptor		-0,381	-0,279		0,026	2,56E-03	ABCC9,ADAMTS1,BCL2,BID,CACNA2D3,CTGF,DDIT4,GPR83,IGF1R,KLF9,LYST,MSRB1,NDRG2,NFIA,NOS3,NRIP3,NRXN1,NSMCE3,NTF3,PDHB,PGF,PPAT,SERPINA3,SGK1,VLDLR	927 (16)
10778763	REL	-1,016	transcription regulator	Activated	2,722	3,163		0,081	2,57E-03	ACAD9,ACSS2,APLF,ARHGEF11,BARD1,BCL2,BRCA1,CCND2,CCR8,CD80,CDC6,CLDN10,CTU2,CXCL10,DDX11,DHFR,DUT,E2F3,EGR2,EZH2,F3,FAS,FBXL4,GADD45B,GTF2H4,IFNG,IL21,IRF4,JUN,JUP,KAT6A,KPNA3,MMP9,PDCD1,PHGDH,RBL1,SASS6,SLC7A6,TNFRSF4,TNFSF13B,TTK,ZHX3	738 (19)
10807131	CBFB	1,029	transcription regulator		0,596	0,590		-0,002	2,58E-03	AGPAT4,BCL2L11,CCR6,CD160,CSF1R,CTLA4,GPR83,HTRA1,IKZF2,Nedd4,PDE3B,RUNX2,SLC25A19,SMURF2,TGFBR3,TNFRSF4,TNFSF11,TPSAB1/TPSB2	356 (3)
	NFkB (complex)		complex		0,219	0,888		0,077	2,64E-03	ADAMTS9,ADGRE1,AICDA,ALDH1B1,ALDH7A1,BAK1,BCL2,BID,CARD10,CCL20,CCNB1,CCNB2,CCND2,Cd24a,CD36,CD80,CLEC4E,CSF1,CST7,CTGF,CXCL10,CXCL11,CXCL12,CXCR4,DAD1,DBP,DDIT3,DOK5,DUSP5,E2F7,ELL2,F3,FAM46A,FAS,FGF1,G0S2,GADD45B,GAS6,GFPT2,HAS2,HDGF,HIP1,IFNG,IL1RN,IL7R,IRF4,ITPKB,ITPR1,JAG1,JUN,KCND3,KDM6B,KIT,KYNU,Ldha/RGD1562690,LIF,MMP9,MTSS1,MYLK,NOTCH1,NR1D1,ODC1,PASK,PKP1,PLK1,PLK3,PPIF,PSMB9,PTGES,Pvr,…	824 (16)
	miR-140-5p (and other miRNAs w/seed AGUGGUU)		mature microrna		1,443	1,253		-0,086	2,73E-03	CXCL12,EGR2,HDAC4,IGFBP5,SMAD3
	sesamin		chemical - endogenous non-mammalian						2,73E-03	ABCC3,CASP3,NOS3,TNFRSF11B,TNFSF11	379 (7)
10820282	VCAN	-1,052	other	Inhibited	-2,575	-2,638		-0,011	2,76E-03	ADAMTS9,AGRN,ASS1,C4A/C4B,CASP3,CCL20,CXCL12,DAG1,F3,FAS,FBLN5,GPC6,HAS2,IFNG,IGFBP4,IL1RN,ITGA3,LAMB1,MAP1B,MIF,NOTCH3,PAM,PENK,PTK2,RXRA,SMAD3,TGFB3,TIMP1,VCL,YBX3	780 (12)
	Pkg		group		-0,812	-0,707		0,037	2,77E-03	BCL2,FOXO4,JUN,LEF1,PRDX2,PTGES,SLC6A4,TLN1,VCL
	UCN-01		chemical drug		-0,846	-0,970		-0,045	2,77E-03	BAG1,BCL2,BCL2L11,CDC25A,CDK2,PLK1,RHOB,RRM2,TP73	713 (16)
	N-(3-(aminomethyl)benzyl)acetamidine		chemical reagent						2,80E-03	BAK1,BLK,CASP3,CD70,CHEK1,CKAP4,FAS,MMP9,RPA3,TRAIP
	IKZF1		transcription regulator		0,786	0,632		-0,029	2,82E-03	AQP1,AXL,CCND2,CDK6,CYP7B1,DNAJC6,DNM1,DOCK1,DOCK9,FGF13,FGFR1,FGFR4,GP9,IFNG,IL7R,KIF23,KIT,KITLG,KMT2A,LRP1,NFIX,NOTCH1,NOTCH3,PTH1R,SASH1,Sult1a1,TNNT2,UACA,VWF	381 (7)
10727228	FADD	-1,007	other	Inhibited	-2,525	-2,357		0,040	2,83E-03	ASB13,CCND2,CCNE1,CDK1,CDK2,CDK6,CXCL10,CXCR4,ETNK1,FAS,FOXM1,GADD45B,IFIT2,IFNG,JUN,MMP9,PIM1,PIWIL4,RNPC3,VPS54	731 (20)
10814365	IL7	-1,620	cytokine		0,964	1,243		0,055	2,87E-03	BCL2,BCL2L11,CASP3,CCND2,CDK6,CSF1,CXCR4,DARS2,DUSP5,FAS,GARS,HCST,IFNG,IL21,IL7,IL7R,KLF2,LEF1,LIF,MMP9,PDCD1,PIM1,RUNX2,S1PR1,SMURF2,TNFRSF9,TNFSF11,XBP1	784 (16)
	bucladesine		chemical toxicant	Inhibited	-2,614	-2,253		0,049	2,89E-03	ABCA1,ADAMTS1,AR,ASS1,BCL2,Ccl9,Cd24a,CD80,CTLA4,CXCL10,CXCR4,DGKQ,EGR2,ERRFI1,ETNK1,F3,FCER1A,FGFR1,FSTL3,GADD45B,GALNT14,GLS2,HSD11B1,IFNG,IGF1R,IGF2,IGFBP3,IGFBP5,IL12RB1,IRS2,JUN,KIT,KITLG,LIF,MMP9,ODC1,PDE4B,POU2AF1,PTH1R,RBL1,SLC1A2,SLC6A4,Slco1a4,SMAD3,SMN1/SMN2,SUV39H2,TC2N,TF,TGFB2,TGFB3,TGFBR3,THBD,TIMP1,TINAGL1,TNFSF11,TOP1,UTRN,VDR,ZEB2,Zrsr1	960 (18)
	camptothecin		chemical drug		1,623	1,768		0,019	2,91E-03	APBB2,AR,ARAP2,ARL4A,ASPM,AURKA,BAK1,BCL2,BID,BLK,BRCA1,C11orf95,CASP3,CCL20,CCNB1,CCNE1,CCR1,CD70,CDC25A,CDK1,CDK2,CDK6,CHEK1,CLTB,CSF1,DNAH17,DPAGT1,DUSP6,E2F1,EGR2,ENC1,F3,F5,FAS,FGL2,FKBP3,FOXC1,FUT8,FXN,GADD45B,GNG7,GRIA3,H2AFX,HAUS3,HJURP,IGFBP3,IL9R,IMPA2,IQGAP2,ITPR1,ITSN1,JUN,LAMB2,LDLRAD4,LIMCH1,LPIN1,MED13L,MELK,MMP9,MYO10,PARD3,PBX1,PCNA,PDZD2,PHLDA2,PIDD1,PIK3C2B,PLCL2,PLD2,PLEC,POLH…	797 (23)
10793959	NEUROG1	1,040	transcription regulator		1,074	1,000		-0,018	2,97E-03	ADD3,ASS1,CCND2,CDK5R1,CEMIP,DSP,EPAS1,GFPT2,HAS2,HIST1H4F,LRIG1,MMP9,NEO1,PPIC,PXDN,SDPR,TACR1
10817396	ARNT	-1,043	transcription regulator		-0,077	0,143		0,065	2,98E-03	ALDH7A1,ATP5G1,BCL2,CCND2,CLDN1,CXCR4,CYP2S1,ENO1,EPAS1,HGF,INSR,IRS2,KIF20A,Macf1,MYL6,NDUFS3,NOS3,PGK1,PRF1,RANBP1,RANGAP1,S1PR1,SLC2A3,TFRC,UBE2C	822 (15)
10742612	IL13	1,002	cytokine		-1,052	-0,780		0,037	3,14E-03	ABCA1,ACKR3,ADA,ADORA2A,ALOX15,BID,CASP3,CCL20,CCL24,CD101,CD36,CD80,CLEC4E,CLEC7A,CTGF,CTNNAL1,CXCR4,CYSLTR1,DHCR24,EPAS1,F13A1,F3,FAS,FZR1,G0S2,GAS6,GAS7,GSN,HDC,HSD11B1,HTRA1,IFNG,IL1R1,IL1R2,IL1RL1,IL1RN,IL21,JAG1,KITLG,LTBP1,MMP9,MN1,MRC1,MTSS1,NCLN,PAPSS1,PDGFC,POSTN,PPARGC1A,PTGES,SLC16A6,TIMP1,TIMP4,TLR4,TNFRSF11B,TNFRSF1A,TNFSF11,TNFSF13B,TNS1,TPSAB1/TPSB2,TRPS1,VNN1,WNT5A	624 (13)
	EOMES		transcription regulator		0,877	0,894		0,004	3,14E-03	AFAP1,BHLHE22,CEMIP,CXCR4,DUSP14,DUSP4,FOXC1,FZD8,IFNG,IGFBP3,KCNQ3,MICAL2,NRP2,PCDH19,PRF1,SV2B,TMEM2,ZNF521
10868359	NUDT2	1,335	phosphatase						3,28E-03	KIT,TPH1,TPSAB1/TPSB2
10831425	ATF6B	1,083	transcription regulator						3,28E-03	DDIT3,HSPA5,XBP1	29 (3)
10857626	EDEM1	1,407	enzyme						3,28E-03	DDIT3,HSPA5,XBP1
	GSTA4		enzyme						3,28E-03	CCNB1,CDC25C,CDK1
10897121	MAPK15	1,055	kinase						3,28E-03	AR,JUN,PCNA	635 (7)
10797559	CKS2	1,118	kinase						3,28E-03	CCNA2,CCNB1,CDK1
	karenitecin		chemical drug						3,28E-03	CCNB1,CDK1,CDK2	343 (5)
10843483	TRAF2	-1,062	enzyme		0,814	0,814		0,000	3,38E-03	AURKA,AURKB,CARMIL1,CCNB1,CCR1,CD80,CDC25C,CDK1,CHKA,CXCL10,FAS,FFAR2,IFNG,IL21,IL9R,IRF4,KLF2,MMP9,PLK1,PPARGC1A	737 (16)
	caffeine		chemical drug		0,769	0,796		0,007	3,40E-03	ADORA2A,BCL2,CASP3,CDC25A,CDC25C,CDK1,CTGF,EPAS1,F3,FAM89B,FOXM1,LMNB1,NTRK2,PPARGC1A,SRSF2,TP73	793 (18)
10889660	AHR	-1,018	ligand-dependent nuclear receptor	Activated	2,095	2,115		0,003	3,40E-03	ABCC4,ACTL6A,ALDH1B1,ASPN,CAMK2N1,CBR1,CCNA2,CCNB1,CCNE1,CCNF,CD36,CDC25C,CDK1,CDK2,CDKN2C,CXCL10,CYP2S1,DHFR,DUSP6,E2F1,E2F8,FAS,FBLN5,FMO2,GAS6,HECTD2,HSPA5,IFNG,IL21,IL9R,ITGA6,JAG1,JUN,KIT,KLF2,LTBP1,LTBP2,LTBP3,LYST,MATN2,NID2,OLFML1,PDE4B,PLK1,PLXNA2,PMM1,POLA1,RBL1,SDR9C7,SEMA3F,SLC1A4,TGFB2,TGFB3,TIMP3,TP73,VCL,VEGFC	944 (18)
	MEL T1		chemical - kinase inhibitor		-1,149	-1,134		0,006	3,41E-03	C1QBP,ENO1,FH,HSPD1,PGK1,PRDX1,PSMA1
	2-acetylaminofluorene		chemical toxicant		-1,732	-1,567		0,063	3,41E-03	Abcb1b,ABCC3,BCL2,JAG1,NOTCH1,NOTCH2,NOTCH3	322 (7)
	BCR (complex)		complex	Activated	2,166	2,381		0,049	3,46E-03	AICDA,BCL2,BCL2L11,CASP3,CCNA2,CCND2,CCR6,CD80,CDC25A,CDK2,CDK6,CXCR4,FAS,GZMB,HSPA5,IFNG,IL12RB1,IRF4,ITGA4,KLF9,LAIR1,PIM1,POU2AF1,S1PR1,XBP1	719 (16)
	miR-34a-5p (and other miRNAs w/seed GGCAGUG)		mature microrna		0,391	0,072		-0,086	3,52E-03	AXIN2,BCL2,CDK1,CDK6,DHFR,E2F1,E2F3,JAG1,MCM10,MCM3,MET,NOTCH1,NOTCH2,TRPS1
10903545	EIF3E	-1,022	other		-0,088	-0,224		-0,042	3,65E-03	CCNF,CD36,CDC34,CMTM7,DYNC1H1,EPAS1,LIG1,MAD2L1,RAD54L,SMC2,ZEB2
	benzyloxycarbonyl-Leu-Leu-Leu aldehyde		chemical - protease inhibitor		-0,381	-0,097		0,041	3,67E-03	ABL1,AICDA,AK2,AR,BCL2,BCL2L11,BUB1B,CAMK2A,CCND2,CDT1,CLIC1,CTGF,CXCL10,DAG1,DDIT3,DHFR,DUSP8,EP300,EPAS1,EZH2,FAS,FOXM1,G0S2,HAS2,HSPA5,HSPD1,IFNG,IRS1,IRS2,ITPR2,JUN,MCM10,MLH1,MMP9,MRTO4,OGG1,PEBP1,PSMA3,RAD51,RANBP1,RANGAP1,RPS6KB1,RUNX2,RXRA,SKP2,STMN1,TIMP1,TJP1,TOP1,TP53BP2,TP73,TTK,VDR,YBX3	857 (19)
10899387	NR4A1	1,090	ligand-dependent nuclear receptor		1,853	1,888		0,007	3,69E-03	AXIN2,BCL2,BCL2L11,CD36,CDH5,CLDN5,CSF1,CST7,CXCL12,DDIT3,E2F1,EP300,G0S2,GYS1,HDC,IKZF2,IL21,ITGB4,JUP,KITLG,LPIN1,MMP9,NOS3,PCNA,PDCD1,PEBP1,PGK1,PTK2,PYGM,RXRA,SLC39A11,SMAD3,TGFB3,TJP1,TNFRSF9,UBE2C	886 (20)
10842283	CD40	-1,094	transmembrane receptor		-0,189	-0,027		0,030	3,69E-03	A4GALT,AICDA,ANPEP,BCL2,BCL2L11,CCNA2,CCND2,CD70,CD80,CDK6,CSF1,CTLA4,CXCL10,CXCL12,CYSLTR1,DUSP6,F3,FAS,IFNG,IL1RN,IL4I1,IRF4,JUN,KLF9,MET,MMP9,PIM1,POU2AF1,PSMB9,SLAMF1,THBD,TLR2,TNFRSF11B,TNFRSF9,TNFSF13B,XBP1	763 (15)
10739099	MAP3K3	-1,328	kinase						3,84E-03	BCL2,HAS2,IFNG,JUN,POSTN,TGFB2,TGFB3,TGFBR3	652 (13)
10718010	PARK2	-1,086	enzyme		1,670	1,601		-0,024	3,86E-03	AXIN2,CCNE1,CDK6,LEF1,MAOB,NDUFS3,NDUFV2,PRDX1,PRDX2,XBP1
	Lh		complex		0,470	0,590		0,027	3,88E-03	ADAMTS1,ADCY9,AKAP12,AR,ARHGAP35,ARHGEF5,AXL,BAG1,CARD10,CCND2,CD55,CDK14,CXCR4,DAPK1,DHCR7,DUSP14,GPRC5B,HAS2,HSD11B1,ITGA3,ITGB5,ITPR1,KIDINS220,MAP2K3,MMP9,NTF3,PAWR,PDLIM3,PER1,PGK1,PPIH,PPP2R5B,PSIP1,PTPRF,RANGAP1,RHOB,RUNX2,SFRP4,SGK1,SLIT2,TGFB2,TLN1,TNFRSF11B,VCL,VEGFC,YBX3	925 (19)
	miR-124-3p (and other miRNAs w/seed AAGGCAC)		mature microrna		0,441	-0,139		-0,086	3,88E-03	AK2,ARHGAP29,CDC14B,CDCA7,CDCA7L,CDK2,CDK6,CTGF,DCTD,DEPDC1,DHCR24,ELF4,ENDOD1,ERH,GSN,HTATIP2,IFRD2,JAG1,KANK1,LDLRAP1,LIMCH1,LMNB1,MET,MMADHC,MMP9,MYO10,NECAP2,NFIC,NR3C2,OSBPL8,PGF,PHF19,POLR3G,SERPINB6,SLC16A1,SPDL1,SSFA2,STX2,SURF4,TEAD1,TLN1,TMEM248,UHRF1,ZCCHC24,ZFP36L2,ZNF367
	imatinib		chemical drug		-0,027	-0,088		-0,015	3,93E-03	ABL1,BCL2,BCL2L11,BCR,BRCA1,CASP3,CCND2,CCNE1,CDKN2C,CXCL12,CXCR4,IL7,IRF4,ITGA1,KIT,MME,RAD51,SKP2,TNFSF13B	976 (22)
10798175	IRF4	1,788	transcription regulator		-0,677	-0,897		-0,046	4,07E-03	ADA,AICDA,CCL20,CCNB1,CDK1,CDK2,CTLA4,CXCL10,CXCL11,CXCR4,DBI,DDIT3,IFNG,IKZF2,IL12RB1,IL1R1,IL1RN,IL21,IL7R,IRF4,PCNA,PSMA1,PSMA2,RAD51,RHOB,TNFRSF8,TNFRSF9,TNFSF13B,XBP1,ZBTB20	570 (14)
10923929	CREB1	-1,133	transcription regulator	Activated	2,313	2,545		0,027	4,08E-03	ABCA1,Abca8a,ACVR2A,ADORA2A,AKAP13,ARHGAP35,ATP2B4,AURKA,BCL2,BHLHE22,CARS,CCNA2,CCNB1,CCNB2,CDK14,CH25H,CPD,CRIM1,CXCR4,DUSP14,EGR2,ERRFI1,FAM46A,FGF13,FGL2,FRMD6,GADD45B,GDA,GPR19,GPR83,GRIA3,HAS2,HECA,HSD11B1,HSPA5,IDI1,IFNG,IRS2,JUN,KDELR3,Ldha/RGD1562690,LSM11,MCM5,MCM6,MCTP1,MFSD2A,MKI67,MNS1,MRPL49,MRPS18B,MTSS1,MVD,MYBL2,NDUFA4,NEO1,NEURL1B,NF1,NPTX2,NRP2,PACRGL,PAM,PCDH11X,PCDH19,PCNA,PD…	686 (14)
10916973	IL10RA	-1,208	transmembrane receptor	Inhibited	-4,188	-4,138		0,007	4,36E-03	ACOD1,ACSS2,ADD3,ALOX5,ANO1,ASPN,ASS1,BCL2,BOC,CACHD1,Cd24a,CD36,CLEC4E,CST7,CYP2S1,DDIT4,ETV1,F13A1,FAS,Fcrls,GAS6,GDA,HGF,HMCN1,IFNG,IL12RB1,IL1RN,KITLG,Klrk1,LRIG3,MAOB,MECR,MFSD4A,MSRB1,NDRG2,NR5A2,PAM,PARVG,PDCD1,PDE2A,PF4,POSTN,PPARGC1A,PSMB9,REG3A,RIPK3,RNF213,S1PR1,SELENBP1,SERPINB6,Siglech,SLC7A11,SLCO2B1,STARD8,Sult1a1,TLR2,WWP1	613 (11)
10865461	mir-8	1,085	microrna	Activated	2,559	2,332		-0,059	4,40E-03	ADAMTS1,CBL,CCNE2,E2F3,EP300,ERRFI1,EZH2,HDAC4,IFNG,KITLG,LEPR,PKD1,PLAG1,SPRY2,TGFB2,ZEB2,ZFPM2
10895861	DDIT3	-1,414	transcription regulator		1,244	1,411		0,049	4,42E-03	BAK1,BCL2,BCL2L11,BHLHE22,CA6,DDIT3,HSPA5,HSPD1,HSPE1,IFNG,MYCBP,PPARGC1A,TENM4,XBP1	729 (15)
10721339	CLEC11A	1,373	growth factor	Inhibited	-2,754	-2,608		0,056	4,42E-03	ALOX5,BCL2,CCR4,CD244,CPA3,CXCL12,EGR2,GCSAM,Mcpt1,Mcpt4,MIF,RUNX2,TACR1,TSC22D1	432 (7)
	SPP1		cytokine		1,608	1,888		0,050	4,48E-03	AURKA,BCL2,BCL2L11,BRCA1,CCL20,CCNE1,CDC20,CDC25A,CDK2,CXCL12,DHCR7,DSP,E2F1,ETS2,HAS2,HTATIP2,IFNG,ITGA3,ITGB5,JAG1,MECR,MMP9,NDRG2,NDUFA9,NDUFS8,NOS3,NOTCH1,PIK3R1,PTPMT1,RUNX2,SPARCL1,TIMP1,TM7SF2,TNFSF11	852 (18)
	epinephrine		chemical - endogenous mammalian		-1,433	-1,321		0,040	4,57E-03	ADRA1B,CCNB1,CCNE1,CDK1,CDK2,CXCR4,IFNG,PCNA,PENK,PER1,POLA1,POLA2,PPARGC1A,Prim1,PRIM2,Slco1a4,SMN1/SMN2,TFRC	744 (15)
	miR-182-5p (and other miRNAs w/seed UUGGCAA)		mature microrna		1,256	0,971		-0,086	4,83E-03	ADCY6,CDK6,CLDN15,IGF1R,ITGA4,LRP6,MTSS1,NLGN2,PGF,RPS6KB1,VWF
	metribolone		chemical reagent		0,070	0,375		0,050	4,96E-03	ABCC4,ADAMTS1,AKAP12,AR,BCL2,BRIP1,BUB1,CCNA2,CDC6,CDK5R1,CENPN,CHEK1,CXCR4,CYB561,DHCR24,EP300,ERRFI1,ETV1,GTSE1,IGF1R,IGFBP5,ITGA6,ITGB4,Ldha/RGD1562690,LIFR,MCCC2,NCAPD3,NCOA2,NOS3,PGM3,RGMA,SEPP1,SMAD3,SVIL,THTPA,TRPS1,TSC22D1,TXNIP,UNC13B	947 (20)
10737506	TOB1	-1,055	transcription regulator	Inhibited	-2,983	-3,051		-0,019	5,01E-03	CCNA2,CDK2,CDT1,CHEK1,GMNN,HJURP,MIS18A,PHLDA3,SNRK,SON,SPDL1,UBE2T,WDHD1	442 (7)
	trans-hydroxytamoxifen		chemical drug		2,074	1,961		-0,022	5,18E-03	ABCC5,ADCY9,BAK1,CXCL12,DDIT4,DUSP4,ENC1,HIST2H2AA3/HIST2H2AA4,IGFBP4,IL1R1,KYNU,L1CAM,LAMB1,LAMB2,MATN2,PRPS1,PXDN,RAB30,RFC4,SELENBP1,SIAH2,SLIT2,SMAD3,TGFB2,TGFB3,TOP2A	657 (8)
10821840	SKP2	1,562	enzyme		1,266	1,266		0,000	5,29E-03	CCND2,CDK2,ODC1,PCNA,PHB2,SKP2,USP18	825 (19)
	farnesol		chemical reagent		0,018	0,186		0,065	5,29E-03	CCNB1,CDK2,DDIT3,HSPA5,PDIA4,PHLDA2,XBP1
10765508	MPZ	1,008	other						5,29E-03	DDIT3,DERL3,HSPA5,MVD,SDF2L1,SOX4,SQLE
10768668	LAMC1	-1,206	other	Activated	2,362	2,213		-0,067	5,40E-03	EGR2,ETS2,IGF2,TGFB2,WNT5A
10788627	NRG1	1,039	other		-0,980	-0,813		0,036	5,46E-03	ABCA1,ACAT1,AR,BAK1,BCL2,BDH2,BRCA1,CASP3,CCND2,CCNE1,CDC42EP1,CTGF,CXCR4,DAD1,DAG1,DDIT3,DNAJB2,DUSP4,DUSP6,E2F1,EGR2,ERRFI1,FGF1,GATA2,GDA,IDI1,IGF2,ITGB5,L1CAM,LIFR,MMP9,NOTCH1,PDE3A,PYGM,SLC2A3,SOX4,TF,TOB2,UTRN,VCL,VEGFC,XRCC6,ZFP36L2	774 (18)
10746538	NGFR	-1,067	transmembrane receptor	Inhibited	-2,147	-2,097		0,019	5,50E-03	CCNA2,CCNE1,CDK2,GRIA2,GRIA3,IL1RL1,JUN,PCNA,RHOB	755 (17)
10854056	SND1	1,109	enzyme						5,50E-03	CDC6,DHFR,E2F1,ETV1,JAG1,KYNU,LTBP1,NR2F1,SOX4
	cerivastatin		chemical drug		0,039	0,033		-0,002	5,55E-03	ASS1,CD36,CD70,CTGF,DBI,F3,IDI1,IFNG,IGF1R,INSR,ITGB4,JUN,KLF2,MMP9,MYBL2,NOS3,TGFBR3,THBD,TIE1	657 (14)
10717233	CTGF	-1,412	growth factor	Inhibited	-3,518	-3,307		0,046	5,55E-03	ADAMTS1,BCL2,CTGF,DAD1,ENO1,FLNB,GPR21,HSD17B7,IGF2,ITGA1,JUN,KITLG,LEF1,LTBP3,MMP9,P4HA1,PTH1R,SDPR,SFRP4,SOX4,TIMP1,TIMP3	879 (16)
	rifampin		chemical drug		-1,561	-1,373		0,060	5,57E-03	ABCC3,AXIN2,CARS,CD36,CDCA7L,CSF1,CTNNAL1,CXCL10,CYP4B1,ECT2,GATA6,GPRC5B,HMMR,LAMA3,MAOB,MATN2,MME,NEIL3,NUF2,PFAS,PLEC,RACGAP1,SKA3,STIL,TBC1D9,TLR2,TNFRSF11B,USP18
10727349	LRP5	-1,388	transmembrane receptor		1,847	1,673		-0,066	5,58E-03	ADRB2,AXIN2,IGF1R,IGF2,INSR,IRS1,IRS2,LEF1
10758663	ALDH2	-1,012	enzyme	Inhibited	-2,570	-2,813		-0,086	5,58E-03	GSS,MTHFD2,PHGDH,PSAT1,SHMT2,SLC1A4,SLC7A11,SLC7A5
10822258	E2F5	1,186	transcription regulator						5,58E-03	AURKB,CDK1,DHFR,E2F1,MYBL2,PA2G4,PCNA,RANBP1
	advanced glycation end-products		chemical - endogenous mammalian		0,497	0,605		0,037	5,64E-03	ABCA1,BCL2,CASP3,CLDN5,CTGF,CXCL12,F2R,KLF2,MKI67,MMP9,PTGES,SLIT2	694 (15)
10841974	MYBL2	4,270	transcription regulator		0,237	0,399		0,050	5,64E-03	BCL2,BCL2L11,CCNA2,CCNB1,CCNB2,CDK1,CDK2,GATA2,IFNG,IGFBP5,MYBL2,TOP2A	383 (9)
10882050	TP73	1,404	transcription regulator		0,594	0,834		0,034	5,66E-03	ADA,ADAM23,AUH,BAK1,BCL2L11,BID,CASP3,Ccl9,CCNB1,CDC25C,CDK1,CLDN10,CLEC7A,CNTFR,DBP,DDIT3,DDIT4,DHFR,DIMT1,ERCC2,FAM65C,FAS,FEN1,HIST1H2BH,IDH2,IGFBP3,IGFBP4,IGFBP5,IGSF3,IL7,ITGB4,JAG1,JAG2,KIT,LIG1,LTBP1,MINOS1-NBL1/NBL1,MLH1,PNRC1,POLD2,PPL,PSRC1,PTGES,PTPN3,RELN,SERPINA3,SERPINB6,SERPINE2,SNRK,STMN1,SYNE2,TIMP1,TIMP4,TNFRSF1A,TP73,VDR,VEGFC,XRCC6	843 (19)
10864684	ATP2B2	-1,073	transporter		1,124	1,067		-0,029	5,69E-03	BCL2,DDIT3,HSPA5,XBP1	330 (3)
	anacardic acid		chemical - endogenous non-mammalian						5,69E-03	AR,DDIT3,HSPA5,MMP9
10714738	MLANA	-1,143	other						5,69E-03	IFNG,KLRC1,KLRD1,PMEL	370 (7)
10917385	ATM	-1,232	kinase		-0,346	-0,152		0,065	5,88E-03	CD70,CDC25C,CHEK1,CHEK2,CTGF,FAS,GADD45B,H2AFX,HSPE1,IGF1R,JUN,LPIN1,MXD3,PCNA,RRM2	657 (17)
	ritonavir		chemical drug		-0,664	-0,692		-0,012	5,91E-03	ACAT2,AXIN2,CARS,CCND2,CD36,CDCA7L,CTNNAL1,DHCR7,ECT2,HMMR,IDI1,KITLG,LAMA3,MAOB,MME,MMP9,NEIL3,NOS3,NUF2,PFAS,PLEC,RACGAP1,SKA3,SQLE,STIL,USP18	392 (7)
10897760	ATF4	-1,081	transcription regulator	Activated	1,734	2,064		0,074	6,09E-03	APBA3,APEX1,ASNS,BCAT1,DDIT3,DDIT4,DDR2,GARS,GYS1,HSPA5,IGFBP5,JAG1,JUN,KLF9,MED13L,MRPS7,MTHFD2,NID2,PENK,PHGDH,PSAT1,Ptprv,PYCR1,SHMT2,SLC7A1,SLC7A5,TNFRSF11B,TNFSF11,WNT11	548 (7)
	mir-182		microrna		1,084	0,832		-0,070	6,28E-03	ADCY6,CDK6,CLDN15,ITGA4,JUP,LRP6,MTSS1,NLGN2,PGF,RPS6KB1,SLC30A1,SLC39A7,VWF
10842465	SNAI1	1,005	transcription regulator		-0,978	-1,050		-0,020	6,44E-03	AFAP1,BAK1,CCND2,CCNE1,CD55,CDH5,CDK2,CLDN1,CLDN4,FLNA,FLNB,FMNL2,GSN,L1CAM,LEF1,LIMA1,MMP9,PEBP1,SVIL,THBD,VDR,ZEB2	674 (13)
10749975	mir-10	-1,523	microrna		1,172	0,918		-0,061	6,54E-03	ALOX5,APC,APC2,AR,BAK1,CD80,CXCL11,E2F1,HDC,HTATIP2,IGF1R,IGF2,IRF4,NF1,PSMD8,PTPN7,SMG1,SUV39H1,TDG	793 (17)
	miR-146a-5p (and other miRNAs w/seed GAGAACU)		mature microrna	Inhibited	-2,035	-2,406		-0,086	6,54E-03	BLMH,BRCA1,CCNA2,CXCR4,IL1R1,IL1RL2,KIF22,MCM10,MCPH1,METTL7A,NFIX,PA2G4,POLE2,PTGES2,RAD54L,TIMELESS,TLR4,UHRF1,VWCE
	tamoxifen		chemical drug		-0,389	-0,316		0,012	6,55E-03	ACKR3,AHNAK,AQP1,ASS1,BCL2,BID,BRCA1,CCNA2,CDK2,CDK6,CXCL12,CXCR4,CYCS,EPHX1,F13A1,F2R,G0S2,HAS2,HGF,HOXB7,IGF2,IGFBP3,IGFBP4,IL1RN,IRS1,ISG20,JUN,LIF,LTBP2,MET,MIF,MKI67,NOS3,PCNA,PPP5C,RBL1,SCTR,SERPINA3,SLC1A2,SLC2A3,SLC5A3,SLC7A5,SMAD3,SYNE1,TLR4,USP1,VDR,ZEB2	886 (18)
	RBPJ		transcription regulator		1,608	1,371		-0,051	6,61E-03	CDCA7,CSF1,CXCL12,ECT2,EZH2,FGF1,FGF13,FGF7,FOXN1,GDF10,HAS2,HGF,HMMR,IGF2,IL7R,JAG1,JUN,KITLG,LEF1,LIF,MAP2K3,MDK,MIB2,NTF3,PGF,SOX4,TGFB2,TGFB3,VEGFC,WNT5A	399 (7)
	atorvastatin		chemical drug		0,791	0,714		-0,013	6,68E-03	ABCA1,ABCC3,BCL2,CCBE1,CCL19,CCNE2,CD36,CD55,COPS5,CTGF,CXCR4,DDX51,DHCR24,DHCR7,F2R,F3,FAM175A,GADD45B,HSD17B7,IDI1,IFNG,JUN,MMP9,MVD,NOS3,NSDHL,POSTN,RHOB,SLCO2B1,SQLE,TGFB3,TLR2,TLR4,TM7SF2,TMEM267,TNFSF11,ZNF652	621 (14)
10743123	WNT3A	-1,037	cytokine	Inhibited	-3,022	-2,758		0,040	6,70E-03	AXIN2,BCL2,BCL9L,CCND2,CLEC11A,CTGF,CXCL12,DDIT4,DNAJC6,DPAGT1,EFNB1,EGR2,EPAS1,FAM101B,FHOD3,FMOD,FZD1,HAS2,IGFBP5,IKZF2,IRS1,IRS2,JUN,KIT,KITLG,LEF1,LRP6,LRRC17,LRRC32,NDNF,NKD1,NR5A2,PTH1R,RUNX2,SLC7A1,TGFB2,TGFB3,THY1,TIMP3,TMEM2,TNFRSF11B,TNFSF11,TXNIP,WNT11,WNT5A,XBP1	876 (23)
10760946	EPO	1,091	cytokine		-1,177	-0,923		0,043	6,75E-03	ANGPT2,ARL6,BCL2,BCL2L11,CASP3,CCL19,CCND2,CD36,CLIC1,CXCL12,CXCR4,DDIT3,DHCR24,FAS,FXN,GATA2,H2AFZ,IGF2,IL1RL1,ITGA4,JUN,KIT,KMT2A,KPNA2,MLH1,NFIB,NOS3,PBXIP1,PCNA,PIK3IP1,PIM1,PLCL2,PTPRB,SKP2,SON,SPTAN1,STRADB,TAL1,TF,TFRC,TIE1,TJP1,TLR4,TNFRSF11B,TOP1,TPH1,TXNIP,VEGFC,VWF	779 (17)
10822914	IL21	4,492	cytokine		1,342	1,671		0,062	6,81E-03	AICDA,BCL2,BCL2L11,CASP3,CCL20,CCL24,CCND2,CD244,CXCL10,FGL2,GZMB,HCST,IFIT2,IFNG,IL21,IL4I1,IL7R,IRF4,KLRC1,KLRD1,Klrk1,MKI67,MMP9,PCNA,PDCD1,PRF1,PSMB9,TLR4,TNFSF11,TRAF3,USP18,XBP1	750 (16)
10909874	IL18	-1,092	cytokine		0,319	0,671		0,070	6,87E-03	BCL2,CCL20,CCR4,CD244,CSF1,CXCL10,CXCL11,CXCL12,DDIT4,FAS,FCGR3A/FCGR3B,GADD45B,GZMB,IFNG,IL12RB1,JUN,KIT,LIF,MMP9,PDCD1,PRF1,SLC2A3,SMAD3,TACR1,TF,TIMP1,TLR4,TNFRSF11B,TNFSF11	800 (15)
	S-nitroso-N-acetylpenicillamine		chemical reagent		0,434	0,463		0,010	6,92E-03	BCL2,BRCA1,CCNE1,CXCL12,DDIAS,DDIT3,FAS,NOS3,PRKG1,TGFB3	837 (19)
10894695	IGF1	-1,113	growth factor		-0,068	0,326		0,051	7,06E-03	ACSS2,ADA,ANGPT2,ANPEP,BAK1,BCL2,BCL2L11,BRCA1,C4A/C4B,CASP3,CCNA2,CCNB1,CCND2,CCNE1,CDK1,CDK2,CLEC11A,CSF1,CTGF,DDIT3,DDIT4,E2F1,EGR2,EPAS1,F3,FGFR1,GATA2,H2AFX,HDC,HGF,HSD11B1,HSPA5,IGF1R,IGF2,IGFBP3,IGFBP4,IGFBP5,IL1R1,INSR,IRS1,IRS2,ITGB5,JUN,LEPR,MGA,MIF,MKI67,NTRK2,ODC1,PBK,PCNA,PDE3A,PENK,PIM1,PSMB9,PTH1R,RUNX2,SLC12A7,SQLE,TF,THY1,TJP1,TLR4,TNFRSF11B,VEGFC,XBP1,YBX3	947 (16)
	Ca2+		chemical - endogenous mammalian		-0,553	-0,240		0,051	7,07E-03	ADORA2A,APEX1,AR,BCL2,CCND2,CCNE1,CD80,CDK2,COMMD5,CUL9,CXCR4,DBP,DDIT3,E2F1,E2F3,FGF23,HDC,HSPA5,IFNG,IGF1R,IRS2,ITGA3,ITGA6,ITPR1,ITPR2,JUN,MEF2D,MMP9,NOS3,NR1D1,NTRK2,ODC1,PEBP1,PER1,PER2,PLA2G2F,PLCG1,PPARGC1A,PTTG1,RUNX2,SGK1,SP4,TLR4,TNFSF11,VDR	936 (19)
10880425	LIN28A	-1,199	other		1,597	1,805		0,086	7,19E-03	AR,CDC20,CDC25A,CDK1,CDK2,H2AFX	142 (3)
10829761	CDK1	4,336	kinase		1,603	1,718		0,067	7,19E-03	CDC20,CDK1,H2AFX,HIST4H4,JUN,XBP1	601 (9)
	MIR101		group		1,343	1,177		-0,071	7,19E-03	BCL2,CDH5,CLDN5,EZH2,MET,STMN1
10853471	CYP51A1	1,175	enzyme	Inhibited	-2,336	-2,449		-0,046	7,19E-03	DHCR24,NSDHL,RARA,RXRA,SQLE,TM7SF2
	CCND3		other						7,19E-03	CCND2,CDC6,CDK1,E2F1,MCM3,MYBL2	552 (15)
10897919	EP300	-1,270	transcription regulator		-0,952	-0,694		0,070	7,37E-03	ACACB,ADORA2A,AKAP12,AR,AXIN2,BRCA1,CAPG,CBL,CCNE1,CD160,CD36,CD80,CDC25A,CDK2,CHKA,CORO2B,CRIM1,CST7,CXCR4,DHFR,DUSP4,E2F1,EP300,FMNL2,GRAMD3,HIST1H4F,HIST3H2A,HMGCS2,HSD11B1,IGF1R,IL12RB1,IL1R1,IL7R,ITGA6,JUN,JUP,KDM3A,KIF1B,KMO,LAMA3,LAMC2,MCM3,MDM1,MKI67,MME,NOTCH1,NPR1,PLEKHA1,PPARGC1A,PTPRF,RAD51,RGL1,RUNX2,SCN4B,SH3GL3,SKP2,SLAMF1,SLC43A1,SLC7A11,SPSB1,TANC2,TGFB2,TLR2,Tsc22d3,TULP4,TXNIP,…	923 (19)
	lactacystin		chemical - protease inhibitor		1,189	1,385		0,034	7,38E-03	ADRB2,AK2,ASNS,BAK1,BRCA1,CBL,CCND2,CDC25C,CLIC1,CXCR4,DDIT3,E2F1,FAS,HIST1H2AL,HSPA5,IGFBP5,IRS1,IRS2,ITGB4,MAP1B,MCM10,MMP9,MRTO4,NCOA2,PEBP1,PPP5C,RAD51,RANBP1,RANGAP1,RUNX2,SSFA2,STMN1,THRB,TLR2,TXNRD1,VDR,ZFP36L2	870 (19)
	hydrocortisone		chemical - endogenous mammalian		1,122	1,139		0,003	7,39E-03	ALDH18A1,ALOX15,BRCA1,CCND2,CCNE1,CD80,CDK1,CTGF,CXCR4,EP300,FAS,FGF7,GADD45B,HGF,HSD11B1,HSPD1,IGF2R,IGFBP3,IGFBP4,IGFBP5,NTRK2,NUSAP1,PROX1,SEMA6A,SMO,TLR2,TNFRSF11B	804 (14)
	arsenic trioxide		chemical drug		-0,589	-0,519		0,014	7,39E-03	ACAT2,BACH1,BCL2,CBR1,CDC25C,CDK1,CDK6,CYP26A1,DDIT3,DHCR24,DHCR7,FAS,H2AFX,HSPA5,IDI1,MMP9,RCHY1,SHMT2,SLC7A11,SQLE,TFRC,TP73,TXNRD1,TYMS,VDAC1,VDR,XBP1	776 (19)
	S-nitroso-N-acetyl-DL-penicillamine		chemical reagent		-0,298	-0,287		0,003	7,48E-03	BCL2,CCNB1,DDIT3,GRIA2,IFNG,NOS3,PPARGC1A,TIMP1,TP73	951 (18)
	phosphate		chemical - endogenous mammalian		1,865	1,964		0,022	7,55E-03	ACAT1,AXL,CIT,CYC1,DAAM2,F2R,FGF23,GDF10,HIST1H3G,MAP2K3,NCOR2,PCNA,PKD2,PLEC,POSTN,PRPF31,SDF2L1,TIMP1,Tpm2,ZFHX3,ZFP36L2
	methotrexate		chemical drug		-0,646	-0,544		0,017	7,71E-03	ABCA1,ACACB,ACSS2,ADORA2A,APEX1,ASS1,AUH,C6,C7,CASP3,CCL19,CLEC11A,CSF1,CXCL10,CXCL11,CXCL12,CYCS,DHFR,DUSP14,EPAS1,FAS,FGF7,FKBP3,GSN,HMGCS2,HSD11B1,IFNG,IGFBP3,IGFBP5,INSR,ITGA1,LPIN1,MECR,MET,PBX1,PLD2,PRDX1,RPS6KB1,SEPP1,SKA2,TEF,TIMP3,TNFRSF11B,TNFSF11,TYMS	852 (18)
10882733	EPAS1	-1,342	transcription regulator		-0,675	-0,365		0,070	7,76E-03	AKAP12,ANGPT2,AXL,BCL2,CA12,CEMIP,CHKA,CLDN1,CTGF,CXCR4,DDIT3,ENO1,FXN,GADD45B,HSPA5,IGFBP3,IGFBP5,IRS2,ITPR1,KDM3A,L1CAM,MIF,MYO7A,NDUFB6,NOS3,NOTCH1,PGF,PKIB,SF3A3,SLC2A3,SLC6A8,SLC7A5,TEK,TGFB3,TNFRSF11B,UNG	780 (18)
	miR-30a-3p (and other miRNAs w/seed UUUCAGU)		mature microrna		0,983	0,739		-0,086	7,85E-03	ANKFY1,CDK6,KIF1B,LIMA1,MCCC2,PIK3C2A,SLC7A6,TMEM2
10747029	SMARCE1	1,075	transcription regulator		-1,134	-1,134		0,000	7,85E-03	BCL2,BRCA1,CCNB1,CCNE1,CDK1,CENPE,CENPF,L1CAM
	IND S1		chemical - kinase inhibitor		-1,379	-1,414		-0,012	7,85E-03	C1QBP,ENO1,ETFA,FH,PGK1,PRDX1,PRDX2,PSMA1
10881777	PIK3CD	-1,057	kinase		1,050	1,219		0,065	7,85E-03	BCL2,BCL2L11,CCNA2,CCND2,CCNE1,IFNG,IL21	712 (15)
	plerixafor		chemical drug		1,171	1,062		-0,057	7,85E-03	CXCL12,CXCR4,IFNG,KIT,KITLG,MMP9,NOS3	784 (13)
10808181	WWOX	1,090	enzyme		0,991	0,926		-0,025	7,85E-03	BCL2,ITGA3,MMP9,RUNX2,TIMP4,TP73,TRIM2
10923687	BMPR2	-1,200	kinase		0,169	0,305		0,071	7,85E-03	Ccl9,CXCL12,EFNB1,JAG2,RUNX2,TNFRSF11B,TNFSF11	525 (12)
10756521	CDK8	-1,045	kinase						7,85E-03	CCNE1,CD80,CXCR4,MAGI1,PCNA,RBL1,TP73	745 (17)
10752100	THPO	1,042	cytokine		-1,079	-0,928		0,051	8,07E-03	AURKA,AURKB,CCNA2,CCNB1,CCND2,CCNE1,GP9,KMT2A,NOS3,PF4,PIM1	822 (17)
	4-hydroxytamoxifen		chemical drug		-0,199	-0,016		0,035	8,30E-03	BCL2,CD55,CDCA7,CLDN4,DDIT4,FGFR1,FOXM1,HDGF,HSD17B7,IFNG,IGF1R,IGFBP3,IL7R,MINOS1-NBL1/NBL1,MKI67,MPC1,NCOR2,NOTCH3,OGT,PDCD5,PDLIM3,POLD4,PPARGC1A,PTTG1,RARA,SGK1,SLC25A4,THRB,TMEM97,VDR	758 (17)
10859880	INSIG1	1,031	other		-0,933	-1,327		-0,084	8,35E-03	ABCA1,ACACB,ACSS2,CCR6,CLEC4E,CLEC7A,CXCL10,CXCR4,DHCR24,DHCR7,ELOVL6,HMGCS2,IDI1,IFNG,IRS2,LPIN1,MARCO,MRC1,PRF1,PTGES,SQLE,TM7SF2,VNN1
	losartan potassium		chemical drug		1,209	1,004		-0,048	8,55E-03	AQP1,CASP3,CD36,CTGF,F3,Flt1,HSPA5,ITGB5,ITPR2,MMP9,NOS3,NPR1,NR3C2,PDE3A,PLCG1,POSTN,PTH1R,TEK,TGFB2,TGFB3,TIMP1,XBP1	848 (15)
	miR-17-5p (and other miRNAs w/seed AAAGUGC)		mature microrna		0,028	-0,298		-0,086	8,64E-03	BCL2,BCL2L11,CAMTA1,CCND2,CCNE1,CRIM1,E2F1,E2F3,EGR2,H2AFX,MEF2D,MYLIP,PKD2,RUNX2,S1PR1	609 (13)
10713160	SYVN1	1,215	transporter		-1,742	-1,300		0,082	8,66E-03	ABCC3,ABCC4,ADCY9,APLP2,ASF1B,AXL,BCAT1,CTPS1,CYB561,DAG1,DPYD,EMC7,F3,IGF1R,IL7R,ITGA3,ITGA6,ITGB4,L1CAM,MYOF,PLD2,SETX,SLC16A1,SLC2A3,SLC30A1,SLC7A5,TARS,TFRC,USP5
10784968	PDLIM2	1,114	other	Activated	2,481	2,429		-0,011	8,73E-03	BCL2,CCL20,CDC25C,CEMIP,CHPF,IFNG,IGFBP3,IL7,KIT,KYNU,MDM1,MME,NAV1,NR2F1,PHLDA3,PRR16,RTN1,SLC22A3,SRGAP1,TNS1,TXNIP	597 (10)
10764367	mir-181	-1,661	microrna		1,922	1,678		-0,076	8,95E-03	ADCY9,AICDA,AR,BCL2,BCL2L11,DUSP6,EZH2,GATA6,GRIA2,RUNX2,TIMP3,ZEB2
	fluocinolone acetonide		chemical drug		0,365	0,302		-0,019	8,95E-03	AQP1,CDCA3,CXADR,KDM5B,KIF2C,KIF4A,LIMCH1,PCDH19,PER3,PF4,RUNX2,UBR7
10905316	RAC2	1,026	enzyme						8,95E-03	BCL2,CCR4,CD244,Cd24a,EGR2,GCSAM,IFNG,Mcpt4,MIF,PKM,RUNX2,TSC22D1	177 (6)
	uric acid		chemical - endogenous mammalian	Inhibited	-3,025	-3,004		0,005	8,96E-03	BCL2,BRCA1,CD80,CDK2,ESPL1,H2AFX,IFNG,LIG1,NOS3,OGG1,PARP2,PRIM2,PTTG1,RAD51,RFC3,RFC4,TDP1,TTK,TYMS	250 (6)
	IL23		complex		1,137	1,349		0,068	9,02E-03	BCL2,CCL20,CCR6,IFNG,IL21,IL4I1,IRF4,TLR2,TLR4,TNFSF11	705 (15)
	simvastatin		chemical drug		-0,051	-0,126		-0,015	9,45E-03	ABCA1,ADAMTS1,ADCYAP1R1,ADRB2,ANGPT2,AR,BCL2,CASP3,CCL20,CCND2,CD55,CTGF,DDAH1,E2F1,ENC1,F2R,F3,IFNG,IGFBP3,ITGB4,KIT,KLF2,MKI67,MMP9,NFIX,NOS3,NTRK2,RHOB,THBD,TIMP1,TLR2,TLR4,TNFRSF11B,TYMS,VWF,ZNF354A	810 (15)
	3,5-diiodothyronine		chemical - endogenous mammalian	Activated	2,082	2,236		0,069	9,49E-03	CD36,ENO1,IDH3A,Ldha/RGD1562690,Tpi1 (includes others)
	hormone		chemical drug	Activated	1,828	2,000		0,086	9,49E-03	DHCR24,ESPL1,MAD2L1,PTTG1,SLC30A3
	miR-135a-5p (and other miRNAs w/seed AUGGCUU)		mature microrna		1,437	1,245		-0,086	9,49E-03	APC,NR3C2,RUNX2,SLC6A4,TRPS1
10702996	IGF2R	-1,266	transmembrane receptor		-0,563	-0,447		0,052	9,49E-03	DDAH1,ENPP5,IGF2,POSTN,TGFB3
	highly active antiretroviral therapy		chemical drug		-0,761	-0,714		0,022	9,49E-03	BCL2,CTLA4,CXCR4,IL7,IL7R	461 (12)
	trestolone		chemical drug						9,49E-03	AR,BCL2,CCNA2,LIFR,PCNA
10842475	PTPN1	1,045	phosphatase		-1,060	-1,116		-0,017	9,60E-03	ADRA1B,CD80,EDEM1,IFNG,INSR,IRS1,IRS2,MARCO,MET,PIK3R1,PPARGC1A,TMEM26,TNFRSF9	164 (3)
	estrogen receptor		group		0,827	0,766		-0,009	9,67E-03	ABCA1,AXL,BCL2,CAPG,CCND2,CCNE2,CDH12,CDH5,CLDN4,CTGF,CXCL12,CXCR4,DCHS1,DSP,FGF1,FGF13,FGFR1,FGFR4,GP9,IRS1,ITGA3,JAG1,JUN,JUP,LAMC2,MAP1B,MMP9,NOTCH3,PCDH19,PCDH7,PDGFC,PPP5C,SMAD3,SMN1/SMN2,TGFB2,TGFB3,TGFBR3,TIMP1,TIMP3,TIMP4,TLR4,VEGFC,WNT5A,XBP1	918 (18)
	plicamycin		chemical drug		-0,304	-0,443		-0,030	9,81E-03	ABCA1,AXL,BAK1,C17orf96,CACNA2D3,CDC25A,CTGF,DNM1,F3,FOXM1,GFRA2,HDAC4,IGFBP4,KCNA3,MET,MIF,PLXDC1,SERPINE2,TIMP1,TP73,VDR,ZMYND8	737 (12)
	vorinostat		chemical drug		0,877	0,870		-0,001	9,87E-03	ADAMTS1,AR,ATP2B4,AURKA,BAK1,BCL2,BCL2L11,CASP3,CCNB1,CDK1,DLC1,FAS,HSPA5,IFNG,JUN,KIT,MKI67,MLH1,MMP9,MYBL2,NFIC,RAD54L,RUNX2,SLC1A2,SMN1/SMN2,TAL1,TEK,TNFRSF1A,TOP2A,TP73,VEGFC	807 (17)
10886714	CCNK	1,055	kinase	Activated	2,655	2,905		0,086	9,96E-03	BRCA1,FANCD2,FANCI,POLA2,RFC4,RFC5,RPA2,TIMELESS,UBE2T
	R-WIN 55,212		chemical reagent	Inhibited	-2,254	-2,433		-0,060	9,96E-03	BCL2,CASP3,CCND2,CCNE1,CDK2,CDK6,E2F1,E2F3,TFDP1
10744171	TNFSF12	-1,232	cytokine		1,256	1,406		0,035	1,03E-02	CCL19,CCL24,Ccl9,CCR1,CLEC4E,CXCL10,CYCS,HEYL,IL1R2,JAG2,MEF2B,MEF2D,MMP9,NCF4,NOTCH1,NOTCH3,NPHS1,PF4,PPARGC1A,TIMP1
	potassium chloride		chemical drug		-1,021	-0,851		0,061	1,03E-02	AATK,ATP2B4,BCL2L11,CASP3,CCNE1,CDK1,DDIT3,E2F1,EGR2,HSPA5,IGFBP5,JUN,NTRK2,ODC1,PDIA4,PIK3R1,TP73,TXNIP,UNC5B,XBP1
10923804	CTLA4	2,240	transmembrane receptor	Inhibited	-2,213	-2,372		-0,044	1,04E-02	CCNA2,CD80,CXCL10,FAM46C,GZMB,IFNG,IL12RB1,KPNA2,LAG3,MKI67,PDCD1,RAB30,SLC7A5,TOP2A,TPX2
10890745	MAX	-1,079	transcription regulator		0,877	0,816		-0,025	1,04E-02	APEX1,AR,CBX5,CCNB1,CCND2,CDC25A,CYCS,DDIT3,DHFR,E2F1,EZH2,GADD45B,MYCT1,ODC1,SLC2A3,TMEM126A,TNNT2,TXNIP,UBE2C
10824322	LMNA	-1,172	other						1,05E-02	ASPN,BCL2,CAMK2A,CCP110,Dst,DUSP4,FAM13C,FGD5,GATA6,IGF2R,ISG20,JUN,KANK3,Kat6b,KCNE4,MBIP,MIB1,NOS3,PCDH7,PCGF6,PHF1,PKD1,PLD2,PLXDC2,PMF1/PMF1-BGLAP,PPARGC1B,PPM1H,RICTOR,SEMA3G,SFXN1,SLC41A2,SMARCA2,Smco4,SNRK,STAB1,TADA2A,THUMPD3,TMPO,TNS2,TOP1,VIMP
10753870	RETNLB	1,008	other		0,763	1,104		0,081	1,05E-02	CASP3,Ccl9,CCR1,CTGF,E2F7,FGFR1,FZD1,IRS1,IRS2,LMNB1,MYCT1,PLA1A,TIMP1,TINAGL1,TLR2,UBE2C,UBE2T,WNT5A
10715673	TLX1	1,183	transcription regulator	Activated	2,066	2,236		0,076	1,08E-02	CDC6,CHEK1,GATA2,MYCBP,ORC1,PCNA,RAD51,TAL1
10714763	UHRF2	-1,154	enzyme		-0,244	0,000		0,086	1,08E-02	BCL2L11,CBX7,CCNE1,JAG2,PDCD5,PPP1R13B,SIVA1,TRAF3
	miR-24-3p (and other miRNAs w/seed GGCUCAG)		mature microrna		-1,253	-1,492		-0,086	1,08E-02	AURKB,BRCA1,CCNA2,CDK1,DHFR,FEN1,NOTCH1,SMAD3
	triamcinolone acetonide		chemical drug		0,435	0,435		0,000	1,08E-02	AKAP13,AQP1,ATP10A,AUH,BCL2,BCL2L11,BID,CAPG,CHKA,CXADR,DDIT3,DGKH,ERG,IGFBP3,IGFBP4,IL6ST,JUN,KIF4A,KLF9,PCDH19,PER1,PER3,PF4,PFAS,PKD2,PRF1,PTPN7,SEMA6A,SERPINA3,SLAMF1,SLC16A1,SOX4,STK10,TGFB2,TXNIP,VLDLR,VWF
10847761	CD44	-1,045	enzyme		-1,649	-1,370		0,059	1,08E-02	ABCA2,ACKR3,ADGRE1,ADRB2,ARHGEF12,BCAM,BCL2,CCL19,CCND2,CD36,CDH5,CLEC7A,CXADR,DDIT3,EP300,FAS,HDGF,HMMR,IFNG,IL1R2,IL1RN,ITGA3,ITGA4,JUN,KREMEN1,LAMB1,LGALS1,LIMS2,LTBP1,LTBP2,MBNL3,MET,MMP9,NECAP2,THY1,Tpm2,WNT5A
	rofecoxib		chemical drug		1,462	1,285		-0,074	1,10E-02	ANGPT2,BCL2L11,NOS3,PTGES,TBC1D9,VEGFC
10936993	PIM2	1,154	kinase		0,880	1,000		0,049	1,10E-02	CDC25A,E2F1,IFNG,PKM,PPARGC1A,TP73
10747439	KAT2A	-1,015	enzyme		0,767	0,798		0,014	1,10E-02	CCND2,CCNE1,E2F1,EDEM1,HSPA5,PPARGC1A
	miR-128-3p (and other miRNAs w/seed CACAGUG)		mature microrna		0,973	0,765		-0,086	1,10E-02	AFF1,DBI,E2F3,KMT2A,RELN,TXNIP
	clenbuterol		chemical drug		-0,238	-0,128		0,046	1,10E-02	ADRB2,IL1RN,PPARGC1A,SLC16A1,TNFSF11,VDR
	vemurafenib		chemical drug		-0,464	-0,315		0,062	1,10E-02	DUSP6,GZMB,PDCD1,PMEL,PRF1,SPRY2
	ERVW-1		other		-0,707	-0,618		0,037	1,10E-02	CCNA2,HSPA5,LATS2,MCM2,SLC1A4,XBP1
	LDL		complex		-1,167	-0,910		0,047	1,11E-02	ABCA1,APOBEC3B,AXL,BCL2,CCL20,CD36,CD80,CDH5,CDK1,CTGF,CXCL10,CXCL11,DDIT3,EMB,F3,G0S2,GAS6,HAS2,HSPA5,IFIT2,IFNG,IGF1R,IGFBP3,IGFBP4,IL1RN,ITPR1,ITPR2,JUN,LRP1,MKI67,MLH1,MMP9,NME1,NOS3,PTPRF,RANBP1,RARA,SIGLEC1,SMAD3,TGFBR3,TLR4,XBP1,YES1
10704819	PPP1R13L	1,032	transcription regulator		1,094	1,195		0,038	1,12E-02	CCND2,CLDN1,DSP,H2AFX,ITGA3,JUP,PKP1
	ceruletide		biologic drug		0,739	0,911		0,066	1,12E-02	CCNE1,DDIT3,HSPA5,IFNG,MME,REG3A,XBP1
10891453	SEL1L	1,105	other		-1,664	-1,706		-0,017	1,12E-02	DDIT3,DNAJB11,EDEM1,HSPA5,NOTCH1,TIMP1,XBP1
10878112	JUN	-1,290	transcription regulator		0,654	0,938		0,046	1,14E-02	Abcb1b,ACAT2,AKAP12,APEX1,AR,ASNS,AXL,BAK1,BCL2L11,BCL9,BRCA1,CCNA2,CCND2,CD244,CDC20,CDK1,CDK5R1,CSF1,CSF1R,CTGF,CXCL10,CYCS,DUSP5,F3,FAS,FBLN5,FOXC1,GAS6,GTF2B,IFNG,IGF1R,IGF2R,IGFBP3,IGFBP4,IL1RL1,IL7R,IRS2,ITGB4,JUN,LIF,LTBP1,MAOB,MET,MMP9,MVD,NR5A2,PENK,PKIB,PRDX1,PTGES,PTPRD,PXDN,RARA,RHOB,RNF7,RUNX2,RXRA,SGK1,SLC7A1,SNRNP70,Snrpc,Spry1,SRSF2,STMN1,SVIL,TIMP1,TP73,VDR,WNT5A,XYLT1
10746872	MED1	-1,066	transcription regulator	Activated	3,647	3,956		0,065	1,15E-02	AURKA,AURKB,BOP1,CCNB1,CCND2,CCNE1,CDC20,CDC6,CDK1,CDK2,CENPA,CHAF1A,DTYMK,E2F1,FAM89B,FOXM1,HAS2,IGFBP3,IRF4,LEF1,LIF,MAD2L1,MET,NF1,ODC1,PIM1,PLK1,TOP1,VDR,XBP1
	asoprisnil		chemical drug		1,556	1,320		-0,075	1,16E-02	BCL2,CASP3,G0S2,GZMB,IGF1R,PCNA,PRF1,SGK1,TGFB3,VNN1
10770497	HLX	-1,219	transcription regulator		-0,743	-0,862		-0,040	1,16E-02	CCNB1,Cd24a,CLDN1,IFNG,JUN,KYNU,PLXNA1,SEMA3G,THY1,UNC5B
10885251	HIF1A	1,073	transcription regulator		-0,185	0,219		0,060	1,16E-02	ADAMTS1,AKAP12,ASNS,AURKA,AXIN2,AXL,BCL2,BID,BRCA1,CARS,CD70,CEMIP,CHKA,CLDN1,CTGF,CTPS1,CXCL12,CXCR4,CYP2S1,E2F3,ENO1,EPAS1,ERGIC1,GADD45B,GATA6,H2AFX,HIST1H2BK,HIST2H2AC,HSPA5,IFNG,IGF2,IGFBP3,IGFBP5,IRS2,ITGA1,ITPR1,JUN,JUP,KDM3A,L1CAM,LGALS1,LIFR,MET,MIF,MMP9,NOS3,NOTCH1,NTRK2,NUDCD2,P4HA1,PGF,PGK1,PHLPP1,PKM,SLC2A3,SLC39A7,SSBP1,TFRC,TGFB2,TGFB3,TLR2,TNFRSF11B,VEGFC
	glucose oxidase		group						1,17E-02	RAD51,RAD51C,XRCC3
10860152	KMT2E	-1,143	enzyme						1,17E-02	CDC6,CDK1,E2F1
10900195	DOHH	1,404	enzyme						1,17E-02	NME1,PARK7,PRDX2
10737927	CDK12	-1,158	kinase						1,17E-02	BRCA1,FANCD2,FANCI
10779054	NDST2	-1,097	enzyme						1,17E-02	CMA1,CPA3,Mcpt4
10763116	CHFR	1,238	enzyme						1,17E-02	AURKA,KIF22,PLK1
10797527	GADD45G	1,043	other						1,17E-02	CCNB1,CCNE1,IFNG
	miR-202-3p (and other miRNAs w/seed GAGGUAU)		mature microrna						1,17E-02	CPEB4,HECTD2,LRIG3
10925636	BOK	-1,148	other						1,17E-02	CCNE1,ITPR1,ITPR2
10752839	ADAMTS1	-1,363	peptidase						1,17E-02	CDH5,LAMC2,TIE1
10750144	TIAM1	1,232	other						1,17E-02	JUN,LEF1,TIMP1
	FGF18		growth factor						1,17E-02	CSF1,RUNX2,TIMP1
10928684	BARD1	2,816	transcription regulator						1,17E-02	ATP11C,AURKB,BRCA1
10823075	ELF2	-1,214	transcription regulator						1,17E-02	BLK,TEK,TIE1
	TAS-103		chemical drug						1,17E-02	BCL2,CASP3,EP300
	D-Pen-2,5-enkephalin		chemical reagent						1,17E-02	GZMB,IFNG,PRF1
	penicillamine		chemical drug						1,17E-02	DDIT3,HSPA5,IFNG
10764508	UCHL5	1,612	peptidase	Activated	1,828	2,000		0,086	1,17E-02	CASP3,CDC6,TOPBP1,TP73
10766195	LIN9	1,247	other		1,907	1,980		0,037	1,17E-02	BUB1B,CDC6,CDK1,MYBL2
	miR-150-5p (and other miRNAs w/seed CUCCCAA)		mature microrna		0,018	-0,152		-0,086	1,17E-02	AICDA,BACH1,CSF1R,EGR2
	ZNF100		other		-1,172	-1,000		0,086	1,17E-02	DDAH1,ENPP5,POSTN,TGFB3
	ZNF85		transcription regulator		-1,172	-1,000		0,086	1,17E-02	DDAH1,ENPP5,POSTN,TGFB3
	ZNF254		other		-1,172	-1,000		0,086	1,17E-02	DDAH1,ENPP5,POSTN,TGFB3
10859636	RASSF8	-1,342	other		-1,172	-1,000		0,086	1,17E-02	DDAH1,ENPP5,POSTN,TGFB3
	ZNF431		other		-1,172	-1,000		0,086	1,17E-02	DDAH1,ENPP5,POSTN,TGFB3
10703495	ZNF665	1,027	other		-1,172	-1,000		0,086	1,17E-02	DDAH1,ENPP5,POSTN,TGFB3
	ZNF528		other		-1,172	-1,000		0,086	1,17E-02	DDAH1,ENPP5,POSTN,TGFB3
10814151	ZNF43	-1,008	other		-1,172	-1,000		0,086	1,17E-02	DDAH1,ENPP5,POSTN,TGFB3
	ZNF429		other		-1,172	-1,000		0,086	1,17E-02	DDAH1,ENPP5,POSTN,TGFB3
	ZNF708		other		-1,172	-1,000		0,086	1,17E-02	DDAH1,ENPP5,POSTN,TGFB3
	P1,P4-Di(adenosine-5') tetraphosphate		chemical - endogenous mammalian		-2,151	-1,980		0,086	1,17E-02	KIT,TGFB2,TPH1,TPSAB1/TPSB2
	ganetespib		chemical drug						1,17E-02	AR,BCL2,CDK1,CHEK1
10787678	NDUFA13	1,174	enzyme						1,17E-02	BCL2,CCNB1,MMP9,TFDP1
10822852	CCNA2	3,391	other						1,17E-02	CCNA2,DHFR,MYBL2,PCNA
10855163	CUL1	1,032	enzyme						1,17E-02	BRCA1,CCND2,CCNE1,SKP2
	nicorandil		chemical drug						1,17E-02	BCL2,CASP3,JUN,NOS3
	vitamin D		chemical drug		-0,113	-0,087		0,010	1,17E-02	ADAMTS1,BCL2,CDK1,FGF23,IFNG,INSR,IRF4,PCNA,SGK1,TLR4,TNFSF11,TYMS,VDR
	pyridaben		chemical toxicant	Inhibited	-2,669	-2,496		0,048	1,17E-02	ATP8A2,CCL19,Hist1h2bh,KIF1B,KLF2,LAMC2,LIFR,NFAT5,NFIB,NIPBL,PLCE1,TRPM3,ZHX3
	Pdgf (complex)		complex		1,151	1,372		0,052	1,18E-02	BCL2,CCND2,CDK6,EIF2S1,ERRFI1,F3,IRS2,JAG1,JUN,MCM6,MCM7,NOTCH1,NOTCH3,NTF3,ODC1,PCNA,TGFB3,THBD,TIMP1,TIMP3
	kainic acid		chemical toxicant		1,684	1,967		0,060	1,21E-02	Abcb1b,BCL2,CASP3,CCNE1,CSF1R,E2F1,EGR2,ERRFI1,GADD45B,GPR19,GRIA2,GRIA3,HDC,JUN,KCNQ3,MMP9,NR3C2,NTF3,NTRK2,ODC1,PACRGL,PCNA,PENK,PER1,PTGES,RELN,SLC16A1,TIMP1,TJP1
10782454	THRB	-1,719	ligand-dependent nuclear receptor		-1,241	-1,163		0,016	1,23E-02	CCNB1,CCND2,CCNE1,CCR1,CCR6,CDCA7L,CDK6,CXCL10,CXCR4,DAD1,E2F1,FGFR1,FOXN1,FZD1,FZD4,FZD8,GSN,IGF1R,IGFBP3,IL7,JUN,LEF1,MET,MMP9,NCOR2,NKD1,NME1,NR5A2,PAM,PENK,PER1,PTTG1,RUNX2,SFRP4,THRB,TNFSF11,WNT11,WNT2B
	sulindac		chemical drug						1,23E-02	ALOX15,CCNA2,CCNB1,CCNB2,CCNE1,CDC20,CDC25A,CDC25C,CDC6,CDK1,CDK2,E2F1,E2F3,G0S2,RBL1
	P38 MAPK		group		-1,901	-1,435		0,069	1,26E-02	ABCA1,ASS1,BCL2,CCND2,CCNE1,CCNF,CD36,CD55,CD70,CD80,CLDN5,CTGF,CXCL10,CXCL11,CXCL12,CXCR4,DDIT3,EGR2,F3,FAS,FLNA,HSPA5,HTRA1,IFNG,IGFBP5,IL1RL1,IL1RN,ITGA4,ITGB4,JUN,KDELR3,LAMA3,MAP4,MIF,MMP9,Nedd4,NOS3,NOTCH3,NPR1,PCNA,POSTN,PPARGC1A,RAD51,RARA,RHOB,RUNX2,SGK1,SMAD3,TIMP1,TIMP3,TLR2,TNFRSF1A,TNFSF11,TOP2A,VDR,VEGFC,VLDLR,WNT5A
	halofuginone		chemical drug						1,26E-02	ADD3,AKAP12,B4GALT6,C4A/C4B,Cd24a,CD55,CP,CPA3,CTGF,CTHRC1,EPHX1,F2R,FBLN5,FCER1A,GNG11,IGFBP3,LGALS1,LTBP1,MMP9,MS4A2,PKM,REG3A,SPARCL1,ST3GAL2,TGFB3,TIMP1,Tsc22d3,WNT5A
10930083	PDCD1	1,647	phosphatase		-1,359	-1,442		-0,025	1,28E-02	CCNA2,CST7,GZMB,IFNG,IL21,KPNA2,MKI67,PDCD1,RAB30,SLC7A5,TOP2A
	IND S7		chemical - kinase inhibitor		-1,561	-1,667		-0,035	1,30E-02	C1QBP,CALU,ENO1,ETFA,FH,HAUS7,PGK1,PRDX2,PSMA1
	grape seed extract		chemical drug		-1,758	-1,890		-0,050	1,30E-02	CCNB1,CCNE1,CDK2,CDK6,ENO1,HSPD1,MKI67,NOS3,PCNA
	dichlorovinylcysteine		chemical toxicant	Inhibited	-2,003	-2,060		-0,022	1,30E-02	ACADS,ACAT1,CDK6,ENO1,HAAO,IGF1R,ODC1,PKM,PSMA1
10756455	FLT3	1,050	kinase						1,30E-02	BAK1,BCL2,BCL2L11,CCND2,FOXM1,IFNG,PIM1,RAD51,XRCC6
	SB203580		chemical - kinase inhibitor		1,540	1,026		-0,070	1,35E-02	ADAMTS9,ADRB2,APOBEC3B,AQP1,BCL2,BCL2L11,C4A/C4B,CCL20,CD55,CD80,CDK5R1,CLDN5,CST7,CTGF,CXCL10,CXCL11,DCHS1,DDIT3,ENO1,ETS2,F3,FAS,GMPR,GZMB,HSPA5,IFIT2,IFNG,IGFBP3,IL1RN,ISG20,ITGA4,JUN,LIFR,MMP9,NOS3,NPHS1,NPR1,P4HA1,PDE4B,PENK,POSTN,PPARGC1A,PPARGC1B,PRDX1,PTGES,RUNX2,SGK1,SMAD3,TGFB2,TGFB3,TIMP1,TIMP3,TLR2,TNFRSF11B,TNFSF11,VDR,VEGFC,XYLT1
10706131	CEBPA	-1,174	transcription regulator		-2,108	-1,890		0,031	1,35E-02	Abcb1b,ACOD1,AKAP12,ANPEP,ARHGEF5,ASNS,ASS1,BCL2,CCL20,CCNA2,CCNB2,CCND2,CCR1,CKAP4,COPS5,CSF1,CSF1R,CTNNA1,CXCR4,CYCS,DHCR7,DHFR,E2F1,EGR2,EMCN,EPHX1,EXTL2,F8,FOXM1,FZD1,G0S2,GATA2,GATA6,GP9,H1FX,HAS2,HGF,HSD11B1,HSPA5,IGFBP3,IGFBP4,IL1RN,INSR,IRS1,IRS2,ITGB5,JUN,KLRC1,LEPR,LGALS1,MYBL2,NR5A2,PCNA,PPARGC1A,PPL,PTPN3,RBL1,RUNX2,TGFB2,THBD,THRA,THRB,TIMP4,TNFRSF1A,VCL,VDR,VLDLR
10924223	IGFBP2	1,060	other		-0,464	-0,266		0,060	1,36E-02	CASP3,DDAH1,ELOVL6,ENPP5,ESCO2,IGFBP3,IGFBP4,ITGA6,NF1,POSTN,RBMS3,TGFB3
10757507	CUX1	-1,113	transcription regulator						1,36E-02	ARHGAP32,CCNA2,CCNE2,CDK2,ECT2,FLNA,LIMA1,POLA1,PTK2,RACGAP1,RASIP1,WNT5A
	cyclosporin A		biologic drug		-0,011	-0,215		-0,025	1,38E-02	ADORA2A,ASNS,ATP8A2,AVPR1A,BCAT1,BCL2,BCL2L11,C4A/C4B,CASP3,CD55,CD80,CLDN4,CP,CTGF,CTLA4,CXCR4,DDIT4,EGR2,ELL2,F3,F5,FAS,FGF23,FLNA,Flt1,GZMB,H2AFX,HSPA5,HSPD1,IFNG,IL21,IQGAP2,IRF4,ITGB4,ITPR1,ITPR2,JUN,KCNK3,KLRD1,LAMA3,LAMC2,LYPD3,MCM3,MIF,MMP9,MRC1,Ms4a6b,NDUFB6,NFAT5,NME1,NOS3,ODC1,PA2G4,PAM,PARD3,PASK,PCNA,PDE3B,PKM,POSTN,PRF1,RUNX2,RXRA,SIAH2,SLAMF1,SNRNP70,THOP1,TIMP1,TNFSF11,TNFSF14,UTR…
10908482	SMARCA4	1,015	transcription regulator	Inhibited	-3,907	-3,340		0,078	1,40E-02	ABCA1,ABLIM3,AHNAK,ANO1,ASNS,ATP2B4,BAK1,CCNA2,CCNE2,CCR1,CCR6,CCR8,CDC25A,CDC6,CDK2,CNTN1,CP,CSF1,CTGF,CXCR4,CYP4B1,DGKG,DHFR,DUSP4,DUSP6,DYNC1H1,DYSF,E2F1,EFNB1,ELOVL6,ETS2,F3,FAS,FFAR2,FLNB,FMO2,GCAT,GJB5,GPR68,GPR83,GYS1,HCST,HDAC4,HEPH,IFNG,IGFBP4,IGFBP5,IL20RB,IL7R,ITGA3,ITPR1,JUN,KCNQ3,KDM6B,KIT,LAMA3,LGALS1,MAOB,MAP1B,MCTP2,MN1,MYLK,NR2F2,NRIP3,NRP2,PASK,PDE4B,PER3,PHLDA2,PMEL,PSMB9,PTPN7…
10920860	MYD88	1,067	other		-0,949	-0,481		0,078	1,43E-02	ACOD1,APOBEC3B,CCNL2,CD80,CH25H,CXCL10,CXCL12,ETS2,FANCB,HDC,HSPA5,IFIT2,IFNG,IGFBP5,IL1RN,ITGA4,ITPR2,JAG1,JUN,MARCO,MCM2,MET,MKI67,MLH1,MMP9,MRC1,NOS3,PARP2,PDE4B,PILRA,PLCG1,PTGES,REG3A,TIMP1,TLR2,TNFSF11,TNFSF13B,TSC22D1,USP18,ZC3H12A
	ochratoxin A		chemical toxicant		0,080	0,059		-0,009	1,44E-02	BCL2,CASP3,DDAH1,FAS,MMP9,NOS3,RAD51,TIMP1
	exenatide		biologic drug		-1,139	-1,091		0,025	1,44E-02	ABCA1,CASK,CREBBP,CTGF,IRS2,MMP9,PER1,TXNIP
10917116	ZBTB16	-1,277	transcription regulator		-0,026	0,069		0,025	1,44E-02	BID,CASP3,CCNA2,CCNT2,CCR6,CXCL10,EMB,F2R,GP9,IL7R,KCNJ8,KIT,Klrk1,MMP9,PF4,PIK3R1,RUNX2
10714518	DMRT1	-1,038	transcription regulator						1,44E-02	AR,CDK2,CDKN2C,CHEK1,DHCR7,E2F1,E2F8,GFRA3,HOXB7,IGF1R,IGF2R,IGFBP3,MAP2K3,NCOA2,P4HA1,VCL,VSIG1
	black raspberry extract		chemical drug						1,45E-02	ADAMTS6,AHNAK,AOX1,BUB1,CLDN1,COPS5,DUSP5,H2AFZ,HIP1,HMMR,KIAA0101,LEPR,LOC100909655/RragB,LRBA,Macf1,MAP2K3,MYO10,PHGDH,PLK3,Pvr,SH2D2A,SLC30A1,TOP1,TTC1,UBE2C
	2-deoxyglucose		chemical drug		-1,031	-0,986		0,013	1,45E-02	Abcb1b,AGRP,BCL2,BCL2L11,BID,CASP3,DDIT3,DDIT4,HSPA5,IFNG,INSR,JUN,ODC1,TXNIP
10829649	MIF	1,297	cytokine		-1,587	-1,300		0,063	1,45E-02	ADGRE1,CCR1,CCR4,CCR6,CCR8,CDC34,CXCR4,F2R,GZMB,HGF,IFNG,IL6ST,IL7,IL7R,IL9R,ITGA4,JUN,MET,MMP9,RPS27,TIMP1,TLR4
	Creb		group		-0,566	-0,349		0,042	1,46E-02	ALOX5,ANK3,BAK1,BCL2,COX6A2,CSF1R,CXCL10,DCTN3,DDX28,DUSP4,FAS,Fcrls,FLNB,FXN,GABBR1,GABRR2,GDA,GTF2H3,HAS2,IFNG,INTS7,JUN,Ldha/RGD1562690,LTBP3,MCM3,MIF,NCOA2,NF1,NOS3,P2RX3,PCNA,PDE3B,PDE4B,PENK,PER1,PER2,PGK1,POLA1,POLE,POU2AF1,PPARGC1A,PSMC3IP,PYCR1,RNASEH2A,SLC7A11,Slco1a4,SLIT2,SOX4,TF,TFG,TNFRSF11B,TNFSF11,TRAIP
	nitric oxide		chemical - endogenous mammalian		-0,179	-0,032		0,034	1,49E-02	AR,BCL2,CTGF,CXCL10,CXCL12,DAG1,DDIT3,DUSP6,FAS,FGF7,IFNG,IL7R,JUN,MKI67,MMP9,ODC1,PDIA4,PGF,PPARGC1A,PRKG1,SGK1,TFRC,TIMP3,TLN1,TNFSF13B,TXNRD1,UBE2C,VCL,ZFHX3
10735091	CLDN7	1,114	other		-0,762	-0,778		-0,003	1,51E-02	APLP2,ATP5G1,CA12,CCL20,CKAP4,CTGF,F3,F5,HELZ2,HIST2H2AA3/HIST2H2AA4,HIST2H2AC,LIMA1,MAGED1,MLEC,MMP9,PHGDH,PKMYT1,PLGRKT,PQLC3,SLC35B1,TINAGL1,TJP1,UBE2L6,ZCCHC14
10850259	TASP1	-1,095	peptidase	Activated	2,188	2,236		0,022	1,53E-02	CCNA2,CCNB1,CCNB2,CCNE1,CCNE2
10887461	mir-203	-1,034	microrna		1,514	1,400		-0,052	1,53E-02	E2F3,EZH2,JAG1,LIFR,MMP9
10873706	EPHA2	-1,247	kinase		1,359	1,342		-0,008	1,53E-02	BCL2,CASP3,MMP9,SLIT2,TJP1
	topiramate		chemical drug		0,430	0,447		0,008	1,53E-02	CASP3,NTF3,PHLPP1,PPARGC1A,PTPRF
10723545	TYR	-1,091	enzyme		-0,605	-0,447		0,071	1,53E-02	CCR1,CXCR4,IFNG,KLRC1,KLRD1
	hesperetin		chemical drug		-0,981	-1,000		-0,010	1,53E-02	BCL2,DHCR24,NOTCH1,PCNA,PPARGC1A
10901231	TIMP3	-1,434	other		-1,265	-1,342		-0,034	1,53E-02	FAS,KIT,LAMC2,MET,MMP9
10879750	THRAP3	1,025	transcription regulator		-1,604	-1,715		-0,065	1,53E-02	ACY1,APLP2,Cd24a,HAS2,TXNIP
	benzo(a)pyrene		chemical toxicant		-1,422	-1,239		0,038	1,55E-02	ASPN,BCL2,BCL2L11,BLK,BRCA1,CASP3,CDK14,CDK5R1,CKS1B,DNMT3L,DOK5,ECT2,EPHX1,FZD1,GNAO1,HAS2,HS6ST2,INSR,ITPR1,JUN,KLF2,LDB2,MAD2L1,MAP2K3,MXD3,NBEA,NOS3,PCNA,PPIF,PRKG1,PTPRG,RSRP1,SELENBP1,SEMA5A,SFRP4,SLC1A4,TACR1,TF,TGFB2,TXNRD1
	nitrofen		chemical toxicant		2,259	1,976		-0,086	1,58E-02	AQP1,ENO1,EPAS1,FGFR1,ITGA6,KCNJ8,NOS3,RARA,TGFB3,TGFBR3,TIMP3
	BMI1		transcription regulator		1,019	1,032		0,006	1,58E-02	AURKA,CCNE1,CDC14A,DLC1,KIF1B,MCM3,MET,P4HA1,SMAD3,TUSC3,VEGFC
10746628	TBX21	1,163	transcription regulator		-0,805	-0,789		0,006	1,58E-02	CCR4,CDK6,FAM89B,GZMB,IFNG,IL12RB1,IL1RL1,IL21,IL6ST,PRF1,TNFSF11
	pyridoxine		chemical - endogenous mammalian		-0,475	-0,447		0,012	1,61E-02	APC,EP300,FZD1,JUN,REG3A,SLC6A4
10931708	CD70	1,677	cytokine		-0,794	-0,808		-0,006	1,61E-02	CCND2,CD70,CXCL10,FAS,IFNG,Klrk1
	probucol		chemical drug	Inhibited	-2,356	-2,425		-0,029	1,61E-02	BCL2,CTGF,PSMA1,PSMA2,PSMA3,PSMA4
	tauroursodeoxycholic acid		chemical - endogenous mammalian						1,61E-02	BCL2,CTGF,DDIT3,HSPA5,SCTR,TLR4
	metformin		chemical drug		-1,867	-1,991		-0,028	1,62E-02	ABCA1,BCL2,CASP3,CCND2,CCNE1,DDIT3,DDIT4,F3,FOXM1,HSPA5,IFNG,IGF1R,IL1RN,INSR,IRS1,MMP9,NOS3,PKM,PPARGC1B,RUNX2,SEPP1,SLIT2,SP4,VWF,XBP1
10914371	CTNNB1	-1,164	transcription regulator	Inhibited	-2,588	-2,117		0,070	1,65E-02	ACVR2A,ADGRG2,AGRN,AKAP13,AR,ARL4A,AXIN2,BCL2,BCL2L11,C6,CCNA2,CCND2,CCNE1,CCNE2,Cd52,CELSR1,CENPM,CLDN5,CNTFR,CTGF,CTHRC1,CTNNA1,CTSF,CXCL12,CYP7B1,DDIT3,DIAPH3,DNAJC6,ETV1,F13A1,F2R,FAS,FEN1,FOXC1,FSTL3,GADD45B,GATA2,GET4,GNAO1,HDGF,HOXB7,HSPE1,HTATIP2,HTRA1,IGF2,IGFBP5,IL1R1,IRF4,IRS1,ITGA1,ITGA6,ITSN1,JUN,KIF23,KIFC1,KIT,L1CAM,LAMB1,LAMC2,LEF1,LRP6,MAP4,MEF2D,MME,MMP9,MYLK,NDRG2,NFAT5,NKD1,NO…
	proteasome inhibitor PSI		chemical - protease inhibitor		0,171	0,278		0,037	1,67E-02	BRCA1,CD55,DDIT3,FAS,HSPA5,MCM10,RUNX2,SMAD3,TJP1
	MEL S3		chemical - kinase inhibitor	Inhibited	-2,222	-2,333		-0,037	1,67E-02	C1QBP,CALU,ENO1,ETFA,FH,HAUS7,PGK1,PRDX2,PSMA1
10921550	SRF	1,052	transcription regulator	Inhibited	-2,845	-2,684		0,034	1,71E-02	Abca8a,AKAP12,AVPR1A,BCL2,BCL2L11,CLDN1,CLDN15,CLDN5,CMA1,CPA3,CTGF,CXCR4,DUSP5,EGR2,EPG5,ETV1,EXTL2,FCN1,FGF1,FLNA,FLT4,G0S2,GDA,GLRX3,GP9,GSN,GTF2H5,ITGA1,ITGA6,JUN,Kat6b,LAMA3,LEPR,LMCD1,LRP1,MGAT4A,MMP9,MYLK,OPHN1,OPN3,OSCP1,PDE2A,PRG2,RAB27B,RFC4,SEMA6D,SLC6A4,SVIL,TAL1,TLN1,TMEM44,TNNT2,Tpm2,TUBB4B,VCL
10850826	BCL2L1	1,216	other		-0,275	-0,226		0,014	1,72E-02	ATP8A2,BAK1,BCL2,CASP3,CDC6,CYCS,DHFR,FAS,ITGA3,ITPR1,MMP9,TIMP1,TNFRSF11B,TNFRSF1A
	N-cor		group		0,298	0,128		-0,070	1,76E-02	ABCA1,ACACB,AXIN2,CCR1,CD36,CDK6,CXCL10,ELOVL6,FZD1,IGFBP3,MCTP1,MGA,MMP9,RGL1,RHOB,SGK1,TNFSF11,USP18,XYLT1,ZNF703
10891303	TGFB3	-1,302	growth factor		-1,976	-1,682		0,067	1,76E-02	ASPN,BCL2,HTRA1,JUN,LEF1,LTBP2,MICAL2,MMP9,MYO10,PLK1,PPARGC1A,SERPINE2,SH3PXD2A,TGFB3,TGFBR3,TIMP3,TJP1,TNFRSF11B,TNS1,ZEB2
	HOXA9		transcription regulator	Inhibited	-2,449	-2,304		0,041	1,77E-02	ADD3,AKAP13,ARHGAP11A,BCL2,BCL2L11,CALCRL,CD36,CDC6,CEP350,DLGAP5,ERG,ETS2,FZD1,GATA2,GLRX3,GMNN,GTF2B,IL7R,JUN,KCNA3,KIF20B,KIT,MAFB,NFIA,OSBPL8,P2RX3,PIM1,PTPRG,RCBTB2,SOX4,TSC22D1,USP1,YES1
	Tgf beta		group		-2,121	-1,930		0,032	1,78E-02	ABCA1,BACH1,BCL2,CCND2,CCNE1,CDK2,CDK6,CSF1,CSF1R,CTGF,CTLA4,CXCL10,CXCR4,EGR2,GADD45B,GZMB,IFNG,IGFBP3,IGFBP5,IL21,JAG1,JUN,KDM6B,LAMA3,LIF,MET,MIF,MMP9,MN1,NFAT5,NOS3,PDCD1,POSTN,RUNX2,TIMP1,TIMP3,TLR2,TNFRSF11B,TNFSF11
	CALCA		other		-0,471	-0,350		0,029	1,82E-02	ADD3,AHNAK,AKAP13,ANK3,CXCR4,GOLGB1,LIMA1,LRBA,MKI67,MME,NDRG2,ODC1,P2RX3,Plekha6,PLXDC2,RUNX2,SEC61B,TACR1,TNS1
10767465	IL24	1,063	cytokine		1,067	1,209		0,048	1,83E-02	BAK1,BCL2,BCL2L11,CASP3,DDIT3,FAS,HSPA5,IFNG,XBP1,XRCC6
10781337	EGR3	1,002	transcription regulator		0,811	0,853		0,014	1,83E-02	EFNB1,GINS2,JUN,NF1,NOTCH1,PDE3A,SLC15A2,SLIT2,TNFSF11,ZNF292
10746745	PCGF2	-1,061	transcription regulator		-0,590	-0,666		-0,026	1,83E-02	CCND2,CCNE1,CDC25A,CDK6,HOXB7,IFNG,JAG1,NOTCH1,NOTCH3,SMAD3
10892352	JAG2	-1,298	growth factor	Inhibited	-2,425	-2,547		-0,039	1,83E-02	CCL20,CCL24,CCR1,CCR8,IL1R1,IL1RN,JAG1,MIF,NOTCH1,NOTCH3
	carbon tetrachloride		chemical toxicant		-0,484	-0,198		0,051	1,84E-02	ABCC4,AOX1,ASS1,CASP3,CCR1,CREBBP,CTGF,CXCL10,DDIT3,DHFR,FGFR4,Flt1,FOXM1,GADD45B,HDGF,HGF,HSPD1,IFNG,IGF2R,IGFBP5,ITGA8,JUN,MMP9,NDRG2,ODC1,PCNA,PDGFC,QDPR,RALB,SCTR,Slco1a4,SMAD3,SMURF2,TF,TGFB2,TIMP1,TIMP3
10877952	IFNB1	-1,055	cytokine		-0,001	0,185		0,039	1,87E-02	ACOD1,AXL,BAK1,BCL2,Bst2,CASP3,Cd24a,CD80,CH25H,CLEC4E,CLSTN1,CXCL10,CXCL11,E2F1,F2R,GLIS2,Gvin1 (includes others),IDI1,IFIT2,IFNG,IL1R1,ISG20,LAMB1,MCM10,MCM6,MMP9,NFIX,NID2,NOCT,NOTCH1,PDCD1,PMEL,RAD51,SPRY2,SQLE,TIMP1,TNFRSF4,Tpm2,USP18,VCL,VDR
10874198	TNFRSF9	1,580	transmembrane receptor		-0,654	-0,686		-0,011	1,88E-02	ANPEP,BCL2,CCR6,CD80,FAS,IFNG,MMP9,PRF1
10850775	TRIB3	1,054	kinase		-0,585	-0,705		-0,043	1,88E-02	ASNS,CDC25A,DDIT3,DDIT4,GARS,MTHFD2,PSAT1,RUNX2
	Akt		group		-1,717	-1,524		0,033	1,91E-02	AR,BAK1,BCL2,BCL2L11,BID,BRCA1,CCND2,CD36,CP,CTGF,CXCL10,CXCL12,CXCR4,EGR2,EPAS1,F3,FAS,FOXM1,GATA2,IGF1R,IGF2,IL7R,INSR,JUN,LEF1,MMP9,NOTCH1,NRP2,PCNA,PPARGC1A,RAD51,RHOB,RRM2,RUNX2,SEMA6D,SKP2,SLC1A2,TJP1,TLR2,TNFSF14,UTRN,XBP1
	let-7a-5p (and other miRNAs w/seed GAGGUAG)		mature microrna		-1,332	-1,780		-0,086	1,92E-02	AARSD1,AURKB,CAPG,CASP3,CCND2,CCNE1,CDC25A,CDK6,DAD1,DOCK5,DSP,FANCD2,GYS1,ITGA1,ITGA4,MMP9,POLD2,POLR2C,PPP1R7,PXDN,RHOB,SLC1A4,SPCS3,SPRYD4,TLR4,TMEM2,TYMS,UHRF1
	folic acid		chemical - endogenous mammalian		0,166	0,196		0,010	1,93E-02	APC,EP300,FZD1,HDAC4,IGF2,JUN,PCNA,PTH1R,TEK,TYMS,UNG
	gemcitabine		chemical drug		-0,464	-0,304		0,052	1,99E-02	BCL2,CCNB1,CDC25A,CXCL12,CXCR4,DCK,FAS,MDK,PEBP1,PKM,RAD51,TP73
10828884	PIM1	1,534	kinase		-0,227	-0,061		0,047	2,02E-02	BCL2,CCNB1,CCND2,CDC25A,CTLA4,IFNG,IGF1R,IGFBP5,INSR,MET,PIM1,PPARGC1A,SKP2
10911250	RORA	-1,024	ligand-dependent nuclear receptor	Inhibited	-2,348	-2,183		0,049	2,06E-02	ABCA1,ACACB,ADGRL1,Aox3,ASNS,CCL24,CCNB1,CCR6,CD36,CH25H,CXCL10,CYP7B1,DHCR24,ELOVL6,GADD45B,HSD17B7,IFNG,IL21,ITPR1,Mcpt1,NOCT,NR1D1,NSDHL,NTRK2,PPARGC1A,SDR9C7,SELENBP1,SEMA3F,SLC1A2,SLC2A13,SLC2A3,SLC41A2,Slco1a4,Sult1a1,VLDLR
10925294	COPS8	1,117	other	Activated	1,914	2,000		0,043	2,07E-02	CCND2,CCNE1,CDK2,CDK6
	estriol		chemical - endogenous mammalian		1,129	1,000		-0,065	2,07E-02	IFNG,IRS1,IRS2,PIK3R1
10738707	WNT3	1,007	other		0,637	0,686		0,029	2,07E-02	APC,ITGA6,POSTN,RUNX2
	MIR320		group		-0,202	-0,371		-0,086	2,07E-02	E2F1,ETS2,MMP9,TFRC
	2-hydroxy-1-naphthylaldehyde isonicotinoyl hydrazone		chemical reagent		-0,884	-0,927		-0,022	2,07E-02	CCNB1,CCND2,CCNE1,CDK2
	bevacizumab		biologic drug		-1,000	-1,000		0,000	2,07E-02	ANGPT2,CXCL12,CXCR4,PGF
	vismodegib		chemical drug		-0,957	-1,000		-0,022	2,07E-02	BCL2,MKI67,TNFRSF11B,TNFSF11
10787706	ZNF91	-1,147	transcription regulator		-1,172	-1,000		0,086	2,07E-02	DDAH1,ENPP5,POSTN,TGFB3
10833523	LIMS1	-1,011	other		-2,122	-1,993		0,065	2,07E-02	BCL2L11,CTNNA1,TGFB2,TJP1
	naringin		chemical - endogenous non-mammalian						2,07E-02	BAK1,BCL2,MMP9,TNFRSF11B
10933017	PHF8	-1,171	enzyme						2,07E-02	CCNE1,CDC25A,E2F1,RBL1
10786590	PBRM1	-1,086	other						2,07E-02	CCNB1,CDK1,CENPE,CENPF
	TIP60		complex						2,07E-02	MCM3,MCM4,PCNA,RBL1
10771389	HPSE	1,023	enzyme						2,07E-02	F3,HGF,IRS1,MMP9
10903896	FBXO32	-1,175	enzyme		1,834	1,914		0,019	2,07E-02	ABCC4,ALG12,AXIN2,BCL2L11,CCL20,CCND2,ERP44,HSPA5,IL1R1,ISYNA1,ITGA3,LEF1,Manf,NANS,PTGES,PYCR1,RPN1,VIMP,XBP1
	PI3K (complex)		complex		-0,980	-0,625		0,062	2,09E-02	ABCA1,ABCC4,ADRB2,BAK1,BCL2,BCL2L11,CASP3,CCNB1,CCND2,CCNE1,CCR1,CD55,CDK5R1,CTGF,CXCL10,CXCR4,DDIT3,E2F1,FRY,GATA2,IFNG,IGF1R,IGF2,IL1RN,IL7R,JUN,KLF2,LEF1,LTBP2,MMP9,MRC1,MTHFD2,NME1,NOS3,NOTCH1,PIM1,PMEL,POSTN,PRDX2,RHOB,SEMA6D,SGK1,SLC12A7,SMN1/SMN2,STMN1,TLR4,TXNIP,XBP1
	miR-204-5p (and other miRNAs w/seed UCCCUUU)		mature microrna		2,139	1,912		-0,086	2,09E-02	AURKB,EFNB1,HOXB7,ITGB4,MMP9,SOX4,TRPS1
	epoxomicin		chemical - protease inhibitor		0,623	0,799		0,074	2,09E-02	BCL2L11,DDIT3,H2AFZ,HSPA5,IRS2,PSMA2,RAD51
10865715	CD9	-1,137	other		0,308	0,308		0,000	2,09E-02	CASP3,ITGA3,ITGA6,MMP9,TJP1,WNT2B,WNT5A
	Ubiquitin		group		0,053	0,000		-0,022	2,09E-02	BCL2L11,DDIT3,FAM89B,HSPA5,HSPD1,POU2AF1,RARA
10702025	AHI1	-1,156	other		-1,065	-1,134		-0,026	2,09E-02	CMTM7,GRHL1,IL1RN,IL4I1,LMCD1,NTRK2,SV2B
	MECOM		transcription regulator		-1,293	-1,172		0,055	2,09E-02	E2F1,GATA2,ITGA6,ITGB4,ITPR2,PBX1,ZFPM2
10719847	CEACAM1	-1,063	transporter		-0,063	0,000		0,022	2,11E-02	ANGPT2,CD80,CXCR4,IFNG,IGF1R,NOTCH3,TEK,TIE1,VEGFC
	tetrachlorodibenzodioxin		chemical toxicant		-0,834	-0,801		0,006	2,13E-02	ACTL6A,AR,ASNS,BCAT1,BCL2,CAMK2N1,CBR1,CCNA2,CCNE1,CCNE2,CD36,Cd52,CDK2,CMA1,CTLA4,CYP2S1,CYP4B1,DHFR,E2F1,E2F8,ETS2,FAS,FMO2,GRHPR,HDAC4,IFNG,IGF2,INPP5A,IRS1,JAG1,JUN,KCNA3,KIF1B,KLF2,LYST,MAD2L1,MARCO,MEGF10,MINOS1-NBL1/NBL1,MYO10,NCF4,Nedd4,NME1,ODC1,PCNA,PDE4B,PF4,PLXNA2,PMM1,S1PR1,SLC2A3,Slco1a4,SLCO2B1,TGFB2,TGFB3,TIMELESS,TP73,VEGFC,VLDLR
10928636	ERBB4	1,021	kinase		1,074	1,103		0,007	2,15E-02	BRCA1,CXCL12,DDIT3,FGF7,GPAA1,IGF2,IGFBP4,IGFBP5,JUN,MAP2K3,PGK1,SERPINA3,SERPINE2,SLK,SPARCL1,TIMP3,TLN1,WWP1
10742288	ITK	-1,213	kinase	Inhibited	-2,825	-2,561		0,063	2,15E-02	ARAP3,CCR8,CD244,CPNE7,CRIM1,F2R,FAS,IFNG,IL21,ITGA1,KLRC1,KLRD1,Klrk1,LPAR6,SCIMP,SPRY2,SRGAP3,TF
10730266	NKX2-3	-1,100	transcription regulator		-0,617	-0,596		0,003	2,17E-02	ADAP1,ANGPT2,ASNS,CCNB2,CD36,CENPW,CEP55,CLEC1A,CXADR,EMCN,FAM46A,GMPR,HELZ2,HIST2H2AA3/HIST2H2AA4,HIST2H2AC,HMMR,IL7R,KLF2,MAMDC2,MCTP1,NOS3,NR2F1,NT5DC2,PAWR,PHGDH,PLA1A,POSTN,PSAT1,PSMB9,RNF213,SDPR,SERPINE2,SHMT2,TXNDC12,UACA,UBE2L6,USP18
	phorbol myristate acetate		chemical drug		-0,263	0,211		0,043	2,19E-02	ABCA1,ADAMTS1,ADORA2A,ANGPT2,ARHGAP32,ATP2B4,AURKA,AURKB,AXL,BAK1,BCL2,CAPG,CCL20,CCNA2,CCND2,CCNE1,CD36,CD55,CD70,CDK1,CDK5R1,CEMIP,CH25H,CLDN1,CREBBP,CSF1,CSF1R,CTGF,CTLA4,CXCL10,CXCR4,DBP,DDIT4,DEK,DTL,DUSP5,DUSP6,DUSP8,E2F1,E2F3,EGR2,EP300,ERCC6L,ERRFI1,ETS2,F3,FAS,FFAR2,FGF7,FSTL3,FZD1,GATA2,GLRX3,GPR55,GPR83,GTF2B,H1FX,HAS2,HDC,HGF,HJURP,HMBS,HOXB7,HSD11B1,HSPA5,IFNG,IGF2,IGFBP3,IGFBP5,IL12…
	minoxidil		chemical drug						2,21E-02	AXIN2,LEF1
	MICU1		other						2,21E-02	BCL2,CYCS
	CDK4/6		group						2,21E-02	CDK6,E2F8
	Pdgfra-Pdgfrb		complex						2,21E-02	CSF1,TIMP1
	SEW 2871		chemical reagent						2,21E-02	CXCL10,S1PR1
	perindoprilat		chemical drug						2,21E-02	LRP1,MMP9
	SFTPA2		other						2,21E-02	HSPA5,XBP1
10792604	MCPH1	1,416	other						2,21E-02	BRCA1,CHEK1
10772653	APBB2	-1,504	other						2,21E-02	LRP1,TYMS
10841011	POFUT1	1,047	enzyme						2,21E-02	NOTCH1,NOTCH2
10894939	NTN4	-1,345	other						2,21E-02	CDH5,TJP1
10881590	FBXO44	1,133	other						2,21E-02	ADRB2,BRCA1
10879817	AGO1	-1,141	translation regulator						2,21E-02	BCL2L11,CXCR4
10729027	ZFP91	1,026	transcription regulator						2,21E-02	CCL19,TNFSF13B
	lauroylcarnitine		chemical - endogenous mammalian						2,21E-02	CLDN1,CLDN4
	Hya		other						2,21E-02	CD80,CTLA4
10814521	NCEH1	1,144	enzyme						2,21E-02	DDIT3,HSPA5
10879797	AGO3	-1,123	translation regulator						2,21E-02	BCL2L11,CXCR4
	PTPase		group						2,21E-02	ABCA1,IRS1
	CHIR-124		chemical reagent						2,21E-02	RRM2,TP73
	dinaciclib		chemical drug						2,21E-02	HSPA5,XBP1
	AZD7762		chemical drug						2,21E-02	CCNB1,RAD51
	GH2		other						2,21E-02	INSR,PIK3R1
10908576	PRKCSH	1,118	enzyme						2,21E-02	PKD1,PKD2
10863950	MCM2	1,780	enzyme						2,21E-02	LMNB2,MCM4
	miR-511-5p (miRNAs w/seed UGUCUUU)		mature microrna						2,21E-02	CD80,TLR4
10938824	mir-95	1,039	microrna						2,21E-02	AR,BRCA1
10741076	E4F1	-1,147	transcription regulator						2,21E-02	CCNA2,IDS
10799017	NID1	-1,089	other						2,21E-02	NID2,PTPRF
10889965	BAZ1A	-1,019	other						2,21E-02	IGFBP3,TNFSF11
10775080	DR1	-1,013	transcription regulator						2,21E-02	DHFR,ETS2
10752603	MCM4	1,788	enzyme						2,21E-02	LMNB2,MCM4
10926930	MCM3	1,296	enzyme						2,21E-02	LMNB2,MCM4
10830583	SEC63	1,013	transporter						2,21E-02	PKD1,PKD2
	DST		other						2,21E-02	DDIT3,HSPA5
	cyclo(iso-Asp-GR)-LLIIKLAKLAKKLAKLAK		chemical reagent						2,21E-02	BCL2,CASP3
10809856	ORC6	1,624	other						2,21E-02	LMNB2,ORC6
10870791	ORC1	3,036	other						2,21E-02	LMNB2,MCM4
	BBC3		other						2,21E-02	PRDX1,STMN1
	AGO4		translation regulator						2,21E-02	BCL2L11,CXCR4
10884599	NPAS3	-1,025	other						2,21E-02	FGFR1,RELN
	DBF4B		other						2,21E-02	CHEK2,H2AFX
10879257	CDC20	3,945	other						2,21E-02	CCNB1,UBE2C
10821255	GPBP1	-1,181	transcription regulator						2,21E-02	ADA,TOP2A
10890982	MED6	1,042	transcription regulator						2,21E-02	AURKA,IFIT2
10870098	USP1	1,399	peptidase						2,21E-02	FANCD2,USP1
10793140	LAMB2	-1,513	enzyme						2,21E-02	LAMA5,LAMB1
	amsacrine		chemical drug						2,21E-02	JUN,MMP9
	beta-lapachone		chemical drug						2,21E-02	E2F1,NOS3
	tautomycin		chemical - endogenous non-mammalian						2,21E-02	AR,RXRA
	trimetazidine		chemical drug						2,21E-02	CTGF,PPARGC1A
	palmitoylcarnitine		chemical - endogenous mammalian						2,21E-02	CLDN1,CLDN4
	3,4-dihydroxybenzaldehyde		chemical - endogenous non-mammalian						2,21E-02	CCND2,PARK7
	oxazepam		chemical drug						2,21E-02	GADD45B,TSC22D1
	ingenol-dibenzoate		chemical reagent						2,21E-02	CD36,CD55
10802741	SMAD2	-1,057	transcription regulator		-0,931	-0,753		0,047	2,22E-02	BCL2L11,CDH5,CTGF,DAPK1,FSTL3,GADD45B,GZMB,HAS2,IFNG,MET,MMP9,NOS3,RUNX2,S1PR1,SMAD3,TIMP3,VEGFC
10830303	HDAC2	1,028	transcription regulator	Inhibited	-2,552	-2,524		0,007	2,24E-02	ALOX5,APEX1,BRCA1,CCNE2,CDK2,CDT1,F3,FAS,FOXM1,LIG1,MCM10,MCM3,MCM5,MCM7,MMP9,NASP,ODC1,POLD2,POLL,PRIM2,RAD54L,RHOB,SDPR,SMN1/SMN2,THEMIS
10755035	TP63	1,082	transcription regulator		1,000	1,230		0,036	2,25E-02	ACTL6A,ADA,ADAMTS1,APC,BCL2L11,BRCA1,CASP3,CCNA2,CCNB1,CCND2,CCNE1,CCNT2,CDC25C,CDK1,CDK6,CXCR4,DAP3,DDIT4,DUSP6,F2R,F3,FANCA,FAS,GLS2,IGFBP3,INSR,ITGA3,ITGA4,ITGB4,JAG1,JAG2,KIF23,L1CAM,MAD2L1,MAP2K3,MCM10,MLH1,NOTCH1,NOTCH3,PCNA,POLD2,POSTN,RACGAP1,RAD51,RUNX2,SLC7A11,SMAD3,SMURF2,TGFB2,TGFB3,THY1,TIMP3,TINAGL1,TNFRSF1A,TP73,VDR,WNT5A,ZEB2
10834837	TSC1	-1,211	other		0,586	0,551		-0,011	2,25E-02	BCL2,DDIT3,EGR2,FAM129A,FLNA,IFNG,IRS1,IRS2,PDCD1,RPS6KB1
10931893	CUL4B	1,032	other		0,480	0,391		-0,046	2,25E-02	AXIN2,CDC6,CDK2,E2F1,FANCB,IGFBP3,KMT2C,MCM8,NME1,PSMA1
	emodin		chemical drug		-0,111	-0,199		-0,034	2,25E-02	AR,BCL2,CCR1,CLDN4,CLDN5,CXCR4,HSPA5,MKI67,MMP9,TLR4
	PP1		chemical - kinase inhibitor		-0,292	-0,447		-0,050	2,25E-02	ANGPT2,BCL2L11,CCND2,CDC6,CDK2,CXCR4,IL1RN,JUN,ODC1,TJP1
10934445	OGT	-1,255	enzyme		-1,148	-1,093		0,018	2,25E-02	FOXM1,INSR,JUN,JUP,NDUFA9,NDUFB6,NDUFC2,PLK1,PPARGC1A,SKP2
10710028	ARNTL	-1,013	transcription regulator	Inhibited	-3,087	-2,915		0,059	2,25E-02	AGRP,DBP,ELOVL6,HMGCS2,NR1D1,PER1,PER2,PER3,PPARGC1B,RICTOR
	eflornithine		chemical drug	Inhibited	-3,087	-3,072		0,005	2,25E-02	CCNE2,CDK1,CDK2,DHFR,MAD2L1,ODC1,ORC1,PCNA,PLK1,TYMS
10777731	WHSC1	1,963	enzyme						2,25E-02	BCL2,CCND2,CCNE2,CDC25A,CXCR4,GLS2,HAT1,HDAC4,JUN,KMT2C
	miR-132-3p (and other miRNAs w/seed AACAGUC)		mature microrna		1,969	1,764		-0,086	2,26E-02	ARHGAP32,EP300,IFNG,MMP9,SOX4,TJP1
	diallyl trisulfide		chemical - endogenous non-mammalian		0,498	0,557		0,025	2,26E-02	ABCC4,BCL2,CCNB1,CDC25C,FAS,JUN
	magnesium		chemical - endogenous mammalian		0,266	0,152		-0,057	2,26E-02	FGF23,RUNX2,TNFRSF11B,TRPM7,VDR,ZDHHC17
10912058	CYB5R4	1,053	enzyme		0,237	0,054		-0,075	2,26E-02	CD36,DDIT3,EIF2S1,HSPA5,PPARGC1A,XBP1
	miR-218-5p (and other miRNAs w/seed UGUGCUU)		mature microrna		0,099	-0,106		-0,086	2,26E-02	CASP3,CDK6,PIK3C2A,PLCG1,RICTOR,RUNX2
10848008	FSHB	-1,018	other		-0,259	-0,128		0,054	2,26E-02	CCND2,CTGF,ITGB5,KITLG,SGK1,TJP1
	vitamin K2		chemical drug		-0,911	-0,728		0,075	2,26E-02	AR,CSF1,GATA6,GPRC5B,MATN2,TNFRSF11B
	miR-203a-3p (and other miRNAs w/seed UGAAAUG)		mature microrna		-1,522	-1,726		-0,086	2,26E-02	ABL1,CDK6,E2F3,EZH2,PARK7,RUNX2
10706454	KLK4	1,023	peptidase						2,26E-02	CCNB1,CCNB2,CDC34,CHEK1,MKI67,PCNA
	desmopressin		biologic drug		-2,051	-1,893		0,042	2,26E-02	ADD3,AHNAK,ANK3,CAPG,ENO1,F8,FLNA,GOLGB1,LIMA1,LRBA,MME,NDRG2,NFAT5,Plekha6,PLXDC2,SEC61B,TNS1,Tpi1 (includes others),VDAC1,VWF
10714745	IL33	1,231	cytokine		0,088	0,278		0,048	2,28E-02	ABCA1,ACAT1,ADAMTS1,CD36,CLEC4E,CXCL10,EGR2,IFNG,IL1RL1,JAG1,LEPR,PLCG1,PRG2,TNFSF11,TPSAB1/TPSB2,ZC3H12A
10721388	SPIB	1,136	transcription regulator		-1,259	-0,961		0,075	2,28E-02	Bst2,CD244,CD80,EGR2,FAM46C,IRF4,KDM6B,KIT,P2RY12,PTPRF,RAD51B,Siglech,TCEANC2,TENM4,TNFRSF11B,XBP1
	IFN alpha/beta		group		-1,807	-1,543		0,067	2,28E-02	ARHGEF10,AXL,BCL2L11,BID,CCL24,CD80,CXCL10,FGL2,GAS7,IFIT2,IFNG,IL20RB,IL7,MRC1,TLR2,TNFSF13B
	miR-155-5p (miRNAs w/seed UAAUGCU)		mature microrna		1,564	1,100		-0,086	2,29E-02	AICDA,ANKFY1,BACH1,BRPF3,CCL20,CHAF1A,CLDN1,CSF1R,CTLA4,DSG2,FGF7,FMNL2,HSD17B12,IFNG,MAFB,MET,METTL7A,MLH1,MYO10,PDE3A,PIK3R1,POLE3,PPL,PPP5C,RAB27B,SLC30A1,SYNE2,TRIP13,TXNDC12,TXNRD1
	CD 437		chemical drug		-1,434	-1,844		-0,069	2,30E-02	AK2,APC2,ARL2,CDC25C,CLIC1,COX7B,CST7,E2F1,EIF4A2,ENO1,ERH,F3,FAS,JUN,KIAA0101,KIF2C,KPNA2,LGALS1,MTCH2,NME1,ODC1,POLR2G,PSMA4,RPL13,RPS27,SAP18,SLC30A5,SLIRP,SNRPF,SOX4,SP140,SSBP1,SSR2,STOML2,TIMM8B,TOPBP1
	ATR		kinase		1,387	1,387		0,000	2,30E-02	CDK14,FAS,MET,PCNA,RRM2
10932162	mir-221	1,036	microrna		1,342	1,247		-0,043	2,30E-02	KIT,MMP9,PIK3R1,TIMP3,ZEB2
10823949	LRAT	1,024	enzyme		1,087	1,213		0,057	2,30E-02	CCNA2,CCNB1,CCNE1,CYP26A1,HGF
10897428	CSF2RB	-1,204	transmembrane receptor		-0,323	-0,152		0,086	2,30E-02	ADGRE1,BCL2,CCND2,JUN,PIM1
	CFB		peptidase		-0,608	-0,447		0,072	2,30E-02	C4A/C4B,DDIT3,HSPA5,TGFB2,THBD
10914162	mir-26	-1,038	microrna		-0,471	-0,628		-0,072	2,30E-02	BCL2,CCND2,CCNE1,EZH2,PHF6
10929842	PER2	-1,443	transcription regulator		-0,981	-1,000		-0,010	2,30E-02	CCNE1,DBP,PER1,PER2,PER3
	I kappa b kinase		complex	Inhibited	-2,064	-2,224		-0,072	2,30E-02	BRCA1,FANCA,FANCD2,RAD51,RAD51C
10889649	HDAC9	1,052	transcription regulator						2,30E-02	BCL2,CCNB1,JUN,KLF2,SMARCA2
10895152	KITLG	-1,526	growth factor		-1,367	-0,995		0,070	2,31E-02	ALOX5,AXL,BCL2,BCL2L11,CASP3,CCNA2,CCNE1,Cd24a,CLIC1,CMA1,CSF1,CTGF,CXCR4,DHCR24,FGFR1,GAS6,GRIA2,IFNG,IGF1R,IGFBP3,IL1RL1,IL1RN,KIT,KPNA2,MARCO,MME,MS4A2,NOS3,OGG1,PGLS,PIK3IP1,PIM1,PKM,PLCL2,TACR1,TAL1,TNFRSF1A,TPH1,TPSAB1/TPSB2,TXNIP
	paraquat		chemical toxicant		-2,078	-1,817		0,056	2,32E-02	ADGRE1,ANGPT2,ATP8A2,BAK1,BID,CCL19,CTGF,FAS,Hist1h2bh,KIF1B,KLF2,LAMC2,LIFR,MMP9,NFAT5,NFIB,NIPBL,PLCE1,SLC7A11,TIMP1,TRPM3,ZHX3
10907574	RARG	-1,224	ligand-dependent nuclear receptor		-0,796	-0,689		0,055	2,34E-02	ABCA1,CYP26A1,EGR2,FOXC1,HAS2,JUN,LAMB1,MAFB,RARA,STRA6,THBD
10892007	DICER1	-1,070	enzyme		1,281	1,176		-0,022	2,38E-02	AGRP,ANGPT2,ANPEP,BCL2L11,CAMK2A,CASP3,CCND2,CXCR4,DHCR24,EGR2,GZMB,HSD17B7,IFNG,IGF2,IGF2R,JUN,MMP9,NANOS1,NOS3,NOTCH1,NPHS1,P2RX3,PELI2,PRF1,RANGAP1,RBFOX2,RICTOR,RTN1,S1PR1,SERTAD4,SFRP4,SLC4A4,SPRY2,TEK
	FOXC2		transcription regulator	Inhibited	-2,878	-2,718		0,049	2,38E-02	ADRB2,CASP3,CXCR4,INSR,IRS1,IRS2,ITGB5,MMP9,NOTCH1,PPARGC1A,RUNX2,WNT5A
	luteolin		chemical - endogenous non-mammalian		1,588	1,401		-0,064	2,39E-02	AR,BCL2,CASP3,CDK6,CXCL10,FAS,IGF1R,IRS1,JUN,MMP9,MTDH,NR2F2,TLR4
	miR-21-5p (and other miRNAs w/seed AGCUUAU)		mature microrna		1,157	0,855		-0,086	2,39E-02	CDC25A,CDH5,CDK6,FAS,IFNG,JAG1,NFIB,PIK3R1,Spry1,SPRY2,TGFB2,TIMP3,TNFRSF11B
10881437	TNFRSF8	2,542	transmembrane receptor		-0,773	-0,729		0,012	2,39E-02	AHNAK,ALDH18A1,CXCR4,FAS,GZMB,IFNG,IRF4,MRTO4,ODC1,PCDH7,PRF1,TNFRSF8,VCL
	Immunoglobulin		complex		1,202	1,193		-0,001	2,40E-02	AICDA,ANPEP,BCL2,CCND2,CCNE1,CCR6,CD80,CDK2,CDK6,CSF1,CSF1R,CXCL10,CXCL11,DYSF,EGR2,ETS2,F3,FAS,FCGR3A/FCGR3B,FGF23,FLNB,GAS7,GMPR,IFNG,KLRC1,KLRD1,LAG3,MICAL2,MMP9,MZB1,NOS3,PDIA6,STAB1,TFRC,TIMP1,TLR2,XBP1,YBX3
10929232	PAX3	1,048	transcription regulator		-1,936	-1,850		0,046	2,44E-02	ASNS,ASS1,ATN1,ATP2B4,CCNE1,CDC6,CLDN5,CXCR4,DNM1,EGR2,EIF2S1,F3,G0S2,IL7R,IRS1,LRRC17,MCC,MET,MMP9,NUDT1,PCNA,PGF,PHGDH,PPP1R7,PTPN3,PXDN,RHOB,SNRK,SOX4,TEK,TGFB2,TIMP3,TSC22D1,YARS,ZFP36L2
10804127	FGF1	-1,389	growth factor		0,676	0,603		-0,015	2,47E-02	AXIN2,CTGF,DUSP6,FAM101B,FGFR1,FHOD3,FZD1,FZD8,HAS2,IKZF2,IRS1,JUN,LRRC17,NDNF,NOS3,NOTCH1,NOTCH3,ODC1,POSTN,TGFB2,TGFB3,TIMP3,VEGFC
10729024	CNTF	-1,223	cytokine		0,170	0,231		0,017	2,53E-02	BDH1,CASP3,CNTFR,FGFR1,IL6ST,IRS1,LIF,LIFR,NOTCH1,NR2C1,NTF3,PENK,REG3A,SERPINA3,SLC16A1,TIMP1,WNT5A
10921274	SATB1	-1,222	transcription regulator	Activated	2,184	2,107		-0,014	2,59E-02	APC,BCL2,CTNNA1,DSTYK,DUSP4,EPAS1,F5,FAM129A,FERMT2,GADD45B,HELZ2,IL1R2,IL7,IL7R,KITLG,KLF2,LAG3,PDCD1,PIK3IP1,S1PR1,SGK1,SIPA1L2,SMAD3,SP4,TMEM117,TMEM2,TNFRSF8,TNFSF13B,TRPS1,UBE2L6,UHRF1
	(+)-catechin		chemical drug						2,60E-02	HSPA5,RUNX2,SLC16A1
	(-)-gossypol		chemical drug						2,60E-02	BCL2,CASP3,PCNA
10762910	MN1	-1,485	other						2,60E-02	BCL2L11,TNFRSF11B,TNFSF11
	Vla-4		complex						2,60E-02	BCL2,F3,KIT
10846781	TFPI	-1,072	other						2,60E-02	CASP3,F3,VLDLR
10865672	CD27	-1,150	transmembrane receptor						2,60E-02	CD70,CXCL10,IFNG
10870948	FAF1	-1,088	other						2,60E-02	AXIN2,RUNX2,TNFSF11
10725494	ERN2	1,013	kinase						2,60E-02	DDIT3,HSPA5,XBP1
	miR-185-5p (and other miRNAs w/seed GGAGAGA)		mature microrna						2,60E-02	CCNE1,CDK6,CORO2B
10852595	SOX18	1,062	transcription regulator						2,60E-02	BCL2,PROX1,RXRA
10901783	APAF1	-1,005	other						2,60E-02	BCL2,DDIT3,HSPA5
10880228	OPRD1	-1,038	g-protein coupled receptor						2,60E-02	GZMB,IFNG,PRF1
10773290	WFS1	1,079	enzyme						2,60E-02	DDIT3,HSPA5,XBP1
10880204	EPB41	-1,097	other						2,60E-02	SCN5A,SPTAN1,TNFRSF1A
10920352	TREX1	1,177	enzyme						2,60E-02	CXCL10,IFIT2,USP18
10832128	TFF2	-1,034	other						2,60E-02	CCNA2,CCND2,CCNE1
10780630	RNF17	1,018	other						2,60E-02	MXD3,ODC1,SERPINA3
10788899	ADAM9	-1,050	peptidase						2,60E-02	ITGA3,SLIT2,TIMP1
10796476	MRC1	-1,653	transmembrane receptor						2,60E-02	ACOD1,CXCL10,IFNG
10833180	Srgn	1,110	other						2,60E-02	CMA1,Mcpt4,TPSAB1/TPSB2
	LGK-974		chemical drug						2,60E-02	AXIN2,LEF1,NKD1
	silicon phthalocyanine		chemical drug						2,60E-02	CCNE1,CDK2,CDK6
	aurintricarboxylic acid		chemical drug						2,60E-02	GRIA2,IGF1R,PIM1
	leucovorin		chemical - endogenous mammalian						2,60E-02	CDK1,CDK2,TYMS
	floxuridine		chemical drug						2,60E-02	CCNB1,TYMS,UNG
	sparfosic acid		chemical drug						2,60E-02	BCL2,BCL2L11,TP73
	resveratrol		chemical drug		-1,070	-1,126		-0,009	2,64E-02	ALOX5,AR,BCL2,CASP3,CCNB1,CCND2,CD36,CDK2,CDK6,CREBBP,CSF1R,CXCL10,DAPK1,DDIT3,E2F1,EP300,F3,FAS,FOXO4,FXN,HDGF,HSPA5,IGF2,IGFBP3,IL7R,ITGA1,JAG1,JUN,MMP9,NDUFA2,NOS3,NOTCH1,PCNA,PPARGC1A,PPP1R13B,RAN,RICTOR,TFRC,TGFB2,TNFRSF11B,TNS1,TP73,VDR,XBP1
10719530	APOE	-1,101	transporter		-0,629	-0,842		-0,051	2,64E-02	ABCA1,ABCA2,ACAT1,ADGRE1,ARHGEF12,BCAM,CASP3,CCND2,CD36,CD80,CSF1,CTGF,F2R,F3,GRIA2,GRIA3,HMMR,HSD11B1,HSPD1,IFNG,IGF1R,IL1RN,INSR,ITGA3,JUN,KREMEN1,LIMS2,LRP1,LTBP1,LTBP2,MMP9,MYLIP,NOS3,SERPINA3,THY1,TIMP1,TNFRSF1A,TNFSF14,Tpm2
10887270	TRAF3	-1,292	enzyme		0,609	0,533		-0,021	2,69E-02	AICDA,BAK1,CARMIL1,CCR1,CD80,CHKA,CXCL10,CXCL12,FAS,FFAR2,HSPA5,IFNG,IL9R,MET,XBP1
10908896	ETS1	-1,186	transcription regulator		-1,931	-1,629		0,067	2,70E-02	ANPEP,BRCA1,CCNE1,CCR8,CDH5,CDK2,CDK6,CSF1R,CTGF,ETS2,FGFR4,GP9,HCST,HGF,HSPE1,IFNG,IKZF2,IL7R,Klrk1,LAIR1,MET,MMP9,NCLN,NOS3,NPR1,PF4,PHLDA2,PRF1,PRIM2,RUNX2,SERPINB6,TGFB2,THY1,TNFSF14,TYMS,ZEB2
	E. coli B4 lipopolysaccharide		chemical toxicant		-0,653	-0,290		0,055	2,72E-02	ACOD1,AQP1,BAK1,BCL2,BID,CASP3,CCL20,Cd52,CD70,CD80,CENPA,CLDN1,CLEC14A,CXCL10,DDIAS,EMB,ETNK1,ETS2,F13A1,F3,F5,FAS,FGL2,FIBIN,HGF,IFNG,IL1R1,IL1RN,KIF20B,KMO,MRC1,PDCD1,PDE3A,PIM1,PTGES,SLC14A1,STAB1,TF,TLR2,TLR4,TNFRSF1A,TNFRSF4,TNFRSF8,TRPM3,TXNIP,UHRF1,USP18
	miR-181a-5p (and other miRNAs w/seed ACAUUCA)		mature microrna		1,615	1,391		-0,086	2,74E-02	AICDA,BCL2,EZH2,GATA6,GRIA2,PLAG1,TIMP3
	trabectedin		chemical drug		0,520	0,447		-0,032	2,74E-02	Abcb1b,CDK1,H1FX,H2AFX,IGF1R,MCM5,PMEL
10896042	MTDH	1,366	transcription regulator		0,121	0,059		-0,026	2,74E-02	BCL2,CYP26A1,DPYD,HTRA1,RAD18,SLC1A2,TYMS
	Fcer1		complex		0,148	0,393		0,075	2,80E-02	Ccl9,CSF1,DUSP6,IFIT2,IFNG,IL1RN,ITPR1,JUN,KMO,LIF,MAP2K3,MRC1,TNFRSF9
	baicalin		chemical - endogenous non-mammalian		-0,193	-0,043		0,051	2,81E-02	BCL2,CASP3,CBR1,CCL20,IGFBP5,MDK,MIF,RAI1,TLR2,TLR4,TNFRSF11B
	fluticasone		chemical drug		-0,328	-0,303		0,005	2,81E-02	ABLIM3,ALOX5,CCL20,CD36,CD80,CXCL10,DDIT4,FBLN5,FCN1,GADD45B,HSD11B1,HTRA1,IL1R2,IL1RN,IRS2,KLF9,METTL7A,MMP9,PPARGC1A,SEPP1,SLAMF1,SLC16A6,TIMP1,TIMP3,TLR4,TNFSF13B,TSC22D1,VWF
10935605	CD40LG	-1,295	cytokine	Activated	1,739	2,162		0,070	2,86E-02	A4GALT,ACY1,AICDA,AKAP13,ARMC6,ARSB,AUH,BCL2,CBX3,CCL19,CCL20,CCR1,CD70,CD80,CDK6,CSF1,CTGF,CXCL10,CXCR4,DUSP4,DUSP5,EIF2S1,F3,FAS,G0S2,GZMB,HDDC2,IFIT2,IFNG,IL12RB1,IL7R,IRF4,ITGA4,ITPA,JUN,MAP2K3,MIF,PAWR,PIM1,PKMYT1,POLA1,PSMA2,PSMB9,PSMG1,PTPN7,PTPRG,SEMA4D,SLAMF1,SSSCA1,TFRC,TM7SF2,TNFRSF11B,TNFSF11,TRAF3,UCHL3,WNT5A,XRCC6,YBX3
	mycophenolic acid		chemical drug		-1,782	-1,546		0,059	2,88E-02	ADRB2,AKAP12,ANPEP,CCL20,CCND2,CD55,CDK6,CLDN1,CTGF,CXCR4,DUSP14,HNRNPD,HSPA5,MME,PCNA,RUNX2,SLC30A1
10707889	IGF1R	-1,470	transmembrane receptor		-0,365	-0,120		0,055	2,89E-02	ABCC4,ACADS,ATP5G1,BCL2,BCL2L11,CALU,CAPG,CD36,CDK1,COX6A2,CYCS,DDIT3,GTF2B,HSPA5,HTRA1,IGF1R,IGF2,IGF2R,IGFBP3,IGFBP4,IGFBP5,IRS1,IRS2,KIF20A,NDUFA4,NDUFA9,NDUFV2,NME1,NOS3,PHLDA2,RACGAP1,RFC2,SF3B5,TFDP1,TIMP3,TJP1,Tpm2,TYMS,VEGFC,ZFP36L2
10794967	SOX4	-1,337	transcription regulator		-0,239	0,056		0,053	2,90E-02	ALDH1B1,BCL2,BLK,Ccl9,CTNNA1,Dst,DUSP4,EMB,EPG5,EZH2,FFAR2,FGF13,GCAT,GRIA2,H1FX,IGF2,IGFBP4,KANK1,KYNU,MAGED1,MAGI1,NAV1,P2RX3,PARD6G,PLEKHA1,PPIC,PTK2,SERPINE2,SNX10,TEAD1,TENM4,TPH1
	RORC		ligand-dependent nuclear receptor	Activated	2,253	2,385		0,055	2,90E-02	ACACB,ADGRL1,Aox3,ASNS,CCL20,CCNB1,CCR6,CD36,CYP7B1,DHCR24,ELOVL6,GADD45B,HSD17B7,IFNG,IL12RB1,IL1R1,IL21,IL4I1,NOCT,NSDHL,SDR9C7,SELENBP1,SLC1A2,SLC2A13,SLC2A3,SLC41A2,Slco1a4,Sult1a1,VLDLR
10777571	HTT	-1,133	transcription regulator		-0,602	-0,529		0,019	2,91E-02	ABCA1,ACAT2,ADAM23,ADORA2A,AGRN,AKAP12,AP1S1,AQP1,ATP5G1,ATPAF2,BCL2,BCL2L11,BID,CA12,CACNA2D3,CAMK2A,CASP3,CBR1,CBX5,CCR6,Cd24a,CDK2,CHKA,CIT,CLDN1,CORO2B,COX6A2,CREBBP,CSF1R,CTGF,CYC1,CYCS,DBP,DDIT3,DHCR7,DNM1,DUSP5,DUSP6,EGR2,EMC8,EP300,ETV1,FGF1,FGFR1,GAS7,GNAO1,GNG7,GSN,GSS,Hmgb2 (includes others),HSPA5,HSPD1,HSPE1,IGF2,IGFBP5,ITPR1,JUN,JUP,KCNK3,KLF9,LTBP2,MAST3,MEIS2,NDUFA11,NDUFB2,NDUFS3,…
	miR-16-5p (and other miRNAs w/seed AGCAGCA)		mature microrna		-1,138	-1,641		-0,086	2,92E-02	ABHD10,ARL2,BCL2,CA12,CCND2,CCNE1,CCNF,CDC14A,CDC14B,CDC25A,CDK6,CHEK1,E2F3,EIF2B2,FGF7,FGFR1,HPF1,IGF1R,IGF2R,JUN,KIF23,KITLG,KPNA3,NFIA,NOTCH2,PLAG1,PLK1,PPIF,PSAT1,RAB30,RAD51C,SERPINE2,SLC12A2,SLC7A1,UBE2S,YIF1B
10939293	BTK	1,303	kinase		0,588	0,614		0,007	2,99E-02	AICDA,BAG1,CBL,CCND2,CCNE1,CDC25A,CDK2,CDK6,CXCL10,CXCR4,E2F1,IFNG,IL4I1,IRF4,ISG20,JUN,MTHFD2,PIM1,SLC2A3
10858165	CXCL12	-1,412	cytokine		0,042	0,311		0,048	3,04E-02	ACKR3,ANKRD12,AXL,BCL2,CD36,CDK2,CXCL10,CXCL12,CXCR4,DAD1,DMPK,DOCK9,FAS,FLNA,HNRNPD,IFNG,ITGB4,JMJD1C,JUN,KIT,MMP9,NPHS1,PKD1,RANGAP1,RPS6KB1,RUNX2,SORBS3,SSBP1,TDG,TF,TIMP1,TNFRSF11B,TNFSF11,XRCC3
	CpG oligonucleotide		chemical drug		-0,673	-0,406		0,061	3,04E-02	ABCA1,AICDA,BCL2,Ccl9,CCR1,CCR8,CD36,CD80,CLEC4E,CXCL10,ETS2,FAS,IFNG,MARCO,NOTCH1,NOTCH2,PCNA,PTGES,SLC6A4,TLR2,TNFSF13B
10735866	mir-132	-1,061	microrna		1,982	1,876		-0,038	3,05E-02	ARHGAP32,ARHGEF11,CCNA2,EP300,IFNG,PCNA,SOX4,ZEB2
10703776	NLRP12	1,102	other		0,857	0,707		-0,053	3,05E-02	CREBBP,CXCL12,CXCR4,IFNG,IL1RN,JUN,TLR4,TRAF3
	Fgf		group		-0,735	-0,547		0,078	3,05E-02	IGF1R,JUN,MMP9,ODC1,PER1,Pvr,RUNX2,SPRY2
	miR-26a-5p (and other miRNAs w/seed UCAAGUA)		mature microrna	Inhibited	-1,814	-2,053		-0,086	3,05E-02	BAK1,CCND2,CCNE1,CCNE2,CDK6,EZH2,PHF6,PLAG1
10936482	TIMP1	1,577	cytokine	Inhibited	-2,178	-2,121		0,020	3,05E-02	A4GALT,HGF,IGF2,IGFBP3,MET,MME,MMP9,TIMP3
	4-hydroxynonenal		chemical toxicant	Inhibited	-2,508	-2,438		0,029	3,05E-02	CCNB1,CD36,CDC25C,CDK1,CTGF,JUN,MME,MMP9
10929027	IHH	-1,035	enzyme		-0,026	0,128		0,063	3,06E-02	MET,PTH1R,RUNX2,SMO,TAL1,TNFRSF11B
	Ras homolog		group		-0,066	-0,000		0,033	3,06E-02	ABCA1,CTGF,MMP9,NOS3,TJP1,TNFSF11
	3-deoxy-2-octulosonic acid(2)-lipid A		chemical - endogenous non-mammalian		-0,928	-0,816		0,046	3,06E-02	CH25H,CXCL10,DHCR24,DHCR7,PTGES,SQLE
	mannitol		chemical - endogenous mammalian		-1,726	-1,664		0,025	3,06E-02	Abcb1b,BCL2L11,CTGF,HDC,JUN,MPDZ
10906977	KMT2D	-1,436	transcription regulator		0,418	0,898		0,086	3,08E-02	ADGRA2,ADGRG2,AP1S3,CD55,CDCA7,CKAP4,E2F1,FAH,FAM117A,FBXL7,GALK1,GPX7,HAUS4,HDDC2,IKZF2,JAG2,NAALADL2,NIPSNAP3A,PCDH7,POLE,PPIC,PPP1R26,PTGR2,PTTG1,REEP6,SMO,SYDE2,TNNT2,TOX3,XKRX,ZNF35
10790670	KLF2	-1,307	transcription regulator		-0,656	-0,785		-0,033	3,08E-02	ACKR3,ANGPT2,ASS1,CCR8,CD36,CD55,CTGF,CXCR4,EPAS1,F3,IGF2,IL1RL1,ITGB4,ITGB5,KITLG,LEPR,NOS3,PGF,RUNX2,S1PR1,SEMA3F,SMURF2,TFRC,TGFB2,THBD,TIMP1,TNFRSF8,VWF
10902714	TBK1	-1,102	kinase		-0,527	-0,270		0,072	3,09E-02	ACOD1,CD70,CXCL10,CXCL11,FGL2,HDC,IFIT2,IFNG,ISG20,MARCO,PLA1A,RBL1,TLR2,TSC22D1,ZC3H12A
	ITGB3		transmembrane receptor		0,482	0,593		0,034	3,18E-02	APLP2,BCL2,CD36,CDK1,CSF1,HAS2,ITGB5,KMT2A,MMP9,PCNA,RUNX2,SMAD3,SNRPA,TIMP1
	ursodeoxycholic acid		chemical - endogenous mammalian		-1,138	-1,047		0,026	3,18E-02	ABCC3,CCL20,CDK2,CREBZF,CTGF,CXCL10,DDIT3,DLC1,E2F1,IRS1,SCTR,TGFB2,TIMP1,VDR
10770710	ATF3	-1,284	transcription regulator		-1,533	-1,583		-0,015	3,18E-02	ASNS,AURKA,AURKB,CCNE1,CDK1,CDK2,DDIT3,GSN,IFNG,ITGA1,JUN,PENK,PLK1,TP73
	maneb		chemical toxicant	Inhibited	-2,667	-2,496		0,048	3,26E-02	ATP8A2,CCL19,Hist1h2bh,KIF1B,KLF2,LAMC2,LIFR,NFAT5,NFIB,NIPBL,PLCE1,TRPM3,ZHX3
	glutamine		chemical - endogenous mammalian		0,069	0,000		-0,022	3,27E-02	ADA,ASNS,ASS1,BCAT1,CARS,DDIT3,HSPA5,IFNG,IGF2,PCNA,PPARGC1A,PYCR1,SLC16A1,SRSF2,TIMM17A,XBP1,ZMYND8
10744568	C1QBP	1,279	transcription regulator		1,037	1,131		0,048	3,29E-02	ADRA1B,C1QBP,HAS2,IFNG
	CNB-001		chemical reagent		0,935	1,067		0,067	3,29E-02	ALOX5,ASNS,DDIT3,SLC7A11
	TNFRSF13B		transmembrane receptor		0,961	0,943		-0,010	3,29E-02	AICDA,BCL2,BCL2L11,FAS
	vatalanib		chemical drug		0,162	0,068		-0,048	3,29E-02	BCL2,CCNE1,MMP9,TIMP1
	rebamipide		chemical drug		0,096	0,000		-0,048	3,29E-02	AICDA,IFNG,MMP9,TIMP1
10885029	FRMD6	-1,510	other		-0,652	-0,577		0,043	3,29E-02	CTGF,FGF1,IGFBP3,RASSF8
	BMS-754807		chemical drug		-1,057	-1,000		0,029	3,29E-02	BCL2,CCNA2,MET,MKI67
10756168	CLEC4G	-1,136	other		-0,961	-1,131		-0,086	3,29E-02	CDK2,CDK6,IFNG,PRF1
	bosutinib		chemical drug		-1,850	-1,982		-0,067	3,29E-02	CCNB1,CCNE1,CDK6,EZH2
	Gli		group						3,29E-02	CCND2,ITGB4,JAG2,RUNX2
10721050	CEBPG	-1,011	transcription regulator						3,29E-02	ASNS,DDIT3,F7,IFNG
10843400	GRIN1	1,041	ion channel						3,29E-02	CAMK2A,NTF3,PPP5C,SMN1/SMN2
	calpeptin		chemical reagent	Activated	2,169	2,213		0,020	3,30E-02	AR,MMP9,PTK2,TLR4,TP73
10755751	CRKL	-1,072	kinase		0,363	0,555		0,086	3,30E-02	CXCL10,FGL2,HDC,ISG20,PLA1A
10841416	PROCR	-1,190	other		-0,361	-0,200		0,073	3,30E-02	ANGPT2,LIF,MMP9,TEK,TJP1
10891352	SPTLC2	-1,001	enzyme		-0,258	-0,391		-0,060	3,30E-02	CTGF,DDIT3,HSPA5,TIMP1,XBP1
	Betacatenin/TCF		complex		-0,640	-0,447		0,086	3,30E-02	JUN,LEF1,NR5A2,RUNX2,TNFRSF11B
	estrone		chemical - endogenous mammalian						3,30E-02	AR,F7,IRS1,IRS2,PIK3R1
	Laminin		complex		0,951	0,990		0,013	3,31E-02	CDK5R1,ETS2,IGF2,ITGA6,MMP9,PTPRF,RUNX2,SKP2,TGFB2,WNT5A
10775375	DMP1	-1,010	other		0,702	0,582		-0,038	3,31E-02	ADD3,CDH5,CORO2B,F13A1,Fcrls,FGF1,FGF23,RUNX2,STAB1,TMEM267
10726134	RGS10	-1,021	other						3,31E-02	CCL19,CCR1,CCR4,CCR6,CCR8,CXCL10,FAS,IFNG,IL1R2,IL6ST,PF4,TNFRSF1A
10746276	NME1	1,446	kinase	Activated	2,878	2,791		-0,031	3,34E-02	BCL2,BOP1,CTGF,EXOSC8,FZD1,L1CAM,MET,NOP58,PA2G4,SMO,TIMP1
10735066	GPS2	1,168	transcription regulator		1,779	1,508		-0,082	3,34E-02	ABCA1,CCL20,CDK6,CXCL10,FZD1,MCTP1,RGL1,RHOB,SGK1,XYLT1,ZNF703
	EPHB4		kinase	Inhibited	-3,505	-3,317		0,057	3,34E-02	CXCR4,GATA2,IGF2,IGFBP4,KIT,KITLG,TAL1,TEK,TGFB2,WNT11,WNT5A
10844355	CDK9	-1,008	kinase						3,34E-02	CCND2,CD80,CXCR4,GATA2,MAGI1,MMP9,MYBL2,ODC1,PPARGC1A,SRSF6,WNT5A
	interferon beta-1a		biologic drug		0,995	1,037		0,022	3,37E-02	ALG5,COPS5,COX5B,CSF1R,CST7,CXCR4,EIF2B1,ENO1,GADD45B,GPR65,GZMB,IL1RN,LGALS1,MMP9,MRPS18B,NDUFA2,NDUFB2,NOTCH1,PGK1,RAN,RPS27,TNFSF13B,TTC1
10725768	IL27	-1,081	cytokine	Activated	2,320	2,464		0,036	3,39E-02	ADGRE1,CCL20,CCND2,CCR6,CD80,CTLA4,CXCL10,CXCL11,EGR2,GZMB,IFNG,IL1RN,IL21,LAG3,MRC1,PIM1,SPTBN1,TNFRSF4,TNFSF11,TNFSF13B,TNFSF14
	salmonella minnesota R595 lipopolysaccharides		chemical - endogenous non-mammalian		-2,106	-1,728		0,086	3,39E-02	ACOD1,AXL,CCL20,CCNL2,CD80,CH25H,CXCL10,ETS2,IFIT2,IFNG,ITPR2,JAG1,JUN,MCM2,MET,MKI67,PDE4B,PILRA,SLFN5,TLR2,TSC22D1
10898359	PPARA	-1,137	ligand-dependent nuclear receptor		-0,471	-0,290		0,028	3,52E-02	ABCA1,ACADS,ACAT1,ACAT2,ACSS2,AHCY,APEX1,ASNS,ASS1,AURKA,BCKDK,BCL2,C6,CCNA2,CCNB1,CCNE1,Cd24a,CD36,CDK1,CDK2,CDKN2C,CHAF1B,CHKA,CXCL12,CYCS,CYP7B1,DBI,DHCR7,ELOVL6,G0S2,H2AFX,H2AFZ,HGF,HMGCS2,IDI1,IFNG,IGFBP3,IGFBP5,IL1RN,KIF20A,KIF2C,KIF4A,LIFR,MAD2L1,Mcpt1,MKI67,MMP9,MVD,NR1D1,NSDHL,OGG1,PCNA,PLK1,PPA1,PPARGC1A,PRC1,RAD51B,SARDH,SELENBP1,SMC2,SQLE,SRM,TDG,TJP1,TOP2A,UCHL5,VNN1,ZNF236
	miR-200b-3p (and other miRNAs w/seed AAUACUG)		mature microrna	Activated	2,821	2,616		-0,078	3,52E-02	ERRFI1,JAG1,PLCG1,PTPRD,RERE,ZEB2,ZFPM2
10925291	ACKR3	-1,354	g-protein coupled receptor		-0,140	0,000		0,071	3,52E-02	AXL,BCL2,CCNB1,CXCL12,CXCR4,FMOD,VWF
	JAK inhibitor I		chemical - kinase inhibitor		-1,745	-1,890		-0,055	3,52E-02	CCND2,CXCL10,CXCL11,IFNG,MMP9,SGK1,TIMP1
10842315	NCOA3	-1,118	transcription regulator		1,170	1,427		0,073	3,54E-02	BCL2,CCNE1,CDC25A,CDC6,CDK2,E2F1,FOXM1,IGF1R,IGFBP3,IRS1,MCM7,MMP9,PCNA,PGK1,PSMA2
	tanespimycin		chemical drug		0,793	0,602		-0,046	3,57E-02	AR,AXL,BAK1,BCL2,CDK1,CDK6,CYCS,DDIT3,FAS,HAT1,HSPA5,IGF1R,JUN,KIT,MIF,PRMT5,RPL30,SNRPF,SRSF2,TNFSF11
10717331	SGK1	-1,288	kinase		-2,195	-1,976		0,061	3,66E-02	BCL2L11,CDK6,CTGF,KCNA3,KCNQ3,KCNQ5,LIF,SCN5A,SLC15A2,SLC1A2,SLC2A3,SLC5A3,SLC6A8,SMO
	PI3K (family)		group		-0,276	-0,099		0,044	3,69E-02	ABCA1,BCL2L11,CXCL10,CXCL11,CXCL12,CXCR4,DDIT3,FOXO4,HSPA5,ITGA6,KLF2,MMP9,PKM,SIAH2,TJP1,TP73,TXNIP
10767077	GLI2	-1,200	transcription regulator		0,174	0,287		0,039	3,76E-02	BCL2,CCL24,CCND2,CCR1,CCR4,CDC45,CDK1,CLEC7A,CXCL10,E2F1,IFNG,IL1RL1,JAG1,JAG2,MLH1,MMP9,RUNX2,SMO,VDR
10806122	HMOX1	1,143	enzyme		-0,994	-1,009		-0,003	3,76E-02	ABCA1,ADORA2A,ANGPT2,AQP1,BCL2,CASP3,CXCL10,CXCL12,FGF1,H2AFX,HGF,IFNG,IL1RN,MMP9,RELN,TEK,TGFB2,THBD,TNFSF14
	lovastatin		chemical drug		-0,586	-0,457		0,032	3,76E-02	ABCA1,ACAT2,ADAMTS1,AR,BCL2,CCNA2,CTGF,DDIT3,DHCR7,ENC1,IFNG,KLF2,MKI67,MVD,NOS3,RBL1,RHOB,SMAD3,TNFRSF11B,TNFRSF8,VWF
10862338	EZH2	2,165	transcription regulator		0,134	0,118		-0,004	3,78E-02	ACKR3,ADRB2,AXIN2,BCL2,BCL2L11,BRCA1,CA6,CCND2,CCNE2,CD70,CDK6,CEMIP,CLDN10,CPD,CTNNA1,CXCL10,CXCL11,E2F1,EP300,EPAS1,EZH2,FANCB,FHOD3,FZD1,GPR68,HOXB6,IFNG,IGFBP3,ITGA1,KMT2C,LAMC2,MAL2,MCM8,MLH1,MMP9,MYL6,NKD1,NOTCH2,PER1,PER2,PKMYT1,PRG2,PTGES,RPL13,SFRP4,SLC7A11,SMAD3,TGFB2,TIMP3,TMEM200A
10877989	IFNE	1,066	cytokine		1,463	1,671		0,086	3,78E-02	CD80,CXCL10,CXCL11,HSD11B1,IFIT2,IFNG,ISG20,USP18
	tosedostat		chemical drug		1,286	1,510		0,080	3,78E-02	ASNS,ASS1,CARS,CLEC7A,DDIT3,DDIT4,PSAT1,SLC7A11
10935064	PLP1	-1,114	other		0,955	1,084		0,065	3,78E-02	CCL20,CCR6,DDIT3,HSPA5,IFNG,NOTCH1,NOTCH3,TIMP1
10815785	PTX3	1,238	other		0,837	0,685		-0,054	3,78E-02	CTGF,EGR2,F3,JUN,MMP9,TLR2,TLR4,TRAF3
	troglitazone		chemical drug	Inhibited	-2,151	-2,062		0,015	3,80E-02	AATK,ABCA1,ACADS,AK2,APC,AR,AXIN2,BAK1,BCL2,CARS,CCNB1,CCND2,CD36,CD80,CDC25A,CDCA7L,CDK2,CDKN2C,CHCHD10,CTNNAL1,CXCL10,CXCL11,DBI,DDIT3,E2F1,ECT2,G0S2,HGF,HMMR,HSPA5,IFNG,IRS1,ITGA6,ITM2A,JUN,LAMA3,LAMA4,MAOB,MKI67,MME,MMP9,NEIL3,NR2F2,NUF2,P4HA1,PCNA,PDE3B,PFAS,PLEC,PPARGC1A,PTGES,RACGAP1,SKA3,SKP2,STIL,SULT2B1,USP18
10918209	MAP2K1	1,122	kinase		-1,436	-1,121		0,072	3,85E-02	AXIN2,BCL2,BCL2L11,BRCA1,CDH5,CDK2,CTGF,DUSP5,DUSP6,EGR2,ENO1,F2R,F3,FLNA,GPRC5B,HDC,HSPA5,IGF1R,IRS1,ITGB4,JUN,JUP,LEF1,MAOB,MMP9,PCNA,PIM1,SERPINE2,SMAD3,UNC5B
10895075	DCN	-1,130	other		1,297	1,256		-0,012	3,87E-02	CASP3,CTGF,CXCL10,IFNG,IGF1R,IRS1,KIT,MET,MMP9,S1PR1,SMAD3,TIMP3
	silibinin		chemical drug		-0,902	-1,107		-0,060	3,87E-02	CASP3,CCNB1,CCNE1,CDC25C,CDK1,CDK2,CDK6,CTGF,IGF1R,IGFBP3,MMP9,PCNA
10744182	POLR2A	-1,295	enzyme						3,93E-02	ANO1,CCNA2,CCNE1,CDK2,CXCR4,CYP26A1,EGR2,MAGI1,MYBL2,SRSF6,TP73
10862082	BRAF	-1,155	kinase						3,93E-02	BCL2L11,CDK1,CSF1,CSF1R,DUSP4,EPAS1,IFNG,MMP9,PCNA,SERPINE2,TSC22D1
	U73122		chemical reagent		-1,049	-1,320		-0,086	3,96E-02	CCND2,CDC25C,E2F1,E2F3,HSPA5,ITPR2,PCNA,PLCG1,TLR4,XBP1
	ERK1/2		group		-1,130	-0,800		0,052	3,97E-02	ABCA1,Abcb1b,ALOX5,ANGPT2,ARRB1,BCL2,BCL2L11,BRCA1,CCL20,CCND2,CD80,CDC25A,CDC25C,CDK1,CLEC11A,CTGF,CXCL10,CXCR4,DAPK1,DDIT3,DUSP4,EMCN,ENO1,F3,FZD1,HAS2,HSPA5,IFNG,IGF1R,IGFBP3,IRS2,ITGA3,JUN,LEPR,MMP9,PCNA,POSTN,PSMB9,PTGES,RAB4B,RAD51,RUNX2,SGK1,SLC12A7,TACR1,TIMP1
	N-acetyl-L-cysteine		chemical drug		-0,944	-1,189		-0,045	4,00E-02	Abcb1b,AR,AVPR1A,BCL2,BCL2L11,CASP3,CCL20,CCND2,CD36,CD80,CDC25C,CTGF,CXCL10,CXCR4,DDIT3,E2F1,FAS,GZMB,HDC,HSPA5,IFNG,IGF1R,ITGA4,JUN,MMP9,NOS3,PCNA,PRDX2,RHOB,SLC16A1,TNFRSF8,TOP1
10817429	CTSS	-1,004	peptidase		1,485	1,664		0,074	4,02E-02	BCL2L11,BID,CASP3,FAS,IFNG,MMP9
	TARDBP		transcription regulator		0,163	0,277		0,052	4,02E-02	BCL2L11,CASP3,CD36,IFNG,MEF2D,RPS6KB1
	MNT		transcription regulator		0,172	0,000		-0,086	4,02E-02	CCND2,DDIT3,GADD45B,IFNG,ODC1,TXNIP
	Relaxin		group		-0,151	-0,128		0,010	4,02E-02	CD36,HAS2,MMP9,NOS3,TIMP1,TNFRSF1A
	cis-urocanic acid		chemical drug		-1,017	-0,808		0,086	4,02E-02	ADAMTS1,CD55,CLDN1,GADD45B,IGFBP3,PPIF
10870020	NFIA	-1,450	transcription regulator		-1,104	-1,000		0,043	4,02E-02	CSF1R,EFNB1,HSD17B7,NFIA,RUNX2,SLIT2
10909480	H2AFX	1,808	transcription regulator						4,02E-02	MLH1,MYL6,RPL13,SFRP4,SLC7A11,TIMP3
10886040	BATF	1,032	transcription regulator						4,02E-02	CTLA4,IKZF2,IL12RB1,IL1R1,IL21,ITGA4
	miR-1-3p (and other miRNAs w/seed GGAAUGU)		mature microrna	Activated	2,977	2,490		-0,086	4,07E-02	AGRN,ANPEP,ARHGAP29,ARHGEF18,AXL,BCL2,CDK14,EML4,FERMT2,HACD2,HDAC4,INPP5F,IQGAP3,ITGB4,LRP1,MET,MTHFD2,NOTCH2,NOTCH3,PIM1,POLA1,POLA2,POLR2K,PTPRF,PWP1,SFXN1,SYNE1,TDP1,TIMP3,TRIM2,UHRF1,UST,UTRN
	indomethacin		chemical drug		-0,398	-0,238		0,029	4,10E-02	ADAMTS1,ALOX15,ALOX5,ANGPT2,ASNS,BCL2,C4A/C4B,CCNB1,CD55,CLDN1,CLDN4,CP,CXCR4,FGF7,HAS2,HGF,IL1R1,IL1RL1,INSR,ITGB4,LAMC2,LIMA1,MCM3,MRC1,PCNA,PIM1,PLA1A,PSMB9,PTGES,Pvr,RXRA,SLC7A5,TACR1,TEK,TIMP1,TJP1,TNFSF11,TP73,VDR,XRCC6
10930988	TICAM1	1,204	other		-0,515	-0,144		0,081	4,10E-02	ACOD1,APOBEC3B,CCNL2,CD80,CH25H,CXCL10,CXCL11,ETS2,FAS,IFIT2,IFNG,ISG20,ITPR2,JAG1,MCM2,MET,MKI67,PDE4B,PILRA,RHOB,TLR2,TNFSF11,TSC22D1
10810334	UCP1	-1,014	transporter	Activated	2,404	2,537		0,026	4,13E-02	ALDH18A1,ASNS,Cd24a,CHCHD10,DDIT3,EMB,FGF7,GARS,HMBOX1,HSD17B7,ITPR1,MSS51,MTHFD2,ODC1,PGLS,PHGDH,PSAT1,PSD3,PYCR1,REEP6,SHMT2,SRM,STAB2,SYNM,TBC1D31,TENM4
10715497	CHUK	-1,005	kinase		-0,596	-0,202		0,071	4,23E-02	ACKR3,ACOD1,CCL19,Ccl9,CCNB1,CCR1,CDC25A,CH25H,CP,CSF1,CTSF,CXCL10,CXCL12,CYP7B1,DUSP6,E2F1,F3,FAS,GADD45B,IFIT2,IFNG,IL1RN,LIFR,MMP9,NOCT,NOTCH1,PCDH7,PCNA,PLK1,PPARGC1B,SERPINE2,SGK1,SNX10,TNFRSF11B,TNFSF13B,VEGFC
	acetaminophen		chemical drug		1,408	1,540		0,027	4,24E-02	ABCC3,ABCC4,ABCC5,APEX1,BCL2,CASP3,CCR1,CXCL10,DDIT3,FAS,FLT4,Hamp,HMGCS2,HSPA5,HSPD1,IFNG,IGF1R,IGFBP3,IRS1,JUN,NDRG2,NOS3,ODC1,PCNA,PRDX1,SEPP1,TF
10828575	HMGA1	1,243	transcription regulator	Inhibited	-2,210	-2,103		0,022	4,24E-02	ARL4A,BCL2,BRCA1,CCND2,CD80,COX6A2,DDIT3,DHCR7,GSN,IDI1,IGFBP3,IGFBP4,INSR,KIT,KITLG,KLF2,LAMB1,MMP9,MVD,NFIX,PHLDA2,PTH1R,PYCR2,RAN,RARA,RHOB,SOX4
	n-nitrosomethylbenzylamine		chemical toxicant						4,24E-02	ADAMTS6,AHNAK,AOX1,BUB1,CLDN1,COPS5,DUSP5,GSS,H2AFZ,HIP1,HMMR,KIAA0101,LEPR,LOC100909655/RragB,LRBA,Macf1,MAP2K3,MYO10,PCNA,PHGDH,PLK3,Pvr,SH2D2A,SLC30A1,TOP1,TTC1,UBE2C
	wortmannin		chemical - kinase inhibitor		1,030	0,789		-0,044	4,32E-02	ANPEP,AR,ARRB1,BCL2,BCL2L11,CASP3,CCND2,CDC25C,CSF1,CTGF,CXCL10,DDIT3,DLG2,E2F1,E2F3,F2R,F3,HAS2,IFNG,IGF1R,INSR,IRS1,IRS2,JUN,MMP9,NOS3,OGT,P4HA1,PCNA,POSTN,TFRC,TNFSF11
	HMGB1		transcription regulator		-0,113	0,085		0,064	4,35E-02	BRCA1,CASP3,CCL20,CD80,IFNG,IL1R1,INSR,MMP9,MRC1,PTGES,TLR2,TLR4,TNFSF11
10853683	TAC1	1,136	other		0,160	0,413		0,075	4,36E-02	CASP3,CLEC11A,CXCL10,CXCR4,FCER1A,HDC,IFNG,IL1RN,KITLG,LDB2,MAFB,MME,PRF1,TACR1,TNFRSF11B,TNFSF11
10886031	FOS	1,461	transcription regulator		-0,942	-0,745		0,029	4,38E-02	AMIGO1,ANK3,APLP2,BCL2L11,BCL9,BLMH,CALU,CASP3,CCNA2,CCNE1,CD244,CREBBP,CTGF,CYCS,DOCK1,EGR2,ELOVL6,EMB,ENO1,F3,Fhod1,FOXC1,GPSM2,HAS2,HMMR,HSPA5,HTATIP2,IFNG,IGFBP5,IL1RL1,IRS2,ITGA6,ITGB4,JUN,KIF1B,KITLG,LAMA3,Ldha/RGD1562690,LTBP1,LTBP2,LTBP3,Macf1,MCM5,MET,MGAT4A,MLH1,MMP9,NIPSNAP1,NPTX2,NR3C2,NR5A2,NSDHL,OCM,ODC1,PCDH11X,PCDH19,PCNX1,PENK,PKIB,PRDX1,PSMA2,PTH1R,PTPRD,PTTG1,RALB,RARA,RGMA,RXR…
	zoledronic acid		chemical drug		0,752	0,651		-0,046	4,43E-02	BCL2,BID,CXCR4,MMP9,RUNX2,TNFRSF11B,WNT5A
	arginine		chemical - endogenous mammalian		0,359	0,426		0,026	4,43E-02	BCL2,DDIT3,HDC,HSPA5,PPARGC1A,SLC7A5,XBP1
10802065	CSF1R	-1,269	kinase		-0,041	0,130		0,077	4,43E-02	CCND2,CCNE1,CSF1,CSF1R,GRAP2,JUN,PCNA
	panobinostat		chemical drug		-0,019	-0,126		-0,041	4,43E-02	BCL2L11,CCNB1,CCND2,CDK1,CDK6,FLNA,KIT
	diallyl disulfide		chemical - endogenous non-mammalian		-1,132	-1,000		0,066	4,43E-02	ABCC3,BID,CASP3,CCNB1,CD55,CDC25C,PCNA
10824188	NTRK1	-1,037	kinase		-2,131	-1,982		0,075	4,43E-02	BCL2,IGF2,LGALS1,MMP9,TACR1,TSC22D1,WNT5A
	Pkc(s)		group	Inhibited	-3,463	-3,203		0,051	4,44E-02	ABCA1,ACAT1,BCL2,BCL2L11,CD36,CD55,CDC6,CLDN1,CTGF,CXCR4,DBP,DDIT3,EGR2,EP300,F3,FAS,GADD45B,HSPA5,IGF2,IRS1,JUN,MAOB,MMP9,NR1D1,PDIA4,PER1,PER2,RARA,RBL1,SLC1A2,SLC6A4,TP73,VDR,XBP1
10902564	MDM2	1,131	transcription regulator		1,776	1,744		-0,010	4,49E-02	BCL2,CCNA2,E2F1,ELF4,HIST2H2AA3/HIST2H2AA4,IGF1R,IL1RN,POLH,TFDP1,TIMP1,TOP2A,TP73
	carboplatin		chemical drug		1,563	1,732		0,049	4,49E-02	ASNS,CASP3,CLDN4,CP,HAS2,LAMC2,MCM3,MRC1,Ms4a6b,PLA1A,Pvr,TIMP1
	tunicamycin		chemical - endogenous non-mammalian	Activated	2,476	2,751		0,048	4,49E-02	Abcb1b,ADCYAP1R1,ASNS,AXL,CA6,CD36,CLDN5,COX5B,DDIT3,DDIT4,DNAJB11,EDEM1,EDEM2,FKBP11,GADD45B,HSD11B1,HSPA5,LPIN1,MMP9,MTDH,MVD,PCNA,PDIA6,SDF2L1,SEC61A1,SLC35B1,SLC7A11,SMARCB1,SSR3,SURF4,TJP1,TLR2,TMED3,TXNIP,XBP1
10795602	MAP3K8	-1,165	kinase		-1,221	-1,183		0,009	4,50E-02	CCL20,CCR1,CD70,CDK5R1,DUSP6,FAAP24,FLNB,GAB1,GPR146,HIP1,IFNG,IGF1R,IL4I1,IRF2BPL,JUN,MAD2L1,MARCO,MMP9,PAXBP1,PPARGC1B,Rpl22l1,SDR42E1,TIMELESS,TSPAN33,TXNIP,Urah
	GnRH analog		biologic drug	Inhibited	-2,213	-2,263		-0,007	4,51E-02	ARHGEF10,CASP3,CCP110,CDK1,CENPF,CKS1B,CLCN5,CYC1,DDOST,EIF2B2,FAS,FBLN5,GAB1,GPSM2,HAUS3,HDDC2,IFNG,ITPR1,JUN,KYNU,LRRC23,MAST3,MKI67,MYO7A,NDUFV2,NME6,NTRK2,NUTF2,PHLDA2,PPOX,PSMC3IP,PTK2,PWP1,RALGPS1,RAN,RARA,REG3A,RELN,RPA2,SLC2A3,SLC7A11,SLC7A6,SSR1,STX2,TFDP1,THRA,TNS2,TPBG,UBR4,UROD,VCL,ZCCHC14
	pirfenidone		chemical drug	Activated	2,361	2,200		-0,073	4,51E-02	CTGF,NR3C2,POSTN,SMAD3,TGFB2
	lith-O-Asp		chemical reagent		1,515	1,461		-0,025	4,51E-02	MMP9,OLA1,PGK1,PTK2,TRAP1
10766510	mir-192	-1,159	microrna		-0,444	-0,524		-0,037	4,51E-02	CDC7,IGF1R,MAD2L1,TYMS,ZEB2
	miR-143-3p (and other miRNAs w/seed GAGAUGA)		mature microrna		-0,443	-0,635		-0,086	4,51E-02	BCL2,IGFBP5,PLK1,PRC1,TOP2A
10907893	MMP1	1,069	peptidase		-0,948	-0,882		0,033	4,51E-02	CXCL12,MMP9,PTGES,RUNX2,TACR1
10789688	EFNB2	-1,065	other		-1,518	-1,411		0,049	4,51E-02	IL7R,PTH1R,RUNX2,TEK,TNFSF11
	sertraline		chemical drug	Inhibited	-2,337	-2,176		0,074	4,51E-02	BCL2,DDIT3,DDIT4,PDE4B,TPH1
10804463	LOX	1,295	enzyme						4,51E-02	BCL2,IGF1R,LRP5,PCNA,TEK
	rosiglitazone		chemical drug	Inhibited	-2,857	-2,610		0,034	4,57E-02	ABCC9,ACADS,ACSS2,ADA,ADAMTS1,ADGRE1,ALOX5,BCL2,BRCA1,C4A/C4B,CASP3,CD36,CD80,CLEC7A,CSF1,CTGF,CXCL10,CXCL11,CYCS,ERP44,ETFA,F3,FGF1,FGF13,GPR65,HAS2,HGF,HSD11B1,HSPA5,IDH3A,IFIT2,IFNG,IGF2,IGFBP5,IL1RN,IL7R,INSR,IRS1,IRS2,KLF2,Ldha/RGD1562690,LPIN1,LRP1,MCM6,MCM7,MET,MMP9,NOS3,NPHS1,NR1D1,PCNA,PENK,PIK3R1,POSTN,PPARGC1A,PPARGC1B,PTGES,RUNX2,SGK1,SKP2,TGFB3,TIMP1,TLR4,TSC22D1,VLDLR
	staurosporine		chemical - kinase inhibitor		1,491	1,433		-0,014	4,60E-02	BCL2,CASP3,FAS,GATA2,HDC,IFIT2,IGF1R,IGF2,IGFBP5,KCNA3,MME,MMP9,ODC1,PIM1,PRDX1,PTH1R,SERPINA3,SMAD3,TGFBR3,TOP1,VDR
10922579	ZAP70	1,036	kinase		0,016	0,302		0,086	4,60E-02	BCL2L11,ETFA,IFNG,ITPR1,KCNK3,LYPD3,MYCBP2,NASP,NDUFB6,PLEC,SNRNP70
10743427	MAPK7	-1,027	kinase	Inhibited	-3,094	-2,920		0,060	4,60E-02	ADAMTS1,ADRB2,DLC1,JUN,KLF2,MEF2D,NOS3,PDE3A,SEMA3F,TEK,THBD
	omeprazole		chemical drug						4,60E-02	ABCC3,ADORA2A,CBR1,CD36,CTGF,CXCL12,CXCR4,EPAS1,HDC,ITGA6,NTRK2
	histidinol		chemical - endogenous mammalian						4,62E-02	ASNS,SLC7A1,SLC7A5
	abatacept		biologic drug						4,62E-02	IFNG,PDCD1,TNFRSF4
	Mmp		group						4,62E-02	DSG2,FAS,MMP9
	recombinant human endostatin		chemical drug						4,62E-02	CASP3,FAS,JUN
10708672	PRCP	-1,061	peptidase						4,62E-02	KLF2,NOS3,THBD
10881499	MFN2	-1,017	enzyme						4,62E-02	BCL2,DDIT3,XBP1
	tryptase		group						4,62E-02	CXCL10,F2R,MMP9
10791852	PCM1	-1,115	other						4,62E-02	MCM3,MKI67,PCNA
	GSK690693		chemical drug						4,62E-02	IGF1R,INSR,MET
10870713	LRP8	1,049	transmembrane receptor						4,62E-02	ABCA1,F3,RELN
10714409	mir-204	-1,099	microrna						4,62E-02	DDIT3,FOXC1,RUNX2
10830841	HLA-G	1,048	other						4,62E-02	CXCR4,FAS,IFNG
10934173	EFNB1	-1,429	other						4,62E-02	BCL2,IL7R,TEK
10713061	EFEMP2	1,207	other						4,62E-02	CTGF,FBLN5,MMP9
10712845	PPP1CA	1,099	phosphatase						4,62E-02	AR,CTGF,RUNX2
10922745	NPAS2	1,077	transcription regulator						4,62E-02	F7,PER1,PER2
10703111	QKI	-1,079	other						4,62E-02	CSF1R,ERCC2,MAP1B
	pevonedistat		chemical drug						4,62E-02	BCL2L11,CDC6,CDT1
10735117	DVL2	-1,088	other						4,62E-02	AXIN2,LEF1,PLXNA2
	ACTA2		other						4,62E-02	CTGF,MET,PTK2
	acetazolamide		chemical drug						4,62E-02	AQP1,DDIT3,HSPA5
	piroxicam		chemical drug						4,62E-02	CXCR4,IFNG,TACR1
	diazepam		chemical drug						4,62E-02	IFNG,NTRK2,PER1
	ICOS		transmembrane receptor		1,502	1,677		0,072	4,63E-02	CCR4,CCR8,CTLA4,CXCR4,IFNG,IL21,KLF2,MKI67
10777794	CTBP1	-1,019	enzyme		1,183	1,069		-0,052	4,63E-02	ACKR3,BRCA1,CSF1R,ENC1,FAT1,JUP,SPRY2,VDR
	Nuclear factor 1		group		0,195	0,271		0,034	4,63E-02	ADRA1B,AR,DDIT3,FAM89B,GSS,HGF,HSD17B7,SERPINA3
10837279	ITGAV	-1,221	transmembrane receptor		-0,428	-0,313		0,042	4,63E-02	BCL2,CD36,CDK1,HAS2,MMP9,PCNA,RUNX2,TIMP1
10793945	IL9	-1,021	cytokine		-1,256	-1,082		0,067	4,63E-02	CCL20,CMA1,IFNG,LTBP1,Mcpt1,Mcpt4,PIM1,TPSAB1/TPSB2
	MBTD1		other		-1,244	-1,134		0,042	4,63E-02	ADGRL4,ARHGAP21,ARHGEF18,CCNB1,DOLPP1,FKBP11,SEPP1,SOX4
10892316	AKT1	1,039	kinase		0,566	0,744		0,035	4,65E-02	ACAT2,AR,ASS1,AURKB,BCL2,BCL2L11,CASP3,CCND2,CCNE1,CDK2,CXCL10,CXCR4,DHCR7,E2F1,EP300,FAS,IFNG,IGF1R,IGF2,IGFBP5,IRS1,IRS2,LAMB1,MMP9,NDC80,NOTCH1,PIK3R1,PPARGC1A,RFC4,RHOB,SEMA6D,SIVA1,TGFB2,TGFBR3,TIMP1,TNFSF11,TYMS,UBE2C,UNC5B
	HOXA10		transcription regulator		0,890	0,725		-0,030	4,66E-02	AIMP2,AQP1,ARL2,ARL4A,ATP1A2,BCL2L11,CLDN5,DBP,EGR2,ERG,FKBP3,FZD1,GAS6,HMBS,IDH2,IGFBP3,IGFBP5,IL1R1,KLF9,LEPR,MAP1B,MEIS2,MINOS1-NBL1/NBL1,MYLK,NDRG2,PHGDH,PIK3R1,REM1,TGFBR3,THBD,TNFSF13B,ZFYVE9
10754785	TFRC	1,500	transporter	Activated	2,594	2,400		-0,081	4,68E-02	CCNA2,CCNB1,CDC20,CDK1,F13A1,GAS7,JUN,KIT,TGFB2,TGFB3
	thymoquinone		chemical - endogenous non-mammalian		0,505	0,496		-0,003	4,68E-02	AR,BCL2,CDK2,CXCR4,E2F1,H2AFX,MMP9,PDE1A,PKM,TLR4
10860076	NOS3	-1,320	enzyme	Activated	1,999	2,007		0,003	4,70E-02	ADGRE1,CD80,CTGF,CXCL12,F3,IFNG,NOS3,NPR1,TLR4
10837794	SPI1	1,036	transcription regulator		-1,894	-1,682		0,045	4,72E-02	ADGRE1,CCNA2,CCND2,CCR6,CDC25A,CDK1,CSF1,CSF1R,DUSP6,E2F1,EGR2,ETS2,FCER1A,GATA2,HMBS,IL1R2,IL1RN,IL7R,IRF4,ITGA4,JUN,KIT,LEF1,MME,MRC1,NCF4,NIP7,PCNA,PRG2,PSMB9,TCP1,TLR2,TLR4
	E. coli B5 lipopolysaccharide		chemical - endogenous non-mammalian		-0,383	-0,080		0,047	4,74E-02	ACKR3,ADAMTS1,ADRB2,CCL19,CCL20,CCL24,Ccl9,CCR1,CCR4,CCR6,CCR8,CDK6,CTLA4,CXCL10,CXCR4,DBI,DNAJB2,ERRFI1,ETS2,F3,HSD11B1,IFNG,IL1R1,IL1R2,IL6ST,IL7,IL7R,IL9R,ISG20,LIF,PDE4B,PF4,PPARGC1A,PSMA5,RHOB,SELENBP1,SEPP1,TGFB2,TGFB3,TGFBR3,TLR2,TLR4,TNFSF11
10742668	Il3	1,017	cytokine		0,837	0,934		0,033	4,77E-02	AATK,ADGRE1,ANPEP,BAG1,BCL2,BCL2L11,CCND2,CSF1,CSF1R,FAS,PIM1,TCP1,TNFRSF1A,TROVE2
	tributyrin		chemical drug		-1,074	-0,786		0,080	4,77E-02	ADRB2,AKAP12,CASP3,CCL20,CD55,CLDN1,CTGF,CXCR4,DUSP14,HDAC4,HNRNPD,HSPA5,MME,SLC30A1
10727008	INS	1,046	other		-0,056	-0,020		0,008	4,78E-02	ADCYAP1R1,ANO1,CD36,CTGF,DDIT3,EGR2,ERRFI1,F3,F7,FAS,HSPA5,IGF1R,IGFBP3,IGFBP4,IGFBP5,INSR,IRS1,IRS2,JUN,NOS3,OGT,PPARGC1A,RASL12,VLDLR,XBP1
	miR-223-3p (miRNAs w/seed GUCAGUU)		mature microrna		1,302	1,131		-0,086	4,85E-02	IRS1,NFIA,RHOB,STMN1
	azetidyl-2-carboxylic acid		chemical reagent		0,934	1,103		0,086	4,85E-02	ASNS,DDIT3,EDEM1,HSPA5
10746916	ORMDL3	-1,114	other		0,922	1,091		0,086	4,85E-02	CCL20,CXCL10,CXCL11,MMP9
10798119	NQO2	1,060	enzyme		-0,069	0,000		0,034	4,85E-02	BCL2,CXCL12,CXCR4,MMP9
10724923	EIF4G2	-1,028	translation regulator		-0,172	0,000		0,086	4,85E-02	CCND2,IGF2,JUN,SERPINE2
	ibrutinib		chemical drug		0,034	0,000		-0,017	4,85E-02	BCL2,CDK6,FAS,ITGA4
10702096	LAMA2	-1,154	other		-0,019	0,000		0,010	4,85E-02	CDH5,CLDN5,LAMA4,MMP9
10771760	BTC	-1,084	growth factor		-0,138	0,000		0,069	4,85E-02	CCL20,HAS2,IRS2,MMP9
	monorden		chemical - endogenous non-mammalian		-0,034	0,000		0,017	4,85E-02	DDIT3,GSN,HSPA5,IRS1
10868529	CREB3	1,121	transcription regulator		-0,316	-0,182		0,069	4,85E-02	DDIT3,HSPA5,MMP9,XBP1
	chondroitin sulfate A		chemical - endogenous mammalian		-0,070	-0,192		-0,062	4,85E-02	CASP3,IFNG,MMP9,TIMP1
	L-serine		chemical - endogenous mammalian		-0,365	-0,422		-0,029	4,85E-02	CCNE1,PCNA,PHGDH,PSAT1
	edaravone		chemical drug		-0,592	-0,762		-0,086	4,85E-02	CASP3,DDIT3,FAS,HSPA5
	LY-2510924		biologic drug		-0,883	-0,918		-0,017	4,85E-02	BCL2,BUB1,MAD2L1,NCAPG2
10897643	MAFF	-1,035	transcription regulator		-1,172	-1,000		0,086	4,85E-02	ABCC3,ABCC4,ABCC5,TXNRD1
	KT5720		chemical - kinase inhibitor		-0,862	-1,000		-0,069	4,85E-02	ADORA2A,POU2AF1,PRKG1,TNFSF11
	salubrinal		chemical reagent		-1,005	-1,106		-0,052	4,85E-02	CDC25A,EIF2S1,HSPA5,XBP1
10759198	CMKLR1	-1,224	g-protein coupled receptor						4,85E-02	CCNA2,CCNB2,CCND2,CD55
10832124	TFF3	1,044	other						4,85E-02	APC,CD55,CLDN1,TJP1
	rhein		chemical - endogenous non-mammalian						4,85E-02	BID,CASP3,CCR1,TJP1
	reactive oxygen species		chemical toxicant		-1,724	-1,431		0,071	4,87E-02	APEX1,BCL2,CASP3,CD80,CSF1R,CTGF,CXCR4,DDIT3,F3,FAS,FOXM1,GZMB,HSPA5,JUN,LPIN1,PRF1,TLR2,TNFSF11,TP73,XBP1
	Tnf (family)		group		-1,149	-0,969		0,040	4,93E-02	ABCC3,BCL2,CLDN4,CSF1,CXCL10,CXCL11,CXCL12,F3,HSD11B1,IFNG,IL1R1,JAG1,JAG2,MMP9,NOS3,PCNA,RUNX2,TACR1,TLR2,TNFRSF4,TNFRSF9,TNFSF11,TNFSF13B
10934071	mir-223	-1,627	microrna		-1,165	-1,051		0,025	4,93E-02	ABCA1,C7,CD36,CLEC4E,CSF1,DNAJC6,E2F1,EGR2,FCER1A,FGL2,FNIP2,GPR65,IGF1R,IL1RN,LEF1,MCTP2,MYO1D,MYOF,NDRG2,NFIA,POSTN,STMN1,TLR4
	miR-29b-3p (and other miRNAs w/seed AGCACCA)		mature microrna		0,135	-0,167		-0,086	4,97E-02	ACVR2A,BCL2L11,CDK6,GAS7,HDAC4,HMGN3,MYBL2,NASP,PIK3R1,PPIC,RERE,TDG,TGFB3
	bee venom		chemical - endogenous non-mammalian	Inhibited	-3,199	-3,066		0,034	5,16E-02	ACOD1,CCNB1,CREBBP,DDIT3,ETS2,IL4I1,JUN,KIF23,KIFC1,KLF2,MKI67,NOS3,NUSAP1,PRC1,SLC7A11,THBD,TOP2A,TSC22D1,YBX3
10755279	EIF4G1	-1,023	translation regulator	Activated	2,238	2,449		0,086	5,17E-02	BRCA1,CHEK1,RAD51,RFC2,RFC4,RFC5
10849327	FBN1	-1,193	other	Activated	2,382	2,213		-0,076	5,17E-02	CTGF,LTBP1,LTBP3,MMP9,RUNX2,TIMP3
	Ro41-5253		chemical reagent		1,905	1,765		-0,059	5,17E-02	CSF1R,F3,RARA,TGFB2,THBD,TNFSF11
10820586	F2R	-1,503	g-protein coupled receptor	Inhibited	-3,159	-2,902		0,075	5,17E-02	ANGPT2,BCL2L11,CD55,CTGF,CXCL12,F2R,F3,MIF,MMP9,TEK,TJP1,VWF
10876838	KLF4	-1,201	transcription regulator	Inhibited	-2,720	-2,385		0,056	5,29E-02	ACOD1,ACVR2A,ADAMTS1,ADGRE1,ADRB2,BUB1B,CASP3,CCNB1,CCND2,CENPE,CSF1R,CYP26A1,DSP,DUSP4,DUSP5,ERAS,ETV1,FOXM1,IRS1,KIF16B,Macf1,NCKAP1,NF1,NOS3,NOTCH1,ODC1,PPL,PRKG1,SEMA3F,TEAD1,TEK,TF,TGFB2,TGFB3,THBD,TNFSF11,TXNRD1,USP18,WNT5A
10803218	mir-1	1,043	microrna	Activated	3,405	3,105		-0,074	5,37E-02	AKAP11,CASP3,CCND2,CDK14,EML4,HDAC4,HSPD1,IGF1R,MET,MMP9,MYLK,NOTCH3,SEC61A1,TNNT2,TNS3,TRIM2,TRPS1,UST,UTRN,VEGFC
	Mapk		group	Inhibited	-2,347	-2,049		0,078	5,46E-02	ADA,BCL2,CLDN4,DBP,EP300,F3,GZMB,HGF,IFNG,IRS1,ITGA4,JUN,MMP9,Peg3,PER1,PER2,PRF1,RUNX2
10843216	PAX8	1,077	transcription regulator		1,675	1,825		0,057	5,48E-02	BCL2,CCNA2,CDC6,DHFR,E2F1,L1CAM,MCM3
10868000	BACH2	-1,218	transcription regulator	Inhibited	-2,868	-2,959		-0,031	5,58E-02	BCL2,CCR4,IFNG,IRF4,LEF1,PDE3B,RARA,TNFRSF4,XBP1
10769231	FASLG	-1,121	cytokine		-1,920	-1,890		0,011	5,59E-02	CASP3,EGR2,FAS,IFNG,RUNX2,TGFB2,TGFB3,TNFRSF11B
	decitabine		chemical drug	Inhibited	-4,916	-4,383		0,066	5,78E-02	ABCC3,ADAM23,ADRB2,AGRN,AKAP12,ALOX5,APC,Ccl9,CCNA2,CCND2,CCR6,CDK1,CLDN5,CTGF,CXCL10,CXCL12,CXCR4,CYP4B1,DAPK1,DLC1,EPHB6,FAS,GADD45B,GSN,HMGCS2,HMMR,HNRNPD,IFIT2,IGFBP3,IL7R,ITGA1,ITGA3,ITGA4,JAG1,JUP,LAMA3,LEPR,MAFB,MAOB,MIB2,MKI67,MLH1,MMP9,NME1,NOS3,NPTX2,PAWR,PCNA,PDE9A,PER2,PLCE1,POLR2A,PTPRG,PXDN,RASGRF2,RELN,RPS27,SGK1,SLC1A2,SLC2A3,SLC30A1,SMARCA2,TFRC,TGFB2,THBD,TIMP3,TNFRSF9,TOP2A,TP7…
10716189	TCF7L2	-1,209	transcription regulator	Inhibited	-4,059	-3,535		0,075	5,89E-02	AATK,ALOX5,ANKRD49,ARAP2,ARHGEF10,AXIN2,CAMK2N1,CCND2,CCP110,CPD,CTGF,CTNNA1,CTNNAL1,DHCR24,DOCK10,DOCK9,EPAS1,FH,FMNL2,G2E3,GAB1,GRAMD3,GSN,GSS,HMGCS2,IL12RB1,IRS1,IRS2,JAG1,KLHL2,Ktn1,LAMC2,LDLRAP1,LEF1,NCOR2,NDE1,PAPSS1,PKD1,PLEKHA1,PLEKHG1,PLEKHG3,POP4,PPARGC1A,SECISBP2L,SEMA4D,SH3GL3,SLC12A2,SLC1A2,SORBS3,STX2,SYDE2,TMEM2,TNS1
	1,2-dithiol-3-thione		chemical reagent	Activated	4,227	4,603		0,063	5,94E-02	ABCC3,APBA3,CBR1,CDC34,COPS5,COQ7,DAD1,DHCR7,DNAJB11,EIF2S1,EPHX1,FKBP11,HM13,HMBS,HTATIP2,MRPS18B,NCKAP1,NOCT,PDIA4,PDIA6,PRDX1,PSAT1,PSMA1,PSMA2,PSMA4,PSMA5,PSMD14,PSMD8,RAN,RUVBL1,SEC61A1,SERPINA3,SLC35B1,TFRC,TXNRD1,XBP1
	ST1926		chemical drug	Inhibited	-2,958	-3,402		-0,084	5,95E-02	AK2,CHCHD2,CLIC1,COX5B,COX7B,EIF4A2,ENO1,H2AFZ,KIAA0101,KIF2C,KPNA2,LGALS1,MTCH2,NME1,ODC1,POLR2G,PSMA4,RPL13,RPS27,SAP18,SLC30A5,SLIRP,SNRPF,SOX4,SP140,SSBP1,SSR2,TIMM8B
10758351	HCAR2	1,144	g-protein coupled receptor	Inhibited	-2,069	-2,236		-0,075	5,97E-02	CCNE2,IQGAP3,KIF20A,PLK1,PLK4
	geldanamycin		chemical - endogenous non-mammalian	Activated	3,255	2,917		-0,072	6,13E-02	AR,BCL2,CDH5,CHEK1,FGFR1,GNAO1,H2AFX,HSPA5,HSPD1,IFIT2,IL1RL1,ILDR1,IRS1,IRS2,JUN,MET,RIPK3,RTN1,SCN2B,SNX33,TACR1,THBD,TNRC6B,TRIM3,ZC3H12D
	nitrofurantoin		chemical drug	Activated	2,533	2,584		0,009	6,15E-02	ADAMTS1,APEX1,ASNS,ASS1,C4A/C4B,CASP3,CP,CXCL10,DBI,DDIT3,FAS,FGF7,GSS,HMGCS2,HSPA5,IFNG,IGFBP3,ITGB4,MET,ODC1,PCNA,PRDX1,PRDX2,RPL13,RPS6KB1,SELENBP1,SEPP1,STMN1,TIMP1,TIMP3,TYMS
10857112	GATA2	-1,803	transcription regulator	Inhibited	-3,146	-2,994		0,039	6,39E-02	ALOX5,ANGPT2,AR,CCR8,CDH5,CDK6,CLEC4E,CMA1,CPA3,CSF1R,CST7,EMCN,ERG,FCER1A,FCN1,GATA2,GCSAM,GP9,GPR65,GRAP2,HDC,IL1RL1,KIT,KLF2,Mcpt1,Mcpt4,MCTP1,MCTP2,MS4A2,NOS3,PBX1,PDE9A,PRG2,Retnlg,RPL13,SKP2,SYTL3,TAL1,TFRC,TPH1,TPSAB1/TPSB2,TSPAN32
	bexarotene		chemical drug	Inhibited	-3,851	-3,733		0,022	6,41E-02	ABCA1,ADD3,ADRB2,ASNS,AXL,BCL2,CYCS,CYP26A1,DACH1,DDIT4,DUSP5,GARS,ITM2A,ITPR1,MMP9,MTHFD2,NRP2,NTRK2,ODC1,PER2,PIK3R1,PNRC1,SIAH2,SLC7A1,SLC7A5,SRSF2,TGFB2,XBP1
10787364	JAK3	-1,024	kinase	Inhibited	-2,146	-2,137		0,003	6,67E-02	BCL2,CCNE1,CDK2,CDK6,IFNG,IL7R,LAG3,PDCD1
[truncated: 173 more rows]

## Sheet: AT1-LN vs. control
© 2000-2016 QIAGEN. All rights reserved.
[truncated: 1,612 more rows]

## Sheet: MLL-LN vs. AT1-LN
© 2000-2016 QIAGEN. All rights reserved.
[truncated: 832 more rows]
